# Supplementary material for: Gait assessment using a 2D video-based motion analysis app in healthy subjects and subjects with lower limb amputation – A pilot study
Source: PLoS One. 2025 May 30;20(5):e0324499. doi: 10.1371/journal.pone.0324499 (PMC12124523; doi:10.1371/journal.pone.0324499)
Supplement: S1 Table — Raw data of all trials (M##) of the healthy subjects (0##) from the gait analysis recorded with the Orthelligent App (OV) and with the Qualisys system (Qual). (ZIP) [file pone.0324499.s001.zip]

Archive with 178 entries (177 files):
- Subjects_healty_all_trials/
- Subjects_healty_all_trials/001_OV_M1.xlsx
- Subjects_healty_all_trials/001_OV_M14.xlsx
- Subjects_healty_all_trials/001_OV_ME1.xlsx
- Subjects_healty_all_trials/001_OV_ME2.xlsx
- Subjects_healty_all_trials/001_OV_ME3.xlsx
- Subjects_healty_all_trials/001_OV_OM1.xlsx
- Subjects_healty_all_trials/001_OV_OM14.xlsx
- Subjects_healty_all_trials/001_OV_OM18.xlsx
- Subjects_healty_all_trials/001_OV_OME1.xlsx
- Subjects_healty_all_trials/001_OV_OME2.xlsx
- Subjects_healty_all_trials/001_OV_OME3.xlsx
- Subjects_healty_all_trials/001_Qual_M1.xlsx
- Subjects_healty_all_trials/001_Qual_M14.xlsx
- Subjects_healty_all_trials/001_Qual_M18.xlsx
- Subjects_healty_all_trials/001_Qual_ME1.xlsx
- Subjects_healty_all_trials/001_Qual_ME2.xlsx
- Subjects_healty_all_trials/001_Qual_ME3.xlsx
- Subjects_healty_all_trials/002_OV_M1.xlsx
- Subjects_healty_all_trials/002_OV_M14.xlsx
- Subjects_healty_all_trials/002_OV_ME1.xlsx
- Subjects_healty_all_trials/002_OV_ME2.xlsx
- Subjects_healty_all_trials/002_OV_ME3.xlsx
- Subjects_healty_all_trials/002_OV_OM1.xlsx
- Subjects_healty_all_trials/002_OV_OM14.xlsx
- Subjects_healty_all_trials/002_OV_OM18.xlsx
- Subjects_healty_all_trials/002_OV_OME1.xlsx
- Subjects_healty_all_trials/002_OV_OME2.xlsx
- Subjects_healty_all_trials/002_OV_OME3.xlsx
- Subjects_healty_all_trials/002_Qual_M1.xlsx
- Subjects_healty_all_trials/002_Qual_M14.xlsx
- Subjects_healty_all_trials/002_Qual_M18.xlsx
- Subjects_healty_all_trials/002_Qual_ME1.xlsx
- Subjects_healty_all_trials/002_Qual_ME2.xlsx
- Subjects_healty_all_trials/002_Qual_ME3.xlsx
- Subjects_healty_all_trials/003_OV_M1.xlsx
- Subjects_healty_all_trials/003_OV_M14.xlsx
- Subjects_healty_all_trials/003_OV_M18.xlsx
- Subjects_healty_all_trials/003_OV_ME1.xlsx
- Subjects_healty_all_trials/003_OV_ME2.xlsx
- Subjects_healty_all_trials/003_OV_ME3.xlsx
- Subjects_healty_all_trials/003_OV_OM1.xlsx
- Subjects_healty_all_trials/003_OV_OM14.xlsx
- Subjects_healty_all_trials/003_OV_OM18.xlsx
- Subjects_healty_all_trials/003_OV_OME1.xlsx
- Subjects_healty_all_trials/003_OV_OME2.xlsx
- Subjects_healty_all_trials/003_OV_OME3.xlsx
- Subjects_healty_all_trials/003_Qual_M1.xlsx
- Subjects_healty_all_trials/003_Qual_M14.xlsx
- Subjects_healty_all_trials/003_Qual_M18.xlsx
- Subjects_healty_all_trials/003_Qual_ME1.xlsx
- Subjects_healty_all_trials/003_Qual_ME2.xlsx
- Subjects_healty_all_trials/003_Qual_ME3.xlsx
- Subjects_healty_all_trials/004_OV_M1.xlsx
- Subjects_healty_all_trials/004_OV_M14.xlsx
- Subjects_healty_all_trials/004_OV_M18.xlsx
- Subjects_healty_all_trials/004_OV_ME1.xlsx
- Subjects_healty_all_trials/004_OV_ME2.xlsx
- Subjects_healty_all_trials/004_OV_ME3.xlsx
- Subjects_healty_all_trials/004_OV_OM1.xlsx
- Subjects_healty_all_trials/004_OV_OM14.xlsx
- Subjects_healty_all_trials/004_OV_OM18.xlsx
- Subjects_healty_all_trials/004_OV_OME1.xlsx
- Subjects_healty_all_trials/004_OV_OME2.xlsx
- Subjects_healty_all_trials/004_OV_OME3.xlsx
- Subjects_healty_all_trials/004_Qual_M1.xlsx
- Subjects_healty_all_trials/004_Qual_M14.xlsx
- Subjects_healty_all_trials/004_Qual_M18.xlsx
- Subjects_healty_all_trials/004_Qual_ME1.xlsx
- Subjects_healty_all_trials/004_Qual_ME2.xlsx
- Subjects_healty_all_trials/004_Qual_ME3.xlsx
- Subjects_healty_all_trials/005_OV_M1.xlsx
- Subjects_healty_all_trials/005_OV_M14.xlsx
- Subjects_healty_all_trials/005_OV_M18.xlsx
- Subjects_healty_all_trials/005_OV_ME1.xlsx
- Subjects_healty_all_trials/005_OV_ME2.xlsx
- Subjects_healty_all_trials/005_OV_ME3.xlsx
- Subjects_healty_all_trials/005_OV_OM1.xlsx
- Subjects_healty_all_trials/005_OV_OM14.xlsx
- Subjects_healty_all_trials/005_OV_OM18.xlsx
- Subjects_healty_all_trials/005_OV_OME1.xlsx
- Subjects_healty_all_trials/005_OV_OME2.xlsx
- Subjects_healty_all_trials/005_OV_OME3.xlsx
- Subjects_healty_all_trials/005_Qual_M1.xlsx
- Subjects_healty_all_trials/005_Qual_M14.xlsx
- Subjects_healty_all_trials/005_Qual_M18.xlsx
- Subjects_healty_all_trials/005_Qual_ME1.xlsx
- Subjects_healty_all_trials/005_Qual_ME2.xlsx
- Subjects_healty_all_trials/005_Qual_ME3.xlsx
- Subjects_healty_all_trials/006_OV_M1.xlsx
- Subjects_healty_all_trials/006_OV_M14.xlsx
- Subjects_healty_all_trials/006_OV_M18.xlsx
- Subjects_healty_all_trials/006_OV_ME1.xlsx
- Subjects_healty_all_trials/006_OV_ME2.xlsx
- Subjects_healty_all_trials/006_OV_ME3.xlsx
- Subjects_healty_all_trials/006_OV_OM1.xlsx
- Subjects_healty_all_trials/006_OV_OM14.xlsx
- Subjects_healty_all_trials/006_OV_OM18.xlsx
- Subjects_healty_all_trials/006_OV_OME1.xlsx
- Subjects_healty_all_trials/006_OV_OME2.xlsx
- Subjects_healty_all_trials/006_OV_OME3.xlsx
- Subjects_healty_all_trials/006_Qual_M1.xlsx
- Subjects_healty_all_trials/006_Qual_M14.xlsx
- Subjects_healty_all_trials/006_Qual_M18.xlsx
- Subjects_healty_all_trials/006_Qual_ME1.xlsx
- Subjects_healty_all_trials/006_Qual_ME2.xlsx
- Subjects_healty_all_trials/006_Qual_ME3.xlsx
- Subjects_healty_all_trials/007_OV_M1.xlsx
- Subjects_healty_all_trials/007_OV_M14.xlsx
- Subjects_healty_all_trials/007_OV_M18.xlsx
- Subjects_healty_all_trials/007_OV_ME1.xlsx
- Subjects_healty_all_trials/007_OV_ME2.xlsx
- Subjects_healty_all_trials/007_OV_ME3.xlsx
- Subjects_healty_all_trials/007_OV_OM1.xlsx
- Subjects_healty_all_trials/007_OV_OM14.xlsx
- Subjects_healty_all_trials/007_OV_OM18.xlsx
- Subjects_healty_all_trials/007_OV_OME1.xlsx
- Subjects_healty_all_trials/007_OV_OME2.xlsx
- Subjects_healty_all_trials/007_OV_OME3.xlsx
- Subjects_healty_all_trials/007_Qual_M1.xlsx
- Subjects_healty_all_trials/007_Qual_M14.xlsx
- Subjects_healty_all_trials/007_Qual_M18.xlsx
- Subjects_healty_all_trials/007_Qual_ME1.xlsx
- Subjects_healty_all_trials/007_Qual_ME2.xlsx
- Subjects_healty_all_trials/007_Qual_ME3.xlsx
- Subjects_healty_all_trials/008_OV_M1.xlsx
- Subjects_healty_all_trials/008_OV_M14.xlsx
- Subjects_healty_all_trials/008_OV_M18.xlsx
- Subjects_healty_all_trials/008_OV_ME1.xlsx
- Subjects_healty_all_trials/008_OV_ME2.xlsx
- Subjects_healty_all_trials/008_OV_ME3.xlsx
- Subjects_healty_all_trials/008_OV_OM1.xlsx
- Subjects_healty_all_trials/008_OV_OM14.xlsx
- Subjects_healty_all_trials/008_OV_OM18.xlsx
- Subjects_healty_all_trials/008_OV_OME1.xlsx
- Subjects_healty_all_trials/008_OV_OME2.xlsx
- Subjects_healty_all_trials/008_OV_OME3.xlsx
- Subjects_healty_all_trials/008_Qual_M1.xlsx
- Subjects_healty_all_trials/008_Qual_M14.xlsx
- Subjects_healty_all_trials/008_Qual_M18.xlsx
- Subjects_healty_all_trials/008_Qual_ME1.xlsx
- Subjects_healty_all_trials/008_Qual_ME2.xlsx
- Subjects_healty_all_trials/008_Qual_ME3.xlsx
- Subjects_healty_all_trials/009_OV_M1.xlsx
- Subjects_healty_all_trials/009_OV_M14.xlsx
- Subjects_healty_all_trials/009_OV_ME1.xlsx
- Subjects_healty_all_trials/009_OV_ME2.xlsx
- Subjects_healty_all_trials/009_OV_ME3.xlsx
- Subjects_healty_all_trials/009_OV_OM1.xlsx
- Subjects_healty_all_trials/009_OV_OM14.xlsx
- Subjects_healty_all_trials/009_OV_OM18.xlsx
- Subjects_healty_all_trials/009_OV_OME1.xlsx
- Subjects_healty_all_trials/009_OV_OME2.xlsx
- Subjects_healty_all_trials/009_OV_OME3.xlsx
- Subjects_healty_all_trials/009_Qual_M1.xlsx
- Subjects_healty_all_trials/009_Qual_M14.xlsx
- Subjects_healty_all_trials/009_Qual_M18.xlsx
- Subjects_healty_all_trials/009_Qual_ME1.xlsx
- Subjects_healty_all_trials/009_Qual_ME2.xlsx
- Subjects_healty_all_trials/009_Qual_ME3.xlsx
- Subjects_healty_all_trials/010_OV_M1.xlsx
- Subjects_healty_all_trials/010_OV_M14.xlsx
- Subjects_healty_all_trials/010_OV_M18.xlsx
- Subjects_healty_all_trials/010_OV_ME1.xlsx
- Subjects_healty_all_trials/010_OV_ME2.xlsx
- Subjects_healty_all_trials/010_OV_ME3.xlsx
- Subjects_healty_all_trials/010_OV_OM1.xlsx
- Subjects_healty_all_trials/010_OV_OM14.xlsx
- Subjects_healty_all_trials/010_OV_OM18.xlsx
- Subjects_healty_all_trials/010_OV_OME1.xlsx
- Subjects_healty_all_trials/010_OV_OME2.xlsx
- Subjects_healty_all_trials/010_OV_OME3.xlsx
- Subjects_healty_all_trials/010_Qual_M1.xlsx
- Subjects_healty_all_trials/010_Qual_M14.xlsx
- Subjects_healty_all_trials/010_Qual_M18.xlsx
- Subjects_healty_all_trials/010_Qual_ME1.xlsx
- Subjects_healty_all_trials/010_Qual_ME2.xlsx
- Subjects_healty_all_trials/010_Qual_ME3.xlsx
