# Supplementary material for: Gait assessment using a 2D video-based motion analysis app in healthy subjects and subjects with lower limb amputation – A pilot study
Source: PLoS One. 2025 May 30;20(5):e0324499. doi: 10.1371/journal.pone.0324499 (PMC12124523; doi:10.1371/journal.pone.0324499)
Supplement: S1 Table — Raw data of all trials (M##) of the healthy subjects (0##) from the gait analysis recorded with the Orthelligent App (OV) and with the Qualisys system (Qual). (ZIP) [file pone.0324499.s001.zip › Subjects_healty_all_trials/001_OV_M1.xlsx]

## Sheet: Fuß L rot
0.62564	-3.9371
1.6144	-3.9045
2.6032	-4.0017
3.592	-4.2076
4.5808	-4.4059
5.5696	-4.5816
6.5584	-4.6543
7.5472	-4.6778
8.536	-4.587
9.5248	-4.2815
10.514	-3.7535
11.502	-3.242
12.491	-2.6072
13.48	-1.8619
14.469	-1.0191
15.458	-0.24293
16.446	0.62681
17.435	1.4744
18.424	2.2703
19.413	2.9903
20.401	3.6097
21.39	4.1622
22.379	4.6592
23.368	5.1889
24.357	5.7147
25.345	6.3282
26.334	6.9816
27.323	7.6911
28.312	8.3093
29.301	9.2641
30.289	9.842
31.278	10.525
32.267	11.172
33.256	11.792
34.245	12.359
35.233	12.835
36.222	13.258
37.211	13.575
38.2	13.781
39.189	14.034
40.177	14.124
41.166	14.34
42.155	14.558
43.144	14.796
44.133	15.022
45.121	15.18
46.11	15.183
47.099	14.923
48.088	14.408
49.076	13.526
50.065	12.022
51.054	10.736
52.043	8.9897
53.032	6.8617
54.02	4.5293
55.009	2.0884
55.998	-0.62761
56.987	-3.3222
57.976	-6.0241
58.964	-8.3974
59.953	-10.27
60.942	-11.838
61.931	-13.152
62.92	-14.256
63.908	-15.08
64.897	-15.578
65.886	-15.642
66.875	-15.28
67.864	-14.539
68.852	-13.559
69.841	-12.467
70.83	-11.292
71.819	-10.099
72.808	-8.8019
73.796	-7.4955
74.785	-6.1253
75.774	-4.7169
76.763	-3.3156
77.751	-1.9144
78.74	-1.0387
79.729	-0.36542
80.718	0.18745
81.707	0.57202
82.695	0.80599
83.684	0.83021
84.673	0.72872
85.662	0.508
86.651	0.22993
87.639	-0.016307
88.628	-0.36613
89.617	-0.65002
90.606	-0.94775
91.595	-1.2285
92.583	-1.4907
93.572	-1.6571
94.561	-1.7045
95.55	-1.9386
96.539	-2.0819
97.527	-2.0102
98.516	-1.9531
99.505	-2.1054

## Sheet: Fuß R blau
0.54794	-2.9641
1.5407	-3.1001
2.5334	-3.2866
3.5262	-3.521
4.5189	-3.7646
5.5117	-3.9849
6.5044	-4.0983
7.4972	-4.0653
8.4899	-3.9881
9.4827	-3.7839
10.475	-3.404
11.468	-2.8589
12.461	-2.1839
13.454	-1.4162
14.446	-0.55351
15.439	0.3305
16.432	1.2615
17.425	2.2102
18.417	3.1617
19.41	4.0972
20.403	4.9692
21.396	5.7816
22.388	6.4958
23.381	7.0726
24.374	7.5664
25.367	7.9242
26.359	8.2163
27.352	8.4683
28.345	8.702
29.338	8.971
30.33	9.2294
31.323	9.5291
32.316	9.8733
33.309	10.259
34.301	10.728
35.294	11.262
36.287	11.882
37.28	12.52
38.272	13.267
39.265	14.018
40.258	14.765
41.251	15.503
42.243	16.204
43.236	16.869
44.229	17.448
45.222	17.941
46.214	18.308
47.207	18.507
48.2	18.488
49.193	18.163
50.185	17.581
51.178	16.574
52.171	15.279
53.164	13.614
54.156	11.66
55.149	9.3213
56.142	6.7399
57.135	4.121
58.127	1.4735
59.12	-0.92861
60.113	-3.178
61.106	-5.135
62.098	-6.964
63.091	-8.6918
64.084	-9.9865
65.077	-10.92
66.069	-11.516
67.062	-11.632
68.055	-11.44
69.048	-11.035
70.04	-10.427
71.033	-9.7502
72.026	-8.9133
73.019	-7.9032
74.011	-6.7118
75.004	-5.4255
75.997	-4.1562
76.99	-2.944
77.982	-2.0104
78.975	-1.2287
79.968	-0.72365
80.961	-0.41595
81.953	-0.31864
82.946	-0.37821
83.939	-0.57716
84.932	-0.85064
85.924	-1.1446
86.917	-1.6127
87.91	-1.8112
88.903	-2.087
89.895	-2.2631
90.888	-2.3323
91.881	-2.3222
92.874	-2.2198
93.866	-2.0903
94.859	-1.956
95.852	-1.852
96.844	-1.7004
97.837	-1.5938
98.83	-1.4961
99.823	-1.42

## Sheet: Hüfte L rot
0.65742	26.38
1.6473	26.211
2.6371	25.895
3.6269	25.438
4.6168	24.86
5.6066	24.172
6.5964	23.401
7.5863	22.367
8.5761	21.539
9.5659	20.708
10.556	19.602
11.546	18.712
12.535	18.047
13.525	16.987
14.515	16.015
15.505	15.206
16.495	14.395
17.485	13.589
18.474	12.682
19.464	11.845
20.454	10.74
21.444	9.5033
22.434	8.4856
23.424	7.236
24.413	5.9159
25.403	4.4887
26.393	2.9898
27.383	1.4816
28.373	-0.045759
29.363	-1.5415
30.352	-3.0093
31.342	-4.4188
32.332	-5.7593
33.322	-7.046
34.312	-8.2847
35.302	-9.4495
36.291	-10.626
37.281	-11.667
38.271	-12.564
39.261	-13.478
40.251	-14.313
41.241	-15.106
42.23	-15.824
43.22	-16.482
44.21	-17.072
45.2	-17.606
46.19	-18.105
47.18	-18.531
48.169	-18.923
49.159	-19.295
50.149	-19.554
51.139	-19.597
52.129	-19.494
53.119	-19.279
54.108	-18.631
55.098	-17.76
56.088	-16.609
57.078	-15.231
58.068	-13.577
59.058	-11.748
60.047	-9.6937
61.037	-7.5515
62.027	-5.2913
63.017	-2.7075
64.007	-0.24501
64.997	2.2161
65.986	4.6765
66.976	7.1234
67.966	9.5406
68.956	11.911
69.946	14.168
70.936	16.316
71.925	18.311
72.915	20.161
73.905	21.878
74.895	23.456
75.885	24.733
76.875	25.371
77.864	26.765
78.854	27.59
79.844	28.129
80.834	28.544
81.824	28.842
82.814	29.056
83.803	29.199
84.793	29.277
85.783	29.336
86.773	29.335
87.763	29.223
88.753	29.079
89.742	28.946
90.732	28.818
91.722	28.68
92.712	28.557
93.702	28.5
94.692	28.351
95.681	28.26
96.671	28.218
97.661	28.168
98.651	28.076
99.641	28.051

## Sheet: Hüfte R blau
0.60512	28.938
1.5953	28.752
2.5856	28.366
3.5758	27.831
4.566	27.144
5.5563	26.287
6.5465	25.261
7.5367	24.058
8.527	22.926
9.5172	21.575
10.507	20.223
11.498	18.904
12.488	17.651
13.478	16.436
14.468	15.318
15.459	14.286
16.449	13.368
17.439	12.585
18.429	11.898
19.419	11.291
20.41	10.699
21.4	10.096
22.39	9.4358
23.38	8.6139
24.371	7.6563
25.361	6.56
26.351	5.3011
27.341	3.9823
28.332	2.5945
29.322	1.179
30.312	-0.23199
31.302	-1.6311
32.292	-2.9885
33.283	-4.2892
34.273	-5.5098
35.263	-6.6548
36.253	-7.7669
37.244	-8.8097
38.234	-9.6225
39.224	-10.568
40.214	-11.446
41.205	-12.303
42.195	-13.112
43.185	-13.892
44.175	-14.601
45.165	-15.26
46.156	-15.815
47.146	-16.277
48.136	-16.62
49.126	-16.801
50.117	-16.812
51.107	-16.914
52.097	-16.713
53.087	-16.227
54.078	-15.496
55.068	-14.405
56.058	-13.057
57.048	-11.43
58.038	-9.6073
59.029	-7.5708
60.019	-5.3821
61.009	-3.0161
61.999	-0.51362
62.99	1.7965
63.98	4.6423
64.97	7.1542
65.96	9.57
66.951	11.791
67.941	13.873
68.931	15.826
69.921	17.667
70.911	19.398
71.902	21.052
72.892	22.586
73.882	24.02
74.872	25.3
75.863	26.47
76.853	27.381
77.843	28.356
78.833	29.232
79.824	29.932
80.814	30.531
81.804	31.01
82.794	31.392
83.784	31.678
84.775	31.868
85.765	32.023
86.755	32.117
87.745	32.133
88.736	32.146
89.726	32.032
90.716	31.955
91.706	31.935
92.697	31.851
93.687	31.751
94.677	31.746
95.667	31.662
96.657	31.584
97.648	31.502
98.638	31.457
99.628	31.226

## Sheet: Knie L rot
0.5186	18.145
1.5095	18.338
2.5004	18.45
3.4913	18.547
4.4822	18.626
5.4731	18.658
6.4641	18.642
7.455	18.573
8.4459	18.456
9.4368	18.357
10.428	18.052
11.419	17.852
12.41	17.735
13.4	17.687
14.391	17.69
15.382	17.806
16.373	18.073
17.364	18.34
18.355	18.606
19.346	18.678
20.337	18.527
21.328	18.231
22.319	17.748
23.31	17.059
24.3	16.216
25.291	15.194
26.282	14.06
27.273	12.87
28.264	11.637
29.255	10.408
30.246	9.2293
31.237	8.1267
32.228	7.1249
33.219	6.2345
34.209	5.4878
35.2	4.8554
36.191	4.3102
37.182	3.9055
38.173	3.6729
39.164	3.4511
40.155	3.4362
41.146	3.453
42.137	3.6886
43.128	4.0678
44.119	4.5987
45.109	5.3084
46.1	6.1657
47.091	7.2005
48.082	8.3877
49.073	9.7107
50.064	11.458
51.055	12.922
52.046	14.913
53.037	17.013
54.028	19.681
55.019	22.671
56.009	26.012
57	29.524
57.991	33.21
58.982	36.982
59.973	40.872
60.964	44.653
61.955	48.858
62.946	51.698
63.937	54.677
64.928	57.381
65.919	59.621
66.909	61.331
67.9	62.696
68.891	63.761
69.882	64.318
70.873	64.507
71.864	64.254
72.855	63.538
73.846	62.556
74.837	61.209
75.828	59.558
76.819	57.456
77.809	55.16
78.8	52.314
79.791	49.355
80.782	46.101
81.773	42.741
82.764	39.326
83.755	35.944
84.746	32.756
85.737	29.652
86.728	26.626
87.719	24.401
88.709	22.229
89.7	20.391
90.691	18.846
91.682	17.638
92.673	16.719
93.664	16.043
94.655	15.543
95.646	15.231
96.637	15.048
97.628	14.957
98.619	14.948
99.609	14.805

## Sheet: Knie R blau
0.5186	20.508
1.5114	20.748
2.5042	20.906
3.4971	21.07
4.4899	21.221
5.4827	21.274
6.4755	21.174
7.4683	20.808
8.4612	20.458
9.454	20.034
10.447	19.52
11.44	19.022
12.432	18.583
13.425	18.272
14.418	18.113
15.411	18.101
16.404	18.281
17.397	18.612
18.389	19.162
19.382	19.84
20.375	20.517
21.368	21.105
22.361	21.502
23.353	21.649
24.346	21.492
25.339	21.08
26.332	20.471
27.325	19.718
28.318	18.807
29.31	17.829
30.303	16.787
31.296	15.776
32.289	14.823
33.282	14.019
34.275	13.362
35.267	12.87
36.26	12.485
37.253	12.322
38.246	12.106
39.239	11.993
40.231	11.891
41.224	11.856
42.217	11.899
43.21	12.041
44.203	12.263
45.196	12.652
46.188	13.209
47.181	13.964
48.174	14.908
49.167	16.04
50.16	17.152
51.152	18.966
52.145	20.912
53.138	23.168
54.131	25.748
55.124	28.548
56.117	31.897
57.109	35.48
58.102	39.263
59.095	43.028
60.088	46.849
61.081	50.637
62.073	54.264
63.066	57.941
64.059	61.028
65.052	63.753
66.045	65.926
67.038	67.523
68.03	68.656
69.023	69.334
70.016	69.596
71.009	69.499
72.002	69.08
72.995	68.249
73.987	67.101
74.98	65.604
75.973	63.757
76.966	61.385
77.959	59.129
78.951	56.334
79.944	53.284
80.937	50.052
81.93	46.668
82.923	43.206
83.916	39.756
84.908	36.349
85.901	33.146
86.894	30.281
87.887	27.682
88.88	25.334
89.872	23.423
90.865	21.823
91.858	20.609
92.851	19.724
93.844	19.009
94.837	18.557
95.829	18.267
96.822	18.085
97.815	18.027
98.808	17.962
99.801	17.992
