# Supplementary material for: Gait assessment using a 2D video-based motion analysis app in healthy subjects and subjects with lower limb amputation – A pilot study
Source: PLoS One. 2025 May 30;20(5):e0324499. doi: 10.1371/journal.pone.0324499 (PMC12124523; doi:10.1371/journal.pone.0324499)
Supplement: S1 Table — Raw data of all trials (M##) of the healthy subjects (0##) from the gait analysis recorded with the Orthelligent App (OV) and with the Qualisys system (Qual). (ZIP) [file pone.0324499.s001.zip › Subjects_healty_all_trials/001_OV_M14.xlsx]

## Sheet: Fuß L rot
0.2746	-4.2744
1.2674	-3.959
2.2602	-4.1564
3.253	-4.3921
4.2458	-4.6105
5.2386	-4.9062
6.2314	-5.1164
7.2242	-4.4163
8.217	-4.0532
9.2097	-3.4403
10.203	-2.481
11.195	-1.7997
12.188	-1.0118
13.181	-0.15668
14.174	0.68835
15.167	1.4943
16.159	2.3098
17.152	3.146
18.145	4.0442
19.138	4.5798
20.13	5.1661
21.123	5.6496
22.116	6.0664
23.109	6.4681
24.102	6.8864
25.094	7.3122
26.087	7.7237
27.08	8.1245
28.073	8.4955
29.066	8.8434
30.058	9.1627
31.051	9.4555
32.044	9.7572
33.037	10.105
34.03	10.372
35.022	10.884
36.015	11.25
37.008	11.57
38.001	11.831
38.994	12.034
39.986	12.212
40.979	12.339
41.972	12.454
42.965	12.526
43.958	12.553
44.95	12.5
45.943	12.155
46.936	11.78
47.929	11.197
48.922	10.358
49.914	9.2536
50.907	7.9204
51.9	6.2395
52.893	4.2278
53.885	2.1557
54.878	-0.79754
55.871	-2.171
56.864	-4.1497
57.857	-5.8974
58.849	-7.332
59.842	-8.6199
60.835	-9.7002
61.828	-10.411
62.821	-10.92
63.813	-11.093
64.806	-10.94
65.799	-10.37
66.792	-9.5243
67.785	-8.3558
68.777	-7.0715
69.77	-5.8888
70.763	-4.9428
71.756	-4.01
72.749	-3.4932
73.741	-3.2835
74.734	-3.3374
75.727	-3.531
76.72	-3.7219
77.713	-3.8025
78.705	-3.9329
79.698	-3.481
80.691	-3.133
81.684	-2.723
82.677	-2.3158
83.669	-2.0598
84.662	-1.8233
85.655	-1.6692
86.648	-1.3999
87.641	-1.4686
88.633	-1.3596
89.626	-1.3578
90.619	-1.3342
91.612	-1.3518
92.604	-1.3912
93.597	-1.4949
94.59	-1.5761
95.583	-1.6506
96.576	-1.7498
97.568	-1.8067
98.561	-1.8295
99.554	-1.5858

## Sheet: Fuß R blau
0.2226	-3.2903
1.2162	-3.3486
2.2098	-3.5009
3.2034	-3.6869
4.197	-3.8481
5.1906	-3.9628
6.1842	-3.9765
7.1778	-3.9001
8.1714	-3.688
9.165	-3.3473
10.159	-2.8468
11.152	-2.2839
12.146	-1.6396
13.139	-0.92722
14.133	-0.1651
15.127	0.65174
16.12	1.5629
17.114	2.5542
18.107	3.6022
19.101	4.679
20.095	5.793
21.088	6.9372
22.082	7.9472
23.076	8.8235
24.069	9.5464
25.063	10.118
26.056	10.555
27.05	10.946
28.044	11.267
29.037	11.545
30.031	11.855
31.024	12.105
32.018	12.301
33.012	12.468
34.005	12.634
34.999	12.98
35.992	13.426
36.986	13.645
37.98	14.069
38.973	14.595
39.967	15.079
40.96	15.506
41.954	15.847
42.948	16.119
43.941	16.318
44.935	16.411
45.928	16.344
46.922	16.134
47.916	15.875
48.909	14.979
49.903	13.977
50.896	12.645
51.89	10.958
52.884	9.018
53.877	7.0327
54.871	4.991
55.864	2.6033
56.858	0.56826
57.852	-0.80474
58.845	-2.4861
59.839	-4.3913
60.833	-5.6951
61.826	-6.654
62.82	-7.3368
63.813	-7.7974
64.807	-7.8402
65.801	-7.6081
66.794	-7.0956
67.788	-6.3815
68.781	-5.5501
69.775	-4.7314
70.769	-3.9843
71.762	-3.3017
72.756	-2.719
73.749	-2.2416
74.743	-1.9095
75.737	-1.6593
76.73	-1.4486
77.724	-1.2713
78.717	-1.1539
79.711	-1.0722
80.705	-1.0116
81.698	-0.95101
82.692	-0.89042
83.685	-0.85107
84.679	-1.1291
85.673	-1.4291
86.666	-1.6787
87.66	-1.8645
88.653	-2.077
89.647	-2.3102
90.641	-2.5256
91.634	-2.7628
92.628	-2.8944
93.621	-2.9439
94.615	-2.9795
95.609	-2.9565
96.602	-2.8947
97.596	-2.8254
98.589	-2.8189
99.583	-2.8245

## Sheet: Hüfte L rot
0.43906	31.491
1.4363	31.782
2.4336	31.441
3.4308	30.943
4.4281	30.308
5.4253	29.255
6.4226	28.436
7.4198	27.608
8.4171	26.526
9.4143	25.345
10.412	24.065
11.409	22.719
12.406	21.244
13.403	19.664
14.401	18.143
15.398	16.51
16.395	14.887
17.392	13.288
18.39	11.738
19.387	10.21
20.384	8.7009
21.381	7.2098
22.379	5.7312
23.376	4.2949
24.373	2.9083
25.37	1.5878
26.368	0.33263
27.365	-0.81551
28.362	-1.8496
29.359	-2.76
30.357	-3.5541
31.354	-4.2355
32.351	-4.7889
33.348	-5.322
34.346	-6.1361
35.343	-5.61
36.34	-6.0528
37.337	-6.4654
38.335	-6.7517
39.332	-7.0626
40.329	-7.4315
41.326	-7.8509
42.324	-8.2836
43.321	-8.7313
44.318	-9.1472
45.315	-9.546
46.313	-10.011
47.31	-10.382
48.307	-10.723
49.304	-11.033
50.302	-11.327
51.299	-11.573
52.296	-11.736
53.293	-11.772
54.291	-11.709
55.288	-11.574
56.285	-11.116
57.282	-10.546
58.28	-9.8637
59.277	-9.0539
60.274	-8.1246
61.272	-7.3545
62.269	-6.2202
63.266	-5.1052
64.263	-3.9012
65.261	-2.5907
66.258	-1.2238
67.255	0.22082
68.252	1.7279
69.25	3.2537
70.247	4.7608
71.244	6.2686
72.241	7.9135
73.239	9.5005
74.236	11.128
75.233	12.793
76.23	14.514
77.228	16.312
78.225	18.08
79.222	17.851
80.219	21.6
81.217	23.335
82.214	24.914
83.211	26.397
84.208	27.784
85.206	29.082
86.203	30.166
87.2	30.953
88.197	31.705
89.195	32.342
90.192	32.823
91.189	33.191
92.186	33.455
93.184	33.65
94.181	33.772
95.178	33.862
96.175	33.86
97.173	33.841
98.17	33.845
99.167	33.836
100.16	33.279

## Sheet: Hüfte R blau
0.4374	33.512
1.433	33.203
2.4287	32.846
3.4243	32.359
4.4199	31.758
5.4156	31.032
6.4112	30.583
7.4068	29.186
8.4025	27.947
9.3981	26.645
10.394	25.231
11.389	23.771
12.385	22.3
13.381	20.616
14.376	18.975
15.372	17.556
16.368	16.042
17.363	14.559
18.359	13.143
19.354	11.818
20.35	10.543
21.346	9.3011
22.341	8.0818
23.337	6.879
24.333	5.6867
25.328	4.529
26.324	3.3828
27.319	2.1386
28.315	1.0058
29.311	-0.16953
30.306	-1.2781
31.302	-2.3465
32.298	-3.3662
33.293	-4.2983
34.289	-5.1752
35.285	-5.9672
36.28	-6.5953
37.276	-7.4772
38.271	-8.1378
39.267	-8.7963
40.263	-9.4663
41.258	-10.143
42.254	-10.826
43.25	-11.506
44.245	-12.178
45.241	-12.827
46.236	-13.405
47.232	-13.974
48.228	-13.953
49.223	-14.735
50.219	-15.027
51.215	-15.224
52.21	-15.28
53.206	-15.186
54.202	-14.917
55.197	-14.44
56.193	-13.686
57.188	-12.759
58.184	-12.444
59.18	-10.038
60.175	-8.4369
61.171	-6.7753
62.167	-4.8947
63.162	-2.8838
64.158	-0.76969
65.154	1.4167
66.149	3.6162
67.145	5.8094
68.14	7.9544
69.136	10.006
70.132	11.965
71.127	13.816
72.123	15.568
73.119	17.281
74.114	18.861
75.11	20.3
76.105	21.76
77.101	23.412
78.097	24.838
79.092	26.229
80.088	27.604
81.084	28.943
82.079	30.248
83.075	31.475
84.071	32.898
85.066	33.597
86.062	34.167
87.057	34.769
88.053	35.233
89.049	35.583
90.044	35.823
91.04	35.959
92.036	36.052
93.031	36.076
94.027	36.081
95.022	36.117
96.018	36.067
97.014	35.89
98.009	35.785
99.005	35.702
100	35.378

## Sheet: Knie L rot
0.4475	17.846
1.4381	19.014
2.4287	19.431
3.4194	19.962
4.41	20.542
5.4006	20.96
6.3912	20.78
7.3819	21.75
8.3725	21.94
9.3631	22.074
10.354	21.95
11.344	21.711
12.335	21.282
13.326	20.701
14.316	20.041
15.307	19.328
16.297	18.589
17.288	17.933
18.279	17.392
19.269	16.957
20.26	16.522
21.251	16.07
22.241	15.61
23.232	15.189
24.222	14.846
25.213	14.585
26.204	14.384
27.194	14.324
28.185	14.331
29.176	14.44
30.166	14.548
31.157	14.644
32.147	14.623
33.138	14.42
34.129	14.288
35.119	13.89
36.11	13.543
37.101	12.883
38.091	12.11
39.082	11.273
40.072	10.377
41.063	9.4718
42.054	8.6537
43.044	7.978
44.035	7.4761
45.026	7.0456
46.016	7.7354
47.007	8.3749
47.997	9.3709
48.988	10.652
49.979	12.161
50.969	13.792
51.96	15.602
52.951	17.526
53.941	19.588
54.932	20.391
55.922	23.981
56.913	26.425
57.904	29.021
58.894	31.681
59.885	34.208
60.876	36.778
61.866	39.203
62.857	41.276
63.847	43.15
64.838	44.773
65.829	46.183
66.819	47.438
67.81	48.481
68.801	49.316
69.791	49.969
70.782	50.045
71.772	50.526
72.763	50.679
73.754	50.574
74.744	50.314
75.735	49.998
76.726	49.683
77.716	49.3
78.707	48.239
79.697	47.949
80.688	46.949
81.679	45.516
82.669	43.738
83.66	41.564
84.651	38.952
85.641	36.28
86.632	33.45
87.622	30.672
88.613	27.879
89.604	25.193
90.594	22.896
91.585	20.793
92.576	18.892
93.566	17.338
94.557	16.144
95.547	15.245
96.538	14.6
97.529	14.184
98.519	13.931
99.51	13.271

## Sheet: Knie R blau
0.61063	19.058
1.5993	19.542
2.588	19.987
3.5767	20.571
4.5654	21.222
5.5541	21.867
6.5428	22.23
7.5315	22.858
8.5201	23.102
9.5088	23.165
10.498	23.084
11.486	22.902
12.475	22.621
13.464	22.29
14.452	21.936
15.441	21.605
16.43	21.36
17.418	21.179
18.407	21.164
19.396	21.236
20.384	21.305
21.373	21.323
22.362	21.311
23.35	21.217
24.339	21.103
25.328	20.949
26.317	20.718
27.305	20.46
28.294	20.151
29.283	19.771
30.271	19.301
31.26	18.726
32.249	18.096
33.237	17.494
34.226	16.943
35.215	16.369
36.203	16.077
37.192	15.439
38.181	14.934
39.17	14.427
40.158	13.883
41.147	13.333
42.136	12.862
43.124	12.493
44.113	12.292
45.102	12.342
46.09	12.732
47.079	13.353
48.068	12.799
49.056	15.589
50.045	17.02
51.034	18.622
52.022	20.433
53.011	22.452
54	24.644
54.989	27.047
55.977	29.536
56.966	32.394
57.955	33.287
58.943	38.585
59.932	41.701
60.921	44.723
61.909	47.7
62.898	50.586
63.887	53.326
64.875	55.757
65.864	57.895
66.853	59.719
67.841	61.21
68.83	62.285
69.819	63.031
70.808	63.412
71.796	63.402
72.785	63.09
73.774	62.549
74.762	60.78
75.751	60.72
76.74	59.301
77.728	57.802
78.717	56.131
79.706	54.334
80.694	52.358
81.683	50.114
82.672	47.629
83.661	44.723
84.649	41.89
85.638	38.754
86.627	35.627
87.615	32.653
88.604	29.85
89.593	27.196
90.581	24.857
91.57	22.678
92.559	20.771
93.547	19.178
94.536	17.903
95.525	16.872
96.513	16.033
97.502	15.437
98.491	15.083
99.48	14.726
