# Supplementary material for: Gait assessment using a 2D video-based motion analysis app in healthy subjects and subjects with lower limb amputation – A pilot study
Source: PLoS One. 2025 May 30;20(5):e0324499. doi: 10.1371/journal.pone.0324499 (PMC12124523; doi:10.1371/journal.pone.0324499)
Supplement: S1 Table — Raw data of all trials (M##) of the healthy subjects (0##) from the gait analysis recorded with the Orthelligent App (OV) and with the Qualisys system (Qual). (ZIP) [file pone.0324499.s001.zip › Subjects_healty_all_trials/001_OV_ME1.xlsx]

## Sheet: Fuß L rot
2.1629	-1.4748
3.1322	-1.4579
4.1015	-1.4255
5.0708	-1.2591
6.0402	-1.0934
7.0095	-0.99751
7.9788	-0.80669
8.9481	-0.38151
9.9174	0.17717
10.887	0.81929
11.856	1.5318
12.825	2.2452
13.795	2.9369
14.764	3.5946
15.733	4.2136
16.703	4.8219
17.672	5.4108
18.641	5.959
19.61	6.4984
20.58	6.9416
21.549	7.3454
22.518	7.6921
23.488	8.0034
24.457	8.2818
25.426	8.5667
26.396	8.8274
27.365	9.1054
28.334	9.3576
29.304	9.7135
30.273	10.178
31.242	10.377
32.211	10.734
33.181	11.28
34.15	11.586
35.119	12.121
36.089	12.747
37.058	13.259
38.027	13.767
38.997	14.266
39.966	14.748
40.935	15.185
41.904	15.561
42.874	15.829
43.843	15.984
44.812	15.952
45.782	15.624
46.751	15.111
47.72	14.352
48.69	13.238
49.659	11.59
50.628	9.8184
51.598	7.4441
52.567	4.6275
53.536	1.5179
54.505	-1.787
55.475	-4.9475
56.444	-7.977
57.413	-10.649
58.383	-12.679
59.352	-14.291
60.321	-15.757
61.291	-16.631
62.26	-17.093
63.229	-17.108
64.199	-16.67
65.168	-15.816
66.137	-14.634
67.106	-13.289
68.076	-11.922
69.045	-10.554
70.014	-9.3087
70.984	-8.1319
71.953	-7.0781
72.922	-6.0983
73.892	-5.1262
74.861	-4.1286
75.83	-3.1168
76.8	-2.2303
77.769	-1.3923
78.738	-0.70092
79.707	-0.060593
80.677	0.41636
81.646	0.7681
82.615	0.97175
83.585	1.1247
84.554	1.1652
85.523	1.0163
86.493	0.87656
87.462	0.68746
88.431	0.50374
89.4	0.33317
90.37	0.20984
91.339	0.13197
92.308	0.088628
93.278	0.04729
94.247	0.014872
95.216	0.01274
96.186	0.025306
97.155	0.051292
98.124	0.052074
99.094	0.01274

## Sheet: Fuß R blau
0.73345	-1.7271
1.7233	-1.7317
2.7132	-1.7805
3.703	-1.8571
4.6929	-1.9568
5.6827	-2.0267
6.6726	-2.232
7.6624	-2.2492
8.6523	-2.0877
9.6421	-1.7741
10.632	-1.3599
11.622	-0.8354
12.612	-0.22996
13.602	0.35989
14.591	0.96869
15.581	1.5759
16.571	2.2231
17.561	2.8787
18.551	3.5188
19.541	4.1522
20.531	4.7592
21.52	5.3231
22.51	5.8419
23.5	6.3265
24.49	6.8059
25.48	7.2718
26.47	7.7519
27.459	8.2512
28.449	8.7866
29.439	9.3626
30.429	9.9558
31.419	10.569
32.409	11.252
33.399	12.07
34.388	12.642
35.378	13.56
36.368	14.338
37.358	15.095
38.348	15.816
39.338	16.493
40.328	17.11
41.317	17.703
42.307	18.207
43.297	18.578
44.287	18.814
45.277	18.901
46.267	18.67
47.257	18.2
48.246	17.472
49.236	16.278
50.226	15.027
51.216	12.898
52.206	10.498
53.196	7.7282
54.186	4.7328
55.175	1.7056
56.165	-1.1677
57.155	-3.6815
58.145	-5.8879
59.135	-7.9847
60.125	-9.4713
61.115	-10.564
62.104	-11.235
63.094	-11.498
64.084	-11.268
65.074	-10.653
66.064	-9.7498
67.054	-8.623
68.043	-7.368
69.033	-6.1094
70.023	-4.9258
71.013	-3.8664
72.003	-2.9376
72.993	-2.1463
73.983	-1.5278
74.972	-1.0802
75.962	-0.75969
76.952	-0.57657
77.942	-0.37897
78.932	-0.31087
79.922	-0.35207
80.912	-0.5294
81.901	-0.80771
82.891	-1.0857
83.881	-1.1091
84.871	-1.2988
85.861	-1.5863
86.851	-1.6433
87.841	-1.6406
88.83	-1.5827
89.82	-1.48
90.81	-1.3227
91.8	-1.1421
92.79	-0.93981
93.78	-0.7283
94.77	-0.5708
95.759	-0.40631
96.749	-0.28304
97.739	-0.23581
98.729	-0.23581
99.719	-0.083919

## Sheet: Hüfte L rot
0.47608	22.646
1.4585	22.164
2.4409	21.596
3.4233	20.854
4.4058	19.862
5.3882	18.961
6.3706	17.808
7.353	16.442
8.3354	14.808
9.3179	13.433
10.3	12.267
11.283	11.123
12.265	9.9951
13.248	8.8894
14.23	7.8091
15.212	6.7623
16.195	5.7171
17.177	4.656
18.16	3.6012
19.142	2.5233
20.124	1.4482
21.107	0.31383
22.089	-0.8898
23.072	-2.114
24.054	-3.2951
25.037	-4.4861
26.019	-5.6038
27.001	-6.7195
27.984	-7.7216
28.966	-8.6837
29.949	-9.5506
30.931	-10.372
31.914	-11.127
32.896	-11.856
33.878	-12.565
34.861	-13.071
35.843	-13.752
36.826	-14.35
37.808	-14.938
38.79	-15.504
39.773	-16.049
40.755	-16.539
41.738	-17.01
42.72	-17.416
43.703	-17.767
44.685	-18.174
45.667	-18.434
46.65	-18.537
47.632	-18.607
48.615	-18.678
49.597	-18.26
50.579	-17.742
51.562	-17.191
52.544	-16.494
53.527	-15.628
54.509	-14.534
55.492	-13.258
56.474	-11.764
57.456	-10.247
58.439	-8.1659
59.421	-6.8175
60.404	-5.02
61.386	-3.1197
62.369	-1.1803
63.351	0.79676
64.333	2.7452
65.316	4.6334
66.298	6.4531
67.281	8.1606
68.263	9.7943
69.245	11.331
70.228	12.741
71.21	14.216
72.193	15.484
73.175	16.62
74.158	17.812
75.14	18.774
76.122	19.587
77.105	20.233
78.087	20.872
79.07	21.426
80.052	21.92
81.034	22.123
82.017	22.265
82.999	22.493
83.982	22.686
84.964	22.879
85.947	23.019
86.929	23.293
87.911	23.566
88.894	23.556
89.876	23.541
90.859	23.541
91.841	23.497
92.824	23.436
93.806	23.377
94.788	23.304
95.771	23.274
96.753	23.203
97.736	23.166
98.718	23.153

## Sheet: Hüfte R blau
0.64597	21.283
1.6347	20.939
2.6234	20.433
3.6121	19.741
4.6008	19.028
5.5895	17.978
6.5782	16.874
7.567	15.816
8.5557	14.714
9.5444	13.596
10.533	12.473
11.522	11.339
12.511	10.214
13.499	9.1349
14.488	8.1098
15.477	7.1408
16.465	6.2151
17.454	5.3123
18.443	4.3569
19.432	3.3691
20.42	2.357
21.409	1.3022
22.398	0.23239
23.386	-0.85125
24.375	-1.9428
25.364	-3.023
26.353	-4.0964
27.341	-5.1454
28.33	-6.1809
29.319	-7.1651
30.307	-8.1171
31.296	-8.9985
32.285	-9.8529
33.274	-10.663
34.262	-11.476
35.251	-12.212
36.24	-12.969
37.228	-13.634
38.217	-14.271
39.206	-14.894
40.194	-15.493
41.183	-16.069
42.172	-16.603
43.161	-17.102
44.149	-17.561
45.138	-17.943
46.127	-18.222
47.115	-18.405
48.104	-18.447
49.093	-18.469
50.082	-18.587
51.07	-17.918
52.059	-17.346
53.048	-16.653
54.036	-15.773
55.025	-14.652
56.014	-13.352
57.003	-11.884
57.991	-10.265
58.98	-8.5325
59.969	-6.619
60.957	-4.7146
61.946	-2.7402
62.935	-0.70018
63.924	1.197
64.912	3.3096
65.901	5.11
66.89	6.9241
67.878	8.5858
68.867	10.122
69.856	11.559
70.845	12.941
71.833	14.285
72.822	15.494
73.811	16.608
74.799	17.65
75.788	18.665
76.777	19.476
77.766	20.18
78.754	20.84
79.743	21.411
80.732	21.929
81.72	22.38
82.709	22.731
83.698	22.758
84.687	23.059
85.675	23.208
86.664	23.298
87.653	23.301
88.641	23.258
89.63	23.208
90.619	23.205
91.608	23.187
92.596	23.159
93.585	23.13
94.574	22.978
95.562	22.915
96.551	22.875
97.54	22.84
98.529	22.822
99.517	22.982

## Sheet: Knie L rot
0.64587	18.214
1.6359	18.378
2.6259	18.488
3.6159	18.596
4.6058	18.664
5.5958	18.687
6.5858	18.65
7.5758	18.578
8.5658	18.428
9.5558	18.19
10.546	17.988
11.536	17.786
12.526	17.711
13.516	17.695
14.506	17.687
15.496	17.831
16.486	18.096
17.476	18.362
18.466	18.628
19.456	18.652
20.446	18.481
21.436	18.164
22.426	17.66
23.416	16.937
24.406	16.063
25.396	15.019
26.386	13.854
27.376	12.665
28.366	11.432
29.356	10.194
30.346	9.0148
31.336	7.932
32.326	6.9529
33.316	6.0374
34.306	5.2892
35.296	4.6657
36.286	4.1155
37.276	3.6252
38.266	3.4562
39.256	3.2697
40.246	3.2311
41.236	3.2682
42.226	3.5448
43.216	3.9259
44.206	4.4839
45.196	5.1934
46.186	6.0699
47.176	7.1186
48.166	8.3347
49.156	9.6582
50.146	11.141
51.136	12.901
52.126	14.964
53.116	17.021
54.106	19.757
55.096	22.77
56.086	26.119
57.076	29.661
58.066	33.279
59.056	37.149
60.046	40.983
61.036	44.817
62.026	48.669
63.015	52.304
64.005	54.856
64.995	57.633
65.985	59.746
66.975	61.457
67.965	62.842
68.955	63.831
69.945	64.434
70.935	64.604
71.925	64.346
72.915	63.645
73.905	62.588
74.895	61.25
75.885	59.545
76.875	57.74
77.865	55.187
78.855	52.29
79.845	49.332
80.835	46.069
81.825	42.658
82.815	39.235
83.805	35.886
84.795	32.629
85.785	29.537
86.775	26.285
87.765	24.305
88.755	22.057
89.745	20.224
90.735	18.659
91.725	17.422
92.715	16.496
93.705	15.848
94.695	15.34
95.685	14.98
96.675	14.799
97.665	14.648
98.655	14.664
99.645	14.546

## Sheet: Knie R blau
0.48993	20.734
1.4824	20.803
2.4749	20.952
3.4675	21.119
4.46	21.269
5.4525	21.31
6.445	21.214
7.4375	20.784
8.43	20.486
9.4225	20.057
10.415	19.542
11.408	19.035
12.4	18.601
13.393	18.235
14.385	18.076
15.378	17.974
16.37	18.223
17.363	18.598
18.355	19.137
19.348	19.814
20.34	20.494
21.333	21.084
22.325	21.49
23.318	21.65
24.31	21.489
25.303	21.086
26.295	20.459
27.288	19.716
28.28	18.793
29.273	17.817
30.265	16.77
31.258	15.75
32.25	14.788
33.243	13.962
34.235	13.301
35.228	12.792
36.22	12.343
37.213	11.915
38.205	11.945
39.198	11.887
40.19	11.783
41.183	11.743
42.175	11.772
43.168	11.911
44.16	12.126
45.153	12.507
46.145	13.044
47.138	13.798
48.13	14.729
49.123	15.851
50.115	16.951
51.108	18.813
52.1	20.688
53.093	22.908
54.085	25.355
55.078	28.293
56.071	31.589
57.063	35.203
58.056	38.894
59.048	42.725
60.041	46.56
61.033	50.342
62.026	54.021
63.018	57.375
64.011	60.863
65.003	63.737
65.996	65.928
66.988	67.597
67.981	68.688
68.973	69.434
69.966	69.702
70.958	69.652
71.951	69.243
72.943	68.439
73.936	67.347
74.928	65.841
75.921	64.013
76.913	61.863
77.906	59.418
78.898	56.673
79.891	53.803
80.883	50.374
81.876	47.026
82.868	43.523
83.861	40.06
84.853	36.785
85.846	33.376
86.838	30.128
87.831	27.759
88.823	25.456
89.816	23.586
90.808	21.777
91.801	20.527
92.793	19.591
93.786	18.873
94.778	18.372
95.771	18.053
96.763	17.849
97.756	17.701
98.748	17.699
99.741	17.499
