# Supplementary material for: Gait assessment using a 2D video-based motion analysis app in healthy subjects and subjects with lower limb amputation – A pilot study
Source: PLoS One. 2025 May 30;20(5):e0324499. doi: 10.1371/journal.pone.0324499 (PMC12124523; doi:10.1371/journal.pone.0324499)
Supplement: S1 Table — Raw data of all trials (M##) of the healthy subjects (0##) from the gait analysis recorded with the Orthelligent App (OV) and with the Qualisys system (Qual). (ZIP) [file pone.0324499.s001.zip › Subjects_healty_all_trials/001_OV_ME2.xlsx]

## Sheet: Fuß L rot
0.55968	-2.4596
1.5496	-2.4394
2.5395	-2.438
3.5293	-2.4374
4.5192	-2.477
5.5091	-2.4737
6.499	-2.4413
7.4889	-2.2568
8.4788	-1.9732
9.4687	-1.5665
10.459	-1.0552
11.448	-0.47742
12.438	0.1716
13.428	0.89134
14.418	1.5792
15.408	2.1941
16.398	2.7961
17.388	3.5321
18.378	4.499
19.368	5.0898
20.357	5.6469
21.347	6.2006
22.337	6.733
23.327	7.2342
24.317	7.7189
25.307	8.1839
26.297	8.4103
27.287	8.5964
28.276	8.9862
29.266	9.2795
30.256	9.5835
31.246	9.9383
32.236	10.364
33.226	10.799
34.216	11.254
35.206	11.901
36.196	12.541
37.185	13.175
38.175	13.828
39.165	14.496
40.155	15.135
41.145	15.726
42.135	16.257
43.125	16.664
44.115	16.913
45.105	16.961
46.094	16.722
47.084	16.213
48.074	15.308
49.064	13.778
50.054	11.828
51.044	9.9359
52.034	7.0795
53.024	4.0756
54.013	0.80733
55.003	-2.4163
55.993	-5.51
56.983	-8.212
57.973	-10.27
58.963	-12.095
59.953	-13.793
60.943	-14.316
61.933	-14.778
62.922	-14.697
63.912	-14.08
64.902	-12.911
65.892	-11.488
66.882	-9.905
67.872	-8.299
68.862	-6.9587
69.852	-5.5389
70.842	-4.3383
71.831	-3.4478
72.821	-2.6558
73.811	-1.9364
74.801	-1.2339
75.791	-0.60434
76.781	-0.30574
77.771	-0.15223
78.761	-0.13805
79.75	-0.048362
80.74	0.057925
81.73	0.0961
82.72	0.030491
83.71	-0.0019903
84.7	-0.11204
85.69	-0.34691
86.68	-0.57671
87.67	-0.77297
88.659	-0.96561
89.649	-1.1634
90.639	-1.3385
91.629	-1.4654
92.619	-1.5866
93.609	-1.6637
94.599	-1.6572
95.589	-1.6232
96.579	-1.6232
97.568	-1.6441
98.558	-1.7034
99.548	-1.8386

## Sheet: Fuß R blau
0.55968	-0.046281
1.5519	-0.032723
2.544	-0.04605
3.5362	-0.11937
4.5284	-0.2445
5.5205	-0.34947
6.5127	-0.372
7.5049	-0.39096
8.497	-0.24773
9.4892	-0.018237
10.481	0.29049
11.474	0.68181
12.466	1.1315
13.458	1.6025
14.45	2.0833
15.442	2.613
16.434	3.1216
17.427	3.6783
18.419	4.2321
19.411	4.7595
20.403	5.2614
21.395	5.7659
22.387	6.2951
23.38	6.8123
24.372	7.3486
25.364	7.9013
26.356	8.4502
27.348	9.013
28.34	9.6262
29.333	10.233
30.325	10.863
31.317	11.539
32.309	12.26
33.301	12.847
34.293	13.793
35.286	14.554
36.278	15.299
37.27	16.006
38.262	16.669
39.254	17.254
40.246	17.755
41.239	18.151
42.231	18.427
43.223	18.551
44.215	18.532
45.207	18.224
46.199	17.676
47.192	16.842
48.184	15.73
49.176	14.52
50.168	12.607
51.16	10.654
52.152	8.4317
53.145	6.0224
54.137	3.5229
55.129	1.0356
56.121	-1.3258
57.113	-3.3871
58.105	-5.2931
59.098	-6.9837
60.09	-8.2529
61.082	-9.1425
62.074	-9.7
63.066	-9.9089
64.058	-9.8081
65.051	-9.3955
66.043	-8.7997
67.035	-8.0608
68.027	-7.2219
69.019	-6.3507
70.011	-5.4763
71.004	-4.6122
71.996	-3.7681
72.988	-2.9749
73.98	-2.2167
74.972	-1.6917
75.964	-1.0689
76.957	-0.53937
77.949	-0.17829
78.941	0.083491
79.933	0.25085
80.925	0.31182
81.917	0.31742
82.91	0.28843
83.902	0.2812
84.894	0.26707
85.886	0.19355
86.878	0.14629
87.87	0.047168
88.863	-0.031028
89.855	-0.093673
90.847	-0.12621
91.839	-0.12339
92.831	-0.12689
93.823	-0.12689
94.816	-0.14148
95.808	-0.18433
96.8	-0.28908
97.792	-0.37981
98.784	-0.48851
99.776	-0.62567

## Sheet: Hüfte L rot
0.30865	31.429
1.2999	30.924
2.2912	30.365
3.2824	29.612
4.2737	28.71
5.265	27.554
6.2562	26.216
7.2475	25.059
8.2388	23.636
9.23	22.163
10.221	20.711
11.213	19.278
12.204	17.89
13.195	16.536
14.186	15.206
15.178	13.898
16.169	12.602
17.16	11.352
18.151	10.114
19.143	8.9272
20.134	7.6861
21.125	6.5281
22.117	5.3085
23.108	4.043
24.099	2.7389
25.09	1.3981
26.082	0.032797
27.073	-1.3088
28.064	-2.6438
29.055	-3.9523
30.047	-5.2426
31.038	-6.5305
32.029	-7.772
33.02	-8.7969
34.012	-9.8043
35.003	-11.04
35.994	-11.963
36.985	-12.817
37.977	-13.704
38.968	-14.815
39.959	-15.771
40.951	-16.243
41.942	-16.714
42.933	-17.186
43.924	-17.654
44.916	-18.071
45.907	-18.398
46.898	-18.648
47.889	-18.724
48.881	-18.473
49.872	-18.222
50.863	-17.92
51.854	-17.243
52.846	-16.356
53.837	-15.259
54.828	-13.914
55.82	-12.312
56.811	-10.559
57.802	-8.6302
58.793	-6.3719
59.785	-4.5741
60.776	-2.1388
61.767	0.2769
62.758	2.6077
63.75	4.936
64.741	7.2544
65.732	9.5647
66.723	11.786
67.715	13.968
68.706	16.039
69.697	18.042
70.689	20.037
71.68	21.975
72.671	23.776
73.662	25.516
74.654	27.233
75.645	28.466
76.636	29.672
77.627	30.713
78.619	31.603
79.61	32.301
80.601	32.933
81.592	33.492
82.584	33.711
83.575	33.559
84.566	33.706
85.558	33.817
86.549	33.778
87.54	33.716
88.531	33.548
89.523	33.401
90.514	33.226
91.505	33.049
92.496	32.901
93.488	32.757
94.479	32.66
95.47	32.514
96.461	32.406
97.453	32.284
98.444	32.167
99.435	32.009

## Sheet: Hüfte R blau
0.47638	27.728
1.4687	27.242
2.4611	26.639
3.4534	25.805
4.4457	24.763
5.4381	23.4
6.4304	22.049
7.4227	20.83
8.4151	19.524
9.4074	18.211
10.4	16.928
11.392	15.663
12.384	14.41
13.377	13.171
14.369	11.937
15.361	10.677
16.354	9.4299
17.346	8.192
18.338	6.9772
19.331	5.7937
20.323	4.6622
21.315	3.4759
22.308	2.18
23.3	0.89312
24.292	-0.35014
25.285	-1.6112
26.277	-2.8549
27.269	-4.0611
28.262	-5.2075
29.254	-6.3014
30.247	-7.342
31.239	-8.3149
32.231	-9.2792
33.224	-10.181
34.216	-11.021
35.208	-11.831
36.201	-12.62
37.193	-13.389
38.185	-14.141
39.178	-14.829
40.17	-15.514
41.162	-16.338
42.155	-16.989
43.147	-17.598
44.139	-18.154
45.132	-18.628
46.124	-18.995
47.116	-19.201
48.109	-19.464
49.101	-19.659
50.093	-19.201
51.086	-18.693
52.078	-18.133
53.07	-17.311
54.063	-16.299
55.055	-15.032
56.047	-13.479
57.04	-11.66
58.032	-9.8213
59.024	-7.819
60.017	-5.4476
61.009	-3.1623
62.001	-0.85919
62.994	1.4787
63.986	3.8945
64.978	6.2239
65.971	8.5024
66.963	10.751
67.955	12.947
68.948	15.037
69.94	16.927
70.932	18.831
71.925	20.657
72.917	22.387
73.909	24.025
74.902	25.355
75.894	26.848
76.886	28.233
77.879	29.44
78.871	30.541
79.863	31.525
80.856	32.41
81.848	33.149
82.84	33.727
83.833	34.186
84.825	34.528
85.817	34.858
86.81	34.934
87.802	35.156
88.794	35.297
89.787	35.425
90.779	35.486
91.771	35.53
92.764	35.571
93.756	35.571
94.748	35.574
95.741	35.645
96.733	35.697
97.725	35.697
98.718	35.689
99.71	35.634

## Sheet: Knie L rot
1.134	19.86
2.1181	20.003
3.1022	20.156
4.0864	20.499
5.0705	20.875
6.0546	20.804
7.0387	20.733
8.0229	20.519
9.007	20.193
9.9911	19.756
10.975	19.074
11.959	18.462
12.943	18.029
13.928	17.598
14.912	17.143
15.896	16.686
16.88	16.222
17.864	15.767
18.848	15.297
19.832	14.797
20.816	14.24
21.801	13.593
22.785	12.885
23.769	12.082
24.753	11.197
25.737	10.252
26.721	9.2733
27.705	8.2897
28.689	7.3546
29.674	6.4683
30.658	5.6541
31.642	4.9396
32.626	4.3775
33.61	4.0333
34.594	3.735
35.578	3.6384
36.562	3.6969
37.547	3.9037
38.531	4.306
39.515	4.8327
40.499	5.4738
41.483	6.2567
42.467	7.2162
43.451	8.3621
44.435	9.7212
45.42	11.271
46.404	12.998
47.388	14.866
48.372	16.912
49.356	18.992
50.34	21.411
51.324	24.122
52.308	26.813
53.293	29.526
54.277	32.342
55.261	35.258
56.245	39.202
57.229	42.5
58.213	45.404
59.197	47.997
60.181	50.966
61.166	53.277
62.15	55.464
63.134	57.363
64.118	59.018
65.102	60.386
66.086	61.533
67.07	62.38
68.054	62.914
69.039	63.077
70.023	62.913
71.007	62.422
71.991	61.66
72.975	60.598
73.959	59.225
74.943	57.677
75.927	55.506
76.911	53.152
77.896	50.671
78.88	47.061
79.864	43.789
80.848	40.419
81.832	36.98
82.816	33.83
83.8	29.975
84.784	27.301
85.769	24.576
86.753	21.962
87.737	19.709
88.721	17.836
89.705	16.333
90.689	15.237
91.673	14.434
92.657	13.867
93.642	13.468
94.626	13.244
95.61	13.158
96.594	13.195
97.578	13.305
98.562	13.372
99.546	13.473

## Sheet: Knie R blau
0.4985	20.227
1.4873	20.291
2.4761	20.399
3.465	20.504
4.4538	20.547
5.4426	20.417
6.4315	20.276
7.4203	20.222
8.4091	19.962
9.3979	19.675
10.387	19.371
11.376	19.046
12.364	18.711
13.353	18.365
14.342	17.975
15.331	17.584
16.32	17.206
17.309	16.859
18.297	16.493
19.286	16.074
20.275	15.664
21.264	15.191
22.253	14.644
23.241	14.034
24.23	13.405
25.219	12.704
26.208	12.05
27.197	11.439
28.186	10.882
29.174	10.402
30.163	10.006
31.152	9.7183
32.141	9.443
33.13	9.2854
34.119	9.2938
35.107	9.3543
36.096	9.4831
37.085	9.6859
38.074	9.9731
39.063	10.35
40.052	10.807
41.04	11.336
42.029	11.95
43.018	12.704
44.007	13.619
44.996	14.697
45.984	15.989
46.973	17.459
47.962	19.073
48.951	20.55
49.94	22.869
50.929	24.969
51.917	27.243
52.906	29.635
53.895	32.15
54.884	34.868
55.873	37.72
56.862	40.673
57.85	43.59
58.839	46.183
59.828	49.148
60.817	51.673
61.806	53.998
62.795	56.019
63.783	57.771
64.772	59.213
65.761	60.361
66.75	61.219
67.739	61.776
68.728	62.013
69.716	61.865
70.705	61.407
71.694	60.673
72.683	59.658
73.672	58.328
74.66	56.486
75.649	54.979
76.638	52.878
77.627	50.61
78.616	48.119
79.605	45.497
80.593	42.776
81.582	40.009
82.571	37.162
83.56	34.307
84.549	31.484
85.538	28.694
86.526	26.47
87.515	24.309
88.504	22.521
89.493	21.05
90.482	19.848
91.471	18.927
92.459	18.175
93.448	17.571
94.437	17.154
95.426	16.889
96.415	16.757
97.403	16.733
98.392	16.742
99.381	16.777
