# Supplementary material for: Gait assessment using a 2D video-based motion analysis app in healthy subjects and subjects with lower limb amputation – A pilot study
Source: PLoS One. 2025 May 30;20(5):e0324499. doi: 10.1371/journal.pone.0324499 (PMC12124523; doi:10.1371/journal.pone.0324499)
Supplement: S1 Table — Raw data of all trials (M##) of the healthy subjects (0##) from the gait analysis recorded with the Orthelligent App (OV) and with the Qualisys system (Qual). (ZIP) [file pone.0324499.s001.zip › Subjects_healty_all_trials/001_OV_ME3.xlsx]

## Sheet: Fuß L rot
0.20584	-2.619
1.2021	-2.8192
2.1983	-2.8319
3.1946	-2.8316
4.1909	-2.8254
5.1871	-2.6423
6.1834	-2.6438
7.1796	-2.7654
8.1759	-2.3413
9.1721	-1.9181
10.168	-1.5359
11.165	-0.93557
12.161	-0.13636
13.157	0.62892
14.153	1.2248
15.15	1.9266
16.146	3.2033
17.142	3.9569
18.138	4.3723
19.135	5.1106
20.131	5.554
21.127	6.2173
22.123	6.5204
23.12	6.8665
24.116	7.7426
25.112	8.3505
26.108	8.7632
27.105	9.1317
28.101	9.1738
29.097	9.3705
30.093	9.7637
31.09	10.084
32.086	10.51
33.082	10.525
34.078	11.021
35.075	12.16
36.071	12.458
37.067	12.926
38.063	13.803
39.06	14.864
40.056	15.718
41.052	15.911
42.048	16.364
43.045	17.227
44.041	17.545
45.037	17.715
46.033	17.403
47.03	16.983
48.026	16.191
49.022	14.655
50.018	13.058
51.015	10.251
52.011	6.78
53.007	4.6758
54.003	1.9351
55	-1.8244
55.996	-5.2152
56.992	-7.6391
57.988	-9.5439
58.985	-11.897
59.981	-12.801
60.977	-13.813
61.973	-14.072
62.97	-14.342
63.966	-14.254
64.962	-12.784
65.958	-11.175
66.955	-9.5213
67.951	-8.4444
68.947	-6.1769
69.943	-4.8047
70.94	-3.5544
71.936	-2.508
72.932	-1.9749
73.928	-1.1588
74.925	-0.68216
75.921	-0.35964
76.917	-0.144
77.913	0.20461
78.91	0.53188
79.906	0.65178
80.902	0.82269
81.898	0.86129
82.895	0.85628
83.891	0.80933
84.887	0.69671
85.884	0.43408
86.88	-0.0064071
87.876	-0.28392
88.872	-0.49487
89.869	-0.62145
90.865	-0.7055
91.861	-0.97939
92.857	-0.79377
93.854	-1.1334
94.85	-1.2885
95.846	-1.4062
96.842	-1.4436
97.839	-1.5148
98.835	-1.4866
99.831	-0.90618

## Sheet: Fuß R blau
0.44198	0.046465
1.4346	-0.0031413
2.4273	-0.045631
3.4199	-0.10616
4.4125	-0.21584
5.4052	-0.36343
6.3978	-0.48402
7.3905	-0.43355
8.3831	-0.27505
9.3757	-0.0042296
10.368	0.31618
11.361	0.71126
12.354	1.164
13.346	1.6401
14.339	2.1188
15.332	2.6447
16.324	3.1809
17.317	3.7323
18.31	4.2925
19.302	4.8263
20.295	5.3331
21.287	5.8512
22.28	6.3762
23.273	6.904
24.265	7.4507
25.258	8.0141
26.251	8.5653
27.243	9.1478
28.236	9.756
29.229	10.365
30.221	11
31.214	11.683
32.206	12.378
33.199	12.939
34.192	13.9
35.184	14.696
36.177	15.474
37.17	16.197
38.162	16.864
39.155	17.472
40.148	17.986
41.14	18.415
42.133	18.694
43.126	18.833
44.118	18.801
45.111	18.583
46.103	18.044
47.096	17.248
48.089	16.141
49.081	14.82
50.074	13.075
51.067	10.994
52.059	8.959
53.052	6.4314
54.045	3.889
55.037	1.4446
56.03	-0.87015
57.022	-2.9124
58.015	-4.8362
59.008	-6.5788
60	-7.8639
60.993	-8.7908
61.986	-9.39
62.978	-9.6104
63.971	-9.5372
64.964	-9.1331
65.956	-8.5242
66.949	-7.7616
67.942	-6.9341
68.934	-6.0713
69.927	-5.1948
70.919	-4.3292
71.912	-3.468
72.905	-2.6621
73.897	-1.9144
74.89	-1.4629
75.883	-0.73883
76.875	-0.154
77.868	0.20167
78.861	0.48613
79.853	0.68723
80.846	0.78935
81.838	0.85114
82.831	0.75444
83.824	0.79532
84.816	0.76409
85.809	0.86689
86.802	0.65884
87.794	0.5343
88.787	0.44534
89.78	0.40108
90.772	0.35695
91.765	0.35604
92.758	0.36157
93.75	0.38408
94.743	0.35311
95.735	0.29555
96.728	0.2081
97.721	0.090257
98.713	0.052497
99.706	-0.080564

## Sheet: Hüfte L rot
0.81656	31.456
1.8088	31.234
2.8011	30.838
3.7934	29.961
4.7857	29.178
5.7779	28.219
6.7702	26.387
7.7625	24.996
8.7548	22.743
9.747	21.545
10.739	20.587
11.732	18.843
12.724	17.588
13.716	15.945
14.708	14.48
15.701	13.969
16.693	12.426
17.685	10.694
18.677	9.7638
19.67	7.9614
20.662	6.6045
21.654	6.4361
22.647	4.7651
23.639	4.0928
24.631	2.9556
25.623	0.54461
26.616	-0.59291
27.608	-2.1908
28.6	-3.0681
29.593	-3.8647
30.585	-5.6675
31.577	-7.0364
32.569	-7.881
33.562	-9.2405
34.554	-10.453
35.546	-11.358
36.538	-12.448
37.531	-13.183
38.523	-14.287
39.515	-15.281
40.508	-15.759
41.5	-16.257
42.492	-17.003
43.484	-17.59
44.477	-18.117
45.469	-18.559
46.461	-18.797
47.453	-18.889
48.446	-18.725
49.438	-18.604
50.43	-18.267
51.423	-17.775
52.415	-16.845
53.407	-15.243
54.399	-14.069
55.392	-12.948
56.384	-11.625
57.376	-9.2926
58.368	-7.5232
59.361	-5.0157
60.353	-2.617
61.345	0.019231
62.338	2.4767
63.33	3.937
64.322	7.4336
65.314	9.2315
66.307	11.184
67.299	13.908
68.291	15.558
69.283	17.122
70.276	18.727
71.268	20.653
72.26	23.067
73.253	25.604
74.245	26.292
75.237	29.168
76.229	29.925
77.222	30.181
78.214	31.804
79.206	32.83
80.199	33.153
81.191	33.588
82.183	33.876
83.175	34.408
84.168	34.711
85.16	34.842
86.152	34.707
87.144	34.756
88.137	34.254
89.129	33.617
90.121	33.269
91.114	33.203
92.106	33.511
93.098	33.405
94.09	32.777
95.083	32.578
96.075	32.474
97.067	32.639
98.059	32.817
99.052	32.658
100.04	32.67

## Sheet: Hüfte R blau
0.40693	27.83
1.3986	27.457
2.3903	26.895
3.382	26.087
4.3737	25.101
5.3654	23.877
6.357	22.63
7.3487	21.19
8.3404	19.859
9.3321	18.452
10.324	17.181
11.315	15.987
12.307	14.745
13.299	13.507
14.291	12.266
15.282	11.004
16.274	9.7685
17.266	8.5223
18.257	7.3048
19.249	6.162
20.241	4.9109
21.232	3.6796
22.224	2.4091
23.216	1.1839
24.207	-0.036643
25.199	-1.2885
26.191	-2.5431
27.182	-3.7524
28.174	-4.8889
29.166	-5.991
30.157	-7.0097
31.149	-8.0069
32.141	-8.9375
33.133	-9.7486
34.124	-10.711
35.116	-11.54
36.108	-12.332
37.099	-13.089
38.091	-13.841
39.083	-14.584
40.074	-15.304
41.066	-15.977
42.058	-16.601
43.049	-17.277
44.041	-17.843
45.033	-18.313
46.024	-18.683
47.016	-19.021
48.008	-19.203
48.999	-19.24
49.991	-18.807
50.983	-18.47
51.975	-17.864
52.966	-17.063
53.958	-16.069
54.95	-14.829
55.941	-13.318
56.933	-11.603
57.925	-9.6358
58.916	-7.0311
59.908	-5.322
60.9	-3.188
61.891	-0.75027
62.883	1.6202
63.875	4.0561
64.866	6.436
65.858	8.6082
66.85	10.844
67.841	12.997
68.833	15.106
69.825	17.112
70.817	18.951
71.808	20.825
72.8	22.544
73.792	24.176
74.783	26.026
75.775	27.21
76.767	28.458
77.758	29.687
78.75	30.812
79.742	31.785
80.733	32.717
81.725	33.497
82.717	34.109
83.708	34.577
84.7	34.896
85.692	35.304
86.683	35.515
87.675	35.604
88.667	35.76
89.659	35.889
90.65	35.963
91.642	36.023
92.634	36.048
93.625	36.052
94.617	36.079
95.609	36.163
96.6	36.167
97.592	36.173
98.584	36.211
99.575	36.191

## Sheet: Knie L rot
0.5992	20.038
1.5862	20.033
2.5733	20.006
3.5603	20.408
4.5474	20.788
5.5344	20.989
6.5215	21.159
7.5085	21.297
8.4956	20.196
9.4826	20.093
10.47	19.608
11.457	19.21
12.444	18.803
13.431	18.088
14.418	17.417
15.405	16.994
16.392	16.953
17.379	16.643
18.366	16.096
19.353	15.448
20.34	15.033
21.327	14.508
22.314	13.068
23.301	12.052
24.288	11.186
25.275	10.403
26.262	9.2325
27.25	8.2572
28.237	7.5639
29.224	7.3363
30.211	6.5912
31.198	5.4099
32.185	4.3489
33.172	4.0213
34.159	3.6182
35.146	3.2596
36.133	3.2173
37.12	3.3842
38.107	3.9168
39.094	4.1364
40.081	4.4923
41.068	5.0537
42.055	5.7422
43.042	6.8577
44.029	8.634
45.016	9.9554
46.003	12.284
46.991	13.377
47.978	15.146
48.965	17.389
49.952	21.278
50.939	23.89
51.926	26.594
52.913	28.398
53.9	30.895
54.887	34.977
55.874	38.134
56.861	40.59
57.848	44.9
58.835	47.925
59.822	50.569
60.809	53.278
61.796	55.736
62.783	56.427
63.77	58.682
64.757	59.666
65.744	61.399
66.732	62.412
67.719	62.443
68.706	62.629
69.693	63.255
70.68	63.092
71.667	61.735
72.654	60.379
73.641	59.613
74.628	58.731
75.615	55.921
76.602	53.528
77.589	51.212
78.576	47.92
79.563	42.922
80.55	40.492
81.537	36.514
82.524	32.943
83.511	30.977
84.498	27.865
85.485	26.127
86.472	22.59
87.46	19.976
88.447	18.096
89.434	16.62
90.421	14.999
91.408	14.184
92.395	13.21
93.382	12.787
94.369	12.599
95.356	12.558
96.343	12.555
97.33	12.577
98.317	12.644
99.304	12.801

## Sheet: Knie R blau
0.50088	20.479
1.4929	20.399
2.4849	20.507
3.4769	20.598
4.469	20.662
5.461	20.699
6.453	20.475
7.445	20.265
8.437	19.913
9.429	19.72
10.421	19.443
11.413	19.11
12.405	18.745
13.397	18.415
14.389	18.032
15.381	17.645
16.373	17.25
17.365	16.871
18.357	16.487
19.349	16.104
20.341	15.693
21.333	15.217
22.325	14.654
23.317	14.099
24.309	13.484
25.301	12.894
26.293	12.279
27.285	11.628
28.277	10.977
29.269	10.476
30.261	10.05
31.253	9.73
32.245	9.5057
33.237	9.2192
34.23	9.2552
35.222	9.3385
36.214	9.4518
37.206	9.6703
38.198	9.9327
39.19	10.274
40.182	10.801
41.174	11.344
42.166	11.977
43.158	12.749
44.15	13.683
45.142	14.799
46.134	16.127
47.126	17.619
48.118	19.228
49.11	20.786
50.102	23.041
51.094	25.283
52.086	27.617
53.078	30.124
54.07	32.693
55.062	35.326
56.054	38.488
57.046	41.167
58.038	44.443
59.03	47.181
60.022	49.954
61.014	52.32
62.006	54.549
62.998	56.518
63.99	58.16
64.982	59.546
65.974	60.685
66.966	61.435
67.958	61.797
68.95	61.879
69.942	61.637
70.934	61.067
71.926	60.247
72.918	59.085
73.91	57.701
74.902	55.685
75.894	54.116
76.886	51.955
77.878	49.571
78.87	47.273
79.862	44.395
80.854	41.578
81.846	38.759
82.838	35.867
83.83	33.016
84.822	30.309
85.814	27.722
86.806	25.486
87.799	23.482
88.791	21.813
89.783	20.405
90.775	19.297
91.767	18.435
92.759	17.764
93.751	17.228
94.743	16.855
95.735	16.648
96.727	16.535
97.719	16.51
98.711	16.456
99.703	16.185
