# Supplementary material for: Gait assessment using a 2D video-based motion analysis app in healthy subjects and subjects with lower limb amputation – A pilot study
Source: PLoS One. 2025 May 30;20(5):e0324499. doi: 10.1371/journal.pone.0324499 (PMC12124523; doi:10.1371/journal.pone.0324499)
Supplement: S1 Table — Raw data of all trials (M##) of the healthy subjects (0##) from the gait analysis recorded with the Orthelligent App (OV) and with the Qualisys system (Qual). (ZIP) [file pone.0324499.s001.zip › Subjects_healty_all_trials/001_OV_OM1.xlsx]

## Sheet: Fuß L rot
0.33048	-4.4478
1.3254	-4.5264
2.3204	-4.6497
3.3153	-4.7942
4.3102	-5.0824
5.3052	-5.2386
6.3001	-5.4426
7.295	-5.66
8.29	-5.656
9.2849	-5.2068
10.28	-4.8019
11.275	-4.2745
12.27	-3.9692
13.265	-2.6247
14.26	-2.3409
15.254	-1.2635
16.249	-0.057827
17.244	0.77854
18.239	1.5769
19.234	2.3026
20.229	2.5313
21.224	3.1624
22.219	3.544
23.214	4.2456
24.209	4.8618
25.204	4.9736
26.199	5.7549
27.194	6.318
28.189	6.8309
29.184	7.6956
30.178	8.3985
31.173	8.7867
32.168	8.8029
33.163	9.1742
34.158	9.6227
35.153	10.126
36.148	10.352
37.143	10.957
38.138	10.955
39.133	11.093
40.128	10.959
41.123	11.136
42.118	11.672
43.113	11.78
44.108	11.808
45.102	12.045
46.097	12.444
47.092	12.545
48.087	12.091
49.082	11.794
50.077	11.298
51.072	10.061
52.067	9.4702
53.062	7.0431
54.057	5.0273
55.052	3.8742
56.047	2.3938
57.042	-0.32632
58.037	-1.9967
59.032	-4.5863
60.026	-6.4289
61.021	-8.0043
62.016	-9.4302
63.011	-10.456
64.006	-11.236
65.001	-11.845
65.996	-11.992
66.991	-11.657
67.986	-11.04
68.981	-10.087
69.976	-9.3621
70.971	-8.4503
71.966	-7.5888
72.961	-6.3641
73.956	-6.3216
74.95	-5.2029
75.945	-4.4282
76.94	-3.9408
77.935	-3.3008
78.93	-2.4111
79.925	-1.8992
80.92	-1.2051
81.915	-0.66993
82.91	-0.2648
83.905	-0.22717
84.9	-0.36506
85.895	-0.34559
86.89	-0.59131
87.885	-0.8579
88.88	-1.1939
89.874	-1.1482
90.869	-1.1694
91.864	-1.2904
92.859	-1.3566
93.854	-1.3878
94.849	-1.4404
95.844	-1.6149
96.839	-1.6083
97.834	-1.3333
98.829	-1.3441
99.824	-1.5739

## Sheet: Fuß R blau
0.46534	-4.1451
1.4599	-4.3171
2.4545	-4.5884
3.449	-4.9252
4.4436	-5.303
5.4381	-5.6669
6.4327	-5.9148
7.4272	-5.9844
8.4218	-6.0128
9.4163	-5.9191
10.411	-5.5581
11.405	-5.0066
12.4	-4.3888
13.395	-3.6277
14.389	-2.71
15.384	-1.7053
16.378	-0.62117
17.373	0.52136
18.367	1.6434
19.362	2.8181
20.356	3.8952
21.351	4.8499
22.346	5.6898
23.34	6.3881
24.335	6.9526
25.329	7.3766
26.324	7.7231
27.318	8.0294
28.313	8.2753
29.307	8.5055
30.302	8.7262
31.297	8.924
32.291	9.2226
33.286	9.5627
34.28	9.9863
35.275	10.507
36.269	11.099
37.264	11.682
38.258	12.422
39.253	13.125
40.247	13.82
41.242	14.508
42.237	15.164
43.231	15.787
44.226	16.361
45.22	16.888
46.215	17.324
47.209	17.668
48.204	17.868
49.198	17.877
50.193	17.8
51.188	17.094
52.182	16.193
53.177	14.98
54.171	13.506
55.166	11.734
56.16	9.8827
57.155	7.9804
58.149	5.9752
59.144	4.1504
60.139	2.4272
61.133	0.88088
62.128	-0.47977
63.122	-1.6789
64.117	-2.4817
65.111	-2.9626
66.106	-3.1922
67.1	-3.2614
68.095	-3.1402
69.09	-2.9913
70.084	-2.711
71.079	-2.4336
72.073	-2.1325
73.068	-1.6989
74.062	-1.1497
75.057	-0.56058
76.051	0.00038689
77.046	0.42338
78.041	0.84723
79.035	1.0879
80.03	1.1965
81.024	1.14
82.019	0.9401
83.013	0.63709
84.008	0.1659
85.002	-0.36494
85.997	-0.87535
86.992	-1.4614
87.986	-1.809
88.981	-2.28
89.975	-2.5745
90.97	-2.7501
91.964	-2.7879
92.959	-2.7938
93.953	-2.7089
94.948	-2.5879
95.942	-2.4332
96.937	-2.298
97.932	-2.1425
98.926	-2.0929
99.921	-2.2417

## Sheet: Hüfte L rot
0.48415	27.111
1.4739	26.313
2.4637	25.914
3.4535	26.346
4.4432	26.042
5.433	24.493
6.4228	23.559
7.4126	22.932
8.4023	22.113
9.3921	21.016
10.382	20.669
11.372	19.406
12.361	18.149
13.351	17.445
14.341	16.805
15.331	15.935
16.32	14.788
17.31	13.12
18.3	12.277
19.29	11.29
20.28	10.386
21.269	9.625
22.259	9.1634
23.249	8.1902
24.239	6.3584
25.228	4.002
26.218	2.5511
27.208	2.2114
28.198	-0.054375
29.188	-0.94458
30.177	-2.3949
31.167	-4.2133
32.157	-5.3329
33.147	-6.9147
34.136	-7.8168
35.126	-9.0145
36.116	-9.485
37.106	-9.872
38.095	-11.526
39.085	-13.005
40.075	-14.014
41.065	-14.987
42.055	-15.151
43.044	-15.855
44.034	-16.84
45.024	-17.197
46.014	-18.278
47.003	-18.73
47.993	-18.438
48.983	-18.485
49.973	-18.786
50.963	-18.979
51.952	-18.808
52.942	-18.537
53.932	-18.228
54.922	-17.516
55.911	-16.141
56.901	-15.088
57.891	-12.888
58.881	-11.865
59.87	-9.9842
60.86	-7.6434
61.85	-3.1868
62.84	-1.7918
63.83	0.7359
64.819	2.749
65.809	5.0473
66.799	7.9757
67.789	10.081
68.778	11.565
69.768	14.073
70.758	15.785
71.748	18.494
72.737	21.294
73.727	23.165
74.717	24.298
75.707	25.606
76.697	26.566
77.686	27.356
78.676	27.712
79.666	28.044
80.656	28.55
81.645	29.158
82.635	29.443
83.625	29.855
84.615	29.847
85.605	29.816
86.594	29.695
87.584	29.665
88.574	29.496
89.564	29.337
90.553	28.715
91.543	28.313
92.533	28.409
93.523	28.592
94.512	28.774
95.502	28.878
96.492	28.842
97.482	28.732
98.472	28.807
99.461	28.915

## Sheet: Hüfte R blau
0.39186	28.632
1.3832	28.396
2.3745	28.02
3.3658	27.457
4.3571	26.71
5.3484	25.837
6.3398	24.806
7.3311	23.439
8.3224	22.361
9.3137	21.027
10.305	19.681
11.296	18.199
12.288	16.956
13.279	15.725
14.27	14.596
15.262	13.655
16.253	12.84
17.244	12.136
18.236	11.535
19.227	10.976
20.218	10.433
21.21	9.8131
22.201	9.1147
23.192	8.3141
24.183	7.4404
25.175	6.2684
26.166	5.0366
27.157	3.7191
28.149	2.338
29.14	0.93295
30.131	-0.46735
31.123	-1.7861
32.114	-3.1043
33.105	-4.2991
34.097	-5.4526
35.088	-6.504
36.079	-7.5153
37.071	-8.9152
38.062	-9.3966
39.053	-10.239
40.045	-11.14
41.036	-11.98
42.027	-12.825
43.018	-13.586
44.01	-14.307
45.001	-14.978
45.992	-15.556
46.984	-16.046
47.975	-16.467
48.966	-16.766
49.958	-16.885
50.949	-16.954
51.94	-16.895
52.932	-16.595
53.923	-16.053
54.914	-15.263
55.906	-14.118
56.897	-12.704
57.888	-11.053
58.88	-9.1969
59.871	-7.1285
60.862	-4.922
61.853	-2.6235
62.845	-0.046723
63.836	2.3967
64.827	4.9284
65.819	7.4628
66.81	9.7257
67.801	11.867
68.793	13.86
69.784	15.701
70.775	17.43
71.767	19.118
72.758	20.7
73.749	22.15
74.741	23.474
75.732	24.631
76.723	25.524
77.715	26.557
78.706	27.42
79.697	28.149
80.689	28.747
81.68	29.245
82.671	29.688
83.662	30.033
84.654	30.286
85.645	30.491
86.636	30.838
87.628	30.737
88.619	30.615
89.61	30.601
90.602	30.599
91.593	30.521
92.584	30.488
93.576	30.422
94.567	30.386
95.558	30.291
96.55	30.278
97.541	30.26
98.532	30.183
99.524	30.325

## Sheet: Knie L rot
0.26786	16.721
1.2604	17.208
2.253	17.254
3.2456	16.949
4.2382	17.073
5.2308	17.383
6.2234	17.378
7.216	17.403
8.2085	17.51
9.2011	17.436
10.194	17.053
11.186	16.733
12.179	16.481
13.171	16.577
14.164	16.773
15.157	16.828
16.149	16.546
17.142	16.525
18.134	16.916
19.127	17.399
20.12	17.276
21.112	16.468
22.105	15.765
23.097	15.853
24.09	15.348
25.083	14.69
26.075	13.008
27.068	12.245
28.06	11.539
29.053	9.7746
30.045	8.3042
31.038	7.3226
32.031	7.2317
33.023	5.9898
34.016	4.9033
35.008	4.1515
36.001	3.8169
36.994	3.7214
37.986	3.0779
38.979	3.3597
39.971	3.1622
40.964	2.4676
41.956	2.4127
42.949	2.6632
43.942	3.2695
44.934	3.9322
45.927	4.5764
46.919	5.686
47.912	7.0974
48.905	8.7512
49.897	10.984
50.89	11.233
51.882	13.862
52.875	16.409
53.868	18.913
54.86	23.282
55.853	25.993
56.845	29.486
57.838	34.379
58.83	36.177
59.823	39.458
60.816	43.431
61.808	46.076
62.801	50.36
63.793	53.98
64.786	56.78
65.779	59.124
66.771	59.396
67.764	60.983
68.756	61.972
69.749	62.222
70.741	62.347
71.734	62.186
72.727	61.909
73.719	60.533
74.712	59.164
75.704	58
76.697	56.692
77.69	53.088
78.682	50.535
79.675	47.075
80.667	42.244
81.66	41.132
82.653	36.911
83.645	32.077
84.638	31.205
85.63	27.626
86.623	24.687
87.615	22.712
88.608	20.528
89.601	18.081
90.593	16.136
91.586	15.014
92.578	14.465
93.571	14.377
94.564	14.306
95.556	13.679
96.549	13.614
97.541	13.782
98.534	13.953
99.526	14.219

## Sheet: Knie R blau
0.38441	18.703
1.3774	18.965
2.3705	19.121
3.3635	19.156
4.3565	19.202
5.3496	19.126
6.3426	18.893
7.3356	18.562
8.3287	18.022
9.3217	17.493
10.315	16.952
11.308	16.492
12.301	16.097
13.294	15.9
14.287	15.912
15.28	16.159
16.273	16.627
17.266	17.298
18.259	18.095
19.252	18.914
20.245	19.632
21.238	20.18
22.231	20.476
23.224	20.473
24.217	20.224
25.21	19.703
26.203	18.969
27.196	18.169
28.189	17.128
29.182	16.064
30.175	15.018
31.168	14.066
32.161	13.235
33.154	12.572
34.147	12.095
35.14	11.732
36.134	11.552
37.127	11.533
38.12	11.217
39.113	11.059
40.106	10.958
41.099	10.873
42.092	10.866
43.085	11.08
44.078	11.319
45.071	11.698
46.064	12.161
47.057	12.93
48.05	13.904
49.043	14.989
50.036	16.082
51.029	17.85
52.022	19.612
53.015	21.675
54.008	24.059
55.001	26.754
55.994	29.683
56.987	33.081
57.98	36.698
58.973	40.382
59.966	44.095
60.959	47.743
61.952	51.416
62.945	54.809
63.938	58.215
64.931	61.035
65.924	63.347
66.917	65.104
67.91	66.333
68.904	67.05
69.897	67.341
70.89	67.215
71.883	66.748
72.876	65.907
73.869	64.711
74.862	63.061
75.855	61.077
76.848	57.767
77.841	56.15
78.834	53.516
79.827	50.269
80.82	46.984
81.813	43.591
82.806	40.106
83.799	36.649
84.792	33.216
85.785	30.002
86.778	27.084
87.771	24.497
88.764	22.229
89.757	20.336
90.75	18.817
91.743	17.648
92.736	16.791
93.729	16.164
94.722	15.736
95.715	15.484
96.708	15.395
97.701	15.395
98.694	15.414
99.687	15.591
