# Supplementary material for: Gait assessment using a 2D video-based motion analysis app in healthy subjects and subjects with lower limb amputation – A pilot study
Source: PLoS One. 2025 May 30;20(5):e0324499. doi: 10.1371/journal.pone.0324499 (PMC12124523; doi:10.1371/journal.pone.0324499)
Supplement: S1 Table — Raw data of all trials (M##) of the healthy subjects (0##) from the gait analysis recorded with the Orthelligent App (OV) and with the Qualisys system (Qual). (ZIP) [file pone.0324499.s001.zip › Subjects_healty_all_trials/001_OV_OM14.xlsx]

## Sheet: Fuß L rot
0.56911	-2.7313
1.5597	-3.061
2.5503	-2.9821
3.5409	-3.7004
4.5315	-4.1488
5.5221	-4.3946
6.5127	-4.3478
7.5033	-4.3775
8.4939	-4.2721
9.4845	-3.8478
10.475	-3.2828
11.466	-2.8969
12.456	-1.8148
13.447	-1.4192
14.438	-0.40989
15.428	0.81897
16.419	1.5813
17.409	2.4055
18.4	3.248
19.391	3.7613
20.381	5.1946
21.372	5.8499
22.362	6.1095
23.353	6.619
24.344	6.8829
25.334	7.4286
26.325	7.7326
27.315	8.2751
28.306	8.9642
29.297	9.5185
30.287	9.7173
31.278	10.197
32.268	10.605
33.259	10.974
34.25	11.171
35.24	11.675
36.231	12.469
37.221	13.15
38.212	13.346
39.203	13.678
40.193	13.803
41.184	14.253
42.174	14.878
43.165	15.278
44.156	15.878
45.146	15.944
46.137	15.101
47.127	15.118
48.118	14.294
49.109	12.979
50.099	10.712
51.09	9.6192
52.08	6.5663
53.071	3.4573
54.062	1.0391
55.052	-2.4573
56.043	-6.251
57.033	-8.8456
58.024	-11.712
59.015	-14.052
60.005	-16.968
60.996	-18.105
61.986	-18.793
62.977	-18.98
63.968	-18.683
64.958	-18.636
65.949	-17.43
66.939	-16.122
67.93	-14.807
68.921	-11.843
69.911	-10.778
70.902	-8.709
71.892	-6.9107
72.883	-6.1773
73.874	-4.1377
74.864	-3.5907
75.855	-2.0039
76.845	-1.4932
77.836	-0.36376
78.827	0.19493
79.817	0.079614
80.808	0.78383
81.798	1.335
82.789	1.362
83.78	1.6263
84.77	1.4825
85.761	1.351
86.751	1.218
87.742	1.2374
88.733	1.2284
89.723	1.1894
90.714	1.0923
91.704	0.58097
92.695	0.25636
93.686	0.22832
94.676	0.3278
95.667	0.83674
96.657	0.87234
97.648	0.70567
98.639	0.67359
99.629	0.75991

## Sheet: Fuß R blau
0.38723	-1.6176
1.3781	-1.7606
2.369	-2.0172
3.3599	-2.3556
4.3508	-2.7321
5.3417	-3.1236
6.3326	-3.5025
7.3235	-3.6584
8.3144	-3.9145
9.3053	-3.8537
10.296	-3.6468
11.287	-3.2689
12.278	-2.7715
13.269	-2.0696
14.26	-1.232
15.251	-0.29334
16.241	0.75252
17.232	1.8982
18.223	3.0335
19.214	4.2633
20.205	5.4594
21.196	6.5997
22.187	7.6472
23.178	8.5459
24.169	9.2915
25.16	9.8783
26.15	10.376
27.141	10.778
28.132	11.082
29.123	11.314
30.114	11.503
31.105	11.646
32.096	11.799
33.087	11.947
34.078	12.133
35.068	12.421
36.059	12.819
37.05	13.337
38.041	13.888
39.032	14.642
40.023	15.358
41.014	16.023
42.005	16.663
42.996	17.25
43.986	17.769
44.977	18.173
45.968	18.428
46.959	18.508
47.95	18.295
48.941	17.745
49.932	16.724
50.923	15.692
51.914	14.094
52.905	12.323
53.895	10.266
54.886	8.025
55.877	5.8793
56.868	3.8675
57.859	1.9993
58.85	0.33819
59.841	-1.1242
60.832	-2.3934
61.823	-3.7054
62.813	-4.1349
63.804	-4.5094
64.795	-4.5613
65.786	-4.3115
66.777	-3.81
67.768	-3.1801
68.759	-2.5375
69.75	-2.0109
70.741	-1.465
71.731	-1.0189
72.722	-0.56544
73.713	-0.06681
74.704	0.41743
75.695	0.96472
76.686	1.39
77.677	1.6991
78.668	1.92
79.659	2.0069
80.649	2.0392
81.64	1.9773
82.631	1.8632
83.622	1.6745
84.613	1.4689
85.604	1.217
86.595	0.87813
87.586	0.5716
88.577	0.39401
89.568	0.20108
90.558	-0.0091299
91.549	-0.13135
92.54	-0.18957
93.531	-0.1929
94.522	-0.11141
95.513	0.0044941
96.504	0.14092
97.495	0.22907
98.486	0.29734
99.476	0.085903

## Sheet: Hüfte L rot
0.28677	32.198
1.2778	31.944
2.2688	31.696
3.2598	31.122
4.2508	31.223
5.2418	30.581
6.2328	29.779
7.2239	29.283
8.2149	27.862
9.2059	26.946
10.197	26.106
11.188	24.797
12.179	24.123
13.17	23.664
14.161	22.44
15.152	20.194
16.143	18.819
17.134	18.616
18.125	16.804
19.116	15.668
20.107	14.656
21.098	13.952
22.089	11.818
23.08	11.296
24.071	9.0779
25.062	7.6927
26.053	5.7079
27.044	3.9616
28.035	1.9788
29.026	-0.12639
30.017	-1.4723
31.008	-3.6321
31.999	-5.1896
32.99	-6.6711
33.981	-9.256
34.972	-10.525
35.963	-12.325
36.954	-13.834
37.945	-14.465
38.936	-16.367
39.927	-16.896
40.918	-17.713
41.909	-19.018
42.9	-18.97
43.891	-19.554
44.882	-19.768
45.873	-20.269
46.864	-20.676
47.855	-20.919
48.846	-21.145
49.837	-21.015
50.828	-21.179
51.819	-21.451
52.81	-21.493
53.801	-21.495
54.792	-21.356
55.783	-20.351
56.774	-19.027
57.765	-17.456
58.756	-15.383
59.747	-13.313
60.738	-11.676
61.729	-10.267
62.72	-8.2699
63.712	-5.1513
64.703	-2.0955
65.694	-0.38343
66.685	0.91001
67.676	3.5541
68.667	7.1437
69.658	9.5208
70.649	11.959
71.64	13.81
72.631	17.165
73.622	17.986
74.613	20.978
75.604	22.436
76.595	24.3
77.586	26.588
78.577	27.965
79.568	28.967
80.559	29.848
81.55	30.998
82.541	31.676
83.532	32.265
84.523	32.667
85.514	32.39
86.505	32.352
87.496	32.487
88.487	32.521
89.478	32.565
90.469	32.939
91.46	33.231
92.451	33.524
93.442	33.214
94.433	32.925
95.424	32.925
96.415	33.207
97.406	33.539
98.397	33.539
99.388	33.846

## Sheet: Hüfte R blau
0.38298	33.641
1.3749	33.558
2.3668	33.261
3.3587	32.848
4.3506	32.341
5.3425	31.729
6.3344	30.904
7.3263	29.887
8.3182	28.942
9.3101	27.723
10.302	26.399
11.294	25.062
12.286	23.619
13.278	21.955
14.27	20.341
15.262	18.88
16.253	17.569
17.245	16.257
18.237	14.984
19.229	13.775
20.221	12.572
21.213	11.386
22.205	10.237
23.197	8.9912
24.189	7.796
25.181	6.5684
26.173	5.2608
27.164	3.8247
28.156	2.3448
29.148	0.74852
30.14	-0.88786
31.132	-2.6274
32.124	-4.3535
33.116	-6.0848
34.108	-7.7125
35.1	-9.2516
36.092	-10.675
37.083	-11.979
38.075	-12.745
39.067	-14.471
40.059	-15.521
41.051	-16.551
42.043	-17.482
43.035	-18.343
44.027	-19.146
45.019	-19.855
46.011	-20.455
47.003	-20.94
47.994	-21.34
48.986	-21.619
49.978	-21.765
50.97	-21.887
51.962	-21.886
52.954	-21.698
53.946	-21.223
54.938	-20.574
55.93	-19.687
56.922	-18.347
57.913	-16.902
58.905	-15.143
59.897	-13.082
60.889	-10.946
61.881	-8.833
62.873	-5.994
63.865	-3.3588
64.857	-0.58068
65.849	2.3623
66.841	5.1429
67.833	7.8464
68.824	10.46
69.816	12.934
70.808	15.265
71.8	17.442
72.792	19.487
73.784	21.459
74.776	23.277
75.768	24.817
76.76	26.316
77.752	27.611
78.743	29.216
79.735	30.039
80.727	30.844
81.719	31.676
82.711	32.429
83.703	33.066
84.695	33.6
85.687	34.062
86.679	34.476
87.671	34.74
88.663	35.19
89.654	35.252
90.646	35.193
91.638	35.191
92.63	35.255
93.622	35.278
94.614	35.278
95.606	35.278
96.598	35.276
97.59	35.231
98.582	35.22
99.573	35.373

## Sheet: Knie L rot
0.65703	18.177
1.6491	18.524
2.6412	19.026
3.6334	19.293
4.6255	19.487
5.6176	19.746
6.6097	19.87
7.6018	20.361
8.5939	20.761
9.586	21.21
10.578	21.208
11.57	21.197
12.562	20.605
13.554	20.74
14.547	21.087
15.539	20.969
16.531	20.239
17.523	19.743
18.515	19.718
19.507	19.695
20.499	19.663
21.491	18.744
22.483	17.991
23.476	17.368
24.468	16.189
25.46	15.058
26.452	13.714
27.444	13.025
28.436	12.01
29.428	9.5004
30.42	8.9247
31.412	6.612
32.404	5.1158
33.397	3.5529
34.389	2.7736
35.381	1.7196
36.373	0.78635
37.365	0.8256
38.357	0.42082
39.349	-0.022829
40.341	-0.084692
41.333	0.55445
42.326	1.3163
43.318	1.3222
44.31	2.1085
45.302	3.4576
46.294	5.6105
47.286	6.6567
48.278	7.9315
49.27	9.6724
50.262	11.702
51.255	13.4
52.247	14.932
53.239	16.409
54.231	19.324
55.223	21.816
56.215	25.089
57.207	27.033
58.199	31.104
59.191	35.119
60.184	38.909
61.176	41.531
62.168	43.579
63.16	46.476
64.152	49.992
65.144	51.743
66.136	54.693
67.128	57.773
68.12	59.039
69.112	60.468
70.105	61.109
71.097	61.644
72.089	62.088
73.081	62.572
74.073	61.946
75.065	60.096
76.057	58.803
77.049	57.831
78.041	56.025
79.034	54.188
80.026	50.91
81.018	47.429
82.01	44.846
83.002	40.642
83.994	37.019
84.986	35.264
85.978	33.088
86.97	29.986
87.963	25.417
88.955	22.688
89.947	20.501
90.939	20.228
91.931	17.711
92.923	16.746
93.915	16.715
94.907	16.17
95.899	15.07
96.892	14.137
97.884	13.964
98.876	14.162
99.868	14.109

## Sheet: Knie R blau
0.58269	19.5
1.5753	19.864
2.5678	20.313
3.5604	20.883
4.553	21.511
5.5456	22.146
6.5381	22.522
7.5307	22.912
8.5233	23.433
9.5158	23.525
10.508	23.476
11.501	23.319
12.494	23.09
13.486	22.824
14.479	22.664
15.471	22.56
16.464	22.511
17.456	22.598
18.449	22.763
19.442	22.971
20.434	23.064
21.427	23.051
22.419	22.874
23.412	22.548
24.404	22.191
25.397	21.774
26.39	21.149
27.382	20.313
28.375	19.261
29.367	18.037
30.36	16.848
31.352	15.476
32.345	14.115
33.338	12.839
34.33	11.794
35.323	10.945
36.315	10.362
37.308	9.9123
38.3	9.483
39.293	9.3038
40.286	9.3076
41.278	9.3346
42.271	9.5091
43.263	9.8482
44.256	10.361
45.248	11.088
46.241	11.978
47.234	13.104
48.226	14.388
49.219	15.825
50.211	17.503
51.204	19.123
52.196	20.998
53.189	23.11
54.182	25.302
55.174	27.881
56.167	30.302
57.159	33.554
58.152	36.319
59.144	39.673
60.137	43.064
61.13	46.395
62.122	50.055
63.115	52.925
64.107	55.994
65.1	58.888
66.092	61.456
67.085	63.779
68.078	65.624
69.07	67.061
70.063	68.008
71.055	68.586
72.048	68.605
73.041	68.233
74.033	67.471
75.026	66.333
76.018	64.829
77.011	63.036
78.003	60.909
78.996	58.137
79.989	55.691
80.981	52.86
81.974	49.71
82.966	46.447
83.959	43.123
84.951	39.721
85.944	36.351
86.937	33.1
87.929	30.21
88.922	27.281
89.914	25.073
90.907	22.885
91.899	21.17
92.892	19.755
93.885	18.55
94.877	17.618
95.87	16.854
96.862	16.233
97.855	15.784
98.847	15.516
99.84	15.471
