# Supplementary material for: Gait assessment using a 2D video-based motion analysis app in healthy subjects and subjects with lower limb amputation – A pilot study
Source: PLoS One. 2025 May 30;20(5):e0324499. doi: 10.1371/journal.pone.0324499 (PMC12124523; doi:10.1371/journal.pone.0324499)
Supplement: S1 Table — Raw data of all trials (M##) of the healthy subjects (0##) from the gait analysis recorded with the Orthelligent App (OV) and with the Qualisys system (Qual). (ZIP) [file pone.0324499.s001.zip › Subjects_healty_all_trials/001_OV_OM18.xlsx]

## Sheet: Fuß L rot
0.48915	0.019013
1.4786	-1.0717
2.4681	-2.1077
3.4575	-2.7527
4.447	-2.8352
5.4365	-1.5613
6.4259	-0.54929
7.4154	3.3348
8.4049	5.4433
9.3943	7.1628
10.384	7.9917
11.373	9.7231
12.363	10.344
13.352	10.373
14.342	9.6323
15.331	4.4561
16.321	0.20417
17.31	-9.6816
18.299	-16.163
19.289	-25.053
20.278	-31.339
21.268	-35.441
22.257	-39.691
23.247	-39.657
24.236	-39.623
25.226	-39.588
26.215	-39.554
27.205	-39.52
28.194	-39.486
29.184	-39.452
30.173	-39.417
31.163	-39.383
32.152	-39.349
33.141	-39.315
34.131	-39.28
35.12	-39.246
36.11	-39.212
37.099	-39.178
38.089	-39.143
39.078	-39.109
40.068	-39.075
41.057	-39.041
42.047	-39.006
43.036	-38.972
44.026	-38.938
45.015	-38.904
46.004	-38.87
46.994	-38.835
47.983	-38.801
48.973	-38.767
49.962	-38.733
50.952	-38.698
51.941	-36.597
52.931	-29.274
53.92	-24.22
54.91	-15.357
55.899	-10.141
56.889	-4.7363
57.878	-2.9338
58.867	-1.4673
59.857	0.2271
60.846	0.46827
61.836	0.29884
62.825	-0.82376
63.815	-1.2552
64.804	-1.961
65.794	-2.608
66.783	-2.8636
67.773	-3.0414
68.762	-1.1467
69.752	1.5337
70.741	3.2222
71.73	4.7363
72.72	5.5244
73.709	5.8789
74.699	6.7057
75.688	9.2151
76.678	10.236
77.667	10.762
78.657	11.013
79.646	8.191
80.636	4.3809
81.625	-0.88111
82.615	-7.6928
83.604	-12.285
84.594	-16.815
85.583	-19.283
86.572	-16.781
87.562	-14.352
88.551	-12.046
89.541	-7.91
90.53	-3.1205
91.52	-1.6966
92.509	-0.20704
93.499	1.0776
94.488	1.9587
95.478	2.6515
96.467	3.3222
97.457	3.3852
98.446	3.475
99.435	3.8244

## Sheet: Fuß R blau
0.44916	1.0645
1.4402	0.33901
2.4313	-0.96602
3.4224	-2.1734
4.4134	-2.8121
5.4045	-2.7153
6.3956	-1.6818
7.3867	0.082672
8.3777	2.0989
9.3688	4.3326
10.36	6.6974
11.351	9.5461
12.342	11.904
13.333	14.13
14.324	15.946
15.315	16.267
16.306	14.656
17.297	10.937
18.288	5.9004
19.279	0.52993
20.271	-4.966
21.262	-8.9911
22.253	-11.482
23.244	-12.814
24.235	-13.448
25.226	-13.505
26.217	-12.898
27.208	-11.484
28.199	-8.856
29.19	-5.7238
30.181	-2.1996
31.172	1.0254
32.163	3.6234
33.154	5.1722
34.146	5.8325
35.137	5.8177
36.128	5.6479
37.119	5.6511
38.11	6.103
39.101	7.2181
40.092	8.8084
41.083	10.445
42.074	12.101
43.065	13.398
44.056	14.529
45.047	15.422
46.038	16.188
47.029	16.425
48.021	15.838
49.012	13.873
50.003	10.446
50.994	7.3406
51.985	2.7306
52.976	0.041801
53.967	-0.79681
54.958	-0.46331
55.949	0.92619
56.94	2.5022
57.931	3.632
58.922	4.2431
59.913	3.6864
60.904	2.7028
61.895	1.8267
62.887	0.92895
63.878	0.13502
64.869	-0.2296
65.86	-0.7684
66.851	-1.2341
67.842	-1.4099
68.833	-1.2928
69.824	-0.6726
70.815	0.29836
71.806	1.454
72.797	2.3809
73.788	3.0778
74.779	3.7049
75.77	4.1419
76.762	4.4245
77.753	4.6441
78.744	4.7436
79.735	4.584
80.726	3.7516
81.717	1.9068
82.708	-0.66825
83.699	-3.5356
84.69	-5.8737
85.681	-7.0686
86.672	-7.0623
87.663	-5.8779
88.654	-4.0194
89.645	-2.1234
90.636	-0.63709
91.628	0.52014
92.619	1.2681
93.61	1.8774
94.601	2.4419
95.592	3.0148
96.583	3.5944
97.574	4.1227
98.565	4.365
99.556	4.3006

## Sheet: Hüfte L rot
-0.34197	33.028
0.65812	32.647
1.6582	32.208
2.6583	31.555
3.6584	28.463
4.6585	26.682
5.6586	21.821
6.6586	17.979
7.6587	12.636
8.6588	9.5547
9.6589	5.972
10.659	1.0872
11.659	-7.5922
12.659	-12.203
13.659	-14.428
14.659	-15.828
15.659	-17.46
16.66	-19.171
17.66	-17.161
18.66	-14.914
19.66	-13.571
20.66	-7.4341
21.66	-2.4253
22.66	4.8901
23.66	13.655
24.66	19.986
25.66	27.42
26.66	31.779
27.661	35.095
28.661	35.941
29.661	36.21
30.661	36.49
31.661	36.191
32.661	35.604
33.661	34.617
34.661	32.675
35.661	30.67
36.661	27.481
37.661	24.286
38.661	19.745
39.662	14.343
40.662	8.5048
41.662	3.1559
42.662	-3.0681
43.662	-5.7317
44.662	-10.262
45.662	-15.978
46.662	-17.629
47.662	-19.879
48.662	-21.113
49.662	-20.762
50.663	-19.267
51.663	-15.872
52.663	-11.197
53.663	-4.3659
54.663	5.9356
55.663	14.568
56.663	20.952
57.663	25.252
58.663	29.184
59.663	31.947
60.663	33.565
61.664	34.075
62.664	34.461
63.664	34.248
64.664	34.037
65.664	34.064
66.664	33.603
67.664	31.53
68.664	28.306
69.664	27.398
70.664	23.276
71.664	19.652
72.664	11.9
73.665	7.5882
74.665	2.5391
75.665	-2.0626
76.665	-9.2616
77.665	-12.271
78.665	-15.72
79.665	-18.011
80.665	-20.28
81.665	-19.769
82.665	-19.604
83.665	-18.146
84.666	-12.607
85.666	-9.09
86.666	-2.3526
87.666	5.6551
88.666	11.169
89.666	19.346
90.666	24.05
91.666	29.762
92.666	33.353
93.666	35.231
94.666	36.72
95.667	37.958
96.667	37.735
97.667	36.987
98.667	36.817
99.667	37.668

## Sheet: Hüfte R blau
0.36376	36.411
1.3554	35.309
2.3471	33.844
3.3388	31.069
4.3305	27.683
5.3222	23.839
6.3139	19.238
7.3055	14.311
8.2972	9.0383
9.2889	3.549
10.281	-1.9245
11.272	-7.1459
12.264	-11.58
13.256	-15.123
14.247	-17.987
15.239	-19.985
16.231	-21.002
17.222	-20.953
18.214	-19.478
19.206	-16.951
20.197	-11.963
21.189	-6.7884
22.181	-0.58331
23.172	7.7037
24.164	15.015
25.156	22.059
26.147	27.884
27.139	32.862
28.131	36.378
29.123	38.763
30.114	40.041
31.106	40.66
32.098	40.421
33.089	39.619
34.081	38.358
35.073	36.144
36.064	33.062
37.056	30.082
38.048	26.103
39.039	21.912
40.031	17.109
41.023	12.506
42.014	7.0049
43.006	1.4748
43.998	-3.6557
44.989	-8.4383
45.981	-12.507
46.973	-15.561
47.964	-17.784
48.956	-19.313
49.948	-19.547
50.94	-18.663
51.931	-15.831
52.923	-12.716
53.915	-5.1682
54.906	3.6251
55.898	11.211
56.89	18.928
57.881	25.473
58.873	30.506
59.865	35.871
60.856	38.983
61.848	40.671
62.84	41.176
63.831	41.518
64.823	41.168
65.815	40.357
66.806	39.243
67.798	37.261
68.79	34.501
69.782	30.921
70.773	26.975
71.765	22.424
72.757	17.416
73.748	12.541
74.74	7.1827
75.732	2.4466
76.723	-3.0855
77.715	-7.7674
78.707	-11.473
79.698	-14.923
80.69	-17.242
81.682	-18.521
82.673	-18.22
83.665	-16.403
84.657	-12.505
85.648	-6.9754
86.64	-0.26435
87.632	7.4026
88.623	14.974
89.615	21.824
90.607	28.309
91.599	33.321
92.59	37.141
93.582	40.269
94.574	41.981
95.565	42.885
96.557	43.116
97.549	43.046
98.54	42.926
99.532	42.646

## Sheet: Knie L rot
0.4103	18.051
1.4061	18.745
2.4018	20.28
3.3976	22.485
4.3933	23.518
5.3891	24.085
6.3848	23.927
7.3806	21.722
8.3764	18.105
9.3721	11.895
10.368	7.4257
11.364	5.3595
12.359	2.7556
13.355	2.2282
14.351	1.9247
15.347	6.8255
16.342	9.2771
17.338	12.082
18.334	21.321
19.33	25.717
20.325	38.435
21.321	47.864
22.317	54.337
23.313	60.837
24.308	62.246
25.304	59.214
26.3	53.369
27.296	47.308
28.292	37.711
29.287	30.633
30.283	27.783
31.279	22.036
32.275	18.384
33.27	18.869
34.266	21.133
35.262	22.093
36.258	23.393
37.253	24.372
38.249	23.815
39.245	20.421
40.241	17.374
41.236	13.979
42.232	8.8943
43.228	4.6675
44.224	1.0256
45.219	-1.1823
46.215	-0.062688
47.211	2.1987
48.207	7.6251
49.202	11.897
50.198	17.165
51.194	25.073
52.19	30.16
53.185	43.009
54.181	49.574
55.177	56.661
56.173	60.212
57.168	59.916
58.164	55.783
59.16	53.328
60.156	44.282
61.152	32.897
62.147	28.716
63.143	20.995
64.139	18.136
65.135	16.91
66.13	18.266
67.126	22.12
68.122	24.646
69.118	24.911
70.113	25.094
71.109	24.903
72.105	22.708
73.101	19.202
74.096	16.93
75.092	9.3671
76.088	7.2416
77.084	4.3269
78.079	1.5437
79.075	0.98539
80.071	1.5408
81.067	8.0511
82.062	10.278
83.058	15.598
84.054	28.896
85.05	36.691
86.045	46.23
87.041	52.607
88.037	55.451
89.033	59.43
90.029	61.491
91.024	58.935
92.02	53.19
93.016	45.788
94.012	39.968
95.007	30.423
96.003	21.912
96.999	17.969
97.995	16.015
98.99	15.065
99.986	14.872

## Sheet: Knie R blau
0.38406	21.021
1.3789	21.69
2.3737	22.979
3.3685	24.06
4.3632	24.585
5.358	24.418
6.3528	23.373
7.3476	21.128
8.3424	18.386
9.3372	15.278
10.332	12.323
11.327	10.004
12.322	8.5485
13.316	8.2225
14.311	9.0317
15.306	11.466
16.301	16.12
17.296	21.079
18.29	27.629
19.285	36.077
20.28	43.728
21.275	51.588
22.27	57.637
23.264	62.063
24.259	63.462
25.254	62.14
26.249	58.09
27.244	52.66
28.238	44.158
29.233	37.02
30.228	30.757
31.223	25.706
32.218	23.365
33.212	22.913
34.207	23.531
35.202	24.707
36.197	25.74
37.192	26.588
38.186	27.117
39.181	27.024
40.176	26.309
41.171	24.657
42.165	21.809
43.16	18.581
44.155	15.541
45.15	12.666
46.145	11.451
47.139	11.528
48.134	13.227
49.129	16.637
50.124	21.338
51.119	28.172
52.113	35.586
53.108	43.684
54.103	52.907
55.098	59.329
56.093	63.927
57.087	65.319
58.082	63.626
59.077	59.684
60.072	53.337
61.067	45.805
62.061	37.076
63.056	31.118
64.051	26.381
65.046	24.202
66.041	24.556
67.035	26.098
68.03	27.678
69.025	29.778
70.02	30.7
71.015	30.993
72.009	30.228
73.004	28.835
73.999	26.591
74.994	23.556
75.989	20.067
76.983	16.817
77.978	14.297
78.973	13.43
79.968	13.876
80.963	15.948
81.957	20.397
82.952	24.665
83.947	32.293
84.942	39.428
85.937	47.7
86.931	54.74
87.926	60.219
88.921	62.95
89.916	62.938
90.91	59.872
91.905	54.325
92.9	47.167
93.895	40.192
94.89	32.771
95.884	26.941
96.879	22.666
97.874	20.109
98.869	18.84
99.864	18.151
