# Supplementary material for: Gait assessment using a 2D video-based motion analysis app in healthy subjects and subjects with lower limb amputation – A pilot study
Source: PLoS One. 2025 May 30;20(5):e0324499. doi: 10.1371/journal.pone.0324499 (PMC12124523; doi:10.1371/journal.pone.0324499)
Supplement: S1 Table — Raw data of all trials (M##) of the healthy subjects (0##) from the gait analysis recorded with the Orthelligent App (OV) and with the Qualisys system (Qual). (ZIP) [file pone.0324499.s001.zip › Subjects_healty_all_trials/001_OV_OME1.xlsx]

## Sheet: Fuß L rot
0.9619	-1.9507
1.9482	-1.8719
2.9345	-1.8292
3.9207	-1.7837
4.907	-1.7595
5.8933	-1.6258
6.8796	-1.4852
7.8658	-1.2466
8.8521	-0.87478
9.8384	-0.4307
10.825	0.09143
11.811	0.681
12.797	1.2822
13.783	1.8711
14.77	2.4638
15.756	3.0778
16.742	3.6771
17.729	4.2941
18.715	4.9104
19.701	5.5086
20.687	6.0668
21.674	6.5933
22.66	7.0289
23.646	7.4029
24.633	7.7357
25.619	8.0649
26.605	8.4837
27.591	8.6983
28.578	8.8822
29.564	9.3419
30.55	9.8001
31.536	10.262
32.523	10.779
33.509	11.142
34.495	11.753
35.482	12.61
36.468	13.479
37.454	14.266
38.44	15.072
39.427	15.836
40.413	16.542
41.399	17.173
42.385	17.679
43.372	17.996
44.358	18.09
45.344	18.047
46.331	17.723
47.317	16.993
48.303	15.671
49.289	14.077
50.276	12.106
51.262	9.5645
52.248	6.3965
53.234	3.2474
54.221	-0.13364
55.207	-3.489
56.193	-6.2087
57.18	-8.6554
58.166	-10.521
59.152	-12.105
60.138	-13.131
61.125	-13.731
62.111	-13.85
63.097	-13.346
64.084	-12.291
65.07	-10.754
66.056	-8.8081
67.042	-6.7876
68.029	-4.7947
69.015	-3.1578
70.001	-1.8054
70.987	-0.69775
71.974	0.20493
72.96	0.95709
73.946	1.6733
74.933	2.1073
75.919	2.2982
76.905	2.3582
77.891	2.2598
78.878	1.9948
79.864	1.6676
80.85	1.2838
81.836	0.88515
82.823	0.48335
83.809	0.084616
84.795	-0.25603
85.782	-0.51202
86.768	-0.70632
87.754	-0.79509
88.74	-0.80898
89.727	-0.79455
90.713	-0.71996
91.699	-0.61478
92.685	-0.50022
93.672	-0.36832
94.658	-0.25618
95.644	-0.16292
96.631	-0.06737
97.617	-0.031005
98.603	0.011528
99.589	-0.021682

## Sheet: Fuß R blau
0.28586	-2.3128
1.2777	-2.373
2.2695	-2.4736
3.2613	-2.5865
4.2531	-2.7613
5.2449	-2.9591
6.2368	-2.9933
7.2286	-2.9635
8.2204	-2.7762
9.2122	-2.4477
10.204	-2.0277
11.196	-1.5474
12.188	-1.0142
13.179	-0.44179
14.171	0.12721
15.163	0.75988
16.155	1.4176
17.147	2.0943
18.139	2.7915
19.13	3.4937
20.122	4.1764
21.114	4.8362
22.106	5.464
23.098	6.0739
24.089	6.6618
25.081	7.2655
26.073	7.8598
27.065	8.4108
28.057	8.9258
29.049	9.4854
30.04	10.042
31.032	10.671
32.024	11.313
33.016	12.045
34.008	12.775
34.999	13.478
35.991	14.299
36.983	15.129
37.975	15.942
38.967	16.816
39.959	17.534
40.95	18.223
41.942	18.844
42.934	19.37
43.926	19.722
44.918	19.871
45.909	19.799
46.901	19.42
47.893	18.769
48.885	17.716
49.877	16.285
50.869	14.585
51.86	11.898
52.852	9.1505
53.844	6.1212
54.836	2.9621
55.828	-0.17393
56.819	-3.1785
57.811	-5.7954
58.803	-7.9251
59.795	-9.9597
60.787	-11.104
61.779	-12.027
62.77	-12.447
63.762	-12.361
64.754	-11.712
65.746	-10.631
66.738	-9.1843
67.729	-7.5778
68.721	-5.9878
69.713	-4.5138
70.705	-3.2282
71.697	-2.0978
72.688	-1.1211
73.68	-0.29814
74.672	0.25982
75.664	0.74382
76.656	0.97619
77.648	1.0045
78.639	0.86005
79.631	0.60284
80.623	0.26943
81.615	-0.11516
82.607	-0.5727
83.598	-1.0407
84.59	-1.5739
85.582	-1.9715
86.574	-2.2918
87.566	-2.5441
88.558	-2.646
89.549	-2.646
90.541	-2.5852
91.533	-2.4589
92.525	-2.3048
93.517	-2.1546
94.508	-2.0187
95.5	-1.9184
96.492	-1.7509
97.484	-1.6037
98.476	-1.5568
99.468	-1.6244

## Sheet: Hüfte L rot
0.38609	29.368
1.3814	28.858
2.3767	28.014
3.372	27.232
4.3673	26.316
5.3627	25.092
6.358	23.915
7.3533	22.655
8.3486	20.965
9.3439	19.664
10.339	17.987
11.335	16.793
12.33	15.533
13.325	14.146
14.32	12.346
15.316	11.202
16.311	10.355
17.306	8.9478
18.302	7.5259
19.297	6.4321
20.292	5.22
21.288	4.3692
22.283	3.2017
23.278	2.2435
24.274	0.88665
25.269	-1.0885
26.264	-2.9927
27.26	-3.4713
28.255	-5.7671
29.25	-6.9197
30.245	-8.5578
31.241	-8.9783
32.236	-10.678
33.231	-11.482
34.227	-11.648
35.222	-12.529
36.217	-13.624
37.213	-15.083
38.208	-15.811
39.203	-16.253
40.199	-17.04
41.194	-17.966
42.189	-18.153
43.185	-18.573
44.18	-18.758
45.175	-19.368
46.17	-19.489
47.166	-19.717
48.161	-19.74
49.156	-19.816
50.152	-19.813
51.147	-19.097
52.142	-18.289
53.138	-17.684
54.133	-15.737
55.128	-14.627
56.124	-12.448
57.119	-10.58
58.114	-8.5265
59.11	-5.8858
60.105	-3.5367
61.1	-1.0213
62.095	0.9998
63.091	3.1362
64.086	5.5809
65.081	7.7673
66.077	10.877
67.072	12.811
68.067	14.2
69.063	15.987
70.058	18.831
71.053	20.775
72.049	22.17
73.044	24.13
74.039	26.008
75.035	27.378
76.03	28.403
77.025	29.247
78.02	30.275
79.016	31.275
80.011	31.703
81.006	32.258
82.002	32.721
82.997	32.874
83.992	33.312
84.988	33.064
85.983	33.456
86.978	33.539
87.974	33.347
88.969	33.257
89.964	33.038
90.96	32.897
91.955	32.989
92.95	32.979
93.945	32.954
94.941	32.796
95.936	32.677
96.931	32.697
97.927	32.619
98.922	32.516
99.917	32.148

## Sheet: Hüfte R blau
0.33714	28.898
1.3311	28.663
2.325	28.159
3.3189	27.401
4.3128	26.49
5.3067	25.393
6.3006	24.484
7.2945	22.968
8.2885	21.704
9.2824	20.399
10.276	19.095
11.27	17.816
12.264	16.522
13.258	15.224
14.252	13.905
15.246	12.648
16.24	11.459
17.234	10.329
18.228	9.2128
19.222	8.0853
20.215	6.9754
21.209	5.8036
22.203	4.6604
23.197	3.5159
24.191	2.4012
25.185	1.2506
26.179	0.13196
27.173	-1.0309
28.167	-2.2098
29.161	-3.4006
30.155	-4.5777
31.148	-5.7244
32.142	-6.8055
33.136	-7.8495
34.13	-8.9148
35.124	-10.138
36.118	-10.809
37.112	-11.82
38.106	-12.78
39.1	-13.726
40.094	-14.624
41.088	-15.472
42.082	-16.264
43.075	-16.991
44.069	-17.647
45.063	-18.244
46.057	-18.848
47.051	-19.263
48.045	-19.625
49.039	-19.844
50.033	-19.933
51.027	-19.992
52.021	-19.589
53.015	-19.027
54.009	-18.216
55.002	-17.169
55.996	-15.777
56.99	-14.133
57.984	-12.259
58.978	-10.208
59.972	-8.04
60.966	-5.4821
61.96	-2.9423
62.954	-0.30707
63.948	2.4237
64.942	5.1123
65.935	7.7259
66.929	10.191
67.923	12.459
68.917	14.553
69.911	16.5
70.905	18.322
71.899	20.038
72.893	21.608
73.887	23.048
74.881	24.396
75.875	25.53
76.869	26.684
77.862	27.709
78.856	28.642
79.85	29.411
80.844	30.129
81.838	30.755
82.832	31.332
83.826	31.846
84.82	32.289
85.814	32.428
86.808	32.587
87.802	32.744
88.796	32.835
89.789	32.875
90.783	32.9
91.777	32.988
92.771	32.944
93.765	32.895
94.759	32.858
95.753	32.857
96.747	32.853
97.741	32.811
98.735	32.781
99.729	32.995

## Sheet: Knie L rot
0.066581	20.963
1.0653	21.081
2.0641	21.173
3.0628	21.172
4.0616	21.162
5.0603	21.124
6.0591	20.958
7.0578	20.42
8.0566	20.02
9.0553	19.3
10.054	19.232
11.053	18.651
12.052	17.971
13.05	17.709
14.049	17.212
15.048	16.961
16.047	16.478
17.045	15.861
18.044	15.769
19.043	15.318
20.042	14.81
21.04	14.205
22.039	13.251
23.038	11.821
24.037	10.997
25.035	9.7477
26.034	8.8948
27.033	8.1028
28.032	7.0986
29.03	5.8939
30.029	5.5902
31.028	4.9236
32.027	4.4776
33.025	4.5136
34.024	4.5705
35.023	4.5233
36.022	4.4964
37.02	4.3494
38.019	5.1504
39.018	5.3889
40.017	5.7216
41.015	6.6101
42.014	7.9446
43.013	8.763
44.012	10.869
45.01	12.984
46.009	13.899
47.008	16.168
48.007	18.262
49.005	20.977
50.004	22.901
51.003	26.035
52.002	27.734
53	29.807
53.999	33.989
54.998	37.557
55.997	40.794
56.995	43.419
57.994	46.116
58.993	49.697
59.992	53.13
60.99	55.399
61.989	57.555
62.988	59.774
63.987	61.165
64.985	62.053
65.984	63.976
66.983	64.416
67.982	64.412
68.98	64.571
69.979	63.495
70.978	62.878
71.977	61.435
72.975	59.881
73.974	58.13
74.973	55.518
75.972	53.766
76.97	49.819
77.969	47.135
78.968	44.378
79.967	41.597
80.965	37.603
81.964	34.696
82.963	29.819
83.962	27.355
84.96	24.281
85.959	21.75
86.958	19.335
87.957	17.052
88.955	15.956
89.954	15.064
90.953	14.998
91.952	14.698
92.95	14.39
93.949	14.168
94.948	13.988
95.947	13.359
96.945	13.451
97.944	13.695
98.943	13.893
99.942	14.03

## Sheet: Knie R blau
0.2937	16.859
1.2874	17.272
2.281	17.491
3.2747	17.71
4.2684	17.921
5.2621	18.085
6.2557	18.03
7.2494	18.144
8.2431	18.138
9.2368	18.028
10.23	17.904
11.224	17.72
12.218	17.502
13.211	17.241
14.205	16.965
15.199	16.766
16.192	16.638
17.186	16.523
18.18	16.409
19.173	16.241
20.167	15.963
21.161	15.593
22.154	15.129
23.148	14.596
24.142	14.035
25.136	13.433
26.129	12.811
27.123	12.137
28.117	11.448
29.11	10.767
30.104	10.154
31.098	9.6507
32.091	9.2355
33.085	8.9482
34.079	8.8093
35.072	8.8068
36.066	8.7323
37.06	8.7756
38.053	8.9362
39.047	9.2004
40.041	9.5491
41.034	10.003
42.028	10.591
43.022	11.311
44.015	12.208
45.009	13.172
46.003	14.314
46.996	15.726
47.99	17.18
48.984	18.83
49.977	20.636
50.971	22.77
51.965	24.963
52.958	27.358
53.952	29.963
54.946	32.653
55.939	35.712
56.933	38.868
57.927	42.102
58.92	45.346
59.914	48.416
60.908	51.386
61.901	54.02
62.895	56.394
63.889	58.514
64.882	60.277
65.876	61.673
66.87	62.778
67.863	63.446
68.857	63.599
69.851	63.382
70.844	62.738
71.838	61.749
72.832	60.408
73.825	58.74
74.819	56.538
75.813	54.32
76.806	51.502
77.8	48.711
78.794	45.622
79.788	42.388
80.781	39.011
81.775	35.551
82.769	32.159
83.762	28.918
84.756	25.914
85.75	22.955
86.743	20.585
87.737	18.41
88.731	16.702
89.724	15.283
90.718	14.186
91.712	13.422
92.705	12.864
93.699	12.475
94.693	12.299
95.686	12.289
96.68	12.331
97.674	12.494
98.667	12.63
99.661	12.51
