# Supplementary material for: Gait assessment using a 2D video-based motion analysis app in healthy subjects and subjects with lower limb amputation – A pilot study
Source: PLoS One. 2025 May 30;20(5):e0324499. doi: 10.1371/journal.pone.0324499 (PMC12124523; doi:10.1371/journal.pone.0324499)
Supplement: S1 Table — Raw data of all trials (M##) of the healthy subjects (0##) from the gait analysis recorded with the Orthelligent App (OV) and with the Qualisys system (Qual). (ZIP) [file pone.0324499.s001.zip › Subjects_healty_all_trials/001_OV_OME2.xlsx]

## Sheet: Fuß L rot
0.91962	-2.681
1.9063	-2.4421
2.893	-2.4935
3.8797	-2.3467
4.8664	-1.9926
5.8531	-1.8716
6.8398	-1.5773
7.8265	-1.3366
8.8132	-0.99382
9.7998	-0.61751
10.787	-0.1522
11.773	0.43135
12.76	1.3198
13.747	1.8983
14.733	2.7336
15.72	3.6683
16.707	4.4894
17.693	4.8254
18.68	5.1478
19.667	5.4417
20.653	6.437
21.64	6.9112
22.627	7.3952
23.614	7.7594
24.6	8.3154
25.587	8.7248
26.574	8.8877
27.56	8.9894
28.547	9.0662
29.534	9.169
30.52	9.2878
31.507	9.9266
32.494	10.471
33.48	10.688
34.467	11.094
35.454	11.538
36.44	12.163
37.427	12.927
38.414	13.823
39.401	14.35
40.387	15.138
41.374	16.085
42.361	16.686
43.347	17.162
44.334	17.382
45.321	17.349
46.307	17.116
47.294	16.774
48.281	15.693
49.267	15.476
50.254	13.731
51.241	10.908
52.228	8.2283
53.214	4.7057
54.201	1.0868
55.188	-0.35398
56.174	-4.1264
57.161	-7.7485
58.148	-8.4753
59.134	-11.41
60.121	-11.868
61.108	-12.854
62.094	-13.169
63.081	-13.233
64.068	-13.155
65.055	-12.212
66.041	-10.659
67.028	-9.1948
68.015	-8.1646
69.001	-7.1141
69.988	-5.6865
70.975	-4.4377
71.961	-3.5935
72.948	-2.477
73.935	-1.7443
74.921	-1.2603
75.908	-0.73547
76.895	-0.41994
77.882	-0.69515
78.868	-0.56984
79.855	0.039437
80.842	0.33782
81.828	0.13188
82.815	-0.028028
83.802	-0.28531
84.788	-0.51576
85.775	-0.61836
86.762	-0.81803
87.748	-1.033
88.735	-1.3205
89.722	-1.366
90.709	-1.3008
91.695	-1.5234
92.682	-1.4825
93.669	-1.4622
94.655	-1.4812
95.642	-1.555
96.629	-1.6179
97.615	-1.6167
98.602	-1.5984
99.589	-1.3193

## Sheet: Fuß R blau
0.42829	-0.85188
1.4202	-0.87452
2.4121	-0.90298
3.404	-0.98715
4.3959	-1.133
5.3879	-1.3172
6.3798	-1.3812
7.3717	-1.3863
8.3636	-1.2054
9.3555	-0.88271
10.347	-0.46535
11.339	0.034016
12.331	0.58123
13.323	1.1421
14.315	1.7
15.307	2.283
16.299	2.9068
17.291	3.5789
18.283	4.2842
19.275	5.0228
20.267	5.771
21.258	6.462
22.25	7.0908
23.242	7.6221
24.234	8.0787
25.226	8.5646
26.218	9.0488
27.21	9.5542
28.202	10.05
29.194	10.561
30.186	11.092
31.178	11.626
32.17	12.173
33.161	12.786
34.153	13.412
35.145	14.091
36.137	14.864
37.129	15.669
38.121	16.444
39.113	17.205
40.105	17.918
41.097	18.553
42.089	19.084
43.081	19.514
44.072	19.797
45.064	19.909
46.056	19.759
47.048	19.299
48.04	18.521
49.032	17.277
50.024	15.649
51.016	13.776
52.008	10.934
53	8.1827
53.992	5.3038
54.984	2.3955
55.975	-0.41189
56.967	-2.876
57.959	-5.0223
58.951	-6.9728
59.943	-8.6711
60.935	-9.522
61.927	-10.141
62.919	-10.375
63.911	-10.071
64.903	-9.397
65.895	-8.4558
66.886	-7.2635
67.878	-6.0425
68.87	-4.8455
69.862	-3.7184
70.854	-2.7446
71.846	-1.9223
72.838	-1.2485
73.83	-0.72358
74.822	-0.28223
75.814	0.035447
76.806	0.25641
77.798	0.46012
78.789	0.53986
79.781	0.52677
80.773	0.41896
81.765	0.18089
82.757	-0.075674
83.749	-0.31799
84.741	-0.39244
85.733	-0.66778
86.725	-0.82036
87.717	-0.85126
88.709	-0.88407
89.701	-0.92912
90.692	-0.95575
91.684	-0.98897
92.676	-0.98897
93.668	-0.91416
94.66	-0.85155
95.652	-0.80397
96.644	-0.70844
97.636	-0.68051
98.628	-0.63972
99.62	-0.75248

## Sheet: Hüfte L rot
0.45755	30.83
1.4427	30.558
2.4279	30.329
3.413	29.457
4.3982	28.801
5.3834	27.653
6.3686	25.56
7.3537	23.812
8.3389	22.175
9.3241	21.288
10.309	19.849
11.294	18.742
12.28	17.091
13.265	15.002
14.25	14.09
15.235	12.331
16.22	10.71
17.205	9.5571
18.191	8.3063
19.176	7.2764
20.161	5.8656
21.146	4.7269
22.131	3.0712
23.116	1.7597
24.102	0.65864
25.087	-0.81246
26.072	-1.9619
27.057	-3.0587
28.042	-4.498
29.027	-6.1159
30.013	-6.9684
30.998	-8.2544
31.983	-9.9726
32.968	-11.375
33.953	-12.205
34.938	-13.491
35.924	-14.546
36.909	-15.804
37.894	-16.344
38.879	-16.409
39.864	-17.748
40.849	-18.587
41.835	-19.157
42.82	-19.399
43.805	-19.444
44.79	-19.861
45.775	-20.194
46.76	-20.575
47.746	-20.593
48.731	-20.388
49.716	-19.838
50.701	-19.819
51.686	-19.44
52.671	-18.549
53.657	-17.546
54.642	-16.041
55.627	-14.106
56.612	-12.045
57.597	-10.484
58.582	-8.8992
59.568	-6.2669
60.553	-3.7867
61.538	-1.3947
62.523	1.0097
63.508	2.5019
64.493	5.8245
65.479	8.2996
66.464	10.429
67.449	13.179
68.434	14.781
69.419	16.418
70.404	18.606
71.39	20.536
72.375	22.783
73.36	24.145
74.345	25.361
75.33	26.103
76.315	27.533
77.301	28.65
78.286	29.233
79.271	29.657
80.256	30.283
81.241	30.892
82.226	31.238
83.212	31.456
84.197	31.85
85.182	32.072
86.167	32.206
87.152	32.36
88.137	32.719
89.123	32.635
90.108	32.409
91.093	32.253
92.078	32.245
93.063	32.046
94.048	31.72
95.034	31.68
96.019	31.45
97.004	31.585
97.989	31.529
98.974	31.186

## Sheet: Hüfte R blau
0.37599	28.339
1.3664	28.143
2.3569	27.639
3.3473	26.941
4.3378	26.141
5.3282	25.124
6.3187	24.066
7.3091	23.031
8.2996	21.867
9.29	20.676
10.28	19.468
11.271	18.217
12.261	16.949
13.252	15.674
14.242	14.366
15.233	13.045
16.223	11.735
17.214	10.434
18.204	9.1577
19.194	7.8477
20.185	6.6189
21.175	5.3122
22.166	3.9687
23.156	2.7066
24.147	1.4435
25.137	0.28012
26.128	-0.8387
27.118	-1.9164
28.109	-2.948
29.099	-3.9545
30.089	-4.9193
31.08	-5.876
32.07	-6.814
33.061	-7.7055
34.051	-8.4713
35.042	-9.6745
36.032	-10.534
37.023	-11.638
38.013	-12.613
39.003	-13.541
39.994	-14.432
40.984	-15.307
41.975	-16.163
42.965	-17.003
43.956	-17.758
44.946	-18.449
45.937	-18.991
46.927	-19.418
47.917	-19.708
48.908	-19.826
49.898	-19.807
50.889	-19.874
51.879	-19.272
52.87	-18.607
53.86	-17.823
54.851	-16.743
55.841	-15.303
56.831	-13.724
57.822	-11.908
58.812	-9.9596
59.803	-7.9897
60.793	-5.6077
61.784	-3.1947
62.774	-0.74257
63.765	1.7709
64.755	4.2881
65.745	6.7371
66.736	9.1274
67.726	11.408
68.717	13.463
69.707	15.5
70.698	17.422
71.688	19.26
72.679	20.955
73.669	22.578
74.66	24.022
75.65	25.142
76.64	26.438
77.631	27.549
78.621	28.451
79.612	29.274
80.602	29.982
81.593	30.614
82.583	31.11
83.574	31.512
84.564	31.664
85.554	32.111
86.545	32.42
87.535	32.634
88.526	32.803
89.516	32.936
90.507	32.949
91.497	32.948
92.488	33.018
93.478	33.044
94.468	33.081
95.459	33.146
96.449	33.21
97.44	33.24
98.43	33.241
99.421	33.233

## Sheet: Knie L rot
0.23145	21.066
1.2277	21.287
2.224	21.596
3.2202	21.677
4.2165	21.5
5.2128	21.45
6.209	21.47
7.2053	20.929
8.2016	20.29
9.1978	20.225
10.194	20.057
11.19	18.759
12.187	18.55
13.183	18.181
14.179	17.659
15.175	16.593
16.172	16.794
17.168	16.359
18.164	16.014
19.16	15.771
20.157	15.333
21.153	14.047
22.149	13.186
23.146	12.471
24.142	12.132
25.138	11.544
26.134	9.7725
27.131	8.8012
28.127	8.0074
29.123	7.4062
30.119	6.628
31.116	5.7793
32.112	4.9825
33.108	4.6401
34.104	4.2414
35.101	3.8545
36.097	3.995
37.093	3.9637
38.089	4.3386
39.086	4.8765
40.082	5.474
41.078	6.242
42.075	7.2353
43.071	8.8058
44.067	9.9203
45.063	11.289
46.06	12.85
47.056	15.015
48.052	16.983
49.048	19.209
50.045	20.603
51.041	23.668
52.037	26.229
53.033	28.987
54.03	31.313
55.026	35.013
56.022	37.655
57.018	40.88
58.015	44.559
59.011	47.583
60.007	50.166
61.004	52.854
62	55.433
62.996	57.044
63.992	59.805
64.989	60.936
65.985	62.161
66.981	63.182
67.977	63.712
68.974	63.933
69.97	63.476
70.966	62.783
71.962	61.947
72.959	60.714
73.955	58.828
74.951	57.053
75.947	54.552
76.944	52.196
77.94	48.937
78.936	45.641
79.933	42.517
80.929	39.293
81.925	36.009
82.921	33.025
83.918	29.785
84.914	27.401
85.91	25.088
86.906	22.003
87.903	19.183
88.899	18.325
89.895	15.595
90.891	14.529
91.888	14.273
92.884	13.755
93.88	13.463
94.876	12.457
95.873	12.408
96.869	12.072
97.865	11.838
98.862	11.82
99.858	11.807

## Sheet: Knie R blau
0.34168	16.347
1.3362	16.602
2.3307	16.94
3.3252	17.334
4.3197	17.732
5.3142	18.049
6.3088	18.202
7.3033	18.639
8.2978	18.804
9.2923	18.856
10.287	18.844
11.281	18.768
12.276	18.612
13.27	18.401
14.265	18.118
15.259	17.851
16.254	17.648
17.248	17.45
18.243	17.212
19.237	16.943
20.232	16.57
21.226	16.1
22.221	15.565
23.215	15.015
24.21	14.335
25.204	13.599
26.199	12.871
27.194	12.248
28.188	11.644
29.183	11.082
30.177	10.534
31.172	10.066
32.166	9.6972
33.161	9.4121
34.155	9.2162
35.15	9.0475
36.144	9.0295
37.139	9.0875
38.133	9.2208
39.128	9.4626
40.122	9.8198
41.117	10.184
42.111	10.724
43.106	11.407
44.1	12.23
45.095	13.186
46.089	14.283
47.084	15.595
48.078	17.045
49.073	18.764
50.067	20.468
51.062	22.422
52.056	24.441
53.051	26.794
54.045	29.375
55.04	32.223
56.034	35.215
57.029	38.381
58.023	41.451
59.018	44.528
60.012	48.156
61.007	50.395
62.001	53.107
62.996	55.756
63.99	57.965
64.985	59.831
65.98	61.308
66.974	62.375
67.969	63.115
68.963	63.325
69.958	63.202
70.952	62.556
71.947	61.652
72.941	60.444
73.936	58.835
74.93	56.965
75.925	54.276
76.919	52.016
77.914	49.147
78.908	46.155
79.903	42.916
80.897	39.609
81.892	36.229
82.886	32.589
83.881	29.219
84.875	25.394
85.87	23.033
86.864	20.362
87.859	18.017
88.853	15.983
89.848	14.545
90.842	13.23
91.837	12.269
92.831	11.543
93.826	11.049
94.82	10.737
95.815	10.623
96.809	10.623
97.804	10.658
98.798	10.753
99.793	10.84
