# Supplementary material for: Gait assessment using a 2D video-based motion analysis app in healthy subjects and subjects with lower limb amputation – A pilot study
Source: PLoS One. 2025 May 30;20(5):e0324499. doi: 10.1371/journal.pone.0324499 (PMC12124523; doi:10.1371/journal.pone.0324499)
Supplement: S1 Table — Raw data of all trials (M##) of the healthy subjects (0##) from the gait analysis recorded with the Orthelligent App (OV) and with the Qualisys system (Qual). (ZIP) [file pone.0324499.s001.zip › Subjects_healty_all_trials/001_OV_OME3.xlsx]

## Sheet: Fuß L rot
0.78862	-3.4199
1.774	-3.1002
2.7595	-3.1067
3.7449	-3.1144
4.7303	-3.1281
5.7158	-2.9638
6.7012	-2.6728
7.6866	-2.4203
8.672	-2.5762
9.6575	-2.2798
10.643	-1.7568
11.628	-1.0749
12.614	-0.52644
13.599	0.34384
14.585	1.0843
15.57	1.4407
16.555	1.8679
17.541	2.4094
18.526	3.5778
19.512	4.666
20.497	5.0421
21.483	5.7067
22.468	6.395
23.453	6.4119
24.439	6.818
25.424	7.9378
26.41	8.2329
27.395	8.4968
28.381	8.6169
29.366	9.055
30.351	9.3815
31.337	9.7708
32.322	10.477
33.308	10.714
34.293	10.957
35.279	11.713
36.264	12.235
37.249	12.87
38.235	13.742
39.22	14.235
40.206	14.947
41.191	15.855
42.177	16.729
43.162	17.068
44.147	17.483
45.133	18.068
46.118	18.275
47.104	18.157
48.089	17.762
49.075	16.819
50.06	14.99
51.045	12.827
52.031	10.079
53.016	7.0246
54.002	3.9364
54.987	1.2021
55.973	-1.5421
56.958	-3.6914
57.943	-6.2129
58.929	-8.8673
59.914	-11.165
60.9	-12.606
61.885	-12.971
62.871	-13.155
63.856	-13.44
64.841	-12.831
65.827	-11.662
66.812	-9.806
67.798	-8.1143
68.783	-6.1978
69.769	-4.4074
70.754	-3.2273
71.739	-2.3172
72.725	-1.3779
73.71	-0.86901
74.696	-0.28581
75.681	0.27351
76.667	0.89981
77.652	0.83277
78.637	1.1277
79.623	1.1817
80.608	0.6978
81.594	0.23706
82.579	-0.13004
83.565	-0.079517
84.55	-0.29512
85.535	-0.41648
86.521	-0.5055
87.506	-0.60639
88.492	-0.69685
89.477	-0.94208
90.463	-0.73539
91.448	-0.91259
92.433	-0.91137
93.419	-0.76751
94.404	-0.61095
95.39	-0.38649
96.375	-0.25151
97.361	0.074989
98.346	0.17305
99.331	0.20051

## Sheet: Fuß R blau
0.28535	-2.2082
1.2789	-2.1414
2.2725	-2.0966
3.2661	-2.1192
4.2596	-2.1539
5.2532	-2.1245
6.2468	-2.0352
7.2403	-2.1219
8.2339	-1.8513
9.2275	-1.3841
10.221	-0.81876
11.215	-0.17991
12.208	0.48406
13.202	1.1511
14.195	1.7972
15.189	2.4667
16.182	3.1532
17.176	3.8491
18.17	4.5673
19.163	5.2488
20.157	5.8719
21.15	6.4585
22.144	7.0214
23.137	7.5879
24.131	8.0939
25.125	8.5866
26.118	9.1063
27.112	9.6388
28.105	10.165
29.099	10.72
30.092	11.279
31.086	11.91
32.08	12.584
33.073	13.294
34.067	14
35.06	14.82
36.054	15.601
37.047	16.369
38.041	17.147
39.034	17.893
40.028	18.601
41.022	19.252
42.015	19.787
43.009	20.205
44.002	20.437
44.996	20.462
45.989	20.15
46.983	19.578
47.977	18.632
48.97	17.328
49.964	15.642
50.957	13.358
51.951	10.825
52.944	7.9798
53.938	4.8246
54.932	1.5262
55.925	-1.7044
56.919	-4.6454
57.912	-7.0903
58.906	-9.1903
59.899	-10.887
60.893	-11.774
61.887	-12.417
62.88	-12.624
63.874	-12.278
64.867	-11.515
65.861	-10.338
66.854	-8.9406
67.848	-7.4641
68.842	-6.0193
69.835	-4.6909
70.829	-3.4356
71.822	-2.3342
72.816	-1.4064
73.809	-0.72385
74.803	-0.25933
75.797	0.011491
76.79	0.078352
77.784	0.10042
78.777	0.02603
79.771	-0.059257
80.764	-0.19841
81.758	-0.38253
82.751	-0.68496
83.745	-1.0747
84.739	-1.7164
85.732	-1.861
86.726	-1.9873
87.719	-2.0566
88.713	-2.0119
89.706	-1.9237
90.7	-1.8033
91.694	-1.6567
92.687	-1.4859
93.681	-1.369
94.674	-1.2293
95.668	-1.1391
96.661	-1.157
97.655	-1.08
98.649	-0.96577
99.642	-0.95822

## Sheet: Hüfte L rot
0.28535	-2.2082
1.2789	-2.1414
2.2725	-2.0966
3.2661	-2.1192
4.2596	-2.1539
5.2532	-2.1245
6.2468	-2.0352
7.2403	-2.1219
8.2339	-1.8513
9.2275	-1.3841
10.221	-0.81876
11.215	-0.17991
12.208	0.48406
13.202	1.1511
14.195	1.7972
15.189	2.4667
16.182	3.1532
17.176	3.8491
18.17	4.5673
19.163	5.2488
20.157	5.8719
21.15	6.4585
22.144	7.0214
23.137	7.5879
24.131	8.0939
25.125	8.5866
26.118	9.1063
27.112	9.6388
28.105	10.165
29.099	10.72
30.092	11.279
31.086	11.91
32.08	12.584
33.073	13.294
34.067	14
35.06	14.82
36.054	15.601
37.047	16.369
38.041	17.147
39.034	17.893
40.028	18.601
41.022	19.252
42.015	19.787
43.009	20.205
44.002	20.437
44.996	20.462
45.989	20.15
46.983	19.578
47.977	18.632
48.97	17.328
49.964	15.642
50.957	13.358
51.951	10.825
52.944	7.9798
53.938	4.8246
54.932	1.5262
55.925	-1.7044
56.919	-4.6454
57.912	-7.0903
58.906	-9.1903
59.899	-10.887
60.893	-11.774
61.887	-12.417
62.88	-12.624
63.874	-12.278
64.867	-11.515
65.861	-10.338
66.854	-8.9406
67.848	-7.4641
68.842	-6.0193
69.835	-4.6909
70.829	-3.4356
71.822	-2.3342
72.816	-1.4064
73.809	-0.72385
74.803	-0.25933
75.797	0.011491
76.79	0.078352
77.784	0.10042
78.777	0.02603
79.771	-0.059257
80.764	-0.19841
81.758	-0.38253
82.751	-0.68496
83.745	-1.0747
84.739	-1.7164
85.732	-1.861
86.726	-1.9873
87.719	-2.0566
88.713	-2.0119
89.706	-1.9237
90.7	-1.8033
91.694	-1.6567
92.687	-1.4859
93.681	-1.369
94.674	-1.2293
95.668	-1.1391
96.661	-1.157
97.655	-1.08
98.649	-0.96577
99.642	-0.95822

## Sheet: Hüfte R blau
0.53028	28.88
1.5213	28.747
2.5123	28.288
3.5034	27.641
4.4944	26.839
5.4854	25.744
6.4765	24.599
7.4675	23.57
8.4585	22.276
9.4495	20.982
10.441	19.673
11.432	18.289
12.423	16.891
13.414	15.469
14.405	14.051
15.396	12.63
16.387	11.247
17.378	9.883
18.369	8.5338
19.36	7.2681
20.351	5.9762
21.342	4.6881
22.333	3.4138
23.324	2.141
24.315	0.87758
25.306	-0.38838
26.297	-1.6445
27.288	-2.884
28.279	-4.0687
29.27	-5.2492
30.261	-6.4209
31.252	-7.4263
32.243	-8.5593
33.234	-9.6501
34.225	-10.652
35.216	-11.395
36.207	-12.326
37.198	-13.14
38.189	-13.99
39.18	-14.874
40.171	-15.637
41.163	-16.325
42.154	-17.127
43.145	-17.829
44.136	-18.47
45.127	-18.947
46.118	-19.474
47.109	-19.835
48.1	-20.046
49.091	-20.161
50.082	-20.132
51.073	-19.689
52.064	-19.141
53.055	-18.411
54.046	-17.43
55.037	-16.158
56.028	-14.646
57.019	-12.937
58.01	-11.008
59.001	-8.9959
59.992	-6.6955
60.983	-4.4249
61.974	-2.0388
62.965	0.3365
63.956	2.837
64.947	5.3097
65.938	7.76
66.929	10.115
67.92	12.343
68.911	14.441
69.902	16.386
70.893	18.249
71.884	19.979
72.875	21.62
73.866	23.138
74.858	24.443
75.849	25.909
76.84	26.73
77.831	27.651
78.822	28.462
79.813	29.186
80.804	29.833
81.795	30.354
82.786	30.82
83.777	31.178
84.768	31.569
85.759	31.694
86.75	31.771
87.741	31.85
88.732	31.953
89.723	31.933
90.714	31.892
91.705	31.755
92.696	31.689
93.687	31.551
94.678	31.421
95.669	31.334
96.66	31.326
97.651	31.24
98.642	31.229
99.633	31.284

## Sheet: Knie L rot
-0.02273	18.588
0.97076	18.893
1.9642	19.294
2.9577	19.279
3.9512	18.91
4.9447	19.16
5.9382	19.654
6.9317	19.723
7.9252	19.493
8.9187	18.972
9.9122	18.37
10.906	18.023
11.899	17.159
12.893	16.701
13.886	16.296
14.88	15.155
15.873	14.534
16.867	14.767
17.86	14.499
18.854	14.328
19.847	14.119
20.841	13.265
21.834	12.93
22.828	12.203
23.821	11.023
24.814	10.393
25.808	9.6078
26.801	8.9289
27.795	7.8636
28.788	6.8442
29.782	6.003
30.775	5.5036
31.769	5.1109
32.762	4.2434
33.756	3.9056
34.749	4.0859
35.743	4.3299
36.736	4.0744
37.73	4.1986
38.723	4.8011
39.717	5.3197
40.71	5.7999
41.704	6.6672
42.697	7.5988
43.691	8.7291
44.684	9.7437
45.678	11.383
46.671	13.453
47.665	16.254
48.658	17.92
49.652	19.935
50.645	23.22
51.639	25.433
52.632	28.826
53.626	32.052
54.619	35.389
55.613	39.514
56.606	42.237
57.6	45.1
58.593	49.116
59.587	51.614
60.58	54.073
61.574	56.402
62.567	58.149
63.561	60.247
64.554	61.62
65.548	62.773
66.541	64.614
67.534	65.269
68.528	65.473
69.521	65.307
70.515	64.392
71.508	63.897
72.502	63.431
73.495	61.432
74.489	58.868
75.482	56.838
76.476	54.339
77.469	51.89
78.463	49.449
79.456	46.229
80.45	42.359
81.443	38.544
82.437	35.176
83.43	30.765
84.424	26.042
85.417	22.833
86.411	19.929
87.404	18.753
88.398	15.806
89.391	13.714
90.385	12.752
91.378	12.441
92.372	12.138
93.365	11.646
94.359	11.714
95.352	12.036
96.346	12.114
97.339	12.038
98.333	12.042
99.326	12.163

## Sheet: Knie R blau
0.10211	17.427
1.0987	17.645
2.0953	17.97
3.0919	18.349
4.0885	18.747
5.0851	19.094
6.0817	19.353
7.0783	19.489
8.0749	19.513
9.0715	19.461
10.068	19.355
11.065	19.173
12.061	18.92
13.058	18.637
14.055	18.3
15.051	17.942
16.048	17.58
17.044	17.232
18.041	16.831
19.038	16.477
20.034	16.05
21.031	15.578
22.027	15.026
23.024	14.409
24.021	13.728
25.017	12.983
26.014	12.246
27.01	11.516
28.007	10.825
29.004	10.182
30	9.6353
30.997	9.1762
31.993	8.8311
32.99	8.5402
33.987	8.1325
34.983	8.2444
35.98	8.3328
36.976	8.4942
37.973	8.6983
38.97	8.9816
39.966	9.389
40.963	9.8971
41.959	10.482
42.956	11.203
43.953	12.037
44.949	13.023
45.946	14.161
46.942	15.504
47.939	16.997
48.936	18.694
49.932	20.726
50.929	22.888
51.925	25.261
52.922	27.722
53.919	30.264
54.915	33.212
55.912	36.231
56.908	39.288
57.905	42.424
58.902	45.454
59.898	48.357
60.895	51.153
61.891	53.657
62.888	55.986
63.885	58.068
64.881	59.676
65.878	61.037
66.874	62.033
67.871	62.658
68.868	62.874
69.864	62.741
70.861	62.238
71.857	61.462
72.854	60.235
73.851	58.697
74.847	56.883
75.844	54.819
76.84	51.911
77.837	49.101
78.834	45.947
79.83	42.755
80.827	39.263
81.823	35.769
82.82	32.347
83.817	28.956
84.813	25.152
85.81	22.752
86.806	20.307
87.803	18.148
88.8	16.293
89.796	14.658
90.793	13.356
91.789	12.464
92.786	11.822
93.783	11.345
94.779	11.089
95.776	10.877
96.772	10.834
97.769	10.782
98.766	10.784
99.762	10.994
