# Supplementary material for: Gait assessment using a 2D video-based motion analysis app in healthy subjects and subjects with lower limb amputation – A pilot study
Source: PLoS One. 2025 May 30;20(5):e0324499. doi: 10.1371/journal.pone.0324499 (PMC12124523; doi:10.1371/journal.pone.0324499)
Supplement: S1 Table — Raw data of all trials (M##) of the healthy subjects (0##) from the gait analysis recorded with the Orthelligent App (OV) and with the Qualisys system (Qual). (ZIP) [file pone.0324499.s001.zip › Subjects_healty_all_trials/001_Qual_M1.xlsx]

## Sheet: Tabelle1
	D:\Qualisys\2024_Orthelligent\Data\P001\Laufband1ms0001,c3d	D:\Qualisys\2024_Orthelligent\Data\P001\Laufband1ms0001,c3d	D:\Qualisys\2024_Orthelligent\Data\P001\Laufband1ms0001,c3d	D:\Qualisys\2024_Orthelligent\Data\P001\Laufband1ms0001,c3d	D:\Qualisys\2024_Orthelligent\Data\P001\Laufband1ms0001,c3d	D:\Qualisys\2024_Orthelligent\Data\P001\Laufband1ms0001,c3d	D:\Qualisys\2024_Orthelligent\Data\P001\Laufband1ms0001,c3d	D:\Qualisys\2024_Orthelligent\Data\P001\Laufband1ms0001,c3d	D:\Qualisys\2024_Orthelligent\Data\P001\Laufband1ms0001,c3d	D:\Qualisys\2024_Orthelligent\Data\P001\Laufband1ms0001,c3d	D:\Qualisys\2024_Orthelligent\Data\P001\Laufband1ms0001,c3d	D:\Qualisys\2024_Orthelligent\Data\P001\Laufband1ms0001,c3d	D:\Qualisys\2024_Orthelligent\Data\P001\Laufband1ms0001,c3d	D:\Qualisys\2024_Orthelligent\Data\P001\Laufband1ms0001,c3d	D:\Qualisys\2024_Orthelligent\Data\P001\Laufband1ms0001,c3d	D:\Qualisys\2024_Orthelligent\Data\P001\Laufband1ms0001,c3d	D:\Qualisys\2024_Orthelligent\Data\P001\Laufband1ms0001,c3d	D:\Qualisys\2024_Orthelligent\Data\P001\Laufband1ms0001,c3d	D:\Qualisys\2024_Orthelligent\Data\P001\Laufband1ms0001,c3d	D:\Qualisys\2024_Orthelligent\Data\P001\Laufband1ms0001,c3d	D:\Qualisys\2024_Orthelligent\Data\P001\Laufband1ms0001,c3d	D:\Qualisys\2024_Orthelligent\Data\P001\Laufband1ms0001,c3d	D:\Qualisys\2024_Orthelligent\Data\P001\Laufband1ms0001,c3d	D:\Qualisys\2024_Orthelligent\Data\P001\Laufband1ms0001,c3d	D:\Qualisys\2024_Orthelligent\Data\P001\Laufband1ms0001,c3d	D:\Qualisys\2024_Orthelligent\Data\P001\Laufband1ms0001,c3d	D:\Qualisys\2024_Orthelligent\Data\P001\Laufband1ms0001,c3d	D:\Qualisys\2024_Orthelligent\Data\P001\Laufband1ms0001,c3d	D:\Qualisys\2024_Orthelligent\Data\P001\Laufband1ms0001,c3d	D:\Qualisys\2024_Orthelligent\Data\P001\Laufband1ms0001,c3d	D:\Qualisys\2024_Orthelligent\Data\P001\Laufband1ms0001,c3d	D:\Qualisys\2024_Orthelligent\Data\P001\Laufband1ms0001,c3d	D:\Qualisys\2024_Orthelligent\Data\P001\Laufband1ms0001,c3d	D:\Qualisys\2024_Orthelligent\Data\P001\Laufband1ms0001,c3d	D:\Qualisys\2024_Orthelligent\Data\P001\Laufband1ms0001,c3d	D:\Qualisys\2024_Orthelligent\Data\P001\Laufband1ms0001,c3d	D:\Qualisys\2024_Orthelligent\Data\P001\Laufband1ms0001,c3d
	Left Ankle Mean Angle	Left Ankle Mean Angle	Left Knee Mean Angle	Left Knee Mean Angle	Left Hip Mean Angle	Left Hip Mean Angle	Right Ankle Mean Angle	Right Ankle Mean Angle	Right Knee Mean Angle	Right Knee Mean Angle	Right Hip Mean Angle	Right Hip Mean Angle	Speed	Left_Strides_Per_Minute_Count	Left_Strides_Per_Minute_Mean	Left_Strides_Per_Minute_StdDev	Right_Strides_Per_Minute_Count	Right_Strides_Per_Minute_Mean	Right_Strides_Per_Minute_StdDev	Left_Stride_Length_Count	Left_Stride_Length_Mean	Left_Stride_Length_StdDev	Right_Stride_Length_Count	Right_Stride_Length_Mean	Right_Stride_Length_StdDev	Left_Cycle_Time_Count	Left_Cycle_Time_Mean	Left_Cycle_Time_StdDev	Right_Cycle_Time_Count	Right_Cycle_Time_Mean	Right_Cycle_Time_StdDev	Left_Stance_Time_Count	Left_Stance_Time_Mean	Left_Stance_Time_StdDev	Right_Stance_Time_Count	Right_Stance_Time_Mean	Right_Stance_Time_StdDev
	P2D	P2D	P2D	P2D	P2D	P2D	P2D	P2D	P2D	P2D	P2D	P2D	METRIC	METRIC	METRIC	METRIC	METRIC	METRIC	METRIC	METRIC	METRIC	METRIC	METRIC	METRIC	METRIC	METRIC	METRIC	METRIC	METRIC	METRIC	METRIC	METRIC	METRIC	METRIC	METRIC	METRIC	METRIC
	ORIGINAL	ORIGINAL	ORIGINAL	ORIGINAL	ORIGINAL	ORIGINAL	ORIGINAL	ORIGINAL	ORIGINAL	ORIGINAL	ORIGINAL	ORIGINAL	TEMPORAL_DISTANCE	TEMPORAL_DISTANCE	TEMPORAL_DISTANCE	TEMPORAL_DISTANCE	TEMPORAL_DISTANCE	TEMPORAL_DISTANCE	TEMPORAL_DISTANCE	TEMPORAL_DISTANCE	TEMPORAL_DISTANCE	TEMPORAL_DISTANCE	TEMPORAL_DISTANCE	TEMPORAL_DISTANCE	TEMPORAL_DISTANCE	TEMPORAL_DISTANCE	TEMPORAL_DISTANCE	TEMPORAL_DISTANCE	TEMPORAL_DISTANCE	TEMPORAL_DISTANCE	TEMPORAL_DISTANCE	TEMPORAL_DISTANCE	TEMPORAL_DISTANCE	TEMPORAL_DISTANCE	TEMPORAL_DISTANCE	TEMPORAL_DISTANCE	TEMPORAL_DISTANCE
ITEM	X	Y	X	Y	X	Y	X	Y	X	Y	X	Y	X	X	X	X	X	X	X	X	X	X	X	X	X	X	X	X	X	X	X	X	X	X	X	X	X
1	1	-1.48366	1	-7.96458	1	31.4923	1	0.83852	1	-11.9703	1	35.8734	0.99951	28	51.7966	0.68224	28	51.8275	0.64032	28	1.15808	0.03084	28	1.1572	0.02915	28	1.15857	0.01539	28	1.15786	0.0143	28	0.79	0.01284	28	0.78661	0.01528
2	2	-1.64613	2	-7.86355	2	31.3199	2	0.68465	2	-11.7954	2	35.6725
3	3	-1.98697	3	-7.96689	3	31.0754	3	0.38054	3	-11.9589	3	35.4519
4	4	-2.51515	4	-8.2506	4	30.7806	4	-0.10283	4	-12.4119	4	35.2268
5	5	-3.21948	5	-8.68258	5	30.4592	5	-0.76999	5	-13.0835	5	35.0077
6	6	-4.06006	6	-9.21515	6	30.1282	6	-1.57765	6	-13.8911	6	34.7986
7	7	-4.95997	7	-9.80841	7	29.7991	7	-2.42577	7	-14.7772	7	34.6
8	8	-5.8227	8	-10.4632	8	29.4822	8	-3.19249	8	-15.7401	8	34.4119
9	9	-6.57991	9	-11.2195	9	29.1833	9	-3.78424	9	-16.8182	9	34.2303
10	10	-7.20612	10	-12.1016	10	28.892	10	-4.15587	10	-18.0274	10	34.0396
11	11	-7.67129	11	-13.0513	11	28.5735	11	-4.31201	11	-19.3074	11	33.8052
12	12	-7.91432	12	-13.9245	12	28.1764	12	-4.28799	12	-20.5253	12	33.4791
13	13	-7.89806	13	-14.5573	13	27.6556	13	-4.11165	13	-21.531	13	33.0174
14	14	-7.67014	14	-14.8407	14	26.9896	14	-3.79963	14	-22.2126	14	32.3969
15	15	-7.33337	15	-14.7516	15	26.1831	15	-3.38074	15	-22.5233	15	31.6193
16	16	-6.96631	16	-14.3454	16	25.2593	16	-2.89239	16	-22.482	16	30.707
17	17	-6.58759	17	-13.7307	17	24.2512	17	-2.35826	17	-22.1596	17	29.6964
18	18	-6.17272	18	-13.0357	18	23.1955	18	-1.78191	18	-21.6562	18	28.6282
19	19	-5.68995	19	-12.3726	19	22.1251	19	-1.16142	19	-21.0745	19	27.5378
20	20	-5.13043	20	-11.8064	20	21.0629	20	-0.50753	20	-20.4953	20	26.4483
21	21	-4.52071	21	-11.343	21	20.017	21	0.15016	21	-19.9636	21	25.3697
22	22	-3.91858	22	-10.9411	22	18.9817	22	0.7723	22	-19.489	22	24.3021
23	23	-3.39306	23	-10.5413	23	17.9447	23	1.32438	23	-19.0577	23	23.2414
24	24	-2.99633	24	-10.0964	24	16.8961	24	1.78549	24	-18.6482	24	22.184
25	25	-2.74336	25	-9.58914	25	15.8351	25	2.14969	25	-18.2449	25	21.1301
26	26	-2.6082	26	-9.0305	26	14.7702	26	2.42525	26	-17.8436	26	20.0842
27	27	-2.53697	27	-8.44745	27	13.7144	27	2.63396	27	-17.4466	27	19.0528
28	28	-2.47021	28	-7.86767	28	12.6782	28	2.809	28	-17.0563	28	18.0408
29	29	-2.36206	29	-7.30867	29	11.6652	29	2.98729	29	-16.6698	29	17.0489
30	30	-2.18969	30	-6.77455	30	10.6722	30	3.19953	30	-16.281	30	16.0747
31	31	-1.9527	31	-6.25947	31	9.6921	31	3.46457	31	-15.8852	31	15.114
32	32	-1.66691	32	-5.75347	32	8.71774	32	3.78744	32	-15.4827	32	14.1621
33	33	-1.35637	33	-5.24651	33	7.74334	33	4.15912	33	-15.0776	33	13.2154
34	34	-1.04429	34	-4.72981	34	6.76493	34	4.56007	34	-14.6751	34	12.2703
35	35	-0.7456	35	-4.19692	35	5.78091	35	4.9682	35	-14.2781	35	11.3245
36	36	-0.46306	36	-3.64511	36	4.79211	36	5.36693	36	-13.8856	36	10.3769
37	37	-0.18926	37	-3.07504	37	3.80023	37	5.74928	37	-13.4938	37	9.42886
38	38	0.08778	38	-2.4913	38	2.80768	38	6.11801	38	-13.0985	38	8.4834
39	39	0.37872	39	-1.90426	39	1.81867	39	6.4819	39	-12.6985	39	7.54457
40	40	0.68958	40	-1.33	40	0.83882	40	6.84972	40	-12.2973	40	6.61659
41	41	1.02128	41	-0.78743	41	-0.12671	41	7.2259	41	-11.902	41	5.70165
42	42	1.37026	42	-0.29439	42	-1.07524	42	7.60907	42	-11.5222	42	4.79897
43	43	1.7299	43	0.13531	43	-2.0078	43	7.9929	43	-11.1679	43	3.90501
44	44	2.09271	44	0.49205	44	-2.92754	44	8.36856	44	-10.8497	44	3.01555
45	45	2.45235	45	0.76798	45	-3.83565	45	8.72783	45	-10.5797	45	2.12848
46	46	2.80451	46	0.95361	46	-4.72724	46	9.06505	46	-10.3722	46	1.24633
47	47	3.14527	47	1.03572	47	-5.58935	47	9.37727	47	-10.2423	47	0.37731
48	48	3.46818	48	0.9983	48	-6.40265	48	9.66354	48	-10.2044	48	-0.46627
49	49	3.76229	49	0.82657	49	-7.1465	49	9.92349	49	-10.2692	49	-1.27097
50	50	4.01247	50	0.51173	50	-7.80539	50	10.1566	50	-10.4425	50	-2.02545
51	51	4.20176	51	0.05293	51	-8.37307	51	10.3616	51	-10.726	51	-2.72178
52	52	4.31426	52	-0.5453	52	-8.85204	52	10.5355	52	-11.1208	52	-3.35464
53	53	4.33632	53	-1.2784	53	-9.24966	53	10.6715	53	-11.6318	53	-3.91878
54	54	4.25488	54	-2.14726	54	-9.5727	54	10.7548	54	-12.2716	54	-4.40609
55	55	4.05399	55	-3.16124	55	-9.82341	55	10.7599	55	-13.062	55	-4.80413
56	56	3.71355	56	-4.33825	56	-9.99774	56	10.6485	56	-14.0343	56	-5.09614
57	57	3.2115	57	-5.70258	57	-10.0851	57	10.3713	57	-15.2266	57	-5.26181
58	58	2.52713	58	-7.27998	58	-10.0689	58	9.87107	58	-16.6787	58	-5.27796
59	59	1.64133	59	-9.09128	59	-9.92658	59	9.08577	59	-18.4244	59	-5.12001
60	60	0.53021	60	-11.1458	60	-9.62933	60	7.95203	60	-20.4803	60	-4.76354
61	61	-0.84972	61	-13.4339	61	-9.14491	61	6.40424	61	-22.836	61	-4.18654
62	62	-2.58371	62	-15.9184	62	-8.44365	62	4.36344	62	-25.4462	62	-3.37252
63	63	-4.81648	63	-18.5313	63	-7.5078	63	1.71378	63	-28.2286	63	-2.31527
64	64	-7.74107	64	-21.1848	64	-6.33848	64	-1.71615	64	-31.074	64	-1.02346
65	65	-11.5318	65	-23.8019	65	-4.95474	65	-6.12363	65	-33.8784	65	0.47929
66	66	-16.2169	66	-26.358	66	-3.38573	66	-11.599	66	-36.5942	66	2.16162
67	67	-21.5369	67	-28.9121	67	-1.66063	67	-17.8922	67	-39.2709	67	3.99395
68	68	-26.8951	68	-31.5998	68	0.19793	68	-24.2591	68	-42.0474	68	5.95354
69	69	-31.48	69	-34.5833	69	2.17597	69	-29.6497	69	-45.0866	69	8.02434
70	70	-34.4937	70	-37.9792	70	4.2674	70	-33.1458	70	-48.4875	70	10.1975
71	71	-35.3078	71	-41.7971	71	6.47121	71	-34.2452	71	-52.2278	71	12.4703
72	72	-33.4477	72	-45.9114	72	8.7833	72	-32.8977	72	-56.1558	72	14.8385
73	73	-28.6516	73	-50.0759	73	11.183	73	-29.48	73	-60.0274	73	17.2815
74	74	-22.0674	74	-53.983	74	13.6225	74	-24.7658	74	-63.5733	74	19.7504
75	75	-16.7387	75	-57.3504	75	16.0329	75	-19.7787	75	-66.5697	75	22.1744
76	76	-13.6344	76	-59.9866	76	18.3444	76	-15.4397	76	-68.877	76	24.4815
77	77	-11.6616	77	-61.8102	77	20.5056	77	-12.1875	77	-70.4362	77	26.6174
78	78	-10.0263	78	-62.8329	78	22.4891	78	-9.95567	78	-71.2471	78	28.5514
79	79	-8.50564	79	-63.1214	79	24.2854	79	-8.42114	79	-71.3474	79	30.271
80	80	-7.05966	80	-62.7558	80	25.892	80	-7.24441	80	-70.7956	80	31.7751
81	81	-5.7148	81	-61.8053	81	27.3075	81	-6.19965	81	-69.6571	81	33.0689
82	82	-4.52523	82	-60.3254	82	28.5323	82	-5.19839	82	-67.9941	82	34.1631
83	83	-3.53585	83	-58.3628	83	29.5713	83	-4.24384	83	-65.8629	83	35.0729
84	84	-2.76212	84	-55.9637	84	30.4357	84	-3.36861	84	-63.3145	84	35.8165
85	85	-2.19161	85	-53.1819	85	31.1425	85	-2.59573	85	-60.3995	85	36.4137
86	86	-1.79669	86	-50.0796	86	31.7113	86	-1.92844	86	-57.1704	86	36.883
87	87	-1.54378	87	-46.7208	87	32.1606	87	-1.35627	87	-53.6798	87	37.2389
88	88	-1.39966	88	-43.161	88	32.5029	88	-0.866	88	-49.9769	88	37.4905
89	89	-1.33714	89	-39.4426	89	32.7426	89	-0.45004	89	-46.1075	89	37.6426
90	90	-1.33848	90	-35.601	90	32.8779	90	-0.10895	90	-42.1163	90	37.6979
91	91	-1.39503	91	-31.6778	91	32.9055	91	0.15098	91	-38.0543	91	37.66
92	92	-1.5021	92	-27.7377	92	32.8278	92	0.32486	92	-33.9868	92	37.5367
93	93	-1.64687	93	-23.8784	93	32.6595	93	0.41939	93	-30.0005	93	37.3438
94	94	-1.79898	94	-20.2271	94	32.4303	94	0.45923	94	-26.2012	94	37.1063
95	95	-1.91305	95	-16.9239	95	32.1826	95	0.48377	95	-22.704	95	36.8559
96	96	-1.94746	96	-14.0961	96	31.9617	96	0.53112	96	-19.6175	96	36.6241
97	97	-1.88698	97	-11.8315	97	31.8018	97	0.61656	97	-17.0279	97	36.4317
98	98	-1.75353	98	-10.1559	98	31.7115	98	0.72378	98	-14.985	98	36.2794
99	99	-1.60123	99	-9.02581	99	31.6671	99	0.8178	99	-13.4913	99	36.1487
100	100	-1.49794	100	-8.34398	100	31.6213	100	0.86307	100	-12.5058	100	36.0129
101	101	-1.50369	101	-7.99725	101	31.5265	101	0.82789	101	-11.9649	101	35.8525
