# Supplementary material for: Gait assessment using a 2D video-based motion analysis app in healthy subjects and subjects with lower limb amputation – A pilot study
Source: PLoS One. 2025 May 30;20(5):e0324499. doi: 10.1371/journal.pone.0324499 (PMC12124523; doi:10.1371/journal.pone.0324499)
Supplement: S1 Table — Raw data of all trials (M##) of the healthy subjects (0##) from the gait analysis recorded with the Orthelligent App (OV) and with the Qualisys system (Qual). (ZIP) [file pone.0324499.s001.zip › Subjects_healty_all_trials/001_Qual_M14.xlsx]

## Sheet: Tabelle1
	Left Ankle Mean Angle X	Left Ankle Mean Angle Y	Left Knee Mean Angle X	Left Knee Mean Angle Y	Left Hip Mean Angle X	Left Hip Mean Angle Y	Right Ankle Mean Angle X	Right Ankle Mean Angle Y	Right Knee Mean Angle X	Right Knee Mean Angle Y	Right Hip Mean Angle X	Right Hip Mean Angle Y	Speed X	Left_Strides_Per_Minute_Count	Left_Strides_Per_Minute_Mean	Left_Strides_Per_Minute_StdDev	Right_Strides_Per_Minute_Count	Right_Strides_Per_Minute_Mean	Right_Strides_Per_Minute_StdDev	Left_Stride_Length_Count	Left_Stride_Length_Mean	Left_Stride_Length_StdDev	Right_Stride_Length_Count	Right_Stride_Length_Mean	Right_Stride_Length_StdDev	Left_Cycle_Time_Count	Left_Cycle_Time_Mean	Left_Cycle_Time_StdDev	Right_Cycle_Time_Count	Right_Cycle_Time_Mean	Right_Cycle_Time_StdDev	Left_Stance_Time_Count	Left_Stance_Time_Mean	Left_Stance_Time_StdDev	Right_Stance_Time_Count	Right_Stance_Time_Mean	Right_Stance_Time_StdDev
	P2D	P2D	P2D	P2D	P2D	P2D	P2D	P2D	P2D	P2D	P2D	P2D	METRIC	METRIC	METRIC	METRIC	METRIC	METRIC	METRIC	METRIC	METRIC	METRIC	METRIC	METRIC	METRIC	METRIC	METRIC	METRIC	METRIC	METRIC	METRIC	METRIC	METRIC	METRIC	METRIC	METRIC	METRIC
	ORIGINAL	ORIGINAL	ORIGINAL	ORIGINAL	ORIGINAL	ORIGINAL	ORIGINAL	ORIGINAL	ORIGINAL	ORIGINAL	ORIGINAL	ORIGINAL	TEMPORAL_DISTANCE	TEMPORAL_DISTANCE	TEMPORAL_DISTANCE	TEMPORAL_DISTANCE	TEMPORAL_DISTANCE	TEMPORAL_DISTANCE	TEMPORAL_DISTANCE	TEMPORAL_DISTANCE	TEMPORAL_DISTANCE	TEMPORAL_DISTANCE	TEMPORAL_DISTANCE	TEMPORAL_DISTANCE	TEMPORAL_DISTANCE	TEMPORAL_DISTANCE	TEMPORAL_DISTANCE	TEMPORAL_DISTANCE	TEMPORAL_DISTANCE	TEMPORAL_DISTANCE	TEMPORAL_DISTANCE	TEMPORAL_DISTANCE	TEMPORAL_DISTANCE	TEMPORAL_DISTANCE	TEMPORAL_DISTANCE	TEMPORAL_DISTANCE	TEMPORAL_DISTANCE
ITEM	X	Y	X	Y	X	Y	X	Y	X	Y	X	Y	X	X	X	X	X	X	X	X	X	X	X	X	X	X	X	X	X	X	X	X	X	X	X	X	X
1	1	-1.43238	1	-6.28592	1	34.5025	1	1.73549	1	-9.87309	1	38.3326	1.40152	32	60.0233	0.53031	32	60.0329	0.54214	32	1.40143	0.02465	32	1.4005	0.02313	32	0.99969	0.00888	32	0.99953	0.00901	32	0.66078	0.00853	33	0.65409	0.00897
2	2	-1.76946	2	-6.35163	2	34.4246	2	1.4019	2	-9.73644	2	38.1756
3	3	-2.27981	3	-6.72604	3	34.3115	3	0.92085	3	-10.0365	3	38.0339
4	4	-2.97657	4	-7.36223	4	34.1696	4	0.25852	4	-10.7161	4	37.9097
5	5	-3.8477	5	-8.20937	5	34.0095	5	-0.59135	5	-11.6966	5	37.7999
6	6	-4.8445	6	-9.20874	6	33.8393	6	-1.58516	6	-12.8861	6	37.6952
7	7	-5.88291	7	-10.3075	7	33.6632	7	-2.62626	7	-14.2049	7	37.5831
8	8	-6.87046	8	-11.4791	8	33.4834	8	-3.60192	8	-15.6114	8	37.4537
9	9	-7.73727	9	-12.7254	9	33.3001	9	-4.42594	9	-17.1019	9	37.3013
10	10	-8.43082	10	-14.046	10	33.1047	10	-5.04462	10	-18.6801	10	37.121
11	11	-8.88618	11	-15.395	11	32.8728	11	-5.42512	11	-20.3152	11	36.9016
12	12	-9.03159	12	-16.6664	12	32.5629	12	-5.54585	12	-21.9251	12	36.6209
13	13	-8.8449	13	-17.7255	13	32.1287	13	-5.395	13	-23.395	13	36.2485
14	14	-8.39478	14	-18.4571	14	31.5338	14	-4.98994	14	-24.6107	14	35.7544
15	15	-7.81046	15	-18.7984	15	30.7628	15	-4.39355	15	-25.4893	15	35.1159
16	16	-7.21316	16	-18.7454	16	29.8221	16	-3.69237	16	-25.9929	16	34.3215
17	17	-6.67342	17	-18.3427	17	28.7359	17	-2.95927	17	-26.1267	17	33.3732
18	18	-6.20578	18	-17.6681	18	27.5402	18	-2.23562	18	-25.9295	18	32.2867
19	19	-5.78194	19	-16.8167	19	26.277	19	-1.53357	19	-25.4632	19	31.0893
20	20	-5.35341	20	-15.8834	20	24.9877	20	-0.84798	20	-24.8022	20	29.8163
21	21	-4.87695	21	-14.9444	21	23.7066	21	-0.17074	21	-24.0228	21	28.5051
22	22	-4.33463	22	-14.047	22	22.4556	22	0.49936	22	-23.1925	22	27.1885
23	23	-3.74446	23	-13.2067	23	21.2416	23	1.15129	23	-22.3613	23	25.89
24	24	-3.15534	24	-12.4145	24	20.0586	24	1.76103	24	-21.5571	24	24.6207
25	25	-2.62579	25	-11.6475	25	18.8926	25	2.29839	25	-20.7888	25	23.3802
26	26	-2.19901	26	-10.8798	26	17.7276	26	2.73946	26	-20.0527	26	22.1611
27	27	-1.88872	27	-10.0927	27	16.5511	27	3.07707	27	-19.3408	27	20.9533
28	28	-1.67956	28	-9.27945	28	15.3569	28	3.3242	28	-18.6459	28	19.7483
29	29	-1.53693	29	-8.44465	29	14.1441	29	3.5099	29	-17.9637	29	18.541
30	30	-1.42022	30	-7.59808	30	12.9146	30	3.67	30	-17.2912	30	17.328
31	31	-1.29548	31	-6.74702	31	11.6697	31	3.83728	31	-16.6243	31	16.1065
32	32	-1.14413	32	-5.89134	32	10.4084	32	4.03454	32	-15.956	32	14.873
33	33	-0.96428	33	-5.02419	33	9.12741	33	4.27115	33	-15.2784	33	13.6235
34	34	-0.76442	34	-4.13761	34	7.82261	34	4.54485	34	-14.5843	34	12.3549
35	35	-0.55491	35	-3.22857	35	6.49171	35	4.84699	35	-13.8716	35	11.0666
36	36	-0.34177	36	-2.30284	36	5.13601	36	5.16786	36	-13.1444	36	9.76158
37	37	-0.12386	37	-1.37613	37	3.76132	37	5.50043	37	-12.4142	37	8.44621
38	38	0.10539	38	-0.47222	38	2.37757	38	5.84199	38	-11.6984	38	7.13066
39	39	0.3542	39	0.38103	39	0.99704	39	6.19378	39	-11.0173	39	5.82751
40	40	0.62917	40	1.15606	40	-0.36766	40	6.55925	40	-10.3909	40	4.5491
41	41	0.93327	41	1.82927	41	-1.70488	41	6.94227	41	-9.83574	41	3.30528
42	42	1.26528	42	2.38306	42	-3.00467	42	7.34574	42	-9.36402	42	2.10273
43	43	1.62075	43	2.80621	43	-4.25875	43	7.77005	43	-8.98422	43	0.94563
44	44	1.99263	44	3.09296	44	-5.45979	44	8.21109	44	-8.70246	44	-0.16279
45	45	2.37084	45	3.24129	45	-6.60019	45	8.65878	45	-8.52404	45	-1.21875
46	46	2.74175	46	3.25081	46	-7.67179	46	9.09651	46	-8.45464	46	-2.21716
47	47	3.0877	47	3.12091	47	-8.6661	47	9.50191	47	-8.50037	47	-3.15221
48	48	3.38733	48	2.8496	48	-9.57512	48	9.84905	48	-8.66665	48	-4.0193
49	49	3.61734	49	2.43339	49	-10.393	49	10.1115	49	-8.95681	49	-4.81665
50	50	3.75506	50	1.86779	50	-11.1173	50	10.2658	50	-9.37188	50	-5.54539
51	51	3.78087	51	1.14746	51	-11.7488	51	10.295	51	-9.91259	51	-6.20774
52	52	3.67919	52	0.26565	52	-12.2902	52	10.1895	52	-10.5831	52	-6.80379
53	53	3.43732	53	-0.78695	53	-12.7422	53	9.94453	53	-11.3947	53	-7.32744
54	54	3.04248	54	-2.02258	54	-13.1007	54	9.55278	54	-12.3685	54	-7.76317
55	55	2.47775	55	-3.45505	55	-13.3554	55	8.99443	55	-13.5346	55	-8.08584
56	56	1.71763	56	-5.09667	56	-13.4903	56	8.2278	56	-14.9264	56	-8.26381
57	57	0.72392	57	-6.95405	57	-13.4857	57	7.18456	57	-16.573	57	-8.26457
58	58	-0.55915	58	-9.02283	58	-13.322	58	5.77091	58	-18.4884	58	-8.06105
59	59	-2.21204	59	-11.2815	59	-12.9822	59	3.87267	59	-20.662	59	-7.6368
60	60	-4.3458	60	-13.6867	60	-12.4556	60	1.36395	60	-23.0521	60	-6.98905
61	61	-7.09471	61	-16.176	61	-11.7388	61	-1.87541	61	-25.5911	61	-6.12776
62	62	-10.5798	62	-18.6806	62	-10.8353	62	-5.92306	62	-28.2012	62	-5.0705
63	63	-14.8367	63	-21.149	63	-9.75124	63	-10.7456	63	-30.8183	63	-3.83525
64	64	-19.7211	64	-23.573	64	-8.49129	64	-16.1013	64	-33.4205	64	-2.43332
65	65	-24.834	65	-26.0038	65	-7.05611	65	-21.4722	65	-36.0501	65	-0.86546
66	66	-29.5473	66	-28.5464	66	-5.44289	66	-26.1337	66	-38.8094	66	0.87545
67	67	-33.166	67	-31.3255	67	-3.64916	67	-29.3838	67	-41.821	67	2.79677
68	68	-35.1375	68	-34.4372	68	-1.6766	68	-30.7723	68	-45.1696	68	4.89947
69	69	-35.17	69	-37.9051	69	0.46705	69	-30.1844	69	-48.8498	69	7.1754
70	70	-33.2192	70	-41.6563	70	2.76716	70	-27.7958	70	-52.7448	70	9.60627
71	71	-29.4585	71	-45.5268	71	5.20131	71	-24.0127	71	-56.6469	71	12.1624
72	72	-24.5386	72	-49.2936	72	7.73772	72	-19.498	72	-60.3137	72	14.8024
73	73	-19.901	73	-52.73	73	10.3357	73	-15.1465	73	-63.5327	73	17.475
74	74	-16.5415	74	-55.6611	74	12.9501	74	-11.692	74	-66.1631	74	20.1253
75	75	-14.0751	75	-57.9943	75	15.5372	75	-9.32027	75	-68.1428	75	22.7036
76	76	-11.9724	76	-59.7124	76	18.0587	76	-7.78877	76	-69.471	76	25.1697
77	77	-10.0404	77	-60.8436	77	20.4837	77	-6.73798	77	-70.1823	77	27.4931
78	78	-8.25415	78	-61.4309	78	22.7863	78	-5.87854	78	-70.3252	78	29.6512
79	79	-6.63506	79	-61.5143	79	24.9438	79	-5.04773	79	-69.95	79	31.6267
80	80	-5.20676	80	-61.1229	80	26.9346	80	-4.1942	80	-69.1014	80	33.408
81	81	-3.98372	81	-60.2758	81	28.7403	81	-3.33329	81	-67.8174	81	34.9887
82	82	-2.96799	82	-58.9869	82	30.3466	82	-2.5024	82	-66.1316	82	36.369
83	83	-2.15001	83	-57.2712	83	31.7461	83	-1.73254	83	-64.076	83	37.5547
84	84	-1.51482	84	-55.1485	84	32.9383	84	-1.03907	84	-61.6828	84	38.5563
85	85	-1.04891	85	-52.6431	85	33.9279	85	-0.42438	85	-58.9843	85	39.3862
86	86	-0.73985	86	-49.7827	86	34.7232	86	0.1164	86	-56.01	86	40.0559
87	87	-0.57159	87	-46.5955	87	35.334	87	0.59101	87	-52.785	87	40.5747
88	88	-0.52148	88	-43.1126	88	35.771	88	1.00793	88	-49.3292	88	40.9478
89	89	-0.5592	89	-39.3726	89	36.0451	89	1.37493	89	-45.6604	89	41.177
90	90	-0.64782	90	-35.4282	90	36.1685	90	1.69613	90	-41.8005	90	41.2625
91	91	-0.75055	91	-31.3522	91	36.1555	91	1.96907	91	-37.7857	91	41.2066
92	92	-0.84371	92	-27.2397	92	36.0252	92	2.18419	92	-33.676	92	41.0192
93	93	-0.92234	93	-23.2057	93	35.8035	93	2.3294	93	-29.562	93	40.7212
94	94	-0.99174	94	-19.3786	94	35.5239	94	2.39914	94	-25.563	94	40.3459
95	95	-1.05436	95	-15.889	95	35.2258	95	2.40066	95	-21.8147	95	39.9357
96	96	-1.10583	96	-12.8567	96	34.9493	96	2.35215	96	-18.4516	96	39.5341
97	97	-1.14187	97	-10.3749	97	34.7277	97	2.27401	97	-15.5853	97	39.1761
98	98	-1.16866	98	-8.49277	98	34.5771	98	2.1787	98	-13.2876	98	38.8794
99	99	-1.20987	99	-7.20407	99	34.4906	99	2.06392	99	-11.5806	99	38.642
100	100	-1.3062	100	-6.45121	100	34.4407	100	1.91138	100	-10.4437	100	38.4481
101	101	-1.50529	101	-6.15036	101	34.3927	101	1.69016	101	-9.83322	101	38.2796
