# Supplementary material for: Gait assessment using a 2D video-based motion analysis app in healthy subjects and subjects with lower limb amputation – A pilot study
Source: PLoS One. 2025 May 30;20(5):e0324499. doi: 10.1371/journal.pone.0324499 (PMC12124523; doi:10.1371/journal.pone.0324499)
Supplement: S1 Table — Raw data of all trials (M##) of the healthy subjects (0##) from the gait analysis recorded with the Orthelligent App (OV) and with the Qualisys system (Qual). (ZIP) [file pone.0324499.s001.zip › Subjects_healty_all_trials/001_Qual_M18.xlsx]

## Sheet: Tabelle1
	D:\Qualisys\2024_Orthelligent\Data\P001\Laufband1,8ms0001,c3d	D:\Qualisys\2024_Orthelligent\Data\P001\Laufband1,8ms0001,c3d	D:\Qualisys\2024_Orthelligent\Data\P001\Laufband1,8ms0001,c3d	D:\Qualisys\2024_Orthelligent\Data\P001\Laufband1,8ms0001,c3d	D:\Qualisys\2024_Orthelligent\Data\P001\Laufband1,8ms0001,c3d	D:\Qualisys\2024_Orthelligent\Data\P001\Laufband1,8ms0001,c3d	D:\Qualisys\2024_Orthelligent\Data\P001\Laufband1,8ms0001,c3d	D:\Qualisys\2024_Orthelligent\Data\P001\Laufband1,8ms0001,c3d	D:\Qualisys\2024_Orthelligent\Data\P001\Laufband1,8ms0001,c3d	D:\Qualisys\2024_Orthelligent\Data\P001\Laufband1,8ms0001,c3d	D:\Qualisys\2024_Orthelligent\Data\P001\Laufband1,8ms0001,c3d	D:\Qualisys\2024_Orthelligent\Data\P001\Laufband1,8ms0001,c3d	D:\Qualisys\2024_Orthelligent\Data\P001\Laufband1,8ms0001,c3d	D:\Qualisys\2024_Orthelligent\Data\P001\Laufband1,8ms0001,c3d	D:\Qualisys\2024_Orthelligent\Data\P001\Laufband1,8ms0001,c3d	D:\Qualisys\2024_Orthelligent\Data\P001\Laufband1,8ms0001,c3d	D:\Qualisys\2024_Orthelligent\Data\P001\Laufband1,8ms0001,c3d	D:\Qualisys\2024_Orthelligent\Data\P001\Laufband1,8ms0001,c3d	D:\Qualisys\2024_Orthelligent\Data\P001\Laufband1,8ms0001,c3d	D:\Qualisys\2024_Orthelligent\Data\P001\Laufband1,8ms0001,c3d	D:\Qualisys\2024_Orthelligent\Data\P001\Laufband1,8ms0001,c3d	D:\Qualisys\2024_Orthelligent\Data\P001\Laufband1,8ms0001,c3d	D:\Qualisys\2024_Orthelligent\Data\P001\Laufband1,8ms0001,c3d	D:\Qualisys\2024_Orthelligent\Data\P001\Laufband1,8ms0001,c3d	D:\Qualisys\2024_Orthelligent\Data\P001\Laufband1,8ms0001,c3d	D:\Qualisys\2024_Orthelligent\Data\P001\Laufband1,8ms0001,c3d	D:\Qualisys\2024_Orthelligent\Data\P001\Laufband1,8ms0001,c3d	D:\Qualisys\2024_Orthelligent\Data\P001\Laufband1,8ms0001,c3d	D:\Qualisys\2024_Orthelligent\Data\P001\Laufband1,8ms0001,c3d	D:\Qualisys\2024_Orthelligent\Data\P001\Laufband1,8ms0001,c3d	D:\Qualisys\2024_Orthelligent\Data\P001\Laufband1,8ms0001,c3d	D:\Qualisys\2024_Orthelligent\Data\P001\Laufband1,8ms0001,c3d	D:\Qualisys\2024_Orthelligent\Data\P001\Laufband1,8ms0001,c3d	D:\Qualisys\2024_Orthelligent\Data\P001\Laufband1,8ms0001,c3d	D:\Qualisys\2024_Orthelligent\Data\P001\Laufband1,8ms0001,c3d	D:\Qualisys\2024_Orthelligent\Data\P001\Laufband1,8ms0001,c3d	D:\Qualisys\2024_Orthelligent\Data\P001\Laufband1,8ms0001,c3d
	Left Ankle Mean Angle	Left Ankle Mean Angle	Left Knee Mean Angle	Left Knee Mean Angle	Left Hip Mean Angle	Left Hip Mean Angle	Right Ankle Mean Angle	Right Ankle Mean Angle	Right Knee Mean Angle	Right Knee Mean Angle	Right Hip Mean Angle	Right Hip Mean Angle	Speed	Left_Strides_Per_Minute_Count	Left_Strides_Per_Minute_Mean	Left_Strides_Per_Minute_StdDev	Right_Strides_Per_Minute_Count	Right_Strides_Per_Minute_Mean	Right_Strides_Per_Minute_StdDev	Left_Stride_Length_Count	Left_Stride_Length_Mean	Left_Stride_Length_StdDev	Right_Stride_Length_Count	Right_Stride_Length_Mean	Right_Stride_Length_StdDev	Left_Cycle_Time_Count	Left_Cycle_Time_Mean	Left_Cycle_Time_StdDev	Right_Cycle_Time_Count	Right_Cycle_Time_Mean	Right_Cycle_Time_StdDev	Left_Stance_Time_Count	Left_Stance_Time_Mean	Left_Stance_Time_StdDev	Right_Stance_Time_Count	Right_Stance_Time_Mean	Right_Stance_Time_StdDev
	P2D	P2D	P2D	P2D	P2D	P2D	P2D	P2D	P2D	P2D	P2D	P2D	METRIC	METRIC	METRIC	METRIC	METRIC	METRIC	METRIC	METRIC	METRIC	METRIC	METRIC	METRIC	METRIC	METRIC	METRIC	METRIC	METRIC	METRIC	METRIC	METRIC	METRIC	METRIC	METRIC	METRIC	METRIC
	ORIGINAL	ORIGINAL	ORIGINAL	ORIGINAL	ORIGINAL	ORIGINAL	ORIGINAL	ORIGINAL	ORIGINAL	ORIGINAL	ORIGINAL	ORIGINAL	TEMPORAL_DISTANCE	TEMPORAL_DISTANCE	TEMPORAL_DISTANCE	TEMPORAL_DISTANCE	TEMPORAL_DISTANCE	TEMPORAL_DISTANCE	TEMPORAL_DISTANCE	TEMPORAL_DISTANCE	TEMPORAL_DISTANCE	TEMPORAL_DISTANCE	TEMPORAL_DISTANCE	TEMPORAL_DISTANCE	TEMPORAL_DISTANCE	TEMPORAL_DISTANCE	TEMPORAL_DISTANCE	TEMPORAL_DISTANCE	TEMPORAL_DISTANCE	TEMPORAL_DISTANCE	TEMPORAL_DISTANCE	TEMPORAL_DISTANCE	TEMPORAL_DISTANCE	TEMPORAL_DISTANCE	TEMPORAL_DISTANCE	TEMPORAL_DISTANCE	TEMPORAL_DISTANCE
ITEM	X	Y	X	Y	X	Y	X	Y	X	Y	X	Y	X	X	X	X	X	X	X	X	X	X	X	X	X	X	X	X	X	X	X	X	X	X	X	X	X
1	1	-0.0353	1	-8.04246	1	37.6562	1	3.26677	1	-12.3078	1	41.389	1.79866	36	69.7632	0.70811	37	69.7193	0.69019	36	1.54699	0.03301	37	1.54817	0.03027	36	0.86014	0.00874	37	0.86068	0.00851	37	0.55419	0.00682	37	0.55297	0.00759
2	2	-0.49622	2	-8.01546	2	37.5463	2	2.78317	2	-11.8892	2	41.0595
3	3	-1.12076	3	-8.34582	3	37.4506	3	2.16822	3	-11.9706	3	40.789
4	4	-1.92356	4	-8.95824	4	37.3505	4	1.40221	4	-12.4897	4	40.5765
5	5	-2.88421	5	-9.79659	5	37.2343	5	0.49087	5	-13.3807	5	40.4189
6	6	-3.93868	6	-10.8216	6	37.0966	6	-0.51896	6	-14.5709	6	40.3074
7	7	-4.99239	7	-12.011	7	36.9375	7	-1.53857	7	-15.9882	7	40.2283
8	8	-5.95554	8	-13.3545	8	36.7585	8	-2.46623	8	-17.5708	8	40.1641
9	9	-6.76987	9	-14.8397	9	36.556	9	-3.22752	9	-19.2712	9	40.0953
10	10	-7.39467	10	-16.4261	10	36.3141	10	-3.78831	10	-21.0459	10	39.9986
11	11	-7.77679	11	-18.0274	11	36.0025	11	-4.13844	11	-22.8393	11	39.8457
12	12	-7.85995	12	-19.5211	12	35.5834	12	-4.27291	12	-24.5758	12	39.6049
13	13	-7.63285	13	-20.783	13	35.0229	13	-4.18568	13	-26.1683	13	39.2456
14	14	-7.1614	14	-21.7182	14	34.3007	14	-3.87891	14	-27.5359	14	38.7436
15	15	-6.56733	15	-22.2743	15	33.4121	15	-3.38146	15	-28.6163	15	38.0846
16	16	-5.97213	16	-22.4375	16	32.3662	16	-2.75387	16	-29.3701	16	37.2639
17	17	-5.45331	17	-22.223	17	31.1815	17	-2.06738	17	-29.7803	17	36.2858
18	18	-5.03355	18	-21.6681	18	29.8831	18	-1.37737	18	-29.8483	18	35.1622
19	19	-4.68977	19	-20.8288	19	28.5005	19	-0.71138	19	-29.5932	19	33.9124
20	20	-4.36997	20	-19.7763	20	27.0659	20	-0.07162	20	-29.0501	20	32.5621
21	21	-4.01548	21	-18.5902	21	25.6111	21	0.55484	21	-28.2692	21	31.1412
22	22	-3.58569	22	-17.345	22	24.1634	22	1.18292	22	-27.311	22	29.6805
23	23	-3.07408	23	-16.098	23	22.7422	23	1.81854	23	-26.2377	23	28.2086
24	24	-2.50761	24	-14.8828	24	21.3569	24	2.45412	24	-25.1046	24	26.7473
25	25	-1.9332	25	-13.7113	25	20.0073	25	3.07039	25	-23.953	25	25.3099
26	26	-1.40076	26	-12.5803	26	18.6855	26	3.64212	26	-22.8099	26	23.9002
27	27	-0.94987	27	-11.4792	27	17.3794	27	4.14485	27	-21.6899	27	22.5144
28	28	-0.60259	28	-10.3964	28	16.0751	28	4.56047	28	-20.5996	28	21.1438
29	29	-0.36242	29	-9.32252	29	14.7592	29	4.88036	29	-19.5408	29	19.7775
30	30	-0.21776	30	-8.25141	30	13.4211	30	5.10658	30	-18.5132	30	18.405
31	31	-0.14745	31	-7.17976	31	12.0528	31	5.25103	31	-17.5158	31	17.0175
32	32	-0.1268	32	-6.10629	32	10.6492	32	5.33276	32	-16.5462	32	15.6088
33	33	-0.13244	33	-5.03149	33	9.20786	33	5.37424	33	-15.6003	33	14.1744
34	34	-0.1451	34	-3.95804	34	7.7293	34	5.39791	34	-14.6723	34	12.7117
35	35	-0.15039	35	-2.89177	35	6.21694	35	5.42367	35	-13.7558	35	11.2197
36	36	-0.13841	36	-1.84258	36	4.67738	36	5.46737	36	-12.8471	36	9.70098
37	37	-0.10313	37	-0.82486	37	3.12027	37	5.54086	37	-11.9472	37	8.16128
38	38	-0.04199	38	0.14281	38	1.55811	38	5.65276	38	-11.064	38	6.61013
39	39	0.04494	39	1.03838	39	0.00573	39	5.80941	39	-10.2122	39	5.05996
40	40	0.15596	40	1.83777	40	-1.52066	40	6.01502	40	-9.41184	40	3.52546
41	41	0.28831	41	2.51672	41	-3.00479	41	6.27132	41	-8.68679	41	2.02278
42	42	0.43757	42	3.05313	42	-4.432	42	6.57628	42	-8.06214	42	0.56881
43	43	0.59686	43	3.42899	43	-5.79041	43	6.92227	43	-7.56201	43	-0.81998
44	44	0.75579	44	3.63176	44	-7.07163	44	7.2946	44	-7.20715	44	-2.12887
45	45	0.89971	45	3.6546	45	-8.27034	45	7.6707	45	-7.01324	45	-3.34598
46	46	1.00937	46	3.49542	46	-9.38326	46	8.02048	46	-6.98982	46	-4.46288
47	47	1.06162	47	3.15515	47	-10.4076	47	8.30825	47	-7.14033	47	-5.47457
48	48	1.03148	48	2.63561	48	-11.3395	48	8.49588	48	-7.46343	48	-6.37873
49	49	0.8943	49	1.93782	49	-12.1731	49	8.54691	49	-7.95535	49	-7.17429
50	50	0.62721	50	1.06078	50	-12.8997	50	8.43012	50	-8.61308	50	-7.85954
51	51	0.20864	51	0.00095	51	-13.5081	51	8.12093	51	-9.43728	51	-8.4308
52	52	-0.38459	52	-1.2474	52	-13.985	52	7.59909	52	-10.4339	52	-8.88171
53	53	-1.18198	53	-2.69058	53	-14.3161	53	6.8421	53	-11.6136	53	-9.2037
54	54	-2.22441	54	-4.33237	54	-14.4876	54	5.81682	54	-12.9881	54	-9.38707
55	55	-3.56758	55	-6.16976	55	-14.4874	55	4.47356	55	-14.5662	55	-9.42241
56	56	-5.28205	56	-8.18892	56	-14.3075	56	2.74625	56	-16.3475	56	-9.30222
57	57	-7.4473	57	-10.3637	57	-13.9455	57	0.56105	57	-18.3204	57	-9.02242
58	58	-10.1367	58	-12.6584	58	-13.4054	58	-2.14567	58	-20.4621	58	-8.58291
59	59	-13.3917	59	-15.0347	59	-12.6966	59	-5.4003	59	-22.7432	59	-7.98718
60	60	-17.1838	60	-17.4624	60	-11.8322	60	-9.15828	60	-25.1349	60	-7.24045
61	61	-21.3704	61	-19.9327	61	-10.8238	61	-13.2701	61	-27.6187	61	-6.34637
62	62	-25.6613	62	-22.4671	62	-9.67753	62	-17.4597	62	-30.1965	62	-5.30325
63	63	-29.6309	63	-25.1143	63	-8.39095	63	-21.3381	63	-32.8947	63	-4.10204
64	64	-32.8015	64	-27.9349	64	-6.95519	64	-24.4717	64	-35.7576	64	-2.72842
65	65	-34.7657	65	-30.9769	65	-5.35928	65	-26.4919	65	-38.8278	65	-1.16822
66	66	-35.2839	66	-34.2542	66	-3.59464	66	-27.1924	66	-42.123	66	0.58703
67	67	-34.3171	67	-37.7342	67	-1.65793	67	-26.5682	67	-45.6168	67	2.53678
68	68	-32.0073	68	-41.3384	68	0.44711	68	-24.795	68	-49.2322	68	4.6705
69	69	-28.6645	69	-44.9513	69	2.70873	69	-22.1688	69	-52.8496	69	6.96847
70	70	-24.831	70	-48.4406	70	5.10774	70	-19.0454	70	-56.3285	70	9.40363
71	71	-21.2326	71	-51.6821	71	7.61928	71	-15.8052	71	-59.536	71	11.9444
72	72	-18.2798	72	-54.5806	72	10.215	72	-12.8066	72	-62.3687	72	14.5572
73	73	-15.832	73	-57.0775	73	12.8649	73	-10.2851	73	-64.7611	73	17.2091
74	74	-13.6265	74	-59.1444	74	15.5382	74	-8.28928	74	-66.6824	74	19.8691
75	75	-11.5479	75	-60.7719	75	18.2044	75	-6.72912	75	-68.1282	75	22.5088
76	76	-9.58984	76	-61.9609	76	20.8336	76	-5.47045	76	-69.1111	76	25.1019
77	77	-7.78067	77	-62.7186	77	23.3966	77	-4.40022	77	-69.6521	77	27.6237
78	78	-6.14738	78	-63.0555	78	25.8649	78	-3.44732	78	-69.7739	78	30.0495
79	79	-4.70479	79	-62.9832	79	28.2116	79	-2.5758	79	-69.4974	79	32.3555
80	80	-3.45489	80	-62.5123	80	30.4117	80	-1.77098	80	-68.8417	80	34.5192
81	81	-2.39046	81	-61.6527	81	32.4425	81	-1.02853	81	-67.8248	81	36.5211
82	82	-1.49881	82	-60.4151	82	34.2841	82	-0.34697	82	-66.4655	82	38.3451
83	83	-0.76481	83	-58.8117	83	35.9203	83	0.2769	83	-64.7836	83	39.9796
84	84	-0.17258	84	-56.8557	84	37.3398	84	0.84904	84	-62.7989	84	41.4177
85	85	0.29498	85	-54.5617	85	38.5367	85	1.37775	85	-60.5306	85	42.657
86	86	0.6564	86	-51.9447	86	39.5102	86	1.87223	86	-57.9954	86	43.698
87	87	0.92995	87	-49.0206	87	40.2636	87	2.34124	87	-55.2068	87	44.5427
88	88	1.13226	88	-45.8082	88	40.8026	88	2.79199	88	-52.1766	88	45.193
89	89	1.27779	89	-42.3321	89	41.1341	89	3.22776	89	-48.9167	89	45.6489
90	90	1.37799	90	-38.6274	90	41.2671	90	3.64446	90	-45.4429	90	45.9091
91	91	1.43823	91	-34.7454	91	41.2145	91	4.02778	91	-41.7801	91	45.9737
92	92	1.45653	92	-30.759	92	40.9966	92	4.35358	92	-37.9678	92	45.8486
93	93	1.4277	93	-26.7667	93	40.644	93	4.59341	93	-34.0665	93	45.5505
94	94	1.3507	94	-22.8898	94	40.197	94	4.72459	94	-30.1625	94	45.1094
95	95	1.23316	95	-19.2639	95	39.7031	95	4.73957	95	-26.3681	95	44.5671
96	96	1.0881	96	-16.0216	96	39.2102	96	4.64882	96	-22.8138	96	43.9716
97	97	0.92636	97	-13.2748	97	38.7598	97	4.47526	97	-19.6322	97	43.3694
98	98	0.7501	98	-11.0979	98	38.3809	98	4.24341	98	-16.9371	98	42.7982
99	99	0.54945	99	-9.51919	99	38.0859	99	3.96818	99	-14.8055	99	42.2821
100	100	0.3011	100	-8.51882	100	37.8711	100	3.64744	100	-13.2682	100	41.8313
101	101	-0.03211	101	-8.04136	101	37.719	101	3.26021	101	-12.3181	101	41.4458
