# Supplementary material for: Gait assessment using a 2D video-based motion analysis app in healthy subjects and subjects with lower limb amputation – A pilot study
Source: PLoS One. 2025 May 30;20(5):e0324499. doi: 10.1371/journal.pone.0324499 (PMC12124523; doi:10.1371/journal.pone.0324499)
Supplement: S1 Table — Raw data of all trials (M##) of the healthy subjects (0##) from the gait analysis recorded with the Orthelligent App (OV) and with the Qualisys system (Qual). (ZIP) [file pone.0324499.s001.zip › Subjects_healty_all_trials/001_Qual_ME1.xlsx]

## Sheet: Tabelle1
	Left Ankle Mean Angle	Left Ankle Mean Angle	Left Ankle Mean Angle	Left Ankle Mean Angle	Left Knee Mean Angle	Left Knee Mean Angle	Left Knee Mean Angle	Left Knee Mean Angle	Left Hip Mean Angle	Left Hip Mean Angle	Left Hip Mean Angle	Left Hip Mean Angle	Right Ankle Mean Angle	Right Ankle Mean Angle	Right Ankle Mean Angle	Right Ankle Mean Angle	Right Knee Mean Angle	Right Knee Mean Angle	Right Knee Mean Angle	Right Knee Mean Angle	Right Hip Mean Angle	Right Hip Mean Angle	Right Hip Mean Angle	Right Hip Mean Angle	Left Ankle Mean Angle	Left Ankle Mean Angle	Left Knee Mean Angle	Left Knee Mean Angle	Left Hip Mean Angle	Left Hip Mean Angle	Right Ankle Mean Angle	Right Ankle Mean Angle	Right Knee Mean Angle	Right Knee Mean Angle	Right Hip Mean Angle	Right Hip Mean Angle	Speed	Left_Strides_Per_Minute_Count	Left_Strides_Per_Minute_Mean	Left_Strides_Per_Minute_StdDev	Right_Strides_Per_Minute_Count	Right_Strides_Per_Minute_Mean	Right_Strides_Per_Minute_StdDev	Left_Stride_Length_Count	Left_Stride_Length_Mean	Left_Stride_Length_StdDev	Right_Stride_Length_Count	Right_Stride_Length_Mean	Right_Stride_Length_StdDev
	Mean	Mean	Std Dev	Std Dev	Mean	Mean	Std Dev	Std Dev	Mean	Mean	Std Dev	Std Dev	Mean	Mean	Std Dev	Std Dev	Mean	Mean	Std Dev	Std Dev	Mean	Mean	Std Dev	Std Dev	D:\Qualisys\2024_Orthelligent\Data\P001\ebenesGehen0001_OV,c3d	D:\Qualisys\2024_Orthelligent\Data\P001\ebenesGehen0001_OV,c3d	D:\Qualisys\2024_Orthelligent\Data\P001\ebenesGehen0001_OV,c3d	D:\Qualisys\2024_Orthelligent\Data\P001\ebenesGehen0001_OV,c3d	D:\Qualisys\2024_Orthelligent\Data\P001\ebenesGehen0001_OV,c3d	D:\Qualisys\2024_Orthelligent\Data\P001\ebenesGehen0001_OV,c3d	D:\Qualisys\2024_Orthelligent\Data\P001\ebenesGehen0001_OV,c3d	D:\Qualisys\2024_Orthelligent\Data\P001\ebenesGehen0001_OV,c3d	D:\Qualisys\2024_Orthelligent\Data\P001\ebenesGehen0001_OV,c3d	D:\Qualisys\2024_Orthelligent\Data\P001\ebenesGehen0001_OV,c3d	D:\Qualisys\2024_Orthelligent\Data\P001\ebenesGehen0001_OV,c3d	D:\Qualisys\2024_Orthelligent\Data\P001\ebenesGehen0001_OV,c3d	D:\Qualisys\2024_Orthelligent\Data\P001\ebenesGehen0001_OV,c3d	D:\Qualisys\2024_Orthelligent\Data\P001\ebenesGehen0001_OV,c3d	D:\Qualisys\2024_Orthelligent\Data\P001\ebenesGehen0001_OV,c3d	D:\Qualisys\2024_Orthelligent\Data\P001\ebenesGehen0001_OV,c3d	D:\Qualisys\2024_Orthelligent\Data\P001\ebenesGehen0001_OV,c3d	D:\Qualisys\2024_Orthelligent\Data\P001\ebenesGehen0001_OV,c3d	D:\Qualisys\2024_Orthelligent\Data\P001\ebenesGehen0001_OV,c3d	D:\Qualisys\2024_Orthelligent\Data\P001\ebenesGehen0001_OV,c3d	D:\Qualisys\2024_Orthelligent\Data\P001\ebenesGehen0001_OV,c3d	D:\Qualisys\2024_Orthelligent\Data\P001\ebenesGehen0001_OV,c3d	D:\Qualisys\2024_Orthelligent\Data\P001\ebenesGehen0001_OV,c3d	D:\Qualisys\2024_Orthelligent\Data\P001\ebenesGehen0001_OV,c3d	D:\Qualisys\2024_Orthelligent\Data\P001\ebenesGehen0001_OV,c3d
	P2D	P2D	P2D	P2D	P2D	P2D	P2D	P2D	P2D	P2D	P2D	P2D	P2D	P2D	P2D	P2D	P2D	P2D	P2D	P2D	P2D	P2D	P2D	P2D	P2D	P2D	P2D	P2D	P2D	P2D	P2D	P2D	P2D	P2D	P2D	P2D	METRIC	METRIC	METRIC	METRIC	METRIC	METRIC	METRIC	METRIC	METRIC	METRIC	METRIC	METRIC	METRIC
	ORIGINAL	ORIGINAL	ORIGINAL	ORIGINAL	ORIGINAL	ORIGINAL	ORIGINAL	ORIGINAL	ORIGINAL	ORIGINAL	ORIGINAL	ORIGINAL	ORIGINAL	ORIGINAL	ORIGINAL	ORIGINAL	ORIGINAL	ORIGINAL	ORIGINAL	ORIGINAL	ORIGINAL	ORIGINAL	ORIGINAL	ORIGINAL	ORIGINAL	ORIGINAL	ORIGINAL	ORIGINAL	ORIGINAL	ORIGINAL	ORIGINAL	ORIGINAL	ORIGINAL	ORIGINAL	ORIGINAL	ORIGINAL	TEMPORAL_DISTANCE	TEMPORAL_DISTANCE	TEMPORAL_DISTANCE	TEMPORAL_DISTANCE	TEMPORAL_DISTANCE	TEMPORAL_DISTANCE	TEMPORAL_DISTANCE	TEMPORAL_DISTANCE	TEMPORAL_DISTANCE	TEMPORAL_DISTANCE	TEMPORAL_DISTANCE	TEMPORAL_DISTANCE	TEMPORAL_DISTANCE
ITEM	X	Y	X	Y	X	Y	X	Y	X	Y	X	Y	X	Y	X	Y	X	Y	X	Y	X	Y	X	Y	X	Y	X	Y	X	Y	X	Y	X	Y	X	Y	X	X	X	X	X	X	X	X	X	X	X	X	X
1	1	-2.15717	0	0.37867	1	-2.53051	0	1.53326	1	30.9405	0	1.45357	1	1.29618	0	0.64536	1	-8.6674	0	0.67519	1	36.4691	0	1.62544	1	-1.91603	1	-2.67857	1	30.6996	1	1.22338	1	-8.31979	1	35.2529	2.30378	2	57.2822	0.58002	1	57.6923	0	2	2.40496	0.01235	1	2.41243	0
2	2	-2.51375	0	0.36296	2	-2.74706	0	1.50757	2	30.9676	0	1.463	2	0.98234	0	0.50708	2	-8.82498	0	0.79804	2	36.4557	0	1.60032	2	-2.312	2	-2.72589	2	30.6241	2	0.80503	2	-8.69596	2	35.4012
3	3	-3.0538	0	0.33316	3	-3.31625	0	1.43248	3	30.9901	0	1.455	3	0.48503	0	0.287	3	-9.37184	0	0.97933	3	36.4556	0	1.56949	3	-2.88085	3	-3.11347	3	30.5443	3	0.25204	3	-9.47394	3	35.5975
4	4	-3.79725	0	0.31632	4	-4.18719	0	1.33684	4	31.0184	0	1.43483	4	-0.24971	0	0.26607	4	-10.2143	0	1.16715	4	36.4571	0	1.53269	4	-3.61458	4	-3.81474	4	30.4867	4	-0.47904	4	-10.5483	4	35.8162
5	5	-4.72907	0	0.3468	5	-5.2752	0	1.24778	5	31.0512	0	1.4087	5	-1.23525	0	0.61959	5	-11.2454	0	1.31126	5	36.4457	0	1.48599	5	-4.47437	5	-4.76764	5	30.4658	5	-1.39051	5	-11.7945	5	36.0263
6	6	-5.77959	0	0.44884	6	-6.4862	0	1.18061	6	31.0776	0	1.38278	6	-2.40653	0	0.98946	6	-12.3705	0	1.37671	6	36.4073	0	1.42703	6	-5.38453	6	-5.88589	6	30.4781	6	-2.40881	6	-13.105	6	36.1974
7	7	-6.8506	0	0.61725	7	-7.75198	0	1.13791	7	31.0827	0	1.36227	7	-3.62681	0	1.26339	7	-13.5402	0	1.3531	7	36.3335	0	1.36041	7	-6.26124	7	-7.09263	7	30.5075	7	-3.40376	7	-14.4219	7	36.3041
8	8	-7.88487	0	0.83472	8	-9.04203	0	1.11165	8	31.0517	0	1.35	8	-4.74769	0	1.42664	8	-14.7631	0	1.26121	8	36.2249	0	1.29878	8	-7.06779	8	-8.34525	8	30.5318	8	-4.26114	8	-15.7411	8	36.3283
9	9	-8.8839	0	1.07723	9	-10.3363	0	1.08725	9	30.9645	0	1.34512	9	-5.6589	0	1.51006	9	-16.0775	0	1.13898	9	36.0859	0	1.26029	9	-7.83066	9	-9.62414	9	30.5251	9	-4.91839	9	-17.0787	9	36.2565
10	10	-9.82559	0	1.2852	10	-11.5858	0	1.05149	10	30.7923	0	1.34592	10	-6.30507	0	1.54335	10	-17.4973	0	1.00993	10	35.914	0	1.26247	10	-8.58537	10	-10.8946	10	30.4547	10	-5.3555	10	-18.4307	10	36.0773
11	11	-10.5917	0	1.37544	11	-12.7033	0	1.00413	11	30.5018	0	1.3541	11	-6.67403	0	1.53283	11	-18.9758	0	0.88862	11	35.6923	0	1.31359	11	-9.3019	11	-12.0804	11	30.2812	11	-5.58237	11	-19.7566	11	35.7819
12	12	-11.0208	0	1.31204	12	-13.5938	0	0.96283	12	30.0689	0	1.37243	12	-6.76788	0	1.46309	12	-20.4082	0	0.81364	12	35.3918	0	1.40252	12	-9.87322	12	-13.0774	12	29.9671	12	-5.61062	12	-20.9904	12	35.3689
13	13	-11.0408	0	1.15529	13	-14.1904	0	0.95185	13	29.4873	0	1.39911	13	-6.58814	0	1.33651	13	-21.668	0	0.81784	13	34.9821	0	1.49855	13	-10.1894	13	-13.7968	13	29.4902	13	-5.4327	13	-22.0596	13	34.8436
14	14	-10.725	0	1.02213	14	-14.4709	0	0.98539	14	28.7676	0	1.42784	14	-6.15708	0	1.19147	14	-22.6461	0	0.86901	14	34.4404	0	1.56586	14	-10.2168	14	-14.1988	14	28.8511	14	-5.0461	14	-22.9028	14	34.2131
15	15	-10.2197	0	0.98076	15	-14.455	0	1.06325	15	27.9306	0	1.45193	15	-5.53641	0	1.07367	15	-23.2783	0	0.90232	15	33.7578	0	1.57784	15	-10.0061	15	-14.2992	15	28.0705	15	-4.47778	15	-23.4859	15	33.4834
16	16	-9.64413	0	1.00316	16	-14.1908	0	1.17677	16	26.9997	0	1.46827	16	-4.80513	0	1.00638	16	-23.5526	0	0.88288	16	32.9398	0	1.52457	16	-9.63803	16	-14.1536	16	27.1789	16	-3.77673	16	-23.8087	16	32.6594
17	17	-9.05185	0	1.03508	17	-13.739	0	1.31355	17	25.9948	0	1.47817	17	-4.02343	0	0.98026	17	-23.5019	0	0.8291	17	32.0014	0	1.41509	17	-9.17727	17	-13.833	17	26.2061	17	-2.99699	17	-23.8991	17	31.7476
18	18	-8.44401	0	1.05473	18	-13.1579	0	1.4591	18	24.9309	0	1.48552	18	-3.21808	0	0.96494	18	-23.1886	0	0.80754	18	30.9641	0	1.27399	18	-8.66129	18	-13.4026	18	25.1763	18	-2.18452	18	-23.7992	18	30.7572
19	19	-7.799	0	1.07342	19	-12.4938	0	1.59971	19	23.8207	0	1.49385	19	-2.39501	0	0.93461	19	-22.688	0	0.87754	19	29.8518	0	1.13105	19	-8.10063	19	-12.9093	19	24.1082	19	-1.36985	19	-23.5511	19	29.6998
20	20	-7.09752	0	1.11154	20	-11.7786	0	1.7252	20	22.6772	0	1.50483	20	-1.55989	0	0.88645	20	-22.0736	0	1.02155	20	28.6893	0	1.01008	20	-7.48211	20	-12.377	20	23.0147	20	-0.56677	20	-23.1879	20	28.5874
21	21	-6.33672	0	1.17359	21	-11.0317	0	1.82829	21	21.514	0	1.51792	21	-0.72562	0	0.83744	21	-21.4043	0	1.17576	21	27.4992	0	0.9228	21	-6.78719	21	-11.8096	21	21.9053	21	0.22536	21	-22.7299	21	27.4316
22	22	-5.53519	0	1.24079	22	-10.2648	0	1.90228	22	20.3427	0	1.53023	22	0.09234	0	0.80834	22	-20.7186	0	1.28999	22	26.299	0	0.86999	22	-6.01145	22	-11.2017	22	20.7869	22	1.01432	22	-22.187	22	26.2423
23	23	-4.73582	0	1.28371	23	-9.48599	0	1.94173	23	19.1713	0	1.53761	23	0.87867	0	0.8118	23	-20.033	0	1.34102	23	25.0992	0	0.84714	23	-5.17923	23	-10.5505	23	19.6655	23	1.80074	23	-21.5622	23	25.0262
24	24	-3.99944	0	1.27896	24	-8.70165	0	1.94468	24	18.003	0	1.53651	24	1.61496	0	0.84853	24	-19.3489	0	1.3269	24	23.9019	0	0.84822	24	-4.3491	24	-9.86252	24	18.5456	24	2.56594	24	-20.8604	24	23.7862
25	25	-3.3872	0	1.22031	25	-7.91749	0	1.91456	25	16.8369	0	1.52607	25	2.2777	0	0.90639	25	-18.6623	0	1.25988	25	22.7041	0	0.8672	25	-3.60062	25	-9.15373	25	17.4304	25	3.27307	25	-20.0949	25	22.5249
26	26	-2.93865	0	1.11896	26	-7.13839	0	1.86025	26	15.6707	0	1.50753	26	2.84346	0	0.96575	26	-17.97	0	1.15962	26	21.5005	0	0.89697	26	-3.00359	26	-8.44377	26	16.322	26	3.88318	26	-19.2883	26	21.2465
27	27	-2.65592	0	0.99592	27	-6.36868	0	1.79481	27	14.5022	0	1.48432	27	3.3001	0	1.00925	27	-17.2732	0	1.04696	27	20.2878	0	0.93044	27	-2.58941	27	-7.74907	27	15.2209	27	4.37395	27	-18.4667	27	19.9573
28	28	-2.50242	0	0.87083	28	-5.61278	0	1.73247	28	13.3299	0	1.4616	28	3.65382	0	1.02793	28	-16.5768	0	0.93997	28	19.0661	0	0.96142	28	-2.33994	28	-7.0782	28	14.1247	28	4.74732	28	-17.6538	28	18.6651
29	29	-2.41652	0	0.75659	29	-4.87414	0	1.68487	29	12.1526	0	1.44375	29	3.92881	0	1.02203	29	-15.887	0	0.85039	29	17.8373	0	0.98561	29	-2.19741	29	-6.43117	29	13.028	29	5.02741	29	-16.8664	29	17.3769
30	30	-2.33223	0	0.65592	30	-4.15235	0	1.6554	30	10.97	0	1.43153	30	4.15964	0	0.99825	30	-15.2086	0	0.78173	30	16.6034	0	1.00123	30	-2.09182	30	-5.7984	30	11.9228	30	5.25141	30	-16.1112	30	16.0957
31	31	-2.19747	0	0.56246	31	-3.44199	0	1.63886	31	9.78165	0	1.42158	31	4.38161	0	0.96566	31	-14.5426	0	0.73058	31	15.3637	0	1.00797	31	-1.96523	31	-5.16363	31	10.8012	31	5.45871	31	-15.3857	31	14.8198
32	32	-1.9856	0	0.46746	32	-2.73366	0	1.62595	32	8.58666	0	1.40745	32	4.62231	0	0.93264	32	-13.8853	0	0.69058	32	14.1151	0	1.00569	32	-1.78484	32	-4.50843	32	9.65507	32	5.68105	32	-14.681	32	13.5434
33	33	-1.69432	0	0.36433	33	-2.01868	0	1.60782	33	7.38356	0	1.38087	33	4.89749	0	0.90463	33	-13.2308	0	0.65538	33	12.8523	0	0.99392	33	-1.54173	33	-3.81878	33	8.47767	33	5.9368	33	-13.9847	33	12.2592
34	34	-1.33742	0	0.25115	34	-1.29397	0	1.579	34	6.17241	0	1.33356	34	5.21043	0	0.8839	34	-12.5741	0	0.62009	34	11.5701	0	0.97186	34	-1.24205	34	-3.09059	34	7.26551	34	6.23088	34	-13.2862	34	10.9603
35	35	-0.93632	0	0.13401	35	-0.56361	0	1.53932	35	4.9553	0	1.26145	35	5.55529	0	0.86964	35	-11.914	0	0.58089	35	10.2656	0	0.93996	35	-0.89769	35	-2.332	35	6.02052	35	6.55816	35	-12.5796	35	9.64092
36	36	-0.51353	0	0.02776	36	0.16241	0	1.49364	36	3.73505	0	1.16571	36	5.92251	0	0.85986	36	-11.2554	0	0.53519	36	8.93914	0	0.90049	36	-0.52074	36	-1.56131	36	4.74945	36	6.90971	36	-11.8661	36	8.29749
37	37	-0.08701	0	0.06587	37	0.87103	0	1.45015	37	2.51372	0	1.05251	37	6.30445	0	0.85227	37	-10.6088	0	0.48176	37	7.59522	0	0.85817	37	-0.12054	37	-0.80258	37	3.46167	37	7.27744	37	-11.1539	37	6.92954
38	38	0.33348	0	0.12299	38	1.54803	0	1.41706	38	1.29234	0	0.93053	38	6.69877	0	0.84493	38	-9.98996	0	0.42228	38	6.24358	0	0.81813	38	0.29773	38	-0.08071	38	2.16589	38	7.65727	38	-10.4593	38	5.54484
39	39	0.74729	0	0.14867	39	2.1778	0	1.39924	39	0.07231	0	0.80789	39	7.10889	0	0.83699	39	-9.41872	0	0.36264	39	4.89841	0	0.78426	39	0.73375	39	0.58171	39	0.8692	39	8.05059	39	-9.80532	39	4.1604
40	40	1.16248	0	0.15155	40	2.74145	0	1.39709	40	-1.14198	0	0.691	40	7.54149	0	0.82991	40	-8.91597	0	0.31469	40	3.57524	0	0.75883	40	1.19255	40	1.16429	40	-0.42091	40	8.46391	40	-9.21829	40	2.7975
41	41	1.59351	0	0.15268	41	3.21676	0	1.40918	41	-2.34235	0	0.58698	41	8.00284	0	0.82729	41	-8.50167	0	0.2964	41	2.2891	0	0.74169	41	1.68249	41	1.64687	41	-1.69382	41	8.90641	41	-8.72643	41	1.47784
42	42	2.05563	0	0.17199	42	3.58051	0	1.43399	42	-3.51774	0	0.50681	42	8.49496	0	0.83193	42	-8.19277	0	0.32037	42	1.05398	0	0.73033	42	2.21079	42	2.00924	42	-2.9351	42	9.38439	42	-8.35697	42	0.22228
43	43	2.55811	0	0.20813	43	3.81129	0	1.46908	43	-4.65544	0	0.46225	43	9.01308	0	0.84395	43	-8.00155	0	0.37978	43	-0.11838	0	0.7219	43	2.77842	43	2.23325	43	-4.12735	43	9.89716	43	-8.13256	43	-0.95195
44	44	3.09858	0	0.24815	44	3.89199	0	1.50934	44	-5.7419	0	0.45541	44	9.54494	0	0.86011	44	-7.93478	0	0.45795	44	-1.21787	0	0.71373	44	3.37643	44	2.30613	44	-5.25212	44	10.4337	44	-8.06784	44	-2.0318
45	45	3.66081	0	0.28468	45	3.81174	0	1.54619	45	-6.76321	0	0.47326	45	10.0716	0	0.8752	45	-7.99376	0	0.54268	45	-2.23571	0	0.70216	45	3.98634	45	2.22331	45	-6.29347	45	10.9721	45	-8.16825	45	-3.00769
46	46	4.21676	0	0.31753	46	3.56668	0	1.56841	46	-7.70621	0	0.49731	46	10.5694	0	0.88307	46	-8.17421	0	0.62857	46	-3.16633	0	0.6831	46	4.58241	46	1.98944	46	-7.2411	46	11.4806	46	-8.42817	46	-3.87563
47	47	4.73216	0	0.35067	47	3.15954	0	1.56533	47	-8.55949	0	0.5146	47	11.0133	0	0.8785	47	-8.467	0	0.71559	47	-4.00863	0	0.65498	47	5.13637	47	1.61634	47	-8.09052	47	11.9238	47	-8.831	47	-4.64004
48	48	5.1749	0	0.39105	48	2.59885	0	1.53154	48	-9.31456	0	0.52022	48	11.3819	0	0.85996	48	-8.85981	0	0.80502	48	-4.76638	0	0.61902	48	5.62405	48	1.11788	48	-8.84115	48	12.2737	48	-9.35278	48	-5.31275
49	49	5.52251	0	0.44862	49	1.89755	0	1.46916	49	-9.96754	0	0.51544	49	11.6627	0	0.83122	49	-9.33856	0	0.89604	49	-5.44737	0	0.57709	49	6.03028	49	0.50476	49	-9.4948	49	12.5176	49	-9.96767	49	-5.90921
50	50	5.76371	0	0.53189	50	1.06932	0	1.38631	50	-10.52	0	0.50563	50	11.8539	0	0.80046	50	-9.88887	0	0.9866	50	-6.06319	0	0.53019	50	6.34681	50	-0.21968	50	-10.054	50	12.6601	50	-10.6536	50	-6.44573
51	51	5.89341	0	0.64008	51	0.12378	0	1.29339	51	-10.9782	0	0.49822	51	11.9612	0	0.77594	51	-10.4991	0	1.07568	51	-6.62686	0	0.47827	51	6.5643	51	-1.06181	51	-10.521	51	12.7139	51	-11.3973	51	-6.93585
52	52	5.90549	0	0.76077	52	-0.93775	0	1.19935	52	-11.3499	0	0.50019	52	11.9909	0	0.76023	52	-11.1659	0	1.16326	52	-7.14754	0	0.42109	52	6.665	52	-2.03629	52	-10.8975	52	12.6853	52	-12.1979	52	-7.38674
53	53	5.78642	0	0.87628	53	-2.12337	0	1.11102	53	-11.6412	0	0.51536	53	11.9389	0	0.75001	53	-11.8992	0	1.2497	53	-7.62552	0	0.35907	53	6.61944	53	-3.16249	53	-11.1836	53	12.5613	53	-13.0679	53	-7.79671
54	54	5.51068	0	0.9733	54	-3.44818	0	1.03572	54	-11.8543	0	0.54318	54	11.7846	0	0.74343	54	-12.7235	0	1.33564	54	-8.0497	0	0.29354	54	6.38873	54	-4.4606	54	-11.3771	54	12.3063	54	-14.033	54	-8.15323
55	55	5.04165	0	1.05059	55	-4.93039	0	0.98335	55	-11.9859	0	0.57903	55	11.4869	0	0.75017	55	-13.6752	0	1.42122	55	-8.39858	0	0.22745	55	5.93024	55	-5.94829	55	-11.4733	55	11.8656	55	-15.1276	55	-8.43409
56	56	4.33798	0	1.12384	56	-6.58742	0	0.9635	56	-12.027	0	0.61623	56	10.9862	0	0.79591	56	-14.7949	0	1.50502	56	-8.64371	0	0.16797	56	5.20597	56	-7.63788	56	-11.4655	56	11.1748	56	-16.3874	56	-8.6104
57	57	3.35941	0	1.22607	57	-8.43148	0	0.97773	57	-11.962	0	0.64794	57	10.2111	0	0.90932	57	-16.1212	0	1.58361	57	-8.75371	0	0.13534	57	4.18963	57	-9.53354	57	-11.3444	57	10.1708	57	-17.8428	57	-8.65003
58	58	2.06509	0	1.3993	58	-10.4634	0	1.01653	58	-11.7701	0	0.66828	58	9.0848	0	1.09989	58	-17.6821	0	1.64988	58	-8.69828	0	0.15596	58	2.86335	58	-11.6269	58	-11.0991	58	8.79256	58	-19.5104	58	-8.52283
59	59	0.40359	0	1.68305	59	-12.6657	0	1.06612	59	-11.4287	0	0.67425	59	7.52798	0	1.36301	59	-19.4855	0	1.69283	59	-8.45254	0	0.2151	59	1.2	59	-13.8921	59	-10.7161	59	6.97087	59	-21.3838	59	-8.20643
60	60	-1.70466	0	2.11207	60	-14.9976	0	1.11658	60	-10.9167	0	0.66726	60	5.45446	0	1.70312	60	-21.5105	0	1.70129	60	-8.00122	0	0.28259	60	-0.86778	60	-16.2827	60	-10.1797	60	4.6122	60	-23.4286	60	-7.69002
61	61	-4.38245	0	2.71511	61	-17.3945	0	1.16422	61	-10.2173	0	0.6528	61	2.75686	0	2.14571	61	-23.7028	0	1.66764	61	-7.34142	0	0.33918	61	-3.47514	61	-18.7312	61	-9.47357	61	1.57821	61	-25.5811	61	-6.97714
62	62	-7.78593	0	3.49103	62	-19.7789	0	1.20755	62	-9.31988	0	0.638	62	-0.70892	0	2.72673	62	-25.981	0	1.59363	62	-6.48009	0	0.37234	62	-6.81911	62	-21.1581	62	-8.58341	62	-2.31729	62	-27.7588	62	-6.08186
63	63	-12.0512	0	4.35411	63	-22.083	0	1.23885	63	-8.22079	0	0.62736	63	-5.11329	0	3.45132	63	-28.2564	0	1.49578	63	-5.42845	0	0.37603	63	-11.0995	63	-23.4911	63	-7.50083	63	-7.25999	63	-29.8866	63	-5.02062
64	64	-17.1794	0	5.08101	64	-24.2845	0	1.24218	64	-6.92097	0	0.62045	64	-10.5702	0	4.20833	64	-30.4688	0	1.40362	64	-4.19497	0	0.35362	64	-16.3726	64	-25.7009	64	-6.22441	64	-13.2762	64	-31.9391	64	-3.80152
65	65	-22.8885	0	5.3311	65	-26.4388	0	1.21316	65	-5.42254	0	0.61394	65	-16.9583	0	4.67304	65	-32.6288	0	1.34214	65	-2.77948	0	0.31741	65	-22.3204	65	-27.8383	65	-4.75713	65	-19.9733	65	-33.9791	65	-2.41697
66	66	-28.5644	0	4.77789	66	-28.6833	0	1.20409	66	-3.72738	0	0.60608	66	-23.7551	0	4.36438	66	-34.8361	0	1.31614	66	-1.17601	0	0.28103	66	-28.1465	66	-30.0435	66	-3.10297	66	-26.4436	66	-36.1542	66	-0.85152
67	67	-33.4155	0	3.29507	67	-31.1985	0	1.33237	67	-1.83923	0	0.59993	67	-30.0835	0	2.98725	67	-37.2517	0	1.32741	67	0.61888	0	0.2522	67	-32.8411	67	-32.5072	67	-1.26666	67	-31.5954	67	-38.6427	67	0.90563
68	68	-36.7131	0	1.30087	68	-34.1383	0	1.65222	68	0.23205	0	0.60493	68	-34.9966	0	0.98766	68	-40.0331	0	1.39176	68	2.60107	0	0.23187	68	-35.613	68	-35.3979	68	0.74474	68	-34.6416	68	-41.5804	68	2.85662
69	69	-37.9142	0	2.6844	69	-37.5609	0	2.06966	69	2.47011	0	0.63199	69	-37.8113	0	2.49983	69	-43.2657	0	1.51084	69	4.76055	0	0.21762	69	-36.0914	69	-38.7878	69	2.92066	69	-35.2915	69	-45.0023	69	4.99715
70	70	-36.5465	0	6.30324	70	-41.3923	0	2.44255	70	4.85465	0	0.68382	70	-38.2681	0	5.27367	70	-46.9188	0	1.64211	70	7.08374	0	0.2071	70	-34.2347	70	-42.6099	70	5.24788	70	-33.6858	70	-48.8121	70	7.31377
71	71	-32.0858	0	11.0164	71	-45.4315	0	2.65553	71	7.35828	0	0.74885	71	-36.4567	0	7.76104	71	-50.8364	0	1.71478	71	9.54928	0	0.19914	71	-30.0608	71	-46.6552	71	7.70532	71	-30.2471	71	-52.7905	71	9.77736
72	72	-25.7218	0	14.7966	72	-49.3978	0	2.6448	72	9.94059	0	0.80575	72	-32.6548	0	9.66341	72	-54.7673	0	1.66742	72	12.1201	0	0.19176	72	-23.6755	72	-50.6192	72	10.2561	72	-25.4815	72	-56.6458	72	12.3413
73	73	-20.6657	0	13.6934	73	-53.0031	0	2.41253	73	12.546	0	0.83671	73	-27.3772	0	10.7115	73	-58.4325	0	1.47853	73	14.7413	0	0.18146	73	-17.1845	73	-54.1886	73	12.845	73	-20.0016	73	-60.0949	73	14.9457
74	74	-17.4023	0	10.1162	74	-56.0221	0	2.01779	74	15.1102	0	0.84153	74	-21.6786	0	10.4881	74	-61.6012	0	1.17423	74	17.3487	0	0.16856	74	-13.6426	74	-57.1278	74	15.408	74	-14.8775	74	-62.9367	74	17.529
75	75	-15.5376	0	7.48225	75	-58.3287	0	1.54883	75	17.572	0	0.8386	75	-16.7791	0	8.99501	75	-64.1317	0	0.81458	75	19.8835	0	0.16064	75	-12.2017	75	-59.3209	75	17.8877	75	-11.1547	75	-65.0723	75	20.0395
76	76	-14.166	0	5.78384	76	-59.8927	0	1.09751	76	19.8861	0	0.85156	76	-13.2543	0	6.97151	76	-65.9678	0	0.51129	76	22.3024	0	0.16835	76	-11.3297	76	-60.7609	76	20.2426	76	-8.99105	76	-66.4851	76	22.4414
77	77	-12.7449	0	4.38095	77	-60.7451	0	0.74859	77	22.0257	0	0.89473	77	-10.9312	0	5.10322	77	-67.1127	0	0.50936	77	24.5768	0	0.19671	77	-10.5012	77	-61.5019	77	22.4457	77	-7.84827	77	-67.2094	77	24.7082
78	78	-11.237	0	3.22727	78	-60.9446	0	0.578	78	23.9775	0	0.96696	78	-9.32956	0	3.66983	78	-67.6016	0	0.79269	78	26.6865	0	0.24291	78	-9.5805	78	-61.612	78	24.4784	78	-7.0893	78	-67.3029	78	26.8162
79	79	-9.71437	0	2.35977	79	-60.5583	0	0.60025	79	25.7343	0	1.05602	79	-8.04097	0	2.71355	79	-67.4841	0	1.12154	79	28.6162	0	0.30157	79	-8.55869	79	-61.1496	79	26.3235	79	-6.29804	79	-66.8302	79	28.7431
80	80	-8.259	0	1.75037	80	-59.6464	0	0.72418	80	27.2893	0	1.14761	80	-6.83671	0	2.16222	80	-66.8155	0	1.41365	80	30.3543	0	0.37036	80	-7.49111	80	-60.1585	80	27.9625	80	-5.322	80	-65.8558	80	30.4726
81	81	-6.93897	0	1.33812	81	-58.2535	0	0.87176	81	28.6353	0	1.23255	81	-5.63979	0	1.88675	81	-65.652	0	1.64431	81	31.8953	0	0.45192	81	-6.45362	81	-58.6705	81	29.3801	81	-4.19548	81	-64.4394	81	31.9994
82	82	-5.7957	0	1.06517	82	-56.4113	0	1.01077	82	29.7673	0	1.30809	82	-4.46115	0	1.75465	82	-64.0464	0	1.80561	82	33.2403	0	0.55097	82	-5.51137	82	-56.7138	82	30.5687	82	-3.03128	82	-62.6335	82	33.3282
83	83	-4.84767	0	0.88986	83	-54.1462	0	1.1256	83	30.6854	0	1.37555	83	-3.34163	0	1.6712	83	-62.0452	0	1.89847	83	34.3971	0	0.66942	83	-4.7037	83	-54.3228	83	31.5315	83	-1.93578	83	-60.4821	83	34.4716
84	84	-4.09932	0	0.78549	84	-51.4882	0	1.20353	84	31.3972	0	1.43699	84	-2.31956	0	1.58652	84	-59.6895	0	1.92793	84	35.3792	0	0.80454	84	-4.04604	84	-51.5425	84	32.2813	84	-0.97511	84	-58.0246	84	35.447
85	85	-3.54348	0	0.7335	85	-48.4737	0	1.23556	85	31.9158	0	1.49167	85	-1.42061	0	1.48494	85	-57.0164	0	1.89905	85	36.2038	0	0.94927	85	-3.53694	85	-48.4269	85	32.8356	85	-0.17679	85	-55.2976	85	36.2735
86	86	-3.16079	0	0.71739	86	-45.1436	0	1.22278	86	32.2574	0	1.53508	86	-0.65691	0	1.37112	86	-54.0588	0	1.81591	86	36.888	0	1.09463	86	-3.16235	86	-45.0321	86	33.2121	86	0.45889	86	-52.3353	86	36.9684
87	87	-2.92052	0	0.72002	87	-41.5407	0	1.17769	87	32.4379	0	1.56125	87	-0.0277	0	1.25686	87	-50.8449	0	1.68457	87	37.4444	0	1.2298	87	-2.89908	87	-41.4114	87	33.4261	87	0.94807	87	-49.1684	87	37.5448
88	88	-2.78715	0	0.72438	88	-37.7099	0	1.11965	88	32.4722	0	1.56543	88	0.47807	0	1.15524	88	-47.3985	0	1.51406	88	37.8791	0	1.3439	88	-2.72023	88	-37.6136	88	33.4913	88	1.31558	88	-45.8225	88	38.0095
89	89	-2.72906	0	0.71301	89	-33.6998	0	1.06981	89	32.374	0	1.5475	89	0.8765	0	1.07684	89	-43.7409	0	1.31682	89	38.1915	0	1.4276	89	-2.60003	89	-33.685	89	33.4215	89	1.58909	89	-42.3151	89	38.3609
90	90	-2.7235	0	0.67662	90	-29.5708	0	1.04429	90	32.1578	0	1.51221	90	1.18297	0	1.0227	90	-39.8971	0	1.10641	90	38.3783	0	1.47483	90	-2.51613	90	-29.6747	90	33.232	90	1.79306	90	-38.662	90	38.5922
91	91	-2.7573	0	0.62852	91	-25.4022	0	1.04448	91	31.8429	0	1.46759	91	1.4086	0	0.98237	91	-35.9058	0	0.89444	91	38.4383	0	1.48398	91	-2.45608	91	-25.6435	91	32.9426	91	1.94253	91	-34.8878	91	38.6988
92	92	-2.81941	0	0.60036	92	-21.2956	0	1.05307	92	31.4562	0	1.42369	92	1.56125	0	0.94145	92	-31.8312	0	0.68875	92	38.3782	0	1.45892	92	-2.4142	92	-21.67	92	32.5795	92	2.04455	92	-31.0401	92	38.6844
93	93	-2.89307	0	0.61365	93	-17.3694	0	1.04116	93	31.0319	0	1.3906	93	1.64807	0	0.88755	93	-27.7681	0	0.49629	93	38.2153	0	1.40937	93	-2.38164	93	-17.8517	93	32.1748	93	2.1026	93	-27.197	93	38.5645
94	94	-2.95336	0	0.66157	94	-13.7467	0	0.9815	94	30.6111	0	1.37546	94	1.67906	0	0.81337	94	-23.8395	0	0.32673	94	37.9787	0	1.3488	94	-2.34307	94	-14.2982	94	31.7662	94	2.12002	94	-23.4663	94	38.3692
95	95	-2.9725	0	0.72092	95	-10.5424	0	0.86076	95	30.2366	0	1.3829	95	1.66981	0	0.71692	95	-20.1831	0	0.19625	95	37.7058	0	1.29131	95	-2.28153	95	-11.1208	95	31.3951	95	2.10112	95	-19.9741	95	38.1383
96	96	-2.9323	0	0.76939	96	-7.85049	0	0.68795	96	29.9445	0	1.41428	96	1.63838	0	0.59879	96	-16.9331	0	0.13484	96	37.4366	0	1.24623	96	-2.18959	96	-8.41639	96	31.098	96	2.04931	96	-16.8464	96	37.9116
97	97	-2.83499	0	0.79	97	-5.72831	0	0.50144	97	29.754	0	1.46447	97	1.59684	0	0.46123	97	-14.2016	0	0.14687	97	37.2041	0	1.21576	97	-2.07935	97	-6.24618	97	30.8932	97	1.96452	97	-14.1884	97	37.7172
98	98	-2.70679	0	0.77317	98	-4.18124	0	0.38093	98	29.6583	0	1.52291	98	1.54748	0	0.31566	98	-12.0616	0	0.17197	98	37.0251	0	1.1979	98	-1.98409	98	-4.61759	98	30.7706	98	1.84797	98	-12.0702	98	37.5663
99	99	-2.59236	0	0.7244	99	-3.16157	0	0.42246	99	29.6249	0	1.58176	99	1.48388	0	0.19487	99	-10.5358	0	0.18195	99	36.8962	0	1.19174	99	-1.94515	99	-3.48746	99	30.6969	99	1.70473	99	-10.5213	99	37.4556
100	100	-2.54327	0	0.66892	100	-2.59335	0	0.59599	100	29.6117	0	1.64101	100	1.3891	0	0.13851	100	-9.59655	0	0.17681	100	36.7988	0	1.19952	100	-1.99413	100	-2.79037	100	30.632	100	1.53466	100	-9.53458	100	37.3755
101	101	-2.60801	0	0.64148	101	-2.40829	0	0.82331	101	29.5881	0	1.70497	101	1.23003	0	0.10268	101	-9.18192	0	0.14967	101	36.7117	0	1.22643	101	-2.14734	101	-2.4732	101	30.5513	101	1.31946	101	-9.08307	101	37.3214
[truncated: 86 more columns]
