# Supplementary material for: Gait assessment using a 2D video-based motion analysis app in healthy subjects and subjects with lower limb amputation – A pilot study
Source: PLoS One. 2025 May 30;20(5):e0324499. doi: 10.1371/journal.pone.0324499 (PMC12124523; doi:10.1371/journal.pone.0324499)
Supplement: S1 Table — Raw data of all trials (M##) of the healthy subjects (0##) from the gait analysis recorded with the Orthelligent App (OV) and with the Qualisys system (Qual). (ZIP) [file pone.0324499.s001.zip › Subjects_healty_all_trials/001_Qual_ME2.xlsx]

## Sheet: Tabelle1
	Mean	Mean	Std Dev	Std Dev	Mean	Mean	Std Dev	Std Dev	Mean	Mean	Std Dev	Std Dev	Mean	Mean	Std Dev	Std Dev	Mean	Mean	Std Dev	Std Dev	Mean	Mean	Std Dev	Std Dev	D:\Qualisys\2024_Orthelligent\Data\P001\ebenesGehen0002_OV,c3d	D:\Qualisys\2024_Orthelligent\Data\P001\ebenesGehen0002_OV,c3d	D:\Qualisys\2024_Orthelligent\Data\P001\ebenesGehen0002_OV,c3d	D:\Qualisys\2024_Orthelligent\Data\P001\ebenesGehen0002_OV,c3d	D:\Qualisys\2024_Orthelligent\Data\P001\ebenesGehen0002_OV,c3d	D:\Qualisys\2024_Orthelligent\Data\P001\ebenesGehen0002_OV,c3d	D:\Qualisys\2024_Orthelligent\Data\P001\ebenesGehen0002_OV,c3d	D:\Qualisys\2024_Orthelligent\Data\P001\ebenesGehen0002_OV,c3d	D:\Qualisys\2024_Orthelligent\Data\P001\ebenesGehen0002_OV,c3d	D:\Qualisys\2024_Orthelligent\Data\P001\ebenesGehen0002_OV,c3d	D:\Qualisys\2024_Orthelligent\Data\P001\ebenesGehen0002_OV,c3d	D:\Qualisys\2024_Orthelligent\Data\P001\ebenesGehen0002_OV,c3d	D:\Qualisys\2024_Orthelligent\Data\P001\ebenesGehen0002_OV,c3d	D:\Qualisys\2024_Orthelligent\Data\P001\ebenesGehen0002_OV,c3d	D:\Qualisys\2024_Orthelligent\Data\P001\ebenesGehen0002_OV,c3d	D:\Qualisys\2024_Orthelligent\Data\P001\ebenesGehen0002_OV,c3d	D:\Qualisys\2024_Orthelligent\Data\P001\ebenesGehen0002_OV,c3d	D:\Qualisys\2024_Orthelligent\Data\P001\ebenesGehen0002_OV,c3d	D:\Qualisys\2024_Orthelligent\Data\P001\ebenesGehen0002_OV,c3d	D:\Qualisys\2024_Orthelligent\Data\P001\ebenesGehen0002_OV,c3d	D:\Qualisys\2024_Orthelligent\Data\P001\ebenesGehen0002_OV,c3d	D:\Qualisys\2024_Orthelligent\Data\P001\ebenesGehen0002_OV,c3d	D:\Qualisys\2024_Orthelligent\Data\P001\ebenesGehen0002_OV,c3d	D:\Qualisys\2024_Orthelligent\Data\P001\ebenesGehen0002_OV,c3d	D:\Qualisys\2024_Orthelligent\Data\P001\ebenesGehen0002_OV,c3d
	Left Ankle Mean Angle	Left Ankle Mean Angle	Left Ankle Mean Angle	Left Ankle Mean Angle	Left Knee Mean Angle	Left Knee Mean Angle	Left Knee Mean Angle	Left Knee Mean Angle	Left Hip Mean Angle	Left Hip Mean Angle	Left Hip Mean Angle	Left Hip Mean Angle	Right Ankle Mean Angle	Right Ankle Mean Angle	Right Ankle Mean Angle	Right Ankle Mean Angle	Right Knee Mean Angle	Right Knee Mean Angle	Right Knee Mean Angle	Right Knee Mean Angle	Right Hip Mean Angle	Right Hip Mean Angle	Right Hip Mean Angle	Right Hip Mean Angle	Left Ankle Mean Angle	Left Ankle Mean Angle	Left Knee Mean Angle	Left Knee Mean Angle	Left Hip Mean Angle	Left Hip Mean Angle	Right Ankle Mean Angle	Right Ankle Mean Angle	Right Knee Mean Angle	Right Knee Mean Angle	Right Hip Mean Angle	Right Hip Mean Angle	Speed	Left_Strides_Per_Minute_Count	Left_Strides_Per_Minute_Mean	Left_Strides_Per_Minute_StdDev	Right_Strides_Per_Minute_Count	Right_Strides_Per_Minute_Mean	Right_Strides_Per_Minute_StdDev	Left_Stride_Length_Count	Left_Stride_Length_Mean	Left_Stride_Length_StdDev	Right_Stride_Length_Count	Right_Stride_Length_Mean	Right_Stride_Length_StdDev
	P2D	P2D	P2D	P2D	P2D	P2D	P2D	P2D	P2D	P2D	P2D	P2D	P2D	P2D	P2D	P2D	P2D	P2D	P2D	P2D	P2D	P2D	P2D	P2D	P2D	P2D	P2D	P2D	P2D	P2D	P2D	P2D	P2D	P2D	P2D	P2D	METRIC	METRIC	METRIC	METRIC	METRIC	METRIC	METRIC	METRIC	METRIC	METRIC	METRIC	METRIC	METRIC
	ORIGINAL	ORIGINAL	ORIGINAL	ORIGINAL	ORIGINAL	ORIGINAL	ORIGINAL	ORIGINAL	ORIGINAL	ORIGINAL	ORIGINAL	ORIGINAL	ORIGINAL	ORIGINAL	ORIGINAL	ORIGINAL	ORIGINAL	ORIGINAL	ORIGINAL	ORIGINAL	ORIGINAL	ORIGINAL	ORIGINAL	ORIGINAL	ORIGINAL	ORIGINAL	ORIGINAL	ORIGINAL	ORIGINAL	ORIGINAL	ORIGINAL	ORIGINAL	ORIGINAL	ORIGINAL	ORIGINAL	ORIGINAL	TEMPORAL_DISTANCE	TEMPORAL_DISTANCE	TEMPORAL_DISTANCE	TEMPORAL_DISTANCE	TEMPORAL_DISTANCE	TEMPORAL_DISTANCE	TEMPORAL_DISTANCE	TEMPORAL_DISTANCE	TEMPORAL_DISTANCE	TEMPORAL_DISTANCE	TEMPORAL_DISTANCE	TEMPORAL_DISTANCE	TEMPORAL_DISTANCE
ITEM	X	Y	X	Y	X	Y	X	Y	X	Y	X	Y	X	Y	X	Y	X	Y	X	Y	X	Y	X	Y	X	Y	X	Y	X	Y	X	Y	X	Y	X	Y	X	X	X	X	X	X	X	X	X	X	X	X	X
1	1	-2.39945	0	0.76367	1	-3.91707	0	0.23725	1	31.6862	0	0.74284	1	1.22928	0	0.55315	1	-7.90577	0	2.14418	1	37.3778	0	0.2947	1	-2.78853	1	-3.8815	1	32.0961	1	0.99264	1	-9.90691	1	37.7094	2.7847	2	58.8292	0.81566	2	58.9855	1.43471	2	2.8424	0.01835	2	2.83142	0.03938
2	2	-2.76634	0	0.79641	2	-4.09522	0	0.06748	2	31.6987	0	0.66055	2	0.80865	0	0.77218	2	-8.08827	0	2.19084	2	37.4083	0	0.39312	2	-3.22166	2	-4.0312	2	32.1248	2	0.26555	2	-10.1783	2	37.8518
3	3	-3.32739	0	0.78801	3	-4.64229	0	0.13694	3	31.7256	0	0.60986	3	0.21435	0	1.01537	3	-8.77493	0	2.23113	3	37.4978	0	0.50219	3	-3.81711	3	-4.59854	3	32.186	3	-0.64808	3	-10.9853	3	38.0696
4	4	-4.08521	0	0.73259	4	-5.51645	0	0.25036	4	31.7693	0	0.59923	4	-0.59247	0	1.2276	4	-9.86362	0	2.28757	4	37.6289	0	0.62156	4	-4.56375	4	-5.55013	4	32.2791	4	-1.71368	4	-12.2318	4	38.3416
5	5	-5.00489	0	0.63801	5	-6.64516	0	0.32265	5	31.8233	0	0.62867	5	-1.61092	0	1.34688	5	-11.2217	0	2.37821	5	37.7715	0	0.74403	5	-5.42092	5	-6.81499	5	32.3933	5	-2.84911	5	-13.7821	5	38.6275
6	6	-6.0154	0	0.53618	6	-7.92956	0	0.38623	6	31.8682	0	0.69195	6	-2.77918	0	1.34849	6	-12.717	0	2.49469	6	37.8896	0	0.85245	6	-6.32367	6	-8.28714	6	32.5052	6	-3.95318	6	-15.4811	6	38.8719
7	7	-7.03389	0	0.47632	7	-9.27254	0	0.50833	7	31.8778	0	0.7807	7	-3.98568	0	1.26568	7	-14.2549	0	2.59447	7	37.9503	0	0.92098	7	-7.21062	7	-9.85213	7	32.5845	7	-4.94612	7	-17.1859	7	39.0126
8	8	-7.99776	0	0.4708	8	-10.611	0	0.71495	8	31.8291	0	0.88173	8	-5.1164	0	1.15808	8	-15.7953	0	2.61783	8	37.9314	0	0.92514	8	-8.04887	8	-11.4208	8	32.6025	8	-5.78455	8	-18.7922	8	38.9996
9	9	-8.88333	0	0.44809	9	-11.9217	0	0.96134	9	31.7081	0	0.97475	9	-6.08533	0	1.06242	9	-17.3331	0	2.52448	9	37.8249	0	0.85878	9	-8.83589	9	-12.9433	9	32.5386	9	-6.43507	9	-20.246	9	38.8146
10	10	-9.67149	0	0.33257	10	-13.1938	0	1.18411	10	31.5077	0	1.04002	10	-6.829	0	0.985	10	-18.8622	0	2.32646	10	37.6317	0	0.74773	10	-9.56563	10	-14.3924	10	32.3822	10	-6.85078	10	-21.5383	10	38.4758
11	11	-10.2784	0	0.14321	11	-14.389	0	1.34511	11	31.2187	0	1.0711	11	-7.29489	0	0.93386	11	-20.3468	0	2.09332	11	37.3516	0	0.64978	11	-10.1663	11	-15.7317	11	32.1272	11	-6.97834	11	-22.6842	11	38.0222
12	12	-10.5676	0	0.12674	12	-15.4301	0	1.44753	12	30.8237	0	1.07836	12	-7.4416	0	0.9335	12	-21.7165	0	1.91194	12	36.9768	0	0.62413	12	-10.496	12	-16.8968	12	31.7638	12	-6.78668	12	-23.6904	12	37.4895
13	13	-10.4651	0	0.24975	13	-16.2274	0	1.52086	13	30.302	0	1.07865	13	-7.2586	0	0.99785	13	-22.885	0	1.82378	13	36.4928	0	0.67435	13	-10.4482	13	-17.8086	13	31.2754	13	-6.29645	13	-24.5327	13	36.8937
14	14	-10.0319	0	0.29748	14	-16.7153	0	1.58945	14	29.6418	0	1.08242	14	-6.78612	0	1.10683	14	-23.7778	0	1.80608	14	35.8857	0	0.75487	14	-10.0464	14	-18.4026	14	30.647	14	-5.57498	14	-25.1657	14	36.2309
15	15	-9.41102	0	0.29089	15	-16.8713	0	1.65698	15	28.8453	0	1.08976	15	-6.10334	0	1.22964	15	-24.353	0	1.81158	15	35.147	0	0.82644	15	-9.41843	15	-18.6464	15	29.8726	15	-4.70041	15	-25.5491	15	35.4854
16	16	-8.73294	0	0.272	16	-16.7129	0	1.71292	16	27.9261	0	1.09511	16	-5.29471	0	1.35214	16	-24.6057	0	1.80599	16	34.275	0	0.87144	16	-8.71041	16	-18.5404	16	28.957	16	-3.73545	16	-25.6656	16	34.6408
17	17	-8.06738	0	0.26293	17	-16.2839	0	1.74379	17	26.9046	0	1.09225	17	-4.4277	0	1.47046	17	-24.5584	0	1.77551	17	33.2752	0	0.88622	17	-8.0239	17	-18.1115	17	27.9139	17	-2.72979	17	-25.5213	17	33.6855
18	18	-7.42721	0	0.26093	18	-15.6425	0	1.74093	18	25.8047	0	1.07829	18	-3.55003	0	1.57521	18	-24.2499	0	1.72006	18	32.1604	0	0.87296	18	-7.39932	18	-17.4091	18	26.765	18	-1.73237	18	-25.1395	18	32.6183
19	19	-6.79481	0	0.26369	19	-14.8514	0	1.70367	19	24.651	0	1.05513	19	-2.69428	0	1.64937	19	-23.7264	0	1.64673	19	30.9499	0	0.83676	19	-6.83153	19	-16.5015	19	25.5386	19	-0.79208	19	-24.5547	19	31.4491
20	20	-6.14722	0	0.2857	20	-13.9677	0	1.638	20	23.4652	0	1.02761	20	-1.87959	0	1.67752	20	-23.037	0	1.56635	20	29.6689	0	0.78454	20	-6.29037	20	-15.4641	20	24.2649	20	0.05517	20	-23.8089	20	30.1975
21	21	-5.47042	0	0.33793	21	-13.0356	0	1.55259	21	22.2647	0	0.99976	21	-1.11031	0	1.65551	21	-22.2311	0	1.4914	21	28.346	0	0.72352	21	-5.73932	21	-14.3661	21	22.9708	21	0.80002	21	-22.9494	21	28.8894
22	22	-4.76518	0	0.40461	22	-12.0844	0	1.45616	22	21.061	0	0.97366	22	-0.37893	0	1.59142	22	-21.3556	0	1.43255	22	27.006	0	0.65908	22	-5.15076	22	-13.2603	22	21.6767	22	1.45836	22	-22.0237	22	27.5493
23	23	-4.04898	0	0.4568	23	-11.1311	0	1.3559	23	19.8592	0	0.94929	23	0.32512	0	1.50015	23	-20.4505	0	1.39507	23	25.6665	0	0.5947	23	-4.51593	23	-12.1798	23	20.3952	23	2.05735	23	-21.0743	23	26.1974
24	24	-3.35657	0	0.47008	24	-10.1853	0	1.25707	24	18.6597	0	0.92429	24	1.00544	0	1.39633	24	-19.5457	0	1.37638	24	24.3365	0	0.53293	24	-3.84903	24	-11.1398	24	19.1315	24	2.61765	24	-20.1342	24	24.8476
25	25	-2.73362	0	0.43156	25	-9.25307	0	1.16397	25	17.4609	0	0.89575	25	1.65387	0	1.29244	25	-18.6599	0	1.3674	25	23.0185	0	0.47664	25	-3.18326	25	-10.1441	25	17.8852	25	3.14614	25	-19.2242	25	23.5075
26	26	-2.22184	0	0.34633	26	-8.33903	0	1.08003	26	16.2605	0	0.86307	26	2.25298	0	1.20005	26	-17.804	0	1.35776	26	21.7114	0	0.43039	26	-2.56168	26	-9.19022	26	16.6534	26	3.63866	26	-18.3546	26	22.1807
27	27	-1.84184	0	0.24823	27	-7.44677	0	1.00733	27	15.0568	0	0.82812	27	2.78423	0	1.13034	27	-16.9829	0	1.33957	27	20.4142	0	0.39949	27	-2.02376	27	-8.27311	27	15.4311	27	4.08856	27	-17.5279	27	20.8689
28	28	-1.5855	0	0.21448	28	-6.57855	0	0.94645	28	13.8484	0	0.79364	28	3.23804	0	1.09049	28	-16.1996	0	1.30853	28	19.1268	0	0.38579	28	-1.59305	28	-7.38787	28	14.2115	28	4.49372	28	-16.7424	28	19.5723
29	29	-1.41994	0	0.2783	29	-5.73402	0	0.89648	29	12.6328	0	0.76215	29	3.61975	0	1.07993	29	-15.4563	0	1.26452	29	17.8496	0	0.38574	29	-1.27083	29	-6.53013	29	12.9862	29	4.85927	29	-15.995	29	18.2905
30	30	-1.29883	0	0.36373	30	-4.90872	0	0.85581	30	11.4064	0	0.73464	30	3.94857	0	1.09013	30	-14.754	0	1.21113	30	16.5822	0	0.39091	30	-1.03493	30	-5.69496	30	11.7463	30	5.19609	30	-15.2816	30	17.0212
31	31	-1.17762	0	0.4282	31	-4.09344	0	0.82357	31	10.1639	0	0.70937	31	4.25184	0	1.10791	31	-14.0908	0	1.15371	31	15.3233	0	0.39225	31	-0.84753	31	-4.87608	31	10.4842	31	5.51759	31	-14.5965	31	15.7589
32	32	-1.02558	0	0.46605	32	-3.2755	0	0.79945	32	8.89927	0	0.68268	32	4.55749	0	1.11925	32	-13.4606	0	1.09705	32	14.0686	0	0.38374	32	-0.6693	32	-4.0647	32	9.19333	32	5.83586	32	-13.9318	32	14.4956
33	33	-0.82661	0	0.48246	33	-2.44352	0	0.78423	33	7.60774	0	0.65102	33	4.88818	0	1.11244	33	-12.8542	0	1.04415	33	12.812	0	0.36384	33	-0.4678	33	-3.25239	33	7.87044	33	6.15959	33	-13.2788	33	13.2226
34	34	-0.57474	0	0.48233	34	-1.59205	0	0.77991	34	6.28747	0	0.61151	34	5.25704	0	1.07983	34	-12.2609	0	0.99574	34	11.5473	0	0.33447	34	-0.2211	34	-2.43412	34	6.51587	34	6.4925	34	-12.6294	34	11.9312
35	35	-0.26895	0	0.46854	35	-0.725	0	0.79028	35	4.94083	0	0.5627	35	5.66628	0	1.02005	35	-11.6727	0	0.95098	35	10.2687	0	0.30037	35	0.08325	35	-1.61231	35	5.13387	35	6.83491	35	-11.9791	35	10.6153
36	36	0.08977	0	0.44494	36	0.14348	0	0.81919	36	3.57466	0	0.50488	36	6.10815	0	0.93852	36	-11.0871	0	0.90837	36	8.97255	0	0.2689	36	0.44918	36	-0.79826	36	3.73278	36	7.18514	36	-11.3291	36	9.27345
37	37	0.49962	0	0.41816	37	0.99073	0	0.86862	37	2.19957	0	0.43988	37	6.56929	0	0.84711	37	-10.5084	0	0.86736	37	7.65907	0	0.2505	37	0.87407	37	-0.01103	37	2.3243	37	7.54317	37	-10.6867	37	7.90995
38	38	0.95763	0	0.39512	38	1.78919	0	0.93573	38	0.82844	0	0.37082	38	7.03691	0	0.76056	38	-9.94681	0	0.82862	38	6.33208	0	0.25621	38	1.34985	38	0.72662	38	0.92181	38	7.91288	38	-10.0641	38	6.53369
39	39	1.45865	0	0.37936	39	2.50968	0	1.01164	39	-0.52496	0	0.3031	39	7.50361	0	0.69178	39	-9.41692	0	0.79339	39	4.99892	0	0.28923	39	1.86571	39	1.3913	39	-0.46109	39	8.30154	39	-9.47693	39	5.1564
40	40	1.99541	0	0.36918	40	3.12411	0	1.08249	40	-1.84721	0	0.24305	40	7.96895	0	0.64785	40	-8.93604	0	0.76266	40	3.6697	0	0.34291	40	2.41001	40	1.96135	40	-1.81165	40	8.71692	40	-8.94273	40	3.79043
41	41	2.55931	0	0.36043	41	3.60784	0	1.13317	41	-3.12576	0	0.19685	41	8.43814	0	0.62815	41	-8.52236	0	0.73596	41	2.35654	0	0.40737	41	2.97246	41	2.41883	41	-3.11847	41	9.16332	41	-8.47896	41	2.44774
42	42	3.1401	0	0.35078	42	3.94257	0	1.15245	42	-4.34956	0	0.16926	42	8.91883	0	0.62669	42	-8.19366	0	0.71083	42	1.07226	0	0.47334	42	3.54475	42	2.75079	42	-4.37106	42	9.64079	42	-8.10228	42	1.13869
43	43	3.72549	0	0.34116	43	4.1196	0	1.13645	43	-5.51037	0	0.16095	43	9.41692	0	0.63514	43	-7.96528	0	0.68275	43	-0.17057	0	0.53247	43	4.11941	43	2.95098	43	-5.56091	43	10.1442	43	-7.82618	43	-0.12907
44	44	4.30163	0	0.33519	44	4.14079	0	1.08839	44	-6.60282	0	0.16756	44	9.93301	0	0.64599	44	-7.84909	0	0.6461	44	-1.35953	0	0.57743	44	4.68862	44	3.02069	44	-6.68195	44	10.6637	44	-7.6616	44	-1.34709
45	45	4.85436	0	0.33774	45	4.01582	0	1.01547	45	-7.62265	0	0.18206	45	10.4598	0	0.65409	45	-7.853	0	0.59736	45	-2.482	0	0.60254	45	5.2436	45	2.96729	45	-7.72959	45	11.1855	45	-7.61673	45	-2.50417
46	46	5.36954	0	0.354	46	3.75753	0	0.92646	46	-8.56522	0	0.1983	46	10.9816	0	0.6558	46	-7.98039	0	0.53811	46	-3.5263	0	0.60442	46	5.77563	46	2.79901	46	-8.69843	46	11.6912	46	-7.69667	46	-3.58767
47	47	5.83199	0	0.38692	47	3.37764	0	0.8298	47	-9.42554	0	0.21191	47	11.475	0	0.64718	47	-8.22943	0	0.47679	47	-4.48371	0	0.58357	47	6.27452	47	2.52094	47	-9.58181	47	12.1576	47	-7.90193	47	-4.58662
48	48	6.22435	0	0.43766	48	2.8836	0	0.73341	48	-10.1991	0	0.21958	48	11.9144	0	0.62471	48	-8.5928	0	0.42594	48	-5.35045	0	0.54501	48	6.72658	48	2.1316	48	-10.3721	48	12.5598	48	-8.22811	48	-5.49525
49	49	6.52737	0	0.50726	49	2.27741	0	0.64443	49	-10.8829	0	0.21903	49	12.2761	0	0.58678	49	-9.05778	0	0.39466	49	-6.12902	0	0.49735	49	7.11262	49	1.62273	49	-11.0632	49	12.8755	49	-8.66499	49	-6.31542
50	50	6.72153	0	0.59488	50	1.55496	0	0.56869	50	-11.4761	0	0.20811	50	12.5451	0	0.53357	50	-9.6098	0	0.38196	50	-6.82654	0	0.45212	50	7.40753	50	0.98059	50	-11.6513	50	13.0897	50	-9.19914	50	-7.05523
51	51	6.78874	0	0.69291	51	0.70569	0	0.5098	51	-11.9788	0	0.18548	51	12.7158	0	0.46743	51	-10.2364	0	0.37811	51	-7.4525	0	0.42044	51	7.5807	51	0.18883	51	-12.1353	51	13.1963	51	-9.8197	51	-7.7246
52	52	6.7126	0	0.78749	52	-0.28734	0	0.469	52	-12.3899	0	0.1513	52	12.7877	0	0.39243	52	-10.9322	0	0.37306	52	-8.01482	0	0.40795	52	7.59938	52	-0.76997	52	-12.5159	52	13.1959	52	-10.5261	52	-8.32824
53	53	6.47551	0	0.86413	53	-1.44532	0	0.44426	53	-12.7056	0	0.10808	53	12.7572	0	0.31126	53	-11.7036	0	0.36577	53	-8.51577	0	0.41169	53	7.43152	53	-1.91196	53	-12.7942	53	13.0864	53	-11.3324	53	-8.86199
54	54	6.05473	0	0.91409	54	-2.78968	0	0.43049	54	-12.9194	0	0.06081	54	12.6089	0	0.22339	54	-12.5716	0	0.36988	54	-8.94961	0	0.42186	54	7.04732	54	-3.25063	54	-12.9703	54	12.8525	54	-12.2671	54	-9.31074
55	55	5.42091	0	0.93664	55	-4.33738	0	0.42097	55	-13.023	0	0.01731	55	12.3066	0	0.12916	55	-13.569	0	0.41197	55	-9.30258	0	0.42871	55	6.4193	55	-4.79489	55	-13.0418	55	12.4555	55	-13.3678	55	-9.65057
56	56	4.54019	0	0.93837	56	-6.09737	0	0.40963	56	-13.0067	0	0.02658	56	11.7909	0	0.08735	56	-14.7351	0	0.51074	56	-9.55372	0	0.42844	56	5.52275	56	-6.54813	56	-13.0024	56	11.8277	56	-14.6724	56	-9.85284
57	57	3.37481	0	0.93042	57	-8.06785	0	0.39286	57	-12.8589	0	0.05259	57	10.9831	0	0.21737	57	-16.1076	0	0.65913	57	-9.67706	0	0.42638	57	4.33176	57	-8.50629	57	-12.8413	57	10.877	57	-16.21	57	-9.88952
58	58	1.87604	0	0.92623	58	-10.2324	0	0.37103	58	-12.5668	0	0.06666	58	9.79697	0	0.42187	58	-17.7145	0	0.83448	58	-9.64565	0	0.43451	58	2.80816	58	-10.654	58	-12.5446	58	9.50139	58	-17.9937	58	-9.73724
59	59	-0.03186	0	0.93933	59	-12.5543	0	0.34983	59	-12.1178	0	0.07007	59	8.14791	0	0.67794	59	-19.563	0	1.01283	59	-9.43534	0	0.46458	59	0.88246	59	-12.9578	59	-12.0966	59	7.60164	59	-20.0136	59	-9.38088
60	60	-2.4693	0	0.98665	60	-14.973	0	0.34023	60	-11.5015	0	0.06696	60	5.95339	0	0.98459	60	-21.6313	0	1.17569	60	-9.02878	0	0.51901	60	-1.56012	60	-15.3626	60	-11.4823	60	5.08732	60	-22.2337	60	-8.81552
61	61	-5.60562	0	1.09228	61	-17.4067	0	0.35216	61	-10.7129	0	0.06273	61	3.12307	0	1.34112	61	-23.8652	0	1.31384	61	-8.41813	0	0.58989	61	-4.67713	61	-17.7927	61	-10.6917	61	1.87316	61	-24.5914	61	-8.04766
62	62	-9.6285	0	1.27715	62	-19.7684	0	0.38491	62	-9.75329	0	0.06299	62	-0.44881	0	1.73384	62	-26.1851	0	1.42937	62	-7.60452	0	0.6651	62	-8.63919	62	-20.1647	62	-9.72272	62	-2.11538	62	-27.0096	62	-7.09245
63	63	-14.6476	0	1.53458	63	-21.9968	0	0.42585	63	-8.62805	0	0.07208	63	-4.8679	0	2.11041	63	-28.5054	0	1.5331	63	-6.59452	0	0.73382	63	-13.5458	63	-22.416	63	-8.58018	63	-6.90113	63	-29.4192	63	-5.96597
64	64	-20.5196	0	1.82399	64	-24.0972	0	0.4572	64	-7.34132	0	0.09066	64	-10.1636	0	2.34726	64	-30.768	0	1.63936	64	-5.39422	0	0.79032	64	-19.2575	64	-24.5419	64	-7.27065	64	-12.3438	64	-31.7932	64	-4.67619
65	65	-26.6965	0	2.10139	65	-26.1646	0	0.46118	65	-5.89109	0	0.11634	65	-16.1353	0	2.26867	65	-32.9816	0	1.76099	65	-4.00338	0	0.83357	65	-25.221	65	-26.6184	65	-5.79719	65	-18.0016	65	-34.1773	65	-3.21915
66	66	-32.3025	0	2.35611	66	-28.3658	0	0.42356	66	-4.2696	0	0.14709	66	-22.208	0	1.82844	66	-35.2404	0	1.9063	66	-2.4157	0	0.86351	66	-30.5331	66	-28.791	66	-4.15824	66	-23.1317	66	-36.6856	66	-1.58473
67	67	-36.4572	0	2.60515	67	-30.883	0	0.33744	67	-2.4685	0	0.18375	67	-27.495	0	1.55343	67	-37.697	0	2.07616	67	-0.62529	0	0.88105	67	-34.3055	67	-31.2265	67	-2.35016	67	-26.9314	67	-39.4569	67	0.2361
68	68	-38.5662	0	2.84744	68	-33.8477	0	0.20516	68	-0.48279	0	0.22979	68	-31.1381	0	2.26811	68	-40.4971	0	2.25235	68	1.3683	0	0.88889	68	-35.9987	68	-34.0528	68	-0.36875	68	-28.8544	68	-42.5868	68	2.24716
69	69	-38.3804	0	3.00532	69	-37.2874	0	0.04983	69	1.68634	0	0.28781	69	-32.6475	0	3.41859	69	-43.714	0	2.3899	69	3.56026	0	0.89009	69	-35.4979	69	-37.3063	69	1.78696	69	-28.7697	69	-46.0744	69	4.44611
70	70	-35.8375	0	2.83428	70	-41.0995	0	0.17148	70	4.02802	0	0.3566	70	-31.9718	0	4.37189	70	-47.3083	0	2.4314	70	5.93881	0	0.88495	70	-33.0249	70	-40.9016	70	4.10746	70	-26.9264	70	-49.8055	70	6.81863
71	71	-30.6263	0	1.6575	71	-45.0605	0	0.37022	71	6.51494	0	0.43325	71	-29.3794	0	4.8279	71	-51.1247	0	2.33904	71	8.48166	0	0.87135	71	-29.0102	71	-44.6392	71	6.56593	71	-23.8167	71	-53.5803	71	9.33441
72	72	-22.8116	0	1.17141	72	-48.881	0	0.55676	72	9.09766	0	0.51625	72	-25.3241	0	4.66925	72	-54.9239	0	2.11833	72	11.1516	0	0.85106	72	-24.1607	72	-48.2548	72	9.11462	72	-20.0066	72	-57.1682	72	11.9507
73	73	-16.825	0	2.53545	73	-52.2879	0	0.71414	73	11.7105	0	0.60462	73	-20.4512	0	4.03167	73	-58.4449	0	1.81446	73	13.8954	0	0.83393	73	-19.6663	73	-51.4962	73	11.6924	73	-16.0539	73	-60.3652	73	14.6182
74	74	-14.2488	0	1.8308	74	-55.0938	0	0.83196	74	14.2874	0	0.69607	74	-15.7129	0	3.37946	74	-61.4738	0	1.48627	74	16.6513	0	0.83295	74	-16.3017	74	-54.1897	74	14.2389	74	-12.5136	74	-63.0329	74	17.288
75	75	-12.7485	0	0.93711	75	-57.2199	0	0.90499	75	16.7755	0	0.78643	75	-12.0006	0	3.0117	75	-63.8809	0	1.18154	75	19.3589	0	0.85249	75	-13.8296	75	-56.2626	75	16.7055	75	-9.78119	75	-65.1078	75	19.9185
76	76	-11.3753	0	0.56983	76	-58.6772	0	0.93522	76	19.1412	0	0.86993	76	-9.53497	0	2.68799	76	-65.6164	0	0.92689	76	21.9676	0	0.88234	76	-11.8427	76	-57.7218	76	19.0603	76	-7.91142	76	-66.5815	76	22.475
77	77	-10.004	0	0.62808	77	-59.5225	0	0.93071	77	21.3666	0	0.94089	77	-7.97579	0	2.21053	77	-66.6898	0	0.73148	77	24.4396	0	0.90637	77	-10.1258	77	-58.6122	77	21.2863	77	-6.687	77	-67.4747	77	24.9267
78	78	-8.6628	0	0.74298	78	-59.8198	0	0.89913	78	23.4402	0	0.99495	78	-6.86834	0	1.61636	78	-67.1448	0	0.59969	78	26.7489	0	0.91453	78	-8.60071	78	-58.9881	78	23.374	78	-5.81618	78	-67.8205	78	27.2443
79	79	-7.40067	0	0.81199	79	-59.6229	0	0.84569	79	25.3514	0	1.02898	79	-5.89462	0	1.02255	79	-67.0393	0	0.53709	79	28.8779	0	0.90737	79	-7.25696	79	-58.8969	79	25.3157	79	-5.07611	79	-67.6595	79	29.4018
80	80	-6.26352	0	0.83404	80	-58.9704	0	0.77573	80	27.0885	0	1.04176	80	-4.91837	0	0.53747	80	-66.4338	0	0.53467	80	30.8151	0	0.89296	80	-6.10336	80	-58.3722	80	27.1012	80	-4.35631	80	-67.0342	80	31.3791
81	81	-5.28003	0	0.82207	81	-57.8884	0	0.69666	81	28.6405	0	1.03447	81	-3.92982	0	0.29375	81	-65.3834	0	0.56263	81	32.5543	0	0.87993	81	-5.1372	81	-57.4336	81	28.719	81	-3.63314	81	-65.985	81	33.1624
82	82	-4.45648	0	0.79096	82	-56.3949	0	0.61638	82	30.0001	0	1.01011	82	-2.9691	0	0.3795	82	-63.9341	0	0.59333	82	34.0938	0	0.87247	82	-4.33743	82	-56.0938	82	30.1591	82	-2.92183	82	-64.5479	82	34.7448
83	83	-3.78275	0	0.75425	83	-54.5054	0	0.54278	83	31.1649	0	0.97346	83	-2.07559	0	0.52833	83	-62.1219	0	0.61574	83	35.4364	0	0.86988	83	-3.67541	83	-54.3651	83	31.4157	83	-2.24197	83	-62.7552	83	36.1259
84	84	-3.24368	0	0.72245	84	-52.2379	0	0.48579	84	32.1369	0	0.93058	84	-1.26974	0	0.64061	84	-59.9784	0	0.63143	84	36.5902	0	0.86859	84	-3.13002	84	-52.2627	84	32.4873	84	-1.60253	84	-60.6385	84	37.3105
85	85	-2.82733	0	0.69907	85	-49.6138	0	0.45759	85	32.9209	0	0.88782	85	-0.55634	0	0.71272	85	-57.5337	0	0.64606	85	37.5672	0	0.86429	85	-2.69727	85	-49.8053	85	33.3757	85	-1.00334	85	-58.2275	85	38.3086
86	86	-2.52131	0	0.67843	86	-46.6575	0	0.46751	86	33.5237	0	0.85061	86	0.06718	0	0.74831	86	-54.8148	0	0.66437	86	38.3811	0	0.85324	86	-2.37955	86	-47.0149	86	34.0856	86	-0.44144	86	-55.5471	86	39.132
87	87	-2.30881	0	0.65052	87	-43.3961	0	0.51697	87	33.9528	0	0.82466	87	0.60629	0	0.74758	87	-51.8424	0	0.68863	87	39.0431	0	0.83259	87	-2.17238	87	-43.9161	87	34.6238	87	0.08629	87	-52.615	87	39.7911
88	88	-2.17066	0	0.60937	88	-39.8592	0	0.60099	88	34.2148	0	0.81744	88	1.07	0	0.70982	88	-48.6304	0	0.71781	88	39.5593	0	0.80075	88	-2.05802	88	-40.5355	88	34.997	88	0.58484	88	-49.4422	88	40.2918
89	89	-2.08954	0	0.5576	89	-36.0826	0	0.71053	89	34.3156	0	0.83648	89	1.4686	0	0.63624	89	-45.19	0	0.7481	89	39.9302	0	0.75776	89	-2.00921	89	-36.9031	89	35.2103	89	1.06055	89	-46.0359	89	40.6342
90	90	-2.052	0	0.50147	90	-32.1158	0	0.83123	90	34.262	0	0.88507	90	1.80661	0	0.53122	90	-41.5359	0	0.7751	90	40.1524	0	0.70477	90	-1.99904	90	-33.0576	90	35.2672	90	1.51564	90	-42.4061	90	40.8133
91	91	-2.04812	0	0.44586	91	-28.0295	0	0.94198	91	34.066	0	0.95766	91	2.0788	0	0.40843	91	-37.6956	0	0.79369	91	40.222	0	0.64266	91	-2.00822	91	-29.0546	91	35.1719	91	1.94308	91	-38.5742	91	40.822
92	92	-2.07047	0	0.39376	92	-23.9188	0	1.01746	92	33.7487	0	1.03943	92	2.27228	0	0.30932	92	-33.7202	0	0.79488	92	40.14	0	0.57227	92	-2.03151	92	-24.9719	92	34.9344	92	2.32281	92	-34.5823	92	40.6577
93	93	-2.11034	0	0.34711	93	-19.8998	0	1.03378	93	33.3419	0	1.11115	93	2.37303	0	0.31049	93	-29.6925	0	0.76739	93	39.9196	0	0.49722	93	-2.073	93	-20.9104	93	34.5749	93	2.62554	93	-30.5032	93	40.3327
94	94	-2.1541	0	0.30679	94	-16.1019	0	0.97729	94	32.8888	0	1.15579	94	2.37619	0	0.41242	94	-25.7294	0	0.70195	94	39.5917	0	0.42721	94	-2.13654	94	-16.9935	94	34.1271	94	2.8243	94	-26.4462	94	39.8804
95	95	-2.18543	0	0.27778	95	-12.6568	0	0.85124	95	32.4404	0	1.16316	95	2.29443	0	0.53516	95	-21.9758	0	0.59696	95	39.2029	0	0.37899	95	-2.21938	95	-13.3591	95	33.6382	95	2.90769	95	-22.5543	95	39.3548
96	96	-2.19082	0	0.2751	96	-9.68557	0	0.67836	96	32.0485	0	1.13223	96	2.15574	0	0.62817	96	-18.5854	0	0.46135	96	38.8078	0	0.36784	96	-2.3082	96	-10.1438	96	33.1639	96	2.88109	96	-18.9873	96	38.8198
97	97	-2.16886	0	0.30715	97	-7.27947	0	0.50418	97	31.7527	0	1.06964	97	1.99039	0	0.66567	97	-15.6955	0	0.31877	97	38.4548	0	0.39302	97	-2.38581	97	-7.45946	97	32.7537	97	2.75568	97	-15.8947	97	38.3338
98	98	-2.13882	0	0.35294	98	-5.47885	0	0.41096	98	31.5677	0	0.98692	98	1.81518	0	0.63307	98	-13.4	0	0.22833	98	38.1724	0	0.43642	98	-2.44441	98	-5.36774	98	32.4353	98	2.53481	98	-13.3856	98	37.9344
99	99	-2.14187	0	0.3774	99	-4.26449	0	0.4714	99	31.4773	0	0.89613	99	1.62402	0	0.5254	99	-11.7352	0	0.27077	99	37.9649	0	0.47781	99	-2.49577	99	-3.86755	99	32.2052	99	2.20702	99	-11.513	99	37.6339
100	100	-2.2313	0	0.35293	100	-3.57562	0	0.63422	100	31.4464	0	0.80734	100	1.38748	0	0.35142	100	-10.6866	0	0.3863	100	37.8202	0	0.50416	100	-2.56928	100	-2.9075	100	32.0348	100	1.74705	100	-10.2807	100	37.4268
101	101	-2.45831	0	0.26698	101	-3.3455	0	0.83372	101	31.442	0	0.72957	101	1.06165	0	0.1763	101	-10.2119	0	0.49045	101	37.7249	0	0.50927	101	-2.70368	101	-2.41856	101	31.8909	101	1.12717	101	-9.66803	101	37.3044
[truncated: 86 more columns]
