# Supplementary material for: Gait assessment using a 2D video-based motion analysis app in healthy subjects and subjects with lower limb amputation – A pilot study
Source: PLoS One. 2025 May 30;20(5):e0324499. doi: 10.1371/journal.pone.0324499 (PMC12124523; doi:10.1371/journal.pone.0324499)
Supplement: S1 Table — Raw data of all trials (M##) of the healthy subjects (0##) from the gait analysis recorded with the Orthelligent App (OV) and with the Qualisys system (Qual). (ZIP) [file pone.0324499.s001.zip › Subjects_healty_all_trials/001_Qual_ME3.xlsx]

## Sheet: Tabelle1
	Mean	Mean	Std Dev	Std Dev	Mean	Mean	Std Dev	Std Dev	Mean	Mean	Std Dev	Std Dev	Mean	Mean	Std Dev	Std Dev	Mean	Mean	Std Dev	Std Dev	Mean	Mean	Std Dev	Std Dev	D:\Qualisys\2024_Orthelligent\Data\P001\ebenesGehen0003_OV,c3d	D:\Qualisys\2024_Orthelligent\Data\P001\ebenesGehen0003_OV,c3d	D:\Qualisys\2024_Orthelligent\Data\P001\ebenesGehen0003_OV,c3d	D:\Qualisys\2024_Orthelligent\Data\P001\ebenesGehen0003_OV,c3d	D:\Qualisys\2024_Orthelligent\Data\P001\ebenesGehen0003_OV,c3d	D:\Qualisys\2024_Orthelligent\Data\P001\ebenesGehen0003_OV,c3d	D:\Qualisys\2024_Orthelligent\Data\P001\ebenesGehen0003_OV,c3d	D:\Qualisys\2024_Orthelligent\Data\P001\ebenesGehen0003_OV,c3d	D:\Qualisys\2024_Orthelligent\Data\P001\ebenesGehen0003_OV,c3d	D:\Qualisys\2024_Orthelligent\Data\P001\ebenesGehen0003_OV,c3d	D:\Qualisys\2024_Orthelligent\Data\P001\ebenesGehen0003_OV,c3d	D:\Qualisys\2024_Orthelligent\Data\P001\ebenesGehen0003_OV,c3d	D:\Qualisys\2024_Orthelligent\Data\P001\ebenesGehen0003_OV,c3d	D:\Qualisys\2024_Orthelligent\Data\P001\ebenesGehen0003_OV,c3d	D:\Qualisys\2024_Orthelligent\Data\P001\ebenesGehen0003_OV,c3d	D:\Qualisys\2024_Orthelligent\Data\P001\ebenesGehen0003_OV,c3d	D:\Qualisys\2024_Orthelligent\Data\P001\ebenesGehen0003_OV,c3d	D:\Qualisys\2024_Orthelligent\Data\P001\ebenesGehen0003_OV,c3d	D:\Qualisys\2024_Orthelligent\Data\P001\ebenesGehen0003_OV,c3d	D:\Qualisys\2024_Orthelligent\Data\P001\ebenesGehen0003_OV,c3d	D:\Qualisys\2024_Orthelligent\Data\P001\ebenesGehen0003_OV,c3d	D:\Qualisys\2024_Orthelligent\Data\P001\ebenesGehen0003_OV,c3d	D:\Qualisys\2024_Orthelligent\Data\P001\ebenesGehen0003_OV,c3d	D:\Qualisys\2024_Orthelligent\Data\P001\ebenesGehen0003_OV,c3d	D:\Qualisys\2024_Orthelligent\Data\P001\ebenesGehen0003_OV,c3d
	Left Ankle Mean Angle	Left Ankle Mean Angle	Left Ankle Mean Angle	Left Ankle Mean Angle	Left Knee Mean Angle	Left Knee Mean Angle	Left Knee Mean Angle	Left Knee Mean Angle	Left Hip Mean Angle	Left Hip Mean Angle	Left Hip Mean Angle	Left Hip Mean Angle	Right Ankle Mean Angle	Right Ankle Mean Angle	Right Ankle Mean Angle	Right Ankle Mean Angle	Right Knee Mean Angle	Right Knee Mean Angle	Right Knee Mean Angle	Right Knee Mean Angle	Right Hip Mean Angle	Right Hip Mean Angle	Right Hip Mean Angle	Right Hip Mean Angle	Left Ankle Mean Angle	Left Ankle Mean Angle	Left Knee Mean Angle	Left Knee Mean Angle	Left Hip Mean Angle	Left Hip Mean Angle	Right Ankle Mean Angle	Right Ankle Mean Angle	Right Knee Mean Angle	Right Knee Mean Angle	Right Hip Mean Angle	Right Hip Mean Angle	Speed	Left_Strides_Per_Minute_Count	Left_Strides_Per_Minute_Mean	Left_Strides_Per_Minute_StdDev	Right_Strides_Per_Minute_Count	Right_Strides_Per_Minute_Mean	Right_Strides_Per_Minute_StdDev	Left_Stride_Length_Count	Left_Stride_Length_Mean	Left_Stride_Length_StdDev	Right_Stride_Length_Count	Right_Stride_Length_Mean	Right_Stride_Length_StdDev
	P2D	P2D	P2D	P2D	P2D	P2D	P2D	P2D	P2D	P2D	P2D	P2D	P2D	P2D	P2D	P2D	P2D	P2D	P2D	P2D	P2D	P2D	P2D	P2D	P2D	P2D	P2D	P2D	P2D	P2D	P2D	P2D	P2D	P2D	P2D	P2D	METRIC	METRIC	METRIC	METRIC	METRIC	METRIC	METRIC	METRIC	METRIC	METRIC	METRIC	METRIC	METRIC
	ORIGINAL	ORIGINAL	ORIGINAL	ORIGINAL	ORIGINAL	ORIGINAL	ORIGINAL	ORIGINAL	ORIGINAL	ORIGINAL	ORIGINAL	ORIGINAL	ORIGINAL	ORIGINAL	ORIGINAL	ORIGINAL	ORIGINAL	ORIGINAL	ORIGINAL	ORIGINAL	ORIGINAL	ORIGINAL	ORIGINAL	ORIGINAL	ORIGINAL	ORIGINAL	ORIGINAL	ORIGINAL	ORIGINAL	ORIGINAL	ORIGINAL	ORIGINAL	ORIGINAL	ORIGINAL	ORIGINAL	ORIGINAL	TEMPORAL_DISTANCE	TEMPORAL_DISTANCE	TEMPORAL_DISTANCE	TEMPORAL_DISTANCE	TEMPORAL_DISTANCE	TEMPORAL_DISTANCE	TEMPORAL_DISTANCE	TEMPORAL_DISTANCE	TEMPORAL_DISTANCE	TEMPORAL_DISTANCE	TEMPORAL_DISTANCE	TEMPORAL_DISTANCE	TEMPORAL_DISTANCE
ITEM	X	Y	X	Y	X	Y	X	Y	X	Y	X	Y	X	Y	X	Y	X	Y	X	Y	X	Y	X	Y	X	Y	X	Y	X	Y	X	Y	X	Y	X	Y	X	X	X	X	X	X	X	X	X	X	X	X	X
1	1	-1.62787	0	0.38387	1	-4.71305	0	1.01393	1	31.8199	0	1.08336	1	0.84631	0	0.67704	1	-8.598	0	0.66382	1	36.2037	0	0.80969	1	-1.21383	1	-4.59516	1	30.8956	1	0.12108	1	-7.87566	1	35.2724	3.06152	1	55.8139	0	2	56.338	0	1	3.29099	0	2	3.26059	0.02644
2	2	-1.95706	0	0.60857	2	-4.71792	0	1.0221	2	31.7792	0	1.11199	2	0.4244	0	0.79801	2	-8.63333	0	0.68243	2	36.1218	0	0.76386	2	-1.27887	2	-4.45926	2	30.7803	2	-0.35761	2	-7.96788	2	35.2398
3	3	-2.49887	0	0.86176	3	-5.06355	0	1.05415	3	31.7258	0	1.14113	3	-0.19843	0	0.98186	3	-9.16867	0	0.79071	3	36.0995	0	0.70015	3	-1.53062	3	-4.65374	3	30.6584	3	-1.01789	3	-8.53718	3	35.2926
4	4	-3.25986	0	1.12713	4	-5.74431	0	1.08781	4	31.684	0	1.15825	4	-0.98918	0	1.18743	4	-10.0933	0	0.9444	4	36.1228	0	0.61736	4	-1.99001	4	-5.20749	4	30.5731	4	-1.88241	4	-9.49575	4	35.4158
5	5	-4.21425	0	1.35978	5	-6.72474	0	1.09037	5	31.6514	0	1.14707	5	-1.89444	0	1.32471	5	-11.2875	0	1.10882	5	36.1726	0	0.52011	5	-2.67887	5	-6.1278	5	30.5665	5	-2.90557	5	-10.7341	5	35.5834
6	6	-5.29424	0	1.4952	6	-7.93002	0	1.03883	6	31.6468	0	1.09422	6	-2.83749	0	1.34234	6	-12.6276	0	1.24041	6	36.2264	0	0.41254	6	-3.60129	6	-7.37021	6	30.6565	6	-3.95648	6	-12.1529	6	35.7662
7	7	-6.40619	0	1.5005	7	-9.26412	0	0.93723	7	31.6096	0	1.02595	7	-3.72551	0	1.23982	7	-14.0128	0	1.29202	7	36.2541	0	0.28728	7	-4.70289	7	-8.84441	7	30.829	7	-4.87973	7	-13.6859	7	35.9373
8	8	-7.47126	0	1.41565	8	-10.9295	0	0.55922	8	31.5631	0	0.96601	8	-4.48185	0	1.05503	8	-15.408	0	1.27387	8	36.2302	0	0.14062	8	-5.86051	8	-10.4444	8	31.0458	8	-5.58068	8	-15.292	8	36.0706
9	9	-8.45113	0	1.30818	9	-12.2353	0	0.4059	9	31.4741	0	0.95016	9	-5.08598	0	0.83847	9	-16.8086	0	1.2204	9	36.1337	0	0.07376	9	-6.95705	9	-12.0715	9	31.2528	9	-6.03608	9	-16.9212	9	36.1359
10	10	-9.32316	0	1.19063	10	-13.469	0	0.40914	10	31.3048	0	0.99979	10	-5.53419	0	0.63877	10	-18.1914	0	1.14549	10	35.9461	0	0.2439	10	-7.95526	10	-13.6291	10	31.3839	10	-6.26006	10	-18.4896	10	36.0963
11	11	-10.0283	0	1.02443	11	-14.5555	0	0.55949	11	31.0138	0	1.10948	11	-5.8061	0	0.56178	11	-19.4976	0	1.03554	11	35.6484	0	0.42608	11	-8.84563	11	-15.0102	11	31.3719	11	-6.28273	11	-19.8923	11	35.9144
12	12	-10.4639	0	0.80127	12	-15.4166	0	0.73935	12	30.5731	0	1.25068	12	-5.88673	0	0.68241	12	-20.6412	0	0.86778	12	35.2209	0	0.60064	12	-9.54357	12	-16.1134	12	31.1686	12	-6.13735	12	-21.0397	12	35.5655
13	13	-10.5551	0	0.5735	13	-15.9264	0	1.00879	13	29.9838	0	1.38288	13	-5.77936	0	0.88539	13	-21.5428	0	0.6366	13	34.6503	0	0.77259	13	-9.92096	13	-16.8797	13	30.7629	13	-5.85043	13	-21.8815	13	35.0448
14	14	-10.3278	0	0.39558	14	-16.2731	0	1.04897	14	29.6681	0	0.78913	14	-5.49856	0	1.06037	14	-22.1594	0	0.36368	14	33.9377	0	0.94718	14	-9.94082	14	-17.3118	14	30.181	14	-5.44263	14	-22.4101	14	34.3653
15	15	-9.89074	0	0.27569	15	-16.3331	0	1.10168	15	28.8581	0	0.84634	15	-5.06209	0	1.18323	15	-22.4928	0	0.13884	15	33.0973	0	1.12349	15	-9.69758	15	-17.4585	15	29.469	15	-4.93664	15	-22.6531	15	33.5495
16	16	-9.3538	0	0.20644	16	-16.145	0	1.18591	16	27.9499	0	0.91865	16	-4.49673	0	1.27002	16	-22.5751	0	0.28331	16	32.1515	0	1.29354	16	-9.31347	16	-17.3844	16	28.6683	16	-4.36167	16	-22.6582	16	32.6209
17	17	-8.77541	0	0.18556	17	-15.7634	0	1.30422	17	26.9666	0	1.00608	17	-3.84539	0	1.3304	17	-22.4528	0	0.51514	17	31.1243	0	1.44713	17	-8.84481	17	-17.1506	17	27.8054	17	-3.74865	17	-22.4797	17	31.6008
18	18	-8.16863	0	0.17929	18	-15.2442	0	1.44647	18	25.9266	0	1.10118	18	-3.15119	0	1.36246	18	-22.174	0	0.70284	18	30.0365	0	1.57585	18	-8.29295	18	-16.8053	18	26.8915	18	-3.12389	18	-22.1666	18	30.5073
19	19	-7.52906	0	0.15494	19	-14.6357	0	1.59581	19	24.8439	0	1.19207	19	-2.4427	0	1.35977	19	-21.7756	0	0.8353	19	28.9021	0	1.67758	19	-7.65628	19	-16.3796	19	25.9266	19	-2.50613	19	-21.7557	19	29.3544
20	20	-6.8568	0	0.11617	20	-13.9721	0	1.73135	20	23.7309	0	1.26717	20	-1.71865	0	1.33917	20	-21.2818	0	0.91812	20	27.729	0	1.75719	20	-6.96238	20	-15.8844	20	24.9089	20	-1.90529	20	-21.2698	20	28.1544
21	21	-6.1614	0	0.08917	21	-13.2722	0	1.83065	21	22.5989	0	1.31807	21	-0.96868	0	1.32657	21	-20.7244	0	0.93993	21	26.5339	0	1.80699	21	-6.25807	21	-15.3121	21	23.8394	21	-1.32123	21	-20.7216	21	26.9205
22	22	-5.45907	0	0.10946	22	-12.5432	0	1.87379	22	21.4573	0	1.34079	22	-0.19936	0	1.32753	22	-20.1333	0	0.88887	22	25.3332	0	1.82224	22	-5.58451	22	-14.6452	22	22.7219	22	-0.74382	22	-20.1198	22	25.6657
23	23	-4.77061	0	0.17338	23	-11.7852	0	1.84809	23	20.3119	0	1.33644	23	0.56566	0	1.32766	23	-19.5156	0	0.7855	23	24.1188	0	1.83461	23	-4.9589	23	-13.8681	23	21.5627	23	-0.15757	23	-19.4749	23	24.4022
24	24	-4.12014	0	0.24125	24	-10.997	0	1.7511	24	19.1654	0	1.31025	24	1.29108	0	1.29775	24	-18.8808	0	0.6476	24	22.9215	0	1.80697	24	-4.37241	24	-12.9759	24	20.3691	24	0.44843	24	-18.8017	24	23.1398
25	25	-3.53347	0	0.27322	25	-10.1805	0	1.59085	25	18.0182	0	1.26991	25	1.94573	0	1.22159	25	-18.2381	0	0.49313	25	21.731	0	1.76161	25	-3.80521	25	-11.9794	25	19.15	25	1.06983	25	-18.117	25	21.8845
26	26	-3.03527	0	0.24761	26	-9.34212	0	1.38367	26	16.8699	0	1.22371	26	2.49767	0	1.08722	26	-17.6063	0	0.3308	26	20.5453	0	1.70285	26	-3.25076	26	-10.9036	26	17.9145	26	1.68293	26	-17.4348	26	20.6364
27	27	-2.64101	0	0.1844	27	-8.49335	0	1.15101	27	15.7204	0	1.17956	27	2.9368	0	0.91622	27	-16.9698	0	0.21922	27	19.3236	0	1.69033	27	-2.72626	27	-9.78371	27	16.6717	27	2.25352	27	-16.7627	27	19.3906
28	28	-2.34854	0	0.17278	28	-7.64874	0	0.91737	28	14.5709	0	1.14414	28	3.23472	0	0.67984	28	-16.3704	0	0.24617	28	18.1237	0	1.6307	28	-2.26099	28	-8.66062	28	15.4315	28	2.75373	28	-16.1018	28	18.1404
29	29	-2.13681	0	0.25859	29	-6.82275	0	0.70978	29	13.423	0	1.12285	29	3.37149	0	0.33465	29	-15.8275	0	0.48183	29	16.939	0	1.53064	29	-1.87553	29	-7.57571	29	14.2046	29	3.1741	29	-15.4484	29	16.8797
30	30	-1.97192	0	0.35965	30	-6.02566	0	0.55544	30	12.2774	0	1.11918	30	3.30634	0	0.24379	30	-15.3331	0	0.8258	30	15.7993	0	1.34874	30	-1.56918	30	-6.5643	30	13.0007	30	3.52472	30	-14.7975	30	15.6045
31	31	-1.81605	0	0.43541	31	-5.26126	0	0.47308	31	11.1331	0	1.13478	31	3.7568	0	0.24418	31	-14.3297	0	0.29152	31	15.2607	0	0.84863	31	-1.31716	31	-5.64987	31	11.8269	31	3.82893	31	-14.1451	31	14.3142
32	32	-1.63807	0	0.48256	32	-4.52642	0	0.45846	32	9.98677	0	1.1695	32	3.96924	0	0.30363	32	-13.6182	0	0.26643	32	13.9722	0	0.85654	32	-1.08211	32	-4.84005	32	10.6857	32	4.1154	32	-13.4908	32	13.0107
33	33	-1.42115	0	0.51085	33	-3.81274	0	0.48898	33	8.83261	0	1.22119	33	4.19971	0	0.36019	33	-12.8933	0	0.23022	33	12.6629	0	0.85609	33	-0.83208	33	-4.12501	33	9.57238	33	4.41099	33	-12.839	33	11.6986
34	34	-1.16174	0	0.53116	34	-3.11017	0	0.54653	34	7.66441	0	1.28598	34	4.45835	0	0.40883	34	-12.1585	0	0.19961	34	11.3345	0	0.84308	34	-0.54987	34	-3.48015	34	8.47583	34	4.73489	34	-12.1971	34	10.3843
35	35	-0.86316	0	0.54961	35	-2.41061	0	0.61986	35	6.4771	0	1.35828	35	4.74877	0	0.45185	35	-11.4221	0	0.20951	35	9.99164	0	0.81451	35	-0.23212	35	-2.87269	35	7.37992	35	5.09693	35	-11.5749	35	9.07536
36	36	-0.53029	0	0.56649	36	-1.71106	0	0.6958	36	5.26882	0	1.43043	36	5.07059	0	0.49423	36	-10.698	0	0.27978	36	8.65138	0	0.77397	36	0.11576	36	-2.2714	36	6.26838	36	5.49855	36	-10.9835	36	7.77958
37	37	-0.16868	0	0.57796	37	-1.01453	0	0.75899	37	4.0403	0	1.49399	37	5.42712	0	0.54145	37	-9.98783	0	0.39512	37	7.28866	0	0.70628	37	0.48322	37	-1.65512	37	5.12985	37	5.93583	37	-10.4327	37	6.50333
38	38	0.21593	0	0.57859	38	-0.3293	0	0.79689	38	2.79347	0	1.541	38	5.80996	0	0.59397	38	-9.32318	0	0.52972	38	5.95054	0	0.63352	38	0.85829	38	-1.01621	38	3.95745	38	6.40382	38	-9.93087	38	5.25059
39	39	0.61843	0	0.56506	39	0.3314	0	0.80289	39	1.53159	0	1.56461	39	6.22031	0	0.65289	39	-8.71319	0	0.67115	39	4.62497	0	0.54994	39	1.23186	39	-0.36109	39	2.74866	39	6.89904	39	-9.48675	39	4.02583
40	40	1.03634	0	0.53939	40	0.95023	0	0.77681	40	0.25986	0	1.55996	40	6.65829	0	0.71654	40	-8.17554	0	0.80968	40	3.33081	0	0.46354	40	1.60317	40	0.29091	40	1.50628	40	7.4198	40	-9.10968	40	2.83276
41	41	1.47049	0	0.50873	41	1.50743	0	0.72323	41	-1.01404	0	1.52409	41	7.12394	0	0.78048	41	-7.72401	0	0.93965	41	2.07522	0	0.37868	41	1.9812	41	0.9118	41	0.23753	41	7.96267	41	-8.80808	41	1.6729
42	42	1.92335	0	0.48143	42	1.9834	0	0.64892	42	-2.2803	0	1.45602	42	7.61418	0	0.83841	42	-7.36978	0	1.05796	42	0.86441	0	0.29969	42	2.38023	42	1.47141	42	-1.04781	42	8.51996	42	-8.58961	42	0.54707
43	43	2.39759	0	0.46453	43	2.36097	0	0.56197	43	-3.52811	0	1.35801	43	8.12272	0	0.88408	43	-7.12162	0	1.16388	43	-0.29564	0	0.22963	43	2.816	43	1.94099	43	-2.3374	43	9.08101	43	-8.46193	43	-0.54205
44	44	2.89477	0	0.4633	44	2.62643	0	0.4712	44	-4.7454	0	1.23711	44	8.64032	0	0.91233	44	-6.98637	0	1.25859	44	-1.39822	0	0.17005	44	3.30124	44	2.29412	44	-3.61387	44	9.63339	44	-8.43307	44	-1.58737
45	45	3.41133	0	0.48202	45	2.76895	0	0.38481	45	-5.91772	0	1.105	45	9.15482	0	0.92044	45	-6.96964	0	1.34421	45	-2.4354	0	0.12337	45	3.83849	45	2.50785	45	-4.8542	45	10.1635	45	-8.51118	45	-2.57779
46	46	3.93525	0	0.52484	46	2.78029	0	0.30948	46	-7.02833	0	0.97582	46	9.65146	0	0.90803	46	-7.07577	0	1.4234	46	-3.39875	0	0.09681	46	4.41677	46	2.56528	46	-6.03276	46	10.6561	46	-8.70383	46	-3.50084
47	47	4.44533	0	0.59234	47	2.65513	0	0.25095	47	-8.05995	0	0.86462	47	10.1131	0	0.8767	47	-7.30741	0	1.49946	47	-4.28111	0	0.09901	47	5.00931	47	2.45887	47	-7.12452	47	11.0945	47	-9.01759	47	-4.34456
48	48	4.91407	0	0.67828	48	2.39247	0	0.21425	48	-8.9977	0	0.78522	48	10.5214	0	0.82856	48	-7.66429	0	1.57526	48	-5.07907	0	0.126	48	5.57646	48	2.19238	48	-8.10843	48	11.4599	48	-9.45547	48	-5.1013
49	49	5.31334	0	0.77231	49	1.99627	0	0.20056	49	-9.83147	0	0.74667	49	10.8585	0	0.76445	49	-8.14199	0	1.65205	49	-5.7946	0	0.16702	49	6.0763	49	1.77938	49	-8.96949	49	11.7331	49	-10.0144	49	-5.77036
50	50	5.61927	0	0.86457	50	1.47415	0	0.20358	50	-10.5574	0	0.74934	50	11.1117	0	0.68455	50	-8.7327	0	1.72876	50	-6.4342	0	0.21551	50	6.47414	50	1.23951	50	-9.70091	50	11.9001	50	-10.6854	50	-6.35792
51	51	5.8134	0	0.94927	51	0.8342	0	0.21555	51	-11.1784	0	0.78537	51	11.2741	0	0.59104	51	-9.42767	0	1.80201	51	-7.00619	0	0.2678	51	6.74585	51	0.59364	51	-10.306	51	11.9566	51	-11.4557	51	-6.87463
52	52	5.88198	0	1.02568	52	0.0798	0	0.23825	52	-11.7011	0	0.84279	52	11.3409	0	0.4891	52	-10.2213	0	1.86784	52	-7.51672	0	0.32097	52	6.87737	52	-0.14275	52	-10.797	52	11.9045	52	-12.3147	52	-7.33027
53	53	5.81368	0	1.0972	53	-0.7951	0	0.28672	53	-12.1314	0	0.91068	53	11.3035	0	0.38476	53	-11.1165	0	1.92354	53	-7.96544	0	0.37329	53	6.86106	53	-0.96831	53	-11.188	53	11.7436	53	-13.2609	53	-7.72703
54	54	5.59443	0	1.1684	54	-1.80772	0	0.37471	54	-12.4694	0	0.98031	54	11.1404	0	0.28302	54	-12.1261	0	1.96864	54	-8.34361	0	0.42434	54	6.68765	54	-1.90027	54	-11.4884	54	11.4597	54	-14.306	54	-8.05681
55	55	5.20284	0	1.24387	55	-2.98367	0	0.49954	55	-12.7091	0	1.04494	55	10.812	0	0.18769	55	-13.273	0	2.00446	55	-8.63513	0	0.47361	55	6.34067	55	-2.97215	55	-11.7013	55	11.0179	55	-15.4734	55	-8.3036
56	56	4.60848	0	1.32823	56	-4.35122	0	0.64671	56	-12.8394	0	1.10091	56	10.261	0	0.10248	56	-14.5855	0	2.03306	56	-8.81922	0	0.51967	56	5.79682	56	-4.22697	56	-11.8223	56	10.3629	56	-16.7938	56	-8.44696
57	57	3.77381	0	1.42735	57	-5.93328	0	0.79866	57	-12.8465	0	1.1486	57	9.41987	0	0.0443	57	-16.0922	0	2.05672	57	-8.8729	0	0.5606	57	5.03228	57	-5.70663	57	-11.8407	57	9.42838	57	-18.2998	57	-8.46382
58	58	2.65695	0	1.54991	58	-7.73953	0	0.93907	58	-12.7166	0	1.19182	58	8.21997	0	0.07076	58	-17.8134	0	2.07699	58	-8.7738	0	0.59482	58	4.02552	58	-7.43961	58	-11.7418	58	8.1482	58	-20.0157	58	-8.33112
59	59	1.20849	0	1.71212	59	-9.76089	0	1.0552	59	-12.4378	0	1.23604	59	6.59662	0	0.11963	59	-19.752	0	2.09266	59	-8.50272	0	0.62122	59	2.75203	59	-9.43261	59	-11.5096	59	6.46066	59	-21.9459	59	-8.02948
60	60	-0.63972	0	1.93806	60	-11.9662	0	1.13959	60	-11.999	0	1.28608	60	4.48156	0	0.15859	60	-21.884	0	2.10009	60	-8.04507	0	0.64039	60	1.16509	60	-11.6649	60	-11.127	60	4.29848	60	-24.0656	60	-7.54382
61	61	-2.98444	0	2.24841	61	-14.3025	0	1.19258	61	-11.39	0	1.3442	61	1.78579	0	0.18882	61	-24.1564	0	2.09391	61	-7.39177	0	0.6549	61	-0.82369	61	-14.0847	61	-10.5767	61	1.56863	61	-26.318	61	-6.86351
62	62	-5.94495	0	2.63571	62	-16.701	0	1.22351	62	-10.6028	0	1.40956	62	-1.61484	0	0.21824	62	-26.4925	0	2.06853	62	-6.53933	0	0.66861	62	-3.35468	62	-16.6097	62	-9.84572	62	-1.86531	62	-28.6222	62	-5.98227
63	63	-9.63457	0	3.03563	63	-19.088	0	1.24658	63	-9.63397	0	1.47826	63	-5.86841	0	0.27002	63	-28.8113	0	2.02024	63	-5.48856	0	0.68586	63	-6.61554	63	-19.1342	63	-8.93092	63	-6.17884	63	-30.8951	63	-4.89661
64	64	-14.1049	0	3.32185	64	-21.4063	0	1.27028	64	-8.48439	0	1.54506	64	-11.0735	0	0.44014	64	-31.0625	0	1.95138	64	-4.24155	0	0.71061	64	-10.7964	64	-21.5549	64	-7.83708	64	-11.5154	64	-33.0897	64	-3.60407
65	65	-19.2537	0	3.3459	65	-23.648	0	1.29434	65	-7.15636	0	1.60551	65	-17.1203	0	0.90158	65	-33.2641	0	1.87417	65	-2.799	0	0.74519	65	-15.9695	65	-23.815	65	-6.57071	65	-17.8082	65	-35.237	65	-2.10291
66	66	-24.7129	0	3.029	66	-25.8791	0	1.32272	66	-5.65044	0	1.65867	66	-23.5218	0	1.73941	66	-35.5161	0	1.81092	66	-1.16045	0	0.78953	66	-21.8864	66	-25.9528	66	-5.13241	66	-24.5556	66	-37.4578	66	-0.39348
67	67	-29.8193	0	2.45997	67	-28.2326	0	1.37115	67	-3.96531	0	1.70645	67	-29.4362	0	2.87181	67	-37.9684	0	1.78595	67	0.67182	0	0.84092	67	-27.841	67	-28.1158	67	-3.5157	67	-30.8219	67	-39.9226	67	1.51777
68	68	-33.7731	0	1.89884	68	-30.8637	0	1.44412	68	-1.52299	0	2.59071	68	-33.9726	0	4.11268	68	-40.7585	0	1.81206	68	2.69033	0	0.89404	68	-32.8341	68	-30.5166	68	-1.7142	68	-35.6181	68	-42.7773	68	3.61641
69	69	-35.9074	0	1.62811	69	-33.8879	0	1.50912	69	0.37362	0	2.42461	69	-36.5194	0	5.28461	69	-43.9514	0	1.88512	69	4.88458	0	0.94495	69	-35.9757	69	-33.3522	69	0.27068	69	-38.2909	69	-46.0791	69	5.887
70	70	-35.8872	0	1.69482	70	-37.3295	0	1.51177	70	2.38238	0	2.17822	70	-36.8468	0	6.24334	70	-47.5056	0	1.98822	70	7.24184	0	0.99306	70	-36.7667	70	-36.7223	70	2.42765	70	-38.5941	70	-49.7665	70	8.31554
71	71	-33.6785	0	1.82421	71	-41.0993	0	1.41452	71	4.5215	0	1.90943	71	-35.0384	0	6.85112	71	-51.2698	0	2.09789	71	9.74144	0	1.03832	71	-35.0705	71	-40.5816	71	4.73957	71	-36.5889	71	-53.6624	71	10.8804
72	72	-29.303	0	1.5852	72	-44.9991	0	1.22562	72	6.76565	0	1.62616	72	-31.4215	0	6.9834	72	-55.0132	0	2.19178	72	12.3473	0	1.07807	72	-30.7883	72	-44.7313	72	7.18142	72	-32.5904	72	-57.5112	72	13.5422
73	73	-23.3134	0	0.40647	73	-48.7611	0	1.01223	73	9.07955	0	1.35397	73	-26.6297	0	6.57748	73	-58.4849	0	2.25549	73	15.0068	0	1.10601	73	-23.5356	73	-48.8552	73	9.71258	73	-27.2707	73	-61.0454	73	16.2418
74	74	-17.8438	0	1.76322	74	-52.1171	0	0.88262	74	11.4166	0	1.14067	74	-21.638	0	5.73045	74	-61.4775	0	2.28601	74	17.6602	0	1.115	74	-15.8437	74	-52.6087	74	12.2743	74	-21.716	74	-64.0532	74	18.9123
75	75	-14.9147	0	1.88374	75	-54.8676	0	0.89839	75	13.7274	0	1.04721	75	-17.3396	0	4.71294	75	-63.8606	0	2.28964	75	20.2528	0	1.10195	75	-12.8448	75	-55.7189	75	14.8	75	-16.9544	75	-66.4103	75	21.4965
76	76	-13.2015	0	1.33172	76	-56.9171	0	1.00501	76	15.971	0	1.09753	76	-14.0625	0	3.76986	76	-65.5796	0	2.2737	76	22.7423	0	1.07039	76	-11.9131	76	-58.0435	76	17.2321	76	-13.4064	76	-68.0711	76	23.9566
77	77	-11.6426	0	0.94046	77	-58.2635	0	1.13142	77	18.1171	0	1.24984	77	-11.6505	0	3.00082	77	-66.6347	0	2.23982	77	25.099	0	1.02815	77	-10.9395	77	-59.5694	77	19.5321	77	-10.9527	77	-69.04	77	26.2716
78	78	-10.0749	0	0.72388	78	-58.9563	0	1.25556	78	20.1403	0	1.45218	78	-9.78913	0	2.41501	78	-67.0574	0	2.18393	78	27.3004	0	0.98329	78	-9.69553	78	-60.3629	78	21.6786	78	-9.24634	78	-69.349	78	28.4278
79	79	-8.51921	0	0.61838	79	-59.0578	0	1.37964	79	22.0185	0	1.67802	79	-8.21518	0	2.0019	79	-66.8937	0	2.09909	79	29.3269	0	0.94147	79	-8.25138	79	-60.5105	79	23.6588	79	-7.9291	79	-69.0421	79	30.4113
80	80	-7.03554	0	0.58563	80	-58.623	0	1.50911	80	23.7358	0	1.91185	80	-6.7793	0	1.73631	80	-66.195	0	1.98054	80	31.1619	0	0.90598	80	-6.73872	80	-60.0881	80	25.4603	80	-6.74161	80	-68.1711	80	32.208
81	81	-5.69156	0	0.60892	81	-57.6939	0	1.64671	81	25.2838	0	2.13675	81	-5.43033	0	1.56568	81	-65.0135	0	1.82755	81	32.7944	0	0.87843	81	-5.30402	81	-59.1519	81	27.0707	81	-5.56017	81	-66.7918	81	33.8061
82	82	-4.53897	0	0.65971	82	-54.6217	0	4.66837	82	26.6579	0	2.33823	82	-4.17324	0	1.43748	82	-63.3991	0	1.64219	82	34.2214	0	0.86024	82	-4.06158	82	-57.7416	82	28.4803	82	-4.3717	82	-64.96	82	35.1998
83	83	-3.5944	0	0.7062	83	-53.0161	0	4.45498	83	27.8624	0	2.49756	83	-3.031	0	1.32851	83	-61.3974	0	1.42715	83	35.4475	0	0.85415	83	-3.06282	83	-55.8895	83	29.6856	83	-3.2212	83	-62.7276	83	36.39
84	84	-2.84401	0	0.73642	84	-51.0227	0	4.20594	84	28.9141	0	2.58815	84	-2.02418	0	1.23978	84	-59.0499	0	1.18539	84	36.4831	0	0.86406	84	-2.30064	84	-53.6296	84	30.691	84	-2.16743	84	-60.1425	84	37.3849
85	85	-2.26591	0	0.75754	85	-48.6681	0	3.93577	85	29.8283	0	2.59648	85	-1.16478	0	1.17889	85	-56.395	0	0.92058	85	37.3432	0	0.89293	85	-1.74336	85	-50.999	85	31.5079	85	-1.25612	85	-57.2475	85	38.1976
86	86	-1.84505	0	0.78298	86	-46.0146	0	3.60372	86	30.6152	0	2.52599	86	-0.4569	0	1.15358	86	-53.4673	0	0.63972	86	38.0438	0	0.94053	86	-1.3615	86	-48.0386	86	32.1516	86	-0.50681	86	-54.0825	86	38.8441
87	87	-1.57073	0	0.82271	87	-43.1562	0	3.11659	87	31.2911	0	2.37259	87	0.10246	0	1.17065	87	-50.2956	0	0.36127	87	38.5977	0	1.00288	87	-1.12962	87	-44.7908	87	32.6394	87	0.08715	87	-50.6836	87	39.3395
88	88	-1.42572	0	0.87702	88	-40.1323	0	2.4767	88	31.8757	0	2.12467	88	0.5254	0	1.23166	88	-46.9026	0	0.18742	88	39.0118	0	1.07248	88	-1.0173	88	-41.2965	88	32.987	88	0.54986	88	-47.0822	88	39.6945
89	89	0.23149	0	1.87272	89	-36.8785	0	1.8691	89	32.3223	0	1.88236	89	0.83513	0	1.32529	89	-43.3075	0	0.34252	89	39.2869	0	1.13899	89	-0.98877	89	-37.595	89	33.205	89	0.91179	89	-43.3077	89	39.9142
90	90	-0.88288	0	0.18565	90	-33.3653	0	1.4295	90	32.637	0	1.64967	90	1.1014	0	1.36181	90	-39.5329	0	0.57371	90	39.4196	0	1.19145	90	-1.01218	90	-33.7274	90	33.2983	90	1.19955	90	-39.3921	90	39.9995
91	91	-1.67666	0	1.39035	91	-29.6346	0	1.18807	91	32.8046	0	1.46729	91	1.4665	0	1.13077	91	-35.6139	0	0.76565	91	39.4082	0	1.22146	91	-1.06376	91	-29.7459	91	33.2691	91	1.42863	91	-35.3792	91	39.9526
92	92	-1.6978	0	1.31709	92	-25.8092	0	1.06792	92	32.8711	0	1.28125	92	1.79172	0	0.85816	92	-31.629	0	0.87222	92	39.2591	0	1.22598	92	-1.12896	92	-25.7236	92	33.1253	92	1.6018	92	-31.3352	92	39.7825
93	93	-1.66186	0	1.13963	93	-21.9995	0	1.04259	93	32.8271	0	1.14608	93	0.99987	0	2.19528	93	-28.7459	0	1.43079	93	38.9344	0	1.30371	93	-1.19582	93	-21.7613	93	32.8862	93	1.71219	93	-27.3538	93	39.5088
94	94	-1.62843	0	1.00103	94	-18.326	0	1.08842	94	32.6967	0	1.07248	94	1.92515	0	0.69536	94	-24.8625	0	1.35559	94	38.6729	0	1.10567	94	-1.24503	94	-17.984	94	32.5878	94	1.75343	94	-23.5522	94	39.163
95	95	-1.58159	0	0.91538	95	-14.9133	0	1.18841	95	32.5309	0	1.03713	95	1.99077	0	0.49984	95	-21.148	0	1.13281	95	38.3402	0	0.94209	95	-1.24715	95	-14.5295	95	32.2801	95	1.72979	95	-20.0571	95	38.7874
96	96	-1.50113	0	0.8774	96	-11.8887	0	1.32885	96	32.363	0	1.03988	96	1.82735	0	0.51122	96	-17.7589	0	0.80703	96	37.9829	0	0.81873	96	-1.17287	96	-11.5308	96	32.0174	96	1.65904	96	-16.988	96	38.4283
97	97	-1.22237	0	0.60203	97	-9.36139	0	1.50173	97	32.243	0	1.04894	97	1.68387	0	0.47763	97	-14.8048	0	0.3851	97	37.6289	0	0.76407	97	-1.01576	97	-9.0946	97	31.8447	97	1.56436	97	-14.4402	97	38.1247
98	98	-1.08152	0	0.60357	98	-7.40364	0	1.68977	98	32.1849	0	1.05693	98	1.58275	0	0.37367	98	-12.009	0	0.72366	98	37.2005	0	0.95928	98	-0.81145	98	-7.27565	98	31.7797	98	1.46159	98	-12.4697	98	37.8987
99	99	-0.98005	0	0.61073	99	-6.04312	0	1.84113	99	32.1844	0	1.04867	99	1.43462	0	0.31227	99	-10.4276	0	0.74945	99	36.9823	0	0.92818	99	-0.64137	99	-6.05629	99	31.802	99	1.35149	99	-11.0853	99	37.7501
100	100	-0.99752	0	0.61107	100	-5.23729	0	1.91097	100	32.2101	0	1.01411	100	1.27629	0	0.23436	100	-9.56177	0	0.62294	100	36.9255	0	0.75828	100	-0.61558	100	-5.35458	100	31.8596	100	1.21854	100	-10.2529	100	37.6617
101	101	-1.21776	0	0.59192	101	-5.14466	0	1.51239	101	32.2077	0	0.96606	101	1.0619	0	0.16043	101	-9.29269	0	0.57372	101	36.9513	0	0.58935	101	-0.84331	101	-5.06715	101	31.8965	101	1.03302	101	-9.9122	101	37.6116
[truncated: 86 more columns]
