# Supplementary material for: Gait assessment using a 2D video-based motion analysis app in healthy subjects and subjects with lower limb amputation – A pilot study
Source: PLoS One. 2025 May 30;20(5):e0324499. doi: 10.1371/journal.pone.0324499 (PMC12124523; doi:10.1371/journal.pone.0324499)
Supplement: S1 Table — Raw data of all trials (M##) of the healthy subjects (0##) from the gait analysis recorded with the Orthelligent App (OV) and with the Qualisys system (Qual). (ZIP) [file pone.0324499.s001.zip › Subjects_healty_all_trials/002_OV_M1.xlsx]

## Sheet: Fuß L rot
0.29101	-4.1458
1.2875	-4.4239
2.2841	-4.5588
3.2806	-5.0562
4.2771	-5.5501
5.2737	-5.6745
6.2702	-5.9035
7.2667	-6.0654
8.2632	-6.3584
9.2598	-6.3704
10.256	-6.2874
11.253	-5.8442
12.249	-5.0943
13.246	-4.0102
14.242	-3.0727
15.239	-1.9658
16.235	0.085181
17.232	1.4549
18.229	2.6725
19.225	3.8223
20.222	4.7044
21.218	5.5057
22.215	5.5028
23.211	5.9341
24.208	7.0062
25.204	7.3693
26.201	6.9471
27.197	7.2821
28.194	7.7471
29.19	7.7368
30.187	7.5932
31.183	7.7394
32.18	8.5822
33.176	8.6264
34.173	8.6453
35.17	8.9442
36.166	9.1676
37.163	9.622
38.159	10.196
39.156	10.483
40.152	11.064
41.149	11.485
42.145	11.742
43.142	12.088
44.138	12.731
45.135	13.383
46.131	13.531
47.128	13.53
48.124	12.718
49.121	12.346
50.117	11.224
51.114	10.378
52.111	9.6704
53.107	8.0478
54.104	4.9728
55.1	2.8029
56.097	-0.17073
57.093	-1.825
58.09	-4.1292
59.086	-7.0808
60.083	-9.223
61.079	-10.844
62.076	-12.388
63.072	-13.282
64.069	-14.115
65.065	-14.616
66.062	-15.312
67.058	-15.441
68.055	-14.937
69.052	-14.24
70.048	-13.427
71.045	-12.222
72.041	-11.075
73.038	-9.6222
74.034	-7.6796
75.031	-6.0805
76.027	-5.2959
77.024	-3.5923
78.02	-2.7419
79.017	-1.4429
80.013	-0.80862
81.01	-0.52545
82.006	-0.55701
83.003	-0.23728
83.999	-0.25383
84.996	-0.96529
85.993	-1.3141
86.989	-2.3127
87.986	-2.9678
88.982	-3.3397
89.979	-4.0243
90.975	-4.9889
91.972	-5.0702
92.968	-4.9066
93.965	-5.4387
94.961	-5.4266
95.958	-5.5719
96.954	-5.488
97.951	-5.0153
98.947	-4.6615
99.944	-4.8553

## Sheet: Fuß R blau
0.31841	-5.8013
1.3117	-5.8649
2.305	-5.9709
3.2983	-6.0849
4.2916	-6.2377
5.2849	-6.357
6.2782	-6.5002
7.2714	-6.5254
8.2647	-6.3404
9.258	-6.2506
10.251	-6.1511
11.245	-5.7576
12.238	-5.244
13.231	-4.5728
14.224	-3.7734
15.218	-2.961
16.211	-2.0156
17.204	-1.0162
18.198	0.011698
19.191	1.0892
20.184	2.1136
21.178	3.0537
22.171	3.9131
23.164	4.6947
24.157	5.3229
25.151	5.8362
26.144	6.2353
27.137	6.4725
28.131	6.7278
29.124	6.7881
30.117	6.797
31.11	6.7561
32.104	6.6971
33.097	6.6527
34.09	6.6902
35.084	6.7522
36.077	6.8377
37.07	7.0478
38.063	7.312
39.057	7.6632
40.05	8.0606
41.043	8.4973
42.037	8.9538
43.03	9.4076
44.023	9.8312
45.016	10.138
46.01	10.349
47.003	10.495
47.996	10.434
48.99	10.199
49.983	9.6436
50.976	8.4598
51.97	7.0211
52.963	5.2439
53.956	3.0443
54.949	0.85257
55.943	-1.5028
56.936	-3.9943
57.929	-6.3892
58.923	-8.5118
59.916	-10.41
60.909	-12.028
61.902	-13.601
62.896	-14.078
63.889	-14.605
64.882	-14.907
65.876	-14.916
66.869	-14.634
67.862	-14.112
68.855	-13.483
69.849	-12.801
70.842	-12.039
71.835	-11.135
72.829	-10.212
73.822	-9.0631
74.815	-7.8547
75.808	-6.6637
76.802	-5.3778
77.795	-4.248
78.788	-3.4219
79.782	-2.7557
80.775	-2.2763
81.768	-2.0908
82.762	-2.1644
83.755	-2.4857
84.748	-3.0471
85.741	-3.7643
86.735	-4.5534
87.728	-5.2328
88.721	-6.0484
89.715	-6.6961
90.708	-7.0645
91.701	-7.2647
92.694	-7.3265
93.688	-7.2455
94.681	-7.1348
95.674	-7.0175
96.668	-6.8929
97.661	-6.7893
98.654	-6.7002
99.647	-6.7808

## Sheet: Hüfte L rot
0.2826	21.606
1.2792	21.047
2.2759	20.785
3.2725	21.102
4.2691	21.027
5.2658	20.154
6.2624	19.957
7.259	19.369
8.2557	18.281
9.2523	17.399
10.249	16.878
11.246	16.182
12.242	15.322
13.239	14.896
14.235	14.498
15.232	12.851
16.229	12.063
17.225	11.429
18.222	10.964
19.219	10.249
20.215	9.5604
21.212	7.4887
22.209	6.5803
23.205	5.4479
24.202	2.8217
25.198	1.6874
26.195	-0.090803
27.192	-1.8948
28.188	-2.4746
29.185	-4.8967
30.182	-5.4994
31.178	-6.9285
32.175	-8.1773
33.172	-10.289
34.168	-11.337
35.165	-12.119
36.161	-12.408
37.158	-12.836
38.155	-13.457
39.151	-14.704
40.148	-15.504
41.145	-15.769
42.141	-16.877
43.138	-17.048
44.135	-17.89
45.131	-18.498
46.128	-18.479
47.124	-18.656
48.121	-18.86
49.118	-19.044
50.114	-19.038
51.111	-18.843
52.108	-18.558
53.104	-18.788
54.101	-17.934
55.098	-16.641
56.094	-15.047
57.091	-13.651
58.087	-12.381
59.084	-10.487
60.081	-8.1522
61.077	-5.4113
62.074	-3.3862
63.071	-1.1972
64.067	1.2683
65.064	3.1946
66.06	4.2513
67.057	6.1174
68.054	7.1874
69.05	9.6748
70.047	11.259
71.044	12.229
72.04	13.139
73.037	14.278
74.034	15.61
75.03	16.794
76.027	17.818
77.023	18.411
78.02	19.105
79.017	19.221
80.013	20.346
81.01	21.523
82.007	22.072
83.003	22.632
84	23.03
84.997	22.774
85.993	22.766
86.99	23.093
87.986	23.59
88.983	23.58
89.98	23.417
90.976	23.042
91.973	22.346
92.97	22.534
93.966	22.754
94.963	22.715
95.96	22.695
96.956	22.341
97.953	22.023
98.949	22.597
99.946	22.432

## Sheet: Hüfte R blau
0.35944	22.705
1.3541	22.841
2.3488	22.647
3.3434	22.339
4.3381	21.961
5.3328	21.422
6.3274	20.791
7.3221	20.042
8.3168	19.189
9.3114	18.243
10.306	17.245
11.301	16.212
12.295	15.238
13.29	14.19
14.285	13.196
15.279	12.291
16.274	11.534
17.269	10.911
18.263	10.384
19.258	9.9832
20.253	9.55
21.247	9.1117
22.242	8.5391
23.237	7.8958
24.231	7.1859
25.226	6.2612
26.221	5.1977
27.215	4.014
28.21	2.8294
29.205	1.5127
30.199	0.22833
31.194	-0.95612
32.189	-2.1578
33.183	-3.2185
34.178	-4.1724
35.173	-4.9923
36.167	-5.45
37.162	-6.3029
38.157	-7.0979
39.151	-7.7122
40.146	-8.2721
41.141	-8.8487
42.135	-9.3746
43.13	-9.845
44.125	-10.206
45.119	-10.552
46.114	-10.926
47.109	-11.206
48.103	-11.182
49.098	-11.259
50.093	-11.303
51.087	-11.149
52.082	-10.883
53.077	-10.421
54.071	-9.782
55.066	-8.7929
56.061	-7.6397
57.055	-6.2962
58.05	-4.7887
59.045	-3.116
60.039	-1.4565
61.034	0.27917
62.029	1.9143
63.023	3.8899
64.018	5.691
65.013	7.2751
66.007	8.7496
67.002	10.122
67.997	11.344
68.991	12.663
69.986	13.745
70.981	14.607
71.975	15.564
72.97	16.473
73.965	17.326
74.959	18.184
75.954	18.992
76.949	19.75
77.943	20.454
78.938	21.149
79.933	21.846
80.927	22.501
81.922	23.117
82.917	23.752
83.911	24.154
84.906	24.477
85.901	24.605
86.895	24.723
87.89	24.756
88.885	24.775
89.879	24.696
90.874	24.616
91.868	24.489
92.863	24.382
93.858	24.257
94.852	24.159
95.847	24.091
96.842	24.053
97.836	24.012
98.831	23.999
99.826	23.768

## Sheet: Knie L rot
-0.051011	4.8278
0.94227	4.7913
1.9355	4.9355
2.9288	5.1224
3.9221	5.9327
4.9154	5.7526
5.9087	5.8765
6.9019	5.977
7.8952	6.1999
8.8885	6.2415
9.8818	6.2604
10.875	6.8425
11.868	7.3145
12.862	7.4493
13.855	8.188
14.848	9.0023
15.841	9.9093
16.835	11.384
17.828	11.873
18.821	12.141
19.815	12.532
20.808	13.138
21.801	12.528
22.794	12.056
23.788	11.239
24.781	10.206
25.774	8.9435
26.767	6.5577
27.761	5.3347
28.754	4.1806
29.747	2.797
30.741	1.7679
31.734	0.94713
32.727	0.45483
33.72	-0.14042
34.714	-0.22332
35.707	-0.10003
36.7	-0.4284
37.694	-0.41845
38.687	0.19532
39.68	0.4589
40.673	0.54795
41.667	0.57439
42.66	0.66547
43.653	0.84523
44.646	1.3581
45.64	2.5521
46.633	4.0096
47.626	4.9771
48.62	6.0357
49.613	6.6794
50.606	8.6035
51.599	10.431
52.593	12.331
53.586	14.738
54.579	17.598
55.573	20.464
56.566	23.093
57.559	28.16
58.552	31.093
59.546	33.855
60.539	40.19
61.532	43.322
62.526	46.13
63.519	49.843
64.512	52.082
65.505	53.448
66.499	54.8
67.492	55.548
68.485	55.785
69.478	56.417
70.472	55.231
71.465	54.799
72.458	52.896
73.452	51.751
74.445	49.504
75.438	47.585
76.431	45.01
77.425	42.781
78.418	39.643
79.411	37.248
80.405	33.99
81.398	32.125
82.391	30.293
83.384	26.101
84.378	23.715
85.371	20.633
86.364	15.449
87.357	12.32
88.351	9.9092
89.344	8.3746
90.337	6.9453
91.331	5.1333
92.324	3.2996
93.317	2.3621
94.31	1.6723
95.304	1.1493
96.297	0.98117
97.29	0.83657
98.284	0.79854
99.277	0.73238

## Sheet: Knie R blau
0.28129	10.786
1.2773	11.097
2.2733	11.457
3.2693	11.901
4.2653	12.362
5.2613	12.752
6.2573	13.015
7.2533	13.119
8.2493	12.998
9.2453	12.767
10.241	12.657
11.237	12.442
12.233	12.243
13.229	12.153
14.225	12.167
15.221	12.341
16.217	12.761
17.213	13.334
18.209	14.203
19.205	15.155
20.201	16.1
21.197	16.881
22.193	17.422
23.189	17.617
24.185	17.508
25.181	17.077
26.177	16.313
27.173	15.348
28.169	14.205
29.165	12.994
30.161	11.73
31.157	10.516
32.153	9.4253
33.149	8.5193
34.145	7.8757
35.141	7.3903
36.137	7.0998
37.133	7.0289
38.129	7.0315
39.125	7.1073
40.121	7.2242
41.117	7.3996
42.113	7.5751
43.109	7.9991
44.105	8.6945
45.101	9.4802
46.097	10.388
47.093	11.43
48.089	12.634
49.085	13.903
50.081	15.254
51.077	17.036
52.073	18.815
53.069	20.868
54.065	23.188
55.061	25.838
56.057	28.942
57.053	32.388
58.049	35.824
59.045	39.377
60.041	43.15
61.037	47.003
62.033	50.326
63.029	53.187
64.025	56.056
65.021	58.277
66.017	60.068
67.013	61.309
68.009	62.101
69.005	62.368
70.001	62.303
70.997	61.871
71.993	61.167
72.989	60.198
73.985	58.939
74.981	57.338
75.977	55.442
76.973	53.204
77.969	50.147
78.965	47.923
79.961	44.898
80.957	41.935
81.953	38.64
82.949	35.26
83.945	32.057
84.941	28.351
85.937	24.917
86.933	21.706
87.929	18.808
88.925	16.163
89.921	13.867
90.917	11.916
91.913	10.352
92.909	9.1613
93.905	8.2302
94.901	7.5402
95.897	7.1328
96.893	6.9044
97.889	6.7343
98.885	6.6673
99.881	6.5348
