# Supplementary material for: Gait assessment using a 2D video-based motion analysis app in healthy subjects and subjects with lower limb amputation – A pilot study
Source: PLoS One. 2025 May 30;20(5):e0324499. doi: 10.1371/journal.pone.0324499 (PMC12124523; doi:10.1371/journal.pone.0324499)
Supplement: S1 Table — Raw data of all trials (M##) of the healthy subjects (0##) from the gait analysis recorded with the Orthelligent App (OV) and with the Qualisys system (Qual). (ZIP) [file pone.0324499.s001.zip › Subjects_healty_all_trials/002_OV_M14.xlsx]

## Sheet: Fuß L rot
0.50033	-2.4673
1.4972	-2.5148
2.494	-2.6796
3.4908	-2.9683
4.4876	-3.1865
5.4845	-3.4825
6.4813	-3.7771
7.4781	-4.0859
8.475	-4.3435
9.4718	-4.4936
10.469	-4.1809
11.465	-3.5015
12.462	-3.2828
13.459	-3.1622
14.456	-2.52
15.453	-1.5542
16.45	-0.5471
17.446	0.82979
18.443	2.7849
19.44	3.5819
20.437	4.0056
21.434	5.1466
22.431	6.1702
23.427	6.8364
24.424	7.7349
25.421	8.3093
26.418	8.7502
27.415	9.0846
28.412	9.0356
29.408	9.2109
30.405	9.4279
31.402	9.6046
32.399	9.7361
33.396	9.7901
34.393	10.082
35.389	10.635
36.386	10.718
37.383	10.795
38.38	11.725
39.377	12.591
40.373	12.829
41.37	12.702
42.367	13.018
43.364	13.45
44.361	13.639
45.358	14.23
46.354	14.113
47.351	13.726
48.348	12.674
49.345	11.208
50.342	9.6613
51.339	8.5226
52.335	6.3514
53.332	3.7877
54.329	1.6886
55.326	-1.2099
56.323	-3.1863
57.32	-7.2719
58.316	-8.392
59.313	-10.684
60.31	-11.878
61.307	-12.914
62.304	-13.727
63.301	-14.283
64.297	-14.458
65.294	-14.579
66.291	-14.655
67.288	-14.052
68.285	-13.291
69.282	-12.359
70.278	-10.595
71.275	-10.327
72.272	-9.375
73.269	-8.0415
74.266	-7.2189
75.263	-6.0129
76.259	-4.8843
77.256	-3.3965
78.253	-2.5366
79.25	-1.8274
80.247	-1.1712
81.243	-0.73748
82.24	-0.27297
83.237	-0.12374
84.234	-0.17151
85.231	-0.35513
86.228	-0.65789
87.224	-1.0552
88.221	-1.8019
89.218	-1.9217
90.215	-2.2342
91.212	-2.459
92.209	-2.5573
93.205	-2.6913
94.202	-2.7394
95.199	-3.0232
96.196	-3.2926
97.193	-2.6391
98.19	-2.5808
99.186	-2.6773
100.18	-2.6824

## Sheet: Fuß R blau
0.59027	-7.661
1.581	-7.6317
2.5716	-7.6165
3.5623	-7.6503
4.553	-7.7522
5.5437	-7.8594
6.5344	-7.9902
7.5251	-8.0539
8.5157	-7.9588
9.5064	-7.6594
10.497	-7.2623
11.488	-6.7243
12.478	-6.0423
13.469	-5.281
14.46	-4.4439
15.451	-3.5052
16.441	-2.4569
17.432	-1.183
18.423	0.10052
19.413	1.4641
20.404	2.8146
21.395	4.0157
22.385	5.0647
23.376	5.932
24.367	6.6453
25.357	7.2923
26.348	7.7873
27.339	8.132
28.329	8.3393
29.32	8.4672
30.311	8.4759
31.301	8.4089
32.292	8.3431
33.283	8.2936
34.273	8.2289
35.264	8.1756
36.255	8.1364
37.246	8.0039
38.236	8.1319
39.227	8.2023
40.218	8.2969
41.208	8.4626
42.199	8.5656
43.19	8.5528
44.18	8.4653
45.171	8.317
46.162	7.95
47.152	7.3526
48.143	6.459
49.134	5.0882
50.124	3.8281
51.115	2.0567
52.106	0.26183
53.096	-1.7488
54.087	-3.9627
55.078	-6.2913
56.069	-8.524
57.059	-10.572
58.05	-12.569
59.041	-14.104
60.031	-15.18
61.022	-16.139
62.013	-16.91
63.003	-17.519
63.994	-17.926
64.985	-17.869
65.975	-17.428
66.966	-16.513
67.957	-15.469
68.947	-14.309
69.938	-13.046
70.929	-11.871
71.919	-10.68
72.91	-9.5609
73.901	-8.2461
74.891	-6.8879
75.882	-5.5001
76.873	-4.1324
77.864	-2.7744
78.854	-2.1415
79.845	-1.5373
80.836	-1.1503
81.826	-1.0382
82.817	-1.2716
83.808	-1.6549
84.798	-2.2078
85.789	-2.8741
86.78	-3.9827
87.77	-4.424
88.761	-5.165
89.752	-5.9209
90.742	-6.6255
91.733	-7.1467
92.724	-7.5346
93.714	-7.7949
94.705	-7.9232
95.696	-7.9672
96.687	-7.9703
97.677	-7.9657
98.668	-7.9334
99.659	-7.791

## Sheet: Hüfte L rot
0.70191	26.101
1.6955	26.278
2.6892	25.706
3.6828	25.559
4.6764	25.339
5.67	25.031
6.6637	24.704
7.6573	24.484
8.6509	24.081
9.6446	22.75
10.638	22.423
11.632	21.123
12.625	20.193
13.619	19.292
14.613	18.009
15.606	16.942
16.6	16.165
17.594	15.197
18.587	12.798
19.581	11.393
20.574	9.9065
21.568	8.4821
22.562	7.3241
23.555	5.2395
24.549	3.7176
25.543	2.3842
26.536	-0.30214
27.53	-1.241
28.523	-3.8478
29.517	-5.4312
30.511	-7.1755
31.504	-9.7852
32.498	-11.822
33.492	-13.413
34.485	-14.491
35.479	-16.506
36.472	-17.783
37.466	-18.688
38.46	-19.658
39.453	-20.267
40.447	-21.023
41.441	-21.416
42.434	-22.043
43.428	-22.871
44.421	-23.561
45.415	-23.946
46.409	-24.116
47.402	-24.268
48.396	-24.435
49.39	-24.411
50.383	-23.949
51.377	-23.425
52.37	-23.102
53.364	-22.718
54.358	-21.942
55.351	-21.32
56.345	-18.893
57.339	-17.098
58.332	-16.079
59.326	-13.909
60.319	-12.178
61.313	-10.121
62.307	-7.1607
63.3	-5.3394
64.294	-2.3436
65.288	-0.4162
66.281	2.1742
67.275	5.1793
68.269	5.722
69.262	7.5392
70.256	9.1359
71.249	10.496
72.243	11.978
73.237	13.066
74.23	13.936
75.224	15.427
76.218	16.127
77.211	17.052
78.205	19.03
79.198	19.624
80.192	20.385
81.186	21.914
82.179	23.632
83.173	24.432
84.167	25.296
85.16	25.719
86.154	25.879
87.147	26.608
88.141	27.421
89.135	27.359
90.128	27.006
91.122	26.781
92.116	26.828
93.109	26.852
94.103	26.914
95.096	26.88
96.09	26.454
97.084	26.359
98.077	26.461
99.071	26.643
100.06	26.561

## Sheet: Hüfte R blau
0.68684	26.29
1.6761	26.1
2.6654	25.951
3.6546	25.778
4.6439	25.542
5.6331	25.144
6.6224	24.496
7.6116	23.801
8.6009	23.304
9.5901	22.404
10.579	21.415
11.569	20.341
12.558	19.188
13.547	18.092
14.536	16.907
15.526	15.693
16.515	14.575
17.504	13.58
18.493	12.637
19.483	11.66
20.472	10.689
21.461	9.8331
22.45	9.0364
23.44	8.2637
24.429	7.4352
25.418	6.5597
26.407	5.505
27.397	4.3125
28.386	3.0145
29.375	1.6453
30.365	0.15333
31.354	-1.2782
32.343	-2.6918
33.332	-4.1026
34.322	-5.5177
35.311	-6.9184
36.3	-8.2988
37.289	-9.581
38.279	-10.676
39.268	-11.744
40.257	-12.633
41.246	-13.421
42.236	-14.136
43.225	-14.745
44.214	-15.305
45.203	-15.896
46.193	-16.253
47.182	-16.406
48.171	-16.583
49.16	-16.734
50.15	-17.15
51.139	-16.661
52.128	-16.186
53.117	-15.758
54.107	-15.189
55.096	-14.415
56.085	-13.381
57.074	-12.148
58.064	-10.739
59.053	-9.3465
60.042	-7.6181
61.031	-5.6469
62.021	-3.7231
63.01	-1.8137
63.999	0.14783
64.988	2.1044
65.978	4.007
66.967	5.9005
67.956	7.6297
68.945	9.2193
69.935	10.668
70.924	11.983
71.913	13.218
72.902	14.38
73.892	15.537
74.881	16.657
75.87	17.828
76.86	18.85
77.849	20.029
78.838	20.859
79.827	21.638
80.817	22.454
81.806	23.182
82.795	23.815
83.784	24.412
84.774	24.962
85.763	25.376
86.752	26.01
87.741	26
88.731	25.961
89.72	26.001
90.709	26.045
91.698	26.038
92.688	26.073
93.677	26.106
94.666	26.099
95.655	25.967
96.645	25.928
97.634	25.931
98.623	25.93
99.612	26.02

## Sheet: Knie L rot
0.75354	7.5559
1.7502	8.036
2.7469	8.5401
3.7435	9.2227
4.7402	10.41
5.7369	10.706
6.7335	11.386
7.7302	11.539
8.7269	12.069
9.7235	12.926
10.72	13.286
11.717	13.365
12.714	13.459
13.71	13.352
14.707	13.464
15.704	13.791
16.7	13.831
17.697	14.288
18.694	14.254
19.69	13.979
20.687	13.84
21.684	13.398
22.68	13.016
23.677	11.472
24.674	10.458
25.67	8.862
26.667	7.5218
27.664	6.8674
28.66	4.4303
29.657	2.5152
30.654	0.31711
31.65	-0.9515
32.647	-1.6623
33.644	-2.3943
34.64	-3.6997
35.637	-4.2675
36.634	-4.5591
37.63	-4.713
38.627	-4.6497
39.624	-3.909
40.62	-3.0135
41.617	-2.5495
42.614	-2.043
43.61	-1.1318
44.607	-0.97583
45.604	0.090937
46.6	2.1984
47.597	3.1949
48.594	4.4255
49.59	6.0149
50.587	8.0177
51.584	10.173
52.58	11.848
53.577	13.596
54.574	15.971
55.57	20.438
56.567	23.088
57.564	27.002
58.56	31.302
59.557	34.095
60.554	36.682
61.55	41.126
62.547	43.805
63.544	48.649
64.54	51.56
65.537	53.767
66.534	55.257
67.53	56.346
68.527	57.145
69.524	57.313
70.52	57.306
71.517	55.585
72.514	54.581
73.51	53.11
74.507	50.14
75.504	48.119
76.5	44.8
77.497	43.526
78.494	39.933
79.49	38.226
80.487	36.395
81.484	33.157
82.48	31.02
83.477	28.194
84.474	24.48
85.47	22.319
86.467	19.199
87.464	16.091
88.46	14.968
89.457	11.477
90.454	9.5846
91.45	6.374
92.447	5.1125
93.444	3.3755
94.44	2.4284
95.437	1.7923
96.434	1.1552
97.43	0.61809
98.427	0.72872
99.423	1.1521
100.42	1.0668

## Sheet: Knie R blau
0.46371	12.431
1.4571	12.867
2.4505	13.422
3.4439	14.264
4.4373	15.16
5.4307	16.04
6.4241	17.082
7.4175	17.724
8.4109	17.977
9.4043	18.279
10.398	18.406
11.391	18.478
12.384	18.416
13.378	18.361
14.371	18.34
15.365	18.446
16.358	18.557
17.351	18.715
18.345	19.001
19.338	19.353
20.332	19.69
21.325	19.986
22.318	20.242
23.312	20.412
24.305	20.295
25.299	19.967
26.292	19.379
27.285	18.553
28.279	17.31
29.272	15.936
30.266	14.494
31.259	12.958
32.252	11.657
33.246	10.441
34.239	9.2028
35.233	8.0398
36.226	7.0146
37.219	6.4404
38.213	5.903
39.206	5.6934
40.2	5.7361
41.193	5.9423
42.186	6.3276
43.18	6.8601
44.173	7.5852
45.167	8.4522
46.16	9.45
47.153	10.628
48.147	12.027
49.14	13.559
50.134	14.994
51.127	16.987
52.12	18.901
53.114	20.914
54.107	23.198
55.101	25.711
56.094	28.38
57.087	31.277
58.081	34.554
59.074	37.648
60.068	40.634
61.061	44.319
62.054	47.51
63.048	50.601
64.041	53.353
65.035	55.851
66.028	58.138
67.021	60.009
68.015	61.374
69.008	62.24
70.002	62.676
70.995	62.6
71.988	62.14
72.982	61.296
73.975	60.137
74.969	58.701
75.962	56.981
76.955	54.957
77.949	52.349
78.942	49.971
79.936	47.347
80.929	44.368
81.922	41.26
82.916	37.724
83.909	34.274
84.902	30.649
85.896	27.243
86.889	24.23
87.883	20.558
88.876	17.687
89.869	15.077
90.863	12.735
91.856	10.88
92.85	9.523
93.843	8.293
94.836	7.2026
95.83	6.4111
96.823	5.8096
97.817	5.3432
98.81	5.1429
99.803	4.9125
