# Supplementary material for: Gait assessment using a 2D video-based motion analysis app in healthy subjects and subjects with lower limb amputation – A pilot study
Source: PLoS One. 2025 May 30;20(5):e0324499. doi: 10.1371/journal.pone.0324499 (PMC12124523; doi:10.1371/journal.pone.0324499)
Supplement: S1 Table — Raw data of all trials (M##) of the healthy subjects (0##) from the gait analysis recorded with the Orthelligent App (OV) and with the Qualisys system (Qual). (ZIP) [file pone.0324499.s001.zip › Subjects_healty_all_trials/002_OV_ME1.xlsx]

## Sheet: Fuß L rot
0.50832	-2.6601
1.5017	-2.9877
2.4951	-3.3991
3.4885	-3.4907
4.4819	-3.8823
5.4753	-4.3625
6.4687	-4.3392
7.462	-4.0023
8.4554	-3.2519
9.4488	-2.472
10.442	-1.7301
11.436	-1.1875
12.429	-0.14007
13.422	0.93765
14.416	1.7974
15.409	2.3981
16.403	2.9678
17.396	4.0051
18.389	4.8242
19.383	5.4136
20.376	6.04
21.369	6.8058
22.363	7.1296
23.356	8.2418
24.35	8.7667
25.343	9.1039
26.336	9.3882
27.33	9.3311
28.323	9.0784
29.317	9.2854
30.31	9.7515
31.303	10.152
32.297	10.406
33.29	10.391
34.284	10.271
35.277	10.798
36.27	11.231
37.264	11.501
38.257	11.599
39.251	11.723
40.244	12.055
41.237	12.46
42.231	12.711
43.224	12.748
44.217	12.664
45.211	12.68
46.204	12.409
47.198	11.915
48.191	11.113
49.184	10.047
50.178	8.689
51.171	7.7739
52.165	4.8938
53.158	4.0806
54.151	2.3957
55.145	0.57872
56.138	-1.1599
57.132	-2.4253
58.125	-4.9444
59.118	-6.8472
60.112	-7.9038
61.105	-8.9866
62.098	-9.2937
63.092	-9.8111
64.085	-9.959
65.079	-10.174
66.072	-10.325
67.065	-10.456
68.059	-10.559
69.052	-10.389
70.046	-10.321
71.039	-9.6918
72.032	-8.6744
73.026	-8.1856
74.019	-7.3613
75.013	-6.3271
76.006	-5.0718
76.999	-3.7041
77.993	-2.6979
78.986	-1.9901
79.979	-1.8866
80.973	-1.3378
81.966	-1.0003
82.96	-0.80952
83.953	-1.4021
84.946	-1.6509
85.94	-2.3489
86.933	-2.5971
87.927	-2.6107
88.92	-2.6987
89.913	-2.6069
90.907	-2.5876
91.9	-2.6837
92.894	-2.7772
93.887	-2.9342
94.88	-2.9891
95.874	-2.8799
96.867	-2.4793
97.86	-2.5438
98.854	-2.6052
99.847	-2.4918

## Sheet: Fuß R blau
0.47616	-5.7012
1.4687	-5.4933
2.4611	-5.3317
3.4536	-5.0244
4.4461	-4.8509
5.4386	-4.615
6.4311	-4.3111
7.4236	-3.8134
8.4161	-3.2015
9.4086	-2.4718
10.401	-1.6641
11.394	-0.82148
12.386	0.016701
13.379	0.78438
14.371	1.5001
15.364	2.2088
16.356	2.8799
17.349	3.5428
18.341	4.2103
19.334	4.8428
20.326	5.4077
21.319	5.9103
22.311	6.3566
23.303	6.7574
24.296	7.1436
25.288	7.5202
26.281	7.8559
27.273	8.1519
28.266	8.3625
29.258	8.5862
30.251	8.6726
31.243	8.782
32.236	8.9471
33.228	9.1879
34.221	9.4517
35.213	9.773
36.206	10.159
37.198	10.574
38.191	11
39.183	11.437
40.176	11.874
41.168	12.275
42.161	12.62
43.153	12.808
44.146	12.832
45.138	12.715
46.131	12.359
47.123	11.714
48.116	10.78
49.108	9.1485
50.101	7.7017
51.093	5.6085
52.086	3.3065
53.078	0.67471
54.071	-2.5598
55.063	-5.6711
56.056	-8.6915
57.048	-11.512
58.041	-13.817
59.033	-15.679
60.026	-17.243
61.018	-18.299
62.011	-18.908
63.003	-19.019
63.996	-18.67
64.988	-17.765
65.981	-16.492
66.973	-14.952
67.966	-12.964
68.958	-11.001
69.951	-9.0327
70.943	-7.236
71.936	-5.4817
72.928	-3.8407
73.921	-2.4642
74.913	-1.2013
75.906	-0.44591
76.898	0.010243
77.891	0.13068
78.883	-0.00037597
79.876	-0.38044
80.868	-0.96054
81.861	-1.6293
82.853	-2.4202
83.846	-3.4605
84.838	-4.0578
85.831	-4.7528
86.823	-5.208
87.815	-5.604
88.808	-5.6785
89.8	-5.6799
90.793	-5.7227
91.785	-5.7231
92.778	-5.6895
93.77	-5.6848
94.763	-5.6205
95.755	-5.461
96.748	-5.2849
97.74	-5.1507
98.733	-5.0762
99.725	-5.1238

## Sheet: Hüfte L rot
0.36559	17.334
1.3529	17.134
2.3403	17.152
3.3276	17.323
4.315	17.551
5.3023	17.138
6.2897	16.814
7.277	17.034
8.2644	16.803
9.2517	16.659
10.239	16.304
11.226	15.397
12.214	14.861
13.201	14.933
14.188	14.614
15.176	13.86
16.163	13.398
17.15	13.038
18.138	12.725
19.125	12.367
20.113	12.04
21.1	11.072
22.087	9.4865
23.075	8.6366
24.062	7.7653
25.049	6.9066
26.037	6.1637
27.024	5.4941
28.011	4.3702
28.999	3.2647
29.986	2.9977
30.973	2.2444
31.961	1.161
32.948	-0.64302
33.935	-2.527
34.923	-3.2328
35.91	-4.4807
36.897	-5.6385
37.885	-6.3432
38.872	-7.3158
39.859	-8.2051
40.847	-9.1767
41.834	-9.6383
42.821	-10.043
43.809	-11.134
44.796	-11.249
45.784	-12.174
46.771	-12.6
47.758	-12.878
48.746	-13.041
49.733	-13.483
50.72	-13.958
51.708	-13.946
52.695	-14.113
53.682	-13.07
54.67	-11.633
55.657	-11.049
56.644	-10.162
57.632	-8.5783
58.619	-7.4867
59.606	-5.8487
60.594	-3.4699
61.581	-2.3895
62.568	-0.70126
63.556	0.43989
64.543	2.6009
65.53	3.2928
66.518	4.6461
67.505	6.1017
68.492	7.2285
69.48	10.125
70.467	11.813
71.455	12.346
72.442	14.413
73.429	15.845
74.417	17.444
75.404	18.661
76.391	19.675
77.379	20.682
78.366	22.093
79.353	23.471
80.341	24.399
81.328	25.019
82.315	25.764
83.303	26.228
84.29	26.496
85.277	26.781
86.265	27.227
87.252	27.956
88.239	27.797
89.227	27.983
90.214	28.379
91.201	28.463
92.189	28.367
93.176	28.191
94.163	28.075
95.151	28
96.138	27.578
97.126	27.174
98.113	27.088
99.1	26.775

## Sheet: Hüfte R blau
0.24787	27.791
1.2412	27.213
2.2344	26.454
3.2277	25.385
4.221	24.525
5.2143	23.099
6.2076	21.829
7.2009	20.532
8.1942	19.279
9.1875	17.99
10.181	16.687
11.174	15.459
12.167	14.263
13.161	13.075
14.154	11.935
15.147	10.904
16.141	10.034
17.134	9.2032
18.127	8.2996
19.12	7.4275
20.114	6.5929
21.107	5.6682
22.1	4.6961
23.094	3.6996
24.087	2.6677
25.08	1.5768
26.073	0.51404
27.067	-0.59538
28.06	-1.8163
29.053	-3.0805
30.047	-4.4086
31.04	-5.6904
32.033	-6.9284
33.026	-8.1427
34.02	-9.2153
35.013	-10.105
36.006	-10.954
37	-11.767
37.993	-12.523
38.986	-13.247
39.979	-13.885
40.973	-14.468
41.966	-14.945
42.959	-15.375
43.953	-15.724
44.946	-15.985
45.939	-16.17
46.932	-16.192
47.926	-16.144
48.919	-16.209
49.912	-15.615
50.906	-14.549
51.899	-13.566
52.892	-12.34
53.886	-10.93
54.879	-9.3528
55.872	-7.6274
56.865	-5.7293
57.859	-3.7819
58.852	-1.6866
59.845	0.52258
60.839	2.7043
61.832	4.9386
62.825	6.9213
63.818	8.887
64.812	10.755
65.805	12.494
66.798	14.104
67.792	15.592
68.785	17.047
69.778	18.454
70.771	19.793
71.765	21.056
72.758	22.328
73.751	23.263
74.745	23.972
75.738	24.942
76.731	25.771
77.724	26.475
78.718	27.136
79.711	27.723
80.704	28.199
81.698	28.575
82.691	28.845
83.684	29.224
84.678	29.251
85.671	29.215
86.664	29.483
87.657	29.74
88.651	29.968
89.644	30.155
90.637	30.364
91.631	30.516
92.624	30.678
93.617	30.833
94.61	30.979
95.604	31.122
96.597	31.283
97.59	31.406
98.584	31.541
99.577	31.712

## Sheet: Knie L rot
0.13886	13.335
1.1346	14.071
2.1303	14.292
3.1259	15.523
4.1216	16.418
5.1173	17.352
6.113	18.91
7.1087	19.895
8.1044	21.201
9.1001	21.795
10.096	21.933
11.092	22.08
12.087	21.624
13.083	21.954
14.079	21.602
15.074	20.664
16.07	20.277
17.066	19.759
18.061	18.547
19.057	17.112
20.053	15.805
21.048	13.895
22.044	12.643
23.04	11.519
24.036	11.296
25.031	9.9107
26.027	9.0243
27.023	7.9831
28.018	7.6195
29.014	7.6311
30.01	7.4436
31.005	7.085
32.001	6.7635
32.997	6.9147
33.993	6.7715
34.988	6.5778
35.984	6.5169
36.98	6.634
37.975	6.4422
38.971	6.1783
39.967	6.0423
40.962	6.4196
41.958	6.7736
42.954	7.5378
43.95	8.6011
44.945	9.6103
45.941	10.412
46.937	11.469
47.932	12.602
48.928	15.054
49.924	16.841
50.919	17.861
51.915	19.26
52.911	21.356
53.906	24.335
54.902	26.885
55.898	29.242
56.894	32.431
57.889	35.223
58.885	38.297
59.881	40.015
60.876	42.448
61.872	45.2
62.868	46.918
63.863	48.27
64.859	49.483
65.855	50.444
66.851	51.461
67.846	52.401
68.842	52.904
69.838	53.358
70.833	53.644
71.829	53.283
72.825	51.864
73.82	51.633
74.816	49.923
75.812	48.034
76.808	46.07
77.803	42.998
78.799	40.058
79.795	36.761
80.79	33.64
81.786	30.043
82.782	27.567
83.777	22.877
84.773	19.222
85.769	15.737
86.764	13.625
87.76	11.013
88.756	8.6041
89.752	6.3648
90.747	5.7446
91.743	3.964
92.739	3.7677
93.734	3.9631
94.73	3.85
95.726	3.818
96.721	3.494
97.717	4.0072
98.713	4.5078
99.709	4.1951

## Sheet: Knie R blau
0.4253	16.644
1.4174	16.551
2.4095	16.475
3.4017	16.465
4.3938	16.471
5.3859	16.588
6.378	16.608
7.3701	16.588
8.3623	16.46
9.3544	16.251
10.346	16.023
11.339	15.759
12.331	15.514
13.323	15.333
14.315	15.201
15.307	15.128
16.299	15.049
17.291	15.01
18.283	15.01
19.276	14.904
20.268	14.715
21.26	14.408
22.252	13.945
23.244	13.495
24.236	12.832
25.228	12.093
26.22	11.355
27.213	10.546
28.205	9.6387
29.197	8.7079
30.189	7.7558
31.181	6.9398
32.173	6.231
33.165	5.6422
34.157	5.1718
35.149	4.9417
36.142	4.818
37.134	4.9305
38.126	5.1442
39.118	5.4763
40.11	5.9782
41.102	6.6053
42.094	7.3957
43.086	8.3469
44.079	9.4608
45.071	10.737
46.063	12.179
47.055	13.797
48.047	15.564
49.039	17.674
50.031	19.816
51.023	22.233
52.015	24.723
53.008	27.47
54	30.386
54.992	33.356
55.984	36.533
56.976	39.716
57.968	42.516
58.96	45.598
59.952	48.258
60.945	50.73
61.937	52.941
62.929	54.741
63.921	56.08
64.913	57.252
65.905	58.073
66.897	58.486
67.889	58.439
68.882	58.079
69.874	57.512
70.866	56.559
71.858	55.306
72.85	53.752
73.842	51.685
74.834	49.727
75.826	47.086
76.818	43.828
77.811	40.757
78.803	37.678
79.795	34.114
80.787	30.543
81.779	26.911
82.771	23.216
83.763	19.38
84.755	16.423
85.748	13.635
86.74	11.323
87.732	9.3234
88.724	7.9419
89.716	6.9171
90.708	6.3493
91.7	6.2046
92.692	6.1951
93.684	6.3014
94.677	6.6318
95.669	7.1301
96.661	7.7744
97.653	8.413
98.645	8.9007
99.637	9.1116
