# Supplementary material for: Gait assessment using a 2D video-based motion analysis app in healthy subjects and subjects with lower limb amputation – A pilot study
Source: PLoS One. 2025 May 30;20(5):e0324499. doi: 10.1371/journal.pone.0324499 (PMC12124523; doi:10.1371/journal.pone.0324499)
Supplement: S1 Table — Raw data of all trials (M##) of the healthy subjects (0##) from the gait analysis recorded with the Orthelligent App (OV) and with the Qualisys system (Qual). (ZIP) [file pone.0324499.s001.zip › Subjects_healty_all_trials/002_OV_ME2.xlsx]

## Sheet: Fuß L rot
0.30511	-3.5264
1.2944	-3.4361
2.2838	-3.4027
3.2731	-3.4066
4.2624	-3.5361
5.2517	-3.7201
6.241	-3.9126
7.2303	-3.9745
8.2197	-3.386
9.209	-3.53
10.198	-2.9828
11.188	-2.3379
12.177	-1.5818
13.166	-0.6543
14.156	-0.033992
15.145	0.99743
16.134	1.8767
17.124	2.6593
18.113	4.0547
19.102	4.974
20.092	5.7006
21.081	5.9941
22.07	6.7245
23.059	7.3458
24.049	7.8073
25.038	8.1573
26.027	8.6563
27.017	9.0327
28.006	9.053
28.995	9.0686
29.985	9.1045
30.974	9.1855
31.963	9.3029
32.953	9.5302
33.942	9.434
34.931	9.6344
35.921	10.31
36.91	10.513
37.899	11.688
38.889	12.143
39.878	12.151
40.867	12.939
41.857	13.534
42.846	13.766
43.835	14.161
44.824	14.161
45.814	13.568
46.803	13.69
47.792	13.01
48.782	11.608
49.771	10.483
50.76	8.8323
51.75	6.6117
52.739	4.5752
53.728	1.3923
54.718	-1.2656
55.707	-3.5376
56.696	-5.9409
57.686	-8.2161
58.675	-10.282
59.664	-11.869
60.654	-13.369
61.643	-15.012
62.632	-15.349
63.622	-14.839
64.611	-14.32
65.6	-13.549
66.59	-12.12
67.579	-9.9482
68.568	-8.6315
69.557	-8.035
70.547	-6.6927
71.536	-5.4056
72.525	-4.0256
73.515	-2.9373
74.504	-2.0662
75.493	-1.6298
76.483	-1.1958
77.472	-1.3495
78.461	-1.5462
79.451	-1.6513
80.44	-1.4984
81.429	-1.769
82.419	-2.0922
83.408	-2.4496
84.397	-2.9983
85.387	-3.3203
86.376	-3.1749
87.365	-3.0924
88.355	-3.4401
89.344	-3.4038
90.333	-3.1293
91.322	-2.9128
92.312	-2.1568
93.301	-1.9935
94.29	-1.7072
95.28	-1.6318
96.269	-1.8229
97.258	-1.7452
98.248	-1.6233
99.237	-1.481

## Sheet: Fuß R blau
0.46086	-6.8989
1.4532	-6.6503
2.4455	-6.4409
3.4379	-6.2151
4.4302	-5.9903
5.4225	-5.7489
6.4149	-5.5479
7.4072	-4.8934
8.3995	-4.2941
9.3919	-3.5621
10.384	-2.8291
11.377	-2.0637
12.369	-1.2871
13.361	-0.51729
14.354	0.24065
15.346	1.0394
16.338	1.6952
17.331	2.37
18.323	2.8914
19.315	3.3551
20.308	3.7421
21.3	4.0701
22.292	4.324
23.285	4.5356
24.277	4.6858
25.269	4.8221
26.262	4.9128
27.254	5.0167
28.246	5.1376
29.239	5.2771
30.231	5.5334
31.223	5.8277
32.216	6.1903
33.208	6.5977
34.2	6.9961
35.193	7.429
36.185	7.8579
37.177	8.2928
38.17	8.7294
39.162	9.1986
40.154	9.6562
41.146	10.126
42.139	10.585
43.131	10.943
44.123	11.237
45.116	11.386
46.108	11.377
47.1	11.169
48.093	10.77
49.085	9.9817
50.077	8.8734
51.07	7.3319
52.062	5.4631
53.054	3.1387
54.047	0.67058
55.039	-2.0711
56.031	-4.8727
57.024	-7.8014
58.016	-10.707
59.008	-13.365
60.001	-15.547
60.993	-17.248
61.985	-18.527
62.978	-19.246
63.97	-19.511
64.962	-19.368
65.955	-18.712
66.947	-17.497
67.939	-15.87
68.932	-13.902
69.924	-11.762
70.916	-9.4884
71.909	-7.3521
72.901	-5.3932
73.893	-3.7352
74.886	-2.1385
75.878	-1.1954
76.87	-0.31836
77.863	0.12395
78.855	0.24338
79.847	-0.0014673
80.84	-0.55011
81.832	-1.2781
82.824	-2.0918
83.817	-2.9546
84.809	-3.8474
85.801	-4.6936
86.794	-5.2757
87.786	-5.8784
88.778	-6.2207
89.771	-6.4027
90.763	-6.4469
91.755	-6.3833
92.748	-6.351
93.74	-6.2102
94.732	-6.0275
95.725	-5.868
96.717	-5.6534
97.709	-5.4477
98.702	-5.3166
99.694	-5.3527

## Sheet: Hüfte L rot
0.36042	23.455
1.3533	23.267
2.3462	22.737
3.3391	22.15
4.3321	21.577
5.325	21.07
6.3179	20.371
7.3108	19.324
8.3037	18.058
9.2966	16.743
10.29	14.81
11.282	14.227
12.275	12.466
13.268	10.858
14.261	9.8638
15.254	9.0248
16.247	8.4417
17.24	7.6771
18.233	6.8566
19.226	6.1692
20.219	5.6505
21.211	5.3857
22.204	4.3838
23.197	2.7844
24.19	1.7905
25.183	1.1606
26.176	-0.19924
27.169	-1.4554
28.162	-2.7522
29.155	-3.6886
30.148	-5.0157
31.141	-6.8142
32.133	-7.139
33.126	-8.7377
34.119	-9.7014
35.112	-10.564
36.105	-11.206
37.098	-12.721
38.091	-14.239
39.084	-14.214
40.077	-15.846
41.07	-16.511
42.063	-17.15
43.055	-17.468
44.048	-17.835
45.041	-18.287
46.034	-19.113
47.027	-19.244
48.02	-19.488
49.013	-19.552
50.006	-18.879
50.999	-18.137
51.992	-17.384
52.985	-15.584
53.977	-13.749
54.97	-12.725
55.963	-11.774
56.956	-9.0595
57.949	-6.8255
58.942	-4.617
59.935	-2.6023
60.928	-1.0221
61.921	0.77397
62.914	3.4441
63.907	5.2625
64.899	7.6303
65.892	8.5403
66.885	10.431
67.878	12.149
68.871	14.266
69.864	14.926
70.857	16.177
71.85	17.822
72.843	18.524
73.836	19.755
74.829	20.075
75.821	20.366
76.814	21.208
77.807	21.035
78.8	21.159
79.793	22.481
80.786	23.187
81.779	23.338
82.772	23.685
83.765	23.999
84.758	24.414
85.751	25.726
86.743	26.475
87.736	27.296
88.729	27.386
89.722	27.081
90.715	27.503
91.708	27.78
92.701	27.545
93.694	27.646
94.687	27.755
95.68	27.886
96.673	28.307
97.665	28.727
98.658	28.732
99.651	28.691

## Sheet: Hüfte R blau
0.43496	22.707
1.427	22.535
2.419	22.154
3.411	21.626
4.4031	21.016
5.3951	20.217
6.3871	19.485
7.3792	18.547
8.3712	17.676
9.3632	16.68
10.355	15.607
11.347	14.618
12.339	13.704
13.331	12.783
14.323	11.934
15.315	11.099
16.307	10.253
17.299	9.3989
18.291	8.5094
19.283	7.605
20.276	6.6477
21.268	5.6635
22.26	4.5847
23.252	3.4489
24.244	2.2718
25.236	1.1018
26.228	-0.032348
27.22	-1.1172
28.212	-2.1362
29.204	-3.1068
30.196	-4.0427
31.188	-5.1286
32.18	-6.1291
33.172	-6.9765
34.164	-7.5327
35.156	-8.6275
36.148	-9.3618
37.14	-10.097
38.132	-10.853
39.124	-11.634
40.116	-12.348
41.108	-13.005
42.1	-13.54
43.092	-14.019
44.084	-14.326
45.076	-14.651
46.068	-14.892
47.06	-14.936
48.052	-14.896
49.044	-14.638
50.036	-14.334
51.028	-14.037
52.02	-12.903
53.012	-11.682
54.004	-10.482
54.996	-8.9861
55.988	-7.3252
56.981	-5.4437
57.973	-3.6737
58.965	-1.6945
59.957	0.61551
60.949	2.5443
61.941	4.6821
62.933	6.7734
63.925	8.7508
64.917	10.632
65.909	12.39
66.901	14.053
67.893	15.602
68.885	17.046
69.877	18.454
70.869	19.628
71.861	20.738
72.853	21.725
73.845	22.622
74.837	23.46
75.829	24.209
76.821	25.026
77.813	25.771
78.805	26.495
79.797	27.218
80.789	27.783
81.781	28.213
82.773	28.592
83.765	28.958
84.757	29.368
85.749	29.638
86.741	29.818
87.733	29.993
88.725	30.138
89.717	30.307
90.709	30.408
91.701	30.526
92.694	30.585
93.686	30.685
94.678	30.746
95.67	30.815
96.662	30.953
97.654	31.11
98.646	31.157
99.638	31.32

## Sheet: Knie L rot
0.30264	11.452
1.2977	11.63
2.2929	11.814
3.288	12.093
4.2831	12.509
5.2782	12.719
6.2733	12.71
7.2684	12.245
8.2635	12.069
9.2586	12.424
10.254	12.3
11.249	11.562
12.244	11.464
13.239	11.527
14.234	11.428
15.229	11.303
16.224	11.406
17.219	11.635
18.215	12.071
19.21	13.165
20.205	13.761
21.2	13.778
22.195	13.639
23.19	12.98
24.185	11.45
25.18	10.837
26.175	10.258
27.171	8.7944
28.166	7.5604
29.161	6.3387
30.156	4.2072
31.151	2.9505
32.146	2.3779
33.141	1.4434
34.136	0.59037
35.131	0.063921
36.127	-0.077918
37.122	0.49838
38.117	1.0188
39.112	1.0393
40.107	1.5033
41.102	2.5266
42.097	3.7977
43.092	4.6153
44.087	6.1081
45.083	7.3506
46.078	9.6495
47.073	10.679
48.068	14.335
49.063	16.428
50.058	18.725
51.053	21.156
52.048	23.968
53.043	27.525
54.039	30.226
55.034	33.215
56.029	37.828
57.024	41.106
58.019	44.321
59.014	46.413
60.009	49.943
61.004	52.019
61.999	54.317
62.995	55.108
63.99	56.293
64.985	56.619
65.98	56.905
66.975	57.347
67.97	57.599
68.965	57.06
69.96	55.417
70.955	53.181
71.951	51.421
72.946	50.056
73.941	48.024
74.936	46.2
75.931	43.809
76.926	39.224
77.921	36.269
78.916	34.038
79.911	28.425
80.907	23.956
81.902	20.536
82.897	18.557
83.892	15.862
84.887	13.206
85.882	10.601
86.877	8.7144
87.872	7.9309
88.867	6.1328
89.862	5.5816
90.858	5.1916
91.853	5.1645
92.848	5.6961
93.843	5.9131
94.838	6.1118
95.833	6.4338
96.828	6.7777
97.823	7.1846
98.818	7.5995
99.814	8.1039

## Sheet: Knie R blau
0.43847	10.839
1.4319	11.161
2.4254	11.517
3.4188	11.953
4.4123	12.402
5.4057	12.801
6.3991	13.265
7.3926	14.044
8.386	14.358
9.3795	14.613
10.373	14.87
11.366	15.143
12.36	15.437
13.353	15.734
14.347	16.03
15.34	16.307
16.334	16.479
17.327	16.577
18.32	16.535
19.314	16.457
20.307	16.064
21.301	15.57
22.294	14.888
23.288	14.054
24.281	13.12
25.275	12.116
26.268	11.064
27.261	10.02
28.255	8.9849
29.248	7.966
30.242	6.9561
31.235	6.041
32.229	5.2408
33.222	4.6139
34.216	4.2918
35.209	3.7172
36.203	3.3937
37.196	3.2758
38.189	3.3188
39.183	3.5352
40.176	3.9388
41.17	4.5887
42.163	5.4512
43.157	6.5831
44.15	7.861
45.144	9.2949
46.137	10.873
47.13	12.597
48.124	14.54
49.117	16.66
50.111	18.848
51.104	21.094
52.098	24.132
53.091	27.06
54.085	30.21
55.078	33.228
56.071	36.759
57.065	40.06
58.058	43.322
59.052	46.444
60.045	49.44
61.039	52.186
62.032	55.133
63.026	57.186
64.019	58.864
65.012	60.117
66.006	60.896
66.999	61.381
67.993	61.478
68.986	61.281
69.98	60.649
70.973	59.817
71.967	58.473
72.96	56.802
73.953	54.809
74.947	52.399
75.94	49.711
76.934	46.79
77.927	43.7
78.921	40.487
79.914	37.134
80.908	33.55
81.901	29.923
82.894	26.353
83.888	22.825
84.881	19.746
85.875	16.557
86.868	14.21
87.862	11.969
88.855	10.193
89.849	8.9237
90.842	8.0043
91.835	7.4789
92.829	7.2672
93.822	7.1524
94.816	7.2237
95.809	7.5618
96.803	7.9841
97.796	8.4022
98.79	8.702
99.783	9.0156
