# Supplementary material for: Gait assessment using a 2D video-based motion analysis app in healthy subjects and subjects with lower limb amputation – A pilot study
Source: PLoS One. 2025 May 30;20(5):e0324499. doi: 10.1371/journal.pone.0324499 (PMC12124523; doi:10.1371/journal.pone.0324499)
Supplement: S1 Table — Raw data of all trials (M##) of the healthy subjects (0##) from the gait analysis recorded with the Orthelligent App (OV) and with the Qualisys system (Qual). (ZIP) [file pone.0324499.s001.zip › Subjects_healty_all_trials/002_OV_ME3.xlsx]

## Sheet: Fuß L rot
0.81727	1.7836
1.8029	1.0896
2.7884	0.71917
3.774	-1.072
4.7596	-1.968
5.7452	-3.6701
6.7308	-5.2165
7.7164	-5.5742
8.702	-5.6795
9.6876	-5.714
10.673	-5.1735
11.659	-4.3881
12.644	-3.1838
13.63	-1.7471
14.616	-0.19835
15.601	1.7328
16.587	3.0937
17.572	4.4429
18.558	4.8393
19.543	5.8232
20.529	7.3293
21.515	8.3441
22.5	10.143
23.486	11.145
24.471	11.539
25.457	11.647
26.443	12.211
27.428	12.732
28.414	13.079
29.399	13.492
30.385	13.747
31.371	13.728
32.356	13.714
33.342	14.097
34.327	14.662
35.313	15.055
36.299	15.383
37.284	15.796
38.27	15.763
39.255	15.904
40.241	16.009
41.226	15.953
42.212	16.022
43.198	15.878
44.183	15.356
45.169	15.19
46.154	14.883
47.14	13.754
48.126	12.141
49.111	11.25
50.097	10.162
51.082	8.7155
52.068	8.1046
53.054	6.1305
54.039	4.916
55.025	3.2009
56.01	0.91248
56.996	-2.0593
57.981	-3.4837
58.967	-5.4185
59.953	-6.8547
60.938	-7.6807
61.924	-8.7585
62.909	-9.626
63.895	-9.7812
64.881	-9.9795
65.866	-9.9538
66.852	-9.812
67.837	-9.7766
68.823	-9.5937
69.809	-9.1615
70.794	-9.2147
71.78	-8.5277
72.765	-8.1101
73.751	-7.3167
74.737	-6.5105
75.722	-5.9006
76.708	-4.9679
77.693	-4.4062
78.679	-3.787
79.664	-3.3928
80.65	-2.9203
81.636	-2.5862
82.621	-2.6609
83.607	-2.4006
84.592	-2.0857
85.578	-2.0401
86.564	-2.0684
87.549	-2.2598
88.535	-2.2579
89.52	-2.2446
90.506	-2.2332
91.492	-2.2313
92.477	-2.2339
93.463	-2.3127
94.448	-2.3394
95.434	-2.3377
96.42	-2.149
97.405	-1.926
98.391	-1.9885
99.376	-1.8019

## Sheet: Fuß R blau
0.42693	-6.1649
1.4202	-5.9209
2.4135	-5.5633
3.4068	-5.0946
4.4	-4.6283
5.3933	-4.2333
6.3866	-3.958
7.3799	-3.6858
8.3731	-2.7382
9.3664	-2.0491
10.36	-1.3086
11.353	-0.6691
12.346	-0.0089903
13.339	0.61389
14.333	1.1846
15.326	1.5994
16.319	2.1128
17.313	2.6501
18.306	3.2204
19.299	3.8048
20.292	4.3792
21.286	4.9168
22.279	5.3899
23.272	5.8334
24.266	6.2527
25.259	6.6596
26.252	7.0527
27.245	7.4715
28.239	7.8011
29.232	8.1161
30.225	8.4248
31.218	8.6969
32.212	8.9824
33.205	9.2505
34.198	9.4651
35.192	9.9872
36.185	10.377
37.178	10.75
38.171	11.141
39.165	11.643
40.158	12.079
41.151	12.474
42.144	12.839
43.138	13.153
44.131	13.402
45.124	13.461
46.118	13.387
47.111	13.061
48.104	12.399
49.097	11.448
50.091	10.003
51.084	8.4545
52.077	6.255
53.07	3.8822
54.064	1.2371
55.057	-1.5149
56.05	-4.3882
57.044	-7.2182
58.037	-9.673
59.03	-11.826
60.023	-13.345
61.017	-14.551
62.01	-15.29
63.003	-15.558
63.996	-15.322
64.99	-14.639
65.983	-13.538
66.976	-12.11
67.97	-10.437
68.963	-8.645
69.956	-6.9201
70.949	-5.3159
71.943	-3.8236
72.936	-2.5324
73.929	-1.3838
74.923	-0.32861
75.916	0.67787
76.909	0.98227
77.902	1.2988
78.896	1.3552
79.889	1.1248
80.882	0.6723
81.875	0.099804
82.869	-0.5949
83.862	-1.4105
84.855	-1.8927
85.849	-2.4835
86.842	-3.0885
87.835	-3.7211
88.828	-4.2537
89.822	-4.6726
90.815	-5.0366
91.808	-5.2602
92.801	-5.4405
93.795	-5.5456
94.788	-5.5661
95.781	-5.6445
96.775	-5.7259
97.768	-5.8142
98.761	-5.8787
99.754	-5.9192

## Sheet: Hüfte L rot
0.43764	13.317
1.4322	13.377
2.4267	13.519
3.4213	13.472
4.4158	13.265
5.4104	13.959
6.4049	14.409
7.3995	13.611
8.394	13.177
9.3886	12.811
10.383	12.379
11.378	12.169
12.372	12.162
13.367	11.665
14.361	11.545
15.356	11.748
16.35	11.675
17.345	11.264
18.339	11.38
19.334	11.41
20.329	11.204
21.323	10.464
22.318	10.137
23.312	9.5889
24.307	9.1101
25.301	8.3091
26.296	6.8437
27.29	5.3074
28.285	4.0594
29.279	3.333
30.274	2.0168
31.269	0.60396
32.263	-0.53301
33.258	-1.9719
34.252	-2.6726
35.247	-3.8548
36.241	-4.7482
37.236	-5.6539
38.23	-7.2358
39.225	-8.0713
40.219	-9.3464
41.214	-10.202
42.209	-11.252
43.203	-13.06
44.198	-13.27
45.192	-14.32
46.187	-14.688
47.181	-15.127
48.176	-15.191
49.17	-15.868
50.165	-15.765
51.159	-15.879
52.154	-15.674
53.149	-15.352
54.143	-15.033
55.138	-14.429
56.132	-13.802
57.127	-12.718
58.121	-11.553
59.116	-9.03
60.11	-7.5261
61.105	-6.0142
62.099	-4.4432
63.094	-3.1848
64.089	-1.5563
65.083	-0.37237
66.078	1.4611
67.072	3.2205
68.067	5.4966
69.061	7.3282
70.056	7.9714
71.05	10.3
72.045	12.19
73.04	14.091
74.034	16.413
75.029	17.825
76.023	18.809
77.018	20.258
78.012	21.114
79.007	22.03
80.001	22.646
80.996	23.343
81.99	24.156
82.985	24.846
83.98	25.591
84.974	25.952
85.969	25.967
86.963	26.359
87.958	26.891
88.952	27.078
89.947	26.999
90.941	26.826
91.936	26.912
92.93	26.578
93.925	26.757
94.92	26.968
95.914	26.904
96.909	26.772
97.903	26.771
98.898	26.845
99.892	27.086

## Sheet: Hüfte R blau
0.3413	26.82
1.334	26.517
2.3266	26.096
3.3193	25.516
4.312	24.782
5.3047	23.888
6.2973	22.761
7.29	21.633
8.2827	20.59
9.2754	19.486
10.268	18.39
11.261	17.364
12.253	16.332
13.246	15.275
14.239	14.195
15.231	13.121
16.224	12.076
17.217	11.147
18.209	10.215
19.202	9.3172
20.195	8.4255
21.187	7.5415
22.18	6.5643
23.173	5.5952
24.165	4.5963
25.158	3.5419
26.151	2.38
27.143	1.1732
28.136	-0.061697
29.129	-1.3117
30.121	-2.5857
31.114	-3.8439
32.107	-5.1225
33.099	-6.4063
34.092	-7.8665
35.085	-8.9091
36.077	-10.083
37.07	-11.001
38.063	-11.883
39.056	-12.618
40.048	-13.284
41.041	-13.882
42.034	-14.388
43.026	-14.791
44.019	-15.075
45.012	-15.221
46.004	-15.288
46.997	-15.248
47.99	-15.134
48.982	-14.816
49.975	-14.595
50.968	-13.707
51.96	-12.709
52.953	-11.572
53.946	-10.293
54.938	-8.8715
55.931	-7.2981
56.924	-5.7019
57.916	-4.017
58.909	-2.081
59.902	-0.23985
60.894	1.7742
61.887	3.7977
62.88	5.8286
63.872	7.8037
64.865	9.6773
65.858	11.451
66.85	13.213
67.843	14.755
68.836	16.167
69.828	17.43
70.821	18.642
71.814	19.703
72.806	20.627
73.799	21.467
74.792	22.278
75.784	23.102
76.777	23.566
77.77	24.187
78.762	24.731
79.755	25.269
80.748	25.762
81.74	26.237
82.733	26.551
83.726	26.903
84.718	27.066
85.711	27.149
86.704	27.243
87.696	27.367
88.689	27.452
89.682	27.592
90.674	27.757
91.667	27.949
92.66	28.153
93.652	28.288
94.645	28.446
95.638	28.631
96.63	28.798
97.623	28.991
98.616	29.094
99.608	29.216

## Sheet: Knie L rot
0.33646	13.967
1.3332	14.847
2.3299	16.355
3.3266	18.246
4.3233	19.02
5.32	20.823
6.3168	21.842
7.3135	23.253
8.3102	23.998
9.3069	24.243
10.304	24.186
11.3	24.419
12.297	24.484
13.294	24.241
14.29	23.98
15.287	23.681
16.284	23.21
17.281	21.954
18.277	21.727
19.274	20.638
20.271	18.574
21.268	17.446
22.264	15.859
23.261	15.299
24.258	14.008
25.254	12.743
26.251	10.251
27.248	8.754
28.245	7.6773
29.241	6.865
30.238	6.4844
31.235	6.3947
32.231	5.6089
33.228	5.5266
34.225	5.1356
35.222	5.1249
36.218	4.9312
37.215	4.6884
38.212	4.9848
39.208	4.5717
40.205	4.6796
41.202	4.7443
42.199	4.9507
43.195	5.2954
44.192	5.9773
45.189	6.9728
46.185	8.1447
47.182	9.6375
48.179	11.195
49.176	12.353
50.172	14.249
51.169	15.168
52.166	17.428
53.162	19.738
54.159	22.87
55.156	25.407
56.153	28.006
57.149	30.397
58.146	32.477
59.143	35.124
60.139	36.631
61.136	40.55
62.133	42.925
63.13	44.417
64.126	46.185
65.123	47.652
66.12	49.128
67.116	51.771
68.113	53.157
69.11	53.318
70.107	53.944
71.103	54.164
72.1	54.264
73.097	54.477
74.094	54.662
75.09	53.769
76.087	51.694
77.084	50.044
78.08	47.648
79.077	43.017
80.074	40.346
81.071	36.271
82.067	33.926
83.064	27.068
84.061	24.824
85.057	22.052
86.054	16.633
87.051	13.556
88.048	11.533
89.044	10.196
90.041	8.4879
91.038	6.7034
92.034	5.8213
93.031	5.3008
94.028	5.2514
95.025	5.4678
96.021	5.7149
97.018	5.8016
98.015	5.9956
99.011	6.3376
100.01	6.351

## Sheet: Knie R blau
0.61881	14.988
1.6087	15.344
2.5986	15.687
3.5884	16.022
4.5783	16.417
5.5682	16.687
6.5581	16.767
7.5479	16.807
8.5378	16.534
9.5277	16.305
10.518	16.15
11.507	16.027
12.497	15.88
13.487	15.66
14.477	15.422
15.467	15.239
16.457	15.14
17.447	15.048
18.437	15.016
19.426	15.06
20.416	15.047
21.406	15
22.396	14.831
23.386	14.456
24.376	13.995
25.366	13.318
26.356	12.508
27.345	11.534
28.335	10.488
29.325	9.4676
30.315	8.468
31.305	7.5008
32.295	6.5525
33.285	5.6491
34.275	4.9842
35.264	4.2728
36.254	3.8107
37.244	3.6802
38.234	3.7731
39.224	4.0996
40.214	4.5637
41.204	5.1285
42.194	5.8925
43.183	6.8673
44.173	8.0089
45.163	9.3457
46.153	10.858
47.143	12.539
48.133	14.405
49.123	16.554
50.113	18.81
51.102	21.352
52.092	24.098
53.082	26.935
54.072	29.904
55.062	33.044
56.052	35.915
57.042	39.067
58.032	41.873
59.021	44.322
60.011	47.082
61.001	49.93
61.991	52.231
62.981	54.233
63.971	55.936
64.961	57.259
65.95	58.294
66.94	58.988
67.93	59.322
68.92	59.258
69.91	58.781
70.9	57.897
71.89	56.539
72.88	54.945
73.869	52.779
74.859	50.406
75.849	47.405
76.839	44.731
77.829	41.588
78.819	38.333
79.809	34.944
80.799	31.494
81.788	28.035
82.778	24.534
83.768	21.229
84.758	17.993
85.748	15.093
86.738	12.563
87.728	10.272
88.718	8.4241
89.707	7.082
90.697	6.1789
91.687	5.6527
92.677	5.4409
93.667	5.3628
94.657	5.3642
95.647	5.5152
96.637	5.8765
97.626	6.3532
98.616	6.6764
99.606	6.7576
