# Supplementary material for: Gait assessment using a 2D video-based motion analysis app in healthy subjects and subjects with lower limb amputation – A pilot study
Source: PLoS One. 2025 May 30;20(5):e0324499. doi: 10.1371/journal.pone.0324499 (PMC12124523; doi:10.1371/journal.pone.0324499)
Supplement: S1 Table — Raw data of all trials (M##) of the healthy subjects (0##) from the gait analysis recorded with the Orthelligent App (OV) and with the Qualisys system (Qual). (ZIP) [file pone.0324499.s001.zip › Subjects_healty_all_trials/002_OV_OM1.xlsx]

## Sheet: Fuß L rot
0.060587	-4.1696
1.0608	-4.059
2.061	-3.9474
3.0613	-4.2399
4.0615	-4.7129
5.0617	-5.1025
6.062	-5.5487
7.0622	-5.92
8.0624	-6.0872
9.0626	-6.0698
10.063	-5.8971
11.063	-5.4932
12.063	-5.0571
13.064	-4.6361
14.064	-3.7201
15.064	-2.6854
16.064	-1.4397
17.064	-0.16418
18.065	0.85412
19.065	2.3725
20.065	3.065
21.065	3.3097
22.066	4.2875
23.066	5.2659
24.066	5.4968
25.066	5.5614
26.067	5.1866
27.067	5.078
28.067	5.2019
29.067	5.8505
30.067	6.2776
31.068	6.6028
32.068	6.7391
33.068	7.0307
34.068	7.5699
35.069	8.2521
36.069	8.8619
37.069	9.5601
38.069	10.585
39.069	11.324
40.07	11.98
41.07	12.504
42.07	12.624
43.07	12.935
44.071	13.624
45.071	13.778
46.071	14.254
47.071	14.418
48.072	14.311
49.072	13.81
50.072	13.102
51.072	11.559
52.072	10.596
53.073	8.7727
54.073	7.6088
55.073	4.882
56.073	2.2505
57.074	-1.2009
58.074	-2.7644
59.074	-5.1071
60.074	-7.4338
61.074	-9.747
62.075	-11.836
63.075	-13.419
64.075	-13.394
65.075	-14.814
66.076	-14.971
67.076	-14.531
68.076	-13.512
69.076	-12.32
70.077	-10.896
71.077	-8.8066
72.077	-8.0823
73.077	-6.5735
74.077	-4.2976
75.078	-2.457
76.078	-2.0019
77.078	-0.35273
78.078	0.13525
79.079	0.45887
80.079	0.53799
81.079	0.64286
82.079	0.89029
83.079	0.91412
84.08	0.082267
85.08	-1.3186
86.08	-1.4427
87.08	-2.3089
88.081	-2.9378
89.081	-4.0338
90.081	-4.4361
91.081	-5.1886
92.082	-5.2076
93.082	-5.3499
94.082	-5.4928
95.082	-5.5966
96.082	-5.8146
97.083	-5.942
98.083	-5.8596
99.083	-5.6627
100.08	-5.1409

## Sheet: Fuß R blau
0.5774	-8.9665
1.5706	-9.0138
2.5638	-9.1173
3.557	-9.2993
4.5502	-9.6027
5.5434	-9.9467
6.5366	-10.356
7.5298	-10.69
8.523	-10.896
9.5162	-10.972
10.509	-11.018
11.503	-10.83
12.496	-10.507
13.489	-10.079
14.482	-9.4192
15.475	-8.5396
16.469	-7.4689
17.462	-6.1329
18.455	-4.8307
19.448	-3.5502
20.441	-2.2641
21.435	-0.93353
22.428	0.048586
23.421	1.1119
24.414	2.1338
25.407	2.8452
26.401	3.4504
27.394	4.1031
28.387	4.442
29.38	4.6651
30.373	4.8216
31.367	4.9644
32.36	5.0871
33.353	5.2157
34.346	5.3649
35.339	5.5646
36.333	5.855
37.326	6.2393
38.319	6.4681
39.312	6.9328
40.305	7.4684
41.299	8.0294
42.292	8.5803
43.285	9.1557
44.278	9.7072
45.271	10.22
46.265	10.67
47.258	11.041
48.251	11.245
49.244	11.25
50.237	11.039
51.231	10.51
52.224	9.6486
53.217	8.5426
54.21	7.1986
55.203	5.2779
56.197	3.2589
57.19	1.0789
58.183	-1.1604
59.176	-3.454
60.169	-5.4346
61.163	-7.4894
62.156	-9.1781
63.149	-10.523
64.142	-11.806
65.135	-12.988
66.129	-13.467
67.122	-13.816
68.115	-13.885
69.108	-13.727
70.101	-13.398
71.095	-12.952
72.088	-12.223
73.081	-11.373
74.074	-10.411
75.067	-9.3551
76.061	-8.2728
77.054	-7.29
78.047	-6.2824
79.04	-5.3634
80.033	-4.7879
81.027	-4.4353
82.02	-4.3309
83.013	-4.397
84.006	-4.7112
84.999	-5.2031
85.993	-5.7956
86.986	-6.5404
87.979	-7.6468
88.972	-7.8841
89.965	-8.4448
90.959	-8.9049
91.952	-9.2286
92.945	-9.4156
93.938	-9.5332
94.931	-9.5888
95.925	-9.5713
96.918	-9.5023
97.911	-9.4294
98.904	-9.3839
99.897	-9.4656

## Sheet: Hüfte L rot
0.68084	21.049
1.6757	21.216
2.6705	21.05
3.6654	20.579
4.6602	19.995
5.655	19.139
6.6499	18.199
7.6447	17.165
8.6396	16.67
9.6344	16.085
10.629	15.926
11.624	15.231
12.619	14.675
13.614	13.324
14.609	12.545
15.603	12.004
16.598	11.726
17.593	11.215
18.588	10.378
19.583	9.6459
20.578	8.0164
21.572	7.0014
22.567	6.2599
23.562	4.3736
24.557	2.8504
25.552	1.8294
26.547	-0.75047
27.542	-1.6269
28.536	-3.037
29.531	-3.6877
30.526	-6.0335
31.521	-7.7717
32.516	-8.4289
33.511	-9.3344
34.505	-11.574
35.5	-12.44
36.495	-13.704
37.49	-14.678
38.485	-15.367
39.48	-15.971
40.474	-16.967
41.469	-17.508
42.464	-18.112
43.459	-18.658
44.454	-19.537
45.449	-20.127
46.443	-20.237
47.438	-20.059
48.433	-19.702
49.428	-19.723
50.423	-19.567
51.418	-19.502
52.413	-19.448
53.407	-18.801
54.402	-17.426
55.397	-16.867
56.392	-16.249
57.387	-14.361
58.382	-12.817
59.376	-11.583
60.371	-10.322
61.366	-8.3427
62.361	-5.6651
63.356	-3.8966
64.351	-2.3933
65.345	-0.20302
66.34	1.1
67.335	3.0193
68.33	5.0195
69.325	5.8996
70.32	6.8583
71.314	8.133
72.309	9.7333
73.304	11.032
74.299	12.262
75.294	13.484
76.289	14.348
77.284	15.081
78.278	16.356
79.273	17.729
80.268	18.551
81.263	19.286
82.258	19.774
83.253	20.216
84.247	20.461
85.242	20.081
86.237	20.013
87.232	20.078
88.227	20.672
89.222	21.336
90.216	21.561
91.211	21.635
92.206	21.064
93.201	20.671
94.196	20.668
95.191	20.665
96.185	20.662
97.18	20.9
98.175	21.724
99.17	21.481
100.16	21.142

## Sheet: Hüfte R blau
0.64009	21.346
1.632	21.202
2.6239	20.948
3.6158	20.573
4.6078	20.099
5.5997	19.457
6.5916	18.572
7.5835	17.674
8.5754	16.703
9.5673	15.776
10.559	14.801
11.551	13.693
12.543	12.532
13.535	11.536
14.527	10.625
15.519	9.8721
16.511	9.2477
17.503	8.7504
18.495	8.3245
19.486	7.9595
20.478	7.6317
21.47	7.2939
22.462	6.9097
23.454	6.5218
24.446	6.0687
25.438	5.4247
26.43	4.6368
27.422	3.7514
28.414	2.7603
29.406	1.4795
30.398	0.12459
31.389	-1.1473
32.381	-2.3958
33.373	-3.6198
34.365	-4.8066
35.357	-5.8899
36.349	-6.8803
37.341	-7.6569
38.333	-8.2292
39.325	-8.8952
40.317	-9.3831
41.309	-9.9035
42.301	-10.436
43.292	-10.851
44.284	-11.234
45.276	-11.578
46.268	-11.849
47.26	-12.125
48.252	-12.331
49.244	-12.492
50.236	-12.559
51.228	-12.544
52.22	-12.488
53.212	-12.356
54.203	-12.034
55.195	-11.453
56.187	-10.743
57.179	-9.7273
58.171	-8.5334
59.163	-7.1798
60.155	-5.6675
61.147	-4.0049
62.139	-2.214
63.131	-0.33725
64.123	1.5506
65.115	3.3922
66.106	5.0464
67.098	6.8838
68.09	8.3922
69.082	9.7899
70.074	11.059
71.066	12.201
72.058	13.179
73.05	14.166
74.042	15.17
75.034	16.113
76.026	16.893
77.018	17.621
78.009	18.361
79.001	19.124
79.993	19.588
80.985	20.095
81.977	20.583
82.969	21.06
83.961	21.456
84.953	21.793
85.945	22.066
86.937	22.266
87.929	22.386
88.921	22.526
89.912	22.577
90.904	22.573
91.896	22.518
92.888	22.499
93.88	22.456
94.872	22.337
95.864	22.263
96.856	22.244
97.848	22.17
98.84	22.077
99.832	22.28

## Sheet: Knie L rot
0.9121	-6.2787
1.9054	-6.3547
2.8987	-6.0751
3.892	-5.6034
4.8853	-5.1503
5.8786	-4.5997
6.8719	-4.4307
7.8652	-4.7253
8.8585	-5.1339
9.8518	-5.3629
10.845	-5.3335
11.838	-4.9727
12.832	-4.0334
13.825	-2.7334
14.818	-1.6373
15.812	-0.15428
16.805	1.3804
17.798	2.0809
18.791	2.6008
19.785	3.1936
20.778	3.5687
21.771	3.9481
22.765	4.222
23.758	3.6011
24.751	0.73907
25.745	-0.78742
26.738	-1.8725
27.731	-4.1834
28.724	-5.1182
29.718	-7.0814
30.711	-9.4025
31.704	-10.614
32.698	-11.824
33.691	-12.527
34.684	-13.011
35.677	-13.131
36.671	-14.102
37.664	-14.556
38.657	-14.58
39.651	-14.424
40.644	-13.63
41.637	-12.719
42.631	-12.361
43.624	-12.728
44.617	-12.523
45.61	-11.711
46.604	-10.644
47.597	-9.2331
48.59	-7.7451
49.584	-6.2713
50.577	-4.8297
51.57	-2.0081
52.564	-0.033172
53.557	1.7178
54.55	5.4012
55.543	9.1936
56.537	11.653
57.53	16.609
58.523	21.382
59.517	25.603
60.51	29.919
61.503	35.656
62.496	39.466
63.49	42.028
64.483	48.091
65.476	50.219
66.47	52.697
67.463	53.329
68.456	53.67
69.45	54.16
70.443	54.481
71.436	52.911
72.429	50.967
73.423	49.59
74.416	48.69
75.409	45.87
76.403	43.914
77.396	39.855
78.389	34.381
79.383	32.707
80.376	28.272
81.369	23.716
82.362	19.604
83.356	17.508
84.349	14.159
85.342	8.816
86.336	3.0255
87.329	0.070927
88.322	-2.7039
89.315	-5.4022
90.309	-6.1968
91.302	-9.1548
92.295	-10.775
93.289	-11.966
94.282	-12.872
95.275	-13.048
96.269	-12.925
97.262	-12.722
98.255	-12.392
99.248	-11.798
100.24	-11.885

## Sheet: Knie R blau
0.49911	-3.4363
1.4917	-3.3173
2.4844	-2.931
3.477	-2.5055
4.4696	-2.0771
5.4622	-1.7373
6.4548	-1.565
7.4475	-1.4261
8.4401	-1.3735
9.4327	-1.465
10.425	-1.4484
11.418	-1.6119
12.411	-1.9869
13.403	-2.1102
14.396	-1.9908
15.388	-1.6485
16.381	-1.0729
17.374	-0.314
18.366	0.63021
19.359	1.7386
20.352	2.9154
21.344	4.0823
22.337	5.1735
23.329	6.1322
24.322	6.7218
25.315	6.9366
26.307	6.8188
27.3	6.337
28.293	5.3448
29.285	4.1021
30.278	2.8068
31.27	1.4376
32.263	0.10931
33.256	-1.2822
34.248	-2.8005
35.241	-4.0402
36.234	-4.9008
37.226	-5.4321
38.219	-5.6772
39.211	-5.7114
40.204	-5.5111
41.197	-5.212
42.189	-4.9296
43.182	-4.4815
44.175	-3.9986
45.167	-3.3535
46.16	-2.2586
47.152	-1.2036
48.145	-0.039469
49.138	1.2804
50.13	2.8245
51.123	4.345
52.116	6.1398
53.108	8.1441
54.101	10.51
55.093	13.179
56.086	16.38
57.079	19.826
58.071	23.396
59.064	27.381
60.057	31.528
61.049	36.578
62.042	40.257
63.034	44.798
64.027	49.435
65.02	53.244
66.012	56.159
67.005	58.938
67.997	61.067
68.99	62.575
69.983	63.468
70.975	63.863
71.968	63.76
72.961	63.218
73.953	62.197
74.946	60.759
75.938	58.806
76.931	56.393
77.924	53.971
78.916	50.568
79.909	47.964
80.902	44.46
81.894	40.357
82.887	36.364
83.879	32.058
84.872	27.604
85.865	23.209
86.857	18.942
87.85	14.698
88.843	11.102
89.835	7.7623
90.828	4.4994
91.82	1.8565
92.813	-0.65816
93.806	-2.5253
94.798	-4.0075
95.791	-5.0756
96.784	-5.8445
97.776	-6.4908
98.769	-6.9189
99.761	-7.414
