# Supplementary material for: Gait assessment using a 2D video-based motion analysis app in healthy subjects and subjects with lower limb amputation – A pilot study
Source: PLoS One. 2025 May 30;20(5):e0324499. doi: 10.1371/journal.pone.0324499 (PMC12124523; doi:10.1371/journal.pone.0324499)
Supplement: S1 Table — Raw data of all trials (M##) of the healthy subjects (0##) from the gait analysis recorded with the Orthelligent App (OV) and with the Qualisys system (Qual). (ZIP) [file pone.0324499.s001.zip › Subjects_healty_all_trials/002_OV_OM14.xlsx]

## Sheet: Fuß L rot
1.0459	-3.6788
2.0359	-4.2615
3.0259	-4.4867
4.0159	-4.8851
5.0059	-5.2447
5.9958	-5.1772
6.9858	-5.2199
7.9758	-5.7861
8.9658	-5.6863
9.9558	-5.3348
10.946	-4.9811
11.936	-4.2869
12.926	-3.6494
13.916	-3.1464
14.906	-2.3525
15.896	-1.1446
16.886	-0.047308
17.876	0.82978
18.866	1.5947
19.856	2.3697
20.846	3.0905
21.836	3.4672
22.826	4.1481
23.816	5.1649
24.806	5.5603
25.796	5.7503
26.786	5.6192
27.776	5.5238
28.766	5.5014
29.756	5.6245
30.746	5.9005
31.736	6.0477
32.725	6.3856
33.715	6.9008
34.705	7.2245
35.695	7.5797
36.685	8.9858
37.675	9.5287
38.665	9.6183
39.655	10.19
40.645	10.882
41.635	11.607
42.625	12.369
43.615	12.915
44.605	13.108
45.595	13.232
46.585	13.552
47.575	13.232
48.565	12.48
49.555	11.454
50.545	10.238
51.535	8.4691
52.525	6.0729
53.515	3.6756
54.505	0.91701
55.495	-1.2236
56.485	-4.1
57.475	-8.0826
58.465	-10.244
59.455	-12.338
60.445	-12.963
61.435	-14.913
62.425	-15.893
63.415	-16.026
64.405	-16.262
65.395	-16.152
66.385	-16.009
67.375	-15.229
68.365	-13.498
69.355	-12.396
70.345	-10.88
71.335	-10.019
72.325	-8.2702
73.315	-7.0008
74.305	-5.2658
75.295	-4.2544
76.285	-3.4641
77.275	-2.4673
78.265	-1.2919
79.255	-0.17172
80.245	-0.068885
81.235	0.47638
82.225	0.8136
83.215	0.72615
84.205	0.060213
85.195	-0.25634
86.185	-0.17262
87.175	-0.64938
88.165	-1.1369
89.155	-1.426
90.145	-1.861
91.135	-2.0732
92.125	-2.6342
93.115	-2.8123
94.105	-2.8136
95.095	-2.7814
96.085	-2.6928
97.075	-2.4637
98.065	-2.3651
99.055	-2.3551
100.04	-2.1952

## Sheet: Fuß R blau
0.53383	-9.0915
1.5257	-9.0414
2.5176	-8.9526
3.5095	-8.8028
4.5014	-8.6347
5.4933	-8.5292
6.4852	-8.3677
7.4771	-8.1699
8.469	-7.9175
9.4609	-7.5531
10.453	-7.1326
11.445	-6.4289
12.437	-5.7127
13.429	-4.9878
14.42	-4.277
15.412	-3.5469
16.404	-2.7212
17.396	-1.8895
18.388	-1.0095
19.38	-0.067038
20.372	0.87587
21.364	1.7698
22.356	2.6385
23.348	3.3721
24.339	4.0264
25.331	4.5899
26.323	5.1024
27.315	5.5075
28.307	5.8028
29.299	6.0382
30.291	6.2079
31.283	6.2861
32.275	6.3235
33.267	6.2864
34.258	6.3093
35.25	6.4634
36.242	6.5822
37.234	6.707
38.226	6.8265
39.218	7.0626
40.21	7.2203
41.202	7.3859
42.194	7.5248
43.185	7.6741
44.177	7.8002
45.169	7.872
46.161	7.8727
47.153	7.7185
48.145	7.3604
49.137	6.6831
50.129	5.8027
51.121	4.47
52.113	2.8683
53.104	1.0892
54.096	-0.92955
55.088	-3.2128
56.08	-5.5658
57.072	-7.9491
58.064	-10.151
59.056	-11.974
60.048	-13.553
61.04	-14.822
62.032	-16.114
63.023	-16.683
64.015	-17.393
65.007	-17.875
65.999	-18.079
66.991	-17.949
67.983	-17.36
68.975	-16.514
69.967	-15.503
70.959	-14.496
71.951	-13.519
72.942	-12.548
73.934	-11.489
74.926	-10.306
75.918	-8.9524
76.91	-7.4907
77.902	-6.0464
78.894	-4.8702
79.886	-3.7846
80.878	-2.962
81.87	-2.6033
82.861	-2.5635
83.853	-2.7403
84.845	-3.1728
85.837	-3.7709
86.829	-4.5042
87.821	-5.3662
88.813	-6.2629
89.805	-7.1751
90.797	-8.0678
91.789	-8.8902
92.78	-9.4893
93.772	-10.005
94.764	-10.377
95.756	-10.672
96.748	-10.843
97.74	-10.971
98.732	-11.022
99.724	-11.107

## Sheet: Hüfte L rot
0.2784	26.041
1.2733	25.994
2.2681	26.329
3.263	25.628
4.2579	25.128
5.2527	24.57
6.2476	24.189
7.2425	23.138
8.2373	22.141
9.2322	20.793
10.227	20.282
11.222	18.253
12.217	16.767
13.212	15.234
14.207	14.208
15.201	13.083
16.196	11.909
17.191	10.75
18.186	10.291
19.181	8.8014
20.176	7.6759
21.171	6.4408
22.165	5.5814
23.16	3.7824
24.155	2.7009
25.15	1.0253
26.145	0.032273
27.14	-2.2262
28.135	-3.5894
29.129	-5.3637
30.124	-7.5128
31.119	-9.5361
32.114	-10.447
33.109	-11.748
34.104	-14.289
35.099	-15.448
36.094	-16.394
37.088	-17.759
38.083	-19.057
39.078	-19.304
40.073	-20.335
41.068	-21.013
42.063	-21.574
43.058	-22.336
44.052	-23.102
45.047	-23.097
46.042	-23.226
47.037	-24.012
48.032	-24.167
49.027	-24.201
50.022	-24.234
51.017	-24.131
52.011	-23.741
53.006	-23.181
54.001	-22.366
54.996	-21.595
55.991	-20.493
56.986	-17.892
57.981	-17.038
58.975	-14.706
59.97	-12.249
60.965	-10.108
61.96	-8.5855
62.955	-6.1049
63.95	-3.4947
64.945	-0.79595
65.939	0.54935
66.934	2.1633
67.929	3.9744
68.924	5.6917
69.919	7.2812
70.914	8.9472
71.909	10.269
72.904	11.608
73.898	12.602
74.893	14.246
75.888	15.351
76.883	16.436
77.878	17.662
78.873	19.046
79.868	20.217
80.862	22.091
81.857	22.981
82.852	23.868
83.847	24.45
84.842	24.562
85.837	25.159
86.832	25.912
87.826	26.088
88.821	26.053
89.816	25.484
90.811	25.38
91.806	25.662
92.801	26.105
93.796	25.637
94.791	25.263
95.785	25.31
96.78	25.21
97.775	25.208
98.77	25.387
99.765	25.499

## Sheet: Hüfte R blau
0.43137	24.711
1.4241	24.312
2.4169	23.757
3.4096	23.105
4.4024	22.423
5.3951	21.704
6.3879	20.962
7.3806	20.107
8.3734	19.149
9.3661	18.082
10.359	16.867
11.352	15.955
12.344	14.949
13.337	13.99
14.33	13.227
15.323	12.561
16.315	11.835
17.308	11.132
18.301	10.431
19.294	9.6619
20.286	8.8093
21.279	7.9273
22.272	7.0453
23.265	6.1517
24.257	5.2448
25.25	4.2736
26.243	3.2508
27.236	2.1757
28.228	0.86243
29.221	-0.49069
30.214	-1.8932
31.207	-3.3783
32.199	-4.7793
33.192	-6.102
34.185	-7.3411
35.178	-8.5476
36.17	-9.7123
37.163	-10.963
38.156	-12.279
39.149	-12.934
40.141	-13.813
41.134	-14.412
42.127	-15.174
43.12	-15.88
44.112	-16.389
45.105	-16.849
46.098	-17.21
47.091	-17.502
48.083	-17.676
49.076	-17.752
50.069	-17.846
51.062	-17.949
52.054	-17.768
53.047	-17.609
54.04	-17.35
55.033	-16.944
56.025	-16.37
57.018	-15.599
58.011	-14.423
59.004	-13.102
59.996	-11.607
60.989	-9.909
61.982	-8.432
62.975	-6.2941
63.967	-4.4112
64.96	-2.4565
65.953	-0.35835
66.946	1.6819
67.938	3.6685
68.931	5.5848
69.924	7.3093
70.917	8.867
71.909	10.357
72.902	11.758
73.895	13.127
74.888	14.337
75.88	15.521
76.873	16.701
77.866	17.844
78.859	18.908
79.852	19.819
80.844	20.743
81.837	21.509
82.83	22.183
83.823	22.803
84.815	23.317
85.808	23.694
86.801	24.027
87.794	24.319
88.786	24.475
89.779	24.684
90.772	24.823
91.765	24.933
92.757	25.019
93.75	25.113
94.743	25.115
95.736	25.124
96.728	25.211
97.721	25.142
98.714	25.151
99.707	24.924

## Sheet: Knie L rot
0.34179	8.8399
1.3318	9.1096
2.3218	9.9335
3.3119	10.098
4.3019	10.572
5.2919	11.055
6.282	11.594
7.272	12.183
8.262	12.721
9.2521	12.73
10.242	12.149
11.232	12.274
12.222	12.325
13.212	11.786
14.202	11.646
15.192	12.103
16.182	12.303
17.172	12.311
18.162	12.455
19.152	12.093
20.142	11.737
21.132	11.882
22.122	12.324
23.112	11.163
24.103	10.848
25.093	8.8484
26.083	7.747
27.073	7.448
28.063	5.7597
29.053	4.1441
30.043	2.9245
31.033	2.074
32.023	0.53328
33.013	-0.14507
34.003	-1.3365
34.993	-1.9815
35.983	-2.0848
36.973	-2.5754
37.963	-2.5401
38.953	-2.292
39.943	-1.7345
40.933	-1.2472
41.923	-1.1871
42.913	-0.47852
43.903	0.57391
44.893	1.6283
45.883	3.1922
46.873	3.8078
47.863	5.7985
48.853	7.2432
49.843	8.9745
50.833	9.8921
51.823	12.748
52.813	15.293
53.803	18.154
54.793	20.452
55.783	23.883
56.773	27.894
57.764	31.767
58.754	34.704
59.744	38.405
60.734	42.031
61.724	44.687
62.714	48.569
63.704	50.297
64.694	51.619
65.684	53.491
66.674	54.527
67.664	55.64
68.654	55.931
69.644	55.608
70.634	54.25
71.624	52.508
72.614	51.738
73.604	49.687
74.594	47.669
75.584	45.681
76.574	44.044
77.564	41.625
78.554	39.323
79.544	36.278
80.534	33.934
81.524	31.879
82.514	28.404
83.504	25.294
84.494	22.407
85.484	19.564
86.474	17.706
87.464	13.776
88.454	11.396
89.444	9.3489
90.435	7.874
91.425	5.3384
92.415	4.2634
93.405	3.9248
94.395	2.119
95.385	1.9173
96.375	1.3581
97.365	0.8536
98.355	0.78798
99.345	0.94004

## Sheet: Knie R blau
0.33527	11.205
1.3295	11.809
2.3237	12.569
3.3179	13.584
4.3121	14.655
5.3063	15.773
6.3005	16.888
7.2947	17.923
8.2889	18.783
9.2831	19.455
10.277	19.804
11.271	19.905
12.266	19.832
13.26	19.601
14.254	19.31
15.248	19.042
16.242	18.85
17.237	18.769
18.231	18.737
19.225	18.641
20.219	18.451
21.213	18.135
22.208	17.757
23.202	17.326
24.196	16.846
25.19	16.347
26.184	15.702
27.179	14.84
28.173	13.798
29.167	12.572
30.161	11.113
31.155	9.6579
32.15	8.305
33.144	7.0827
34.138	6.0189
35.132	5.0487
36.126	4.3336
37.121	3.7363
38.115	3.1689
39.109	2.9936
40.103	2.9462
41.097	3.0746
42.092	3.4371
43.086	3.9068
44.08	4.6041
45.074	5.4553
46.068	6.4604
47.063	7.6077
48.057	8.9177
49.051	10.37
50.045	11.883
51.039	13.339
52.034	15.278
53.028	17.079
54.022	19.004
55.016	21.056
56.01	23.47
57.005	26.068
57.999	29
58.993	32.135
59.987	35.573
60.981	38.824
61.976	42.177
62.97	45.367
63.964	48.166
64.958	51.024
65.952	53.616
66.947	55.715
67.941	57.465
68.935	58.705
69.929	59.456
70.923	59.673
71.918	59.451
72.912	58.774
73.906	57.779
74.9	56.529
75.894	54.952
76.889	53.112
77.883	51.332
78.877	48.983
79.871	46.446
80.866	43.566
81.86	40.601
82.854	37.5
83.848	34.711
84.842	30.8
85.837	27.364
86.831	23.967
87.825	20.792
88.819	17.652
89.813	14.936
90.808	12.609
91.802	10.599
92.796	8.8765
93.79	7.4078
94.784	6.2519
95.779	5.2828
96.773	4.5122
97.767	3.9431
98.761	3.6005
99.755	3.5739
