# Supplementary material for: Gait assessment using a 2D video-based motion analysis app in healthy subjects and subjects with lower limb amputation – A pilot study
Source: PLoS One. 2025 May 30;20(5):e0324499. doi: 10.1371/journal.pone.0324499 (PMC12124523; doi:10.1371/journal.pone.0324499)
Supplement: S1 Table — Raw data of all trials (M##) of the healthy subjects (0##) from the gait analysis recorded with the Orthelligent App (OV) and with the Qualisys system (Qual). (ZIP) [file pone.0324499.s001.zip › Subjects_healty_all_trials/002_OV_OM18.xlsx]

## Sheet: Fuß L rot
-0.016043	-2.5067
0.97787	-2.8714
1.9718	-3.0791
2.9657	-3.0559
3.9596	-3.0281
4.9535	-3.2291
5.9475	-3.1784
6.9414	-2.344
7.9353	-1.061
8.9292	0.27374
9.9231	1.9
10.917	3.8791
11.911	5.6761
12.905	6.8656
13.899	7.659
14.893	8.8823
15.887	8.2052
16.881	6.8437
17.874	2.4271
18.868	-1.1602
19.862	-4.2898
20.856	-6.3267
21.85	-7.0999
22.844	-7.005
23.838	-6.2836
24.832	-5.4224
25.826	-3.6229
26.82	-1.8712
27.814	-0.4587
28.808	0.45712
29.801	0.67442
30.795	0.99039
31.789	1.2312
32.783	1.3408
33.777	1.6587
34.771	1.6662
35.765	1.6583
36.759	1.7574
37.753	1.975
38.747	1.974
39.741	0.72448
40.734	-0.2046
41.728	-0.77377
42.722	-0.95924
43.716	-0.4791
44.71	0.32753
45.704	0.77602
46.698	0.58119
47.692	0.27001
48.686	-0.58757
49.68	-3.5274
50.674	-5.5016
51.668	-9.2308
52.661	-11.603
53.655	-12.332
54.649	-12.355
55.643	-11.551
56.637	-9.1471
57.631	-6.9049
58.625	-5.8449
59.619	-5.3196
60.613	-4.9463
61.607	-5.4519
62.601	-5.8375
63.595	-5.7016
64.588	-5.851
65.582	-5.9377
66.576	-5.4202
67.57	-4.8885
68.564	-3.8192
69.558	-3.1497
70.552	-2.4744
71.546	-1.9047
72.54	-1.4287
73.534	-0.67131
74.528	0.28291
75.522	1.5787
76.515	2.6405
77.509	3.4135
78.503	4.4359
79.497	5.9932
80.491	5.8635
81.485	2.9222
82.479	1.1134
83.473	-3.6238
84.467	-6.4249
85.461	-7.1573
86.455	-8.5121
87.449	-6.9851
88.442	-5.3128
89.436	-3.9823
90.43	-2.5766
91.424	-1.7281
92.418	-1.9714
93.412	-1.9864
94.406	-1.7571
95.4	-2.2332
96.394	-2.3572
97.388	-2.8665
98.382	-3.1877
99.376	-2.8432

## Sheet: Fuß R blau
0.45948	-6.6257
1.452	-6.8297
2.4444	-7.0378
3.4369	-7.0234
4.4294	-6.529
5.4219	-5.3554
6.4144	-3.676
7.4068	-1.6489
8.3993	0.12213
9.3918	1.3725
10.384	2.2296
11.377	3.1713
12.369	3.9007
13.362	4.5459
14.354	4.8528
15.347	4.5636
16.339	3.3639
17.332	1.0452
18.324	-1.7841
19.317	-4.7128
20.309	-6.8719
21.302	-7.9873
22.294	-8.2813
23.287	-7.8163
24.279	-6.377
25.272	-4.73
26.264	-2.953
27.256	-1.321
28.249	-0.010319
29.241	1.0131
30.234	1.6235
31.226	1.8639
32.219	2.0389
33.211	2.1152
34.204	2.1016
35.196	2.0321
36.189	1.9997
37.181	1.9964
38.174	1.9637
39.166	1.9046
40.159	1.715
41.151	1.5336
42.144	1.2374
43.136	0.90265
44.129	0.5859
45.121	0.29108
46.114	0.086078
47.106	-0.015474
48.099	-0.027178
49.091	-0.15014
50.084	-0.47381
51.076	-0.72768
52.069	-0.78242
53.061	-0.40366
54.053	0.56151
55.046	1.9051
56.038	3.6024
57.031	5.236
58.023	6.5028
59.016	7.1815
60.008	7.3739
61.001	7.0375
61.993	6.3949
62.986	5.234
63.978	3.7527
64.971	1.9913
65.963	0.10033
66.956	-1.3196
67.948	-1.9408
68.941	-1.6745
69.933	-0.69832
70.926	0.66208
71.918	1.7846
72.911	2.3404
73.903	2.1517
74.896	1.3181
75.888	0.034543
76.881	-1.1205
77.873	-1.906
78.866	-2.3478
79.858	-2.4209
80.85	-2.404
81.843	-2.7329
82.835	-3.2679
83.828	-3.8836
84.82	-4.3636
85.813	-4.336
86.805	-3.7599
87.798	-2.7813
88.79	-1.7311
89.783	-0.75672
90.775	-0.098075
91.768	0.18837
92.76	0.13169
93.753	-0.10616
94.745	-0.36342
95.738	-0.53489
96.73	-0.5611
97.723	-0.50012
98.715	-0.35083
99.708	-0.41575

## Sheet: Hüfte L rot
0.30699	33.05
1.298	32.796
2.2891	31.665
3.2801	30.029
4.2712	27.975
5.2622	25.423
6.2533	22.295
7.2443	19.227
8.2353	14.795
9.2264	11.92
10.217	6.1752
11.208	3.2796
12.2	-0.81584
13.191	-3.416
14.182	-6.0846
15.173	-8.0726
16.164	-8.7342
17.155	-8.9318
18.146	-9.19
19.137	-8.1697
20.128	-6.8457
21.119	-3.4949
22.11	1.3605
23.101	3.6631
24.092	7.1221
25.083	9.2192
26.074	11.192
27.065	12.94
28.056	14.54
29.047	16.228
30.038	16.961
31.029	17.365
32.02	17.423
33.011	16.524
34.002	16.678
34.994	14.437
35.985	14.037
36.976	10.71
37.967	8.708
38.958	5.862
39.949	1.0476
40.94	-1.5567
41.931	-6.1156
42.922	-11.514
43.913	-13.96
44.904	-16.258
45.895	-19.649
46.886	-20.513
47.877	-22.029
48.868	-22.409
49.859	-21.759
50.85	-20.31
51.841	-18.257
52.832	-15.906
53.823	-11.59
54.814	-5.9663
55.805	-2.7035
56.796	1.8746
57.787	4.6667
58.779	8.3279
59.77	11.833
60.761	14.73
61.752	16.417
62.743	17.69
63.734	19.348
64.725	20.781
65.716	21.112
66.707	21.392
67.698	21.508
68.689	19.569
69.68	17.969
70.671	16.484
71.662	13.434
72.653	10.891
73.644	7.1602
74.635	3.5474
75.626	0.43098
76.617	-2.9662
77.608	-4.9899
78.599	-5.7432
79.59	-6.5886
80.581	-6.5938
81.573	-5.8803
82.564	-5.0182
83.555	-3.857
84.546	-1.9984
85.537	1.9387
86.528	6.0112
87.519	10.684
88.51	14.638
89.501	18.422
90.492	21.504
91.483	25.21
92.474	26.813
93.465	27.828
94.456	29.242
95.447	30.406
96.438	31.203
97.429	30.82
98.42	31.314
99.411	32.244

## Sheet: Hüfte R blau
0.36511	34.188
1.3549	33.604
2.3448	32.639
3.3346	31.101
4.3245	28.093
5.3143	24.459
6.3041	20.507
7.294	16.357
8.2838	12.361
9.2737	7.6885
10.263	3.0345
11.253	-1.5596
12.243	-5.5976
13.233	-9.2468
14.223	-12.378
15.213	-14.449
16.203	-16.479
17.192	-17.853
18.182	-18.371
19.172	-17.934
20.162	-16.435
21.152	-13.841
22.142	-9.9724
23.131	-6.083
24.121	-1.5401
25.111	2.1024
26.101	5.2083
27.091	7.712
28.081	10.004
29.07	11.927
30.06	13.652
31.05	15.351
32.04	17.193
33.03	18.77
34.02	19.621
35.009	20.38
35.999	20.18
36.989	18.953
37.979	17.187
38.969	14.933
39.959	12.645
40.948	10.214
41.938	7.5877
42.928	4.946
43.918	2.3202
44.908	0.19634
45.898	-1.4643
46.887	-2.6439
47.877	-3.293
48.867	-3.4394
49.857	-3.0519
50.847	-1.897
51.837	-0.2388
52.827	2.2468
53.816	5.4105
54.806	8.7142
55.796	11.838
56.786	14.569
57.776	16.854
58.766	18.313
59.755	19.311
60.745	19.879
61.735	20.114
62.725	20.113
63.715	19.831
64.705	19.3
65.694	18.496
66.684	17.188
67.674	15.231
68.664	12.583
69.654	9.6809
70.644	6.3701
71.633	3.0907
72.623	0.066427
73.613	-3.1235
74.603	-6.2479
75.593	-9.3831
76.583	-12.246
77.572	-14.057
78.562	-15.385
79.552	-15.865
80.542	-15.434
81.532	-14.253
82.522	-12.581
83.512	-10.117
84.501	-7.0783
85.491	-2.785
86.481	1.9567
87.471	6.9899
88.461	12.242
89.451	16.356
90.44	19.933
91.43	22.829
92.42	25.228
93.41	27.546
94.4	29.204
95.39	30.593
96.379	31.716
97.369	32.701
98.359	33.047
99.349	33.318

## Sheet: Knie L rot
0.18487	10.581
1.1734	11.26
2.1618	13.661
3.1503	14.786
4.1388	16.346
5.1273	17.212
6.1158	17.236
7.1043	16.721
8.0928	15.978
9.0813	13.982
10.07	10.63
11.058	8.0179
12.047	6.2705
13.035	5.832
14.024	5.8026
15.012	7.1691
16.001	10.021
16.989	13.28
17.978	17.732
18.966	23.135
19.955	28.047
20.943	33.987
21.932	38.713
22.92	40.888
23.909	41.613
24.897	39.725
25.886	34.574
26.874	30.267
27.863	23.644
28.851	18.492
29.839	14.234
30.828	9.5459
31.816	6.2172
32.805	6.1185
33.793	7.7578
34.782	9.259
35.77	10.723
36.759	11.733
37.747	11.782
38.736	11.793
39.724	10.345
40.713	7.1593
41.701	4.9155
42.69	3.0567
43.678	0.67311
44.667	-0.17787
45.655	-0.21755
46.644	0.56733
47.632	2.1631
48.621	6.4016
49.609	10.165
50.598	13.664
51.586	20.951
52.575	26.285
53.563	34.446
54.552	40.489
55.54	45.435
56.529	46.491
57.517	45.627
58.506	42.821
59.494	39.909
60.483	35.848
61.471	32.039
62.46	29.584
63.448	25.896
64.437	25.042
65.425	25.753
66.414	26.614
67.402	29.084
68.39	30.525
69.379	30.949
70.367	30.605
71.356	29.48
72.344	26.862
73.333	24.69
74.321	21.805
75.31	18.57
76.298	14.696
77.287	12.685
78.275	11.514
79.264	11.091
80.252	11.914
81.241	14.94
82.229	17.917
83.218	21.28
84.206	26.188
85.195	31.15
86.183	34.224
87.172	37.458
88.16	38.255
89.149	38.152
90.137	34.407
91.126	31.711
92.114	26.365
93.103	21.01
94.091	16.073
95.08	11.454
96.068	6.3637
97.057	3.8894
98.045	2.9693
99.034	3.0514

## Sheet: Knie R blau
0.3753	15.858
1.3664	17.605
2.3576	19.637
3.3487	21.597
4.3398	23.169
5.3309	23.764
6.322	23.371
7.3132	21.985
8.3043	19.727
9.2954	16.848
10.287	13.825
11.278	10.842
12.269	8.5904
13.26	7.3111
14.251	6.9534
15.242	7.3862
16.233	9.39
17.224	12.086
18.216	16.216
19.207	20.52
20.198	25.542
21.189	30.926
22.18	36.085
23.171	39.746
24.162	42.366
25.153	42.428
26.145	40.446
27.136	36.955
28.127	32.865
29.118	28.813
30.109	26.026
31.1	25.012
32.091	25.79
33.082	28.028
34.074	31.244
35.065	33.844
36.056	35.438
37.047	35.523
38.038	34.47
39.029	31.914
40.02	28.895
41.011	24.826
42.003	20.204
42.994	15.405
43.985	11.196
44.976	8.1192
45.967	6.9182
46.958	7.3562
47.949	9.1794
48.94	12.614
49.932	17.184
50.923	22.65
51.914	28.798
52.905	35.512
53.896	41.958
54.887	46.583
55.878	49.041
56.869	49.258
57.861	46.968
58.852	42.738
59.843	37.065
60.834	30.505
61.825	24.248
62.816	19.002
63.807	15.806
64.798	14.621
65.79	15.002
66.781	16.117
67.772	17.561
68.763	18.586
69.754	19.089
70.745	19.235
71.736	18.985
72.727	18.603
73.719	17.824
74.71	16.707
75.701	15.55
76.692	14.855
77.683	15.294
78.674	16.705
79.665	19.645
80.656	23.773
81.648	28.013
82.639	32.795
83.63	37.393
84.621	42.628
85.612	47.277
86.603	50.634
87.594	53.058
88.585	53.049
89.577	50.748
90.568	46.183
91.559	40.321
92.55	33.511
93.541	26.302
94.532	20.101
95.523	15.398
96.514	12.35
97.506	11.015
98.497	10.46
99.488	10.394
