# Supplementary material for: Gait assessment using a 2D video-based motion analysis app in healthy subjects and subjects with lower limb amputation – A pilot study
Source: PLoS One. 2025 May 30;20(5):e0324499. doi: 10.1371/journal.pone.0324499 (PMC12124523; doi:10.1371/journal.pone.0324499)
Supplement: S1 Table — Raw data of all trials (M##) of the healthy subjects (0##) from the gait analysis recorded with the Orthelligent App (OV) and with the Qualisys system (Qual). (ZIP) [file pone.0324499.s001.zip › Subjects_healty_all_trials/002_OV_OME1.xlsx]

## Sheet: Fuß L rot
1.0186	-2.7038
2.0035	-2.919
2.9885	-3.0585
3.9734	-2.8993
4.9584	-2.7608
5.9433	-2.6848
6.9283	-2.8515
7.9132	-2.9641
8.8982	-1.9834
9.8831	-1.8148
10.868	-1.4978
11.853	-0.75697
12.838	-0.30194
13.823	0.34877
14.808	1.0954
15.793	1.7624
16.778	2.5373
17.763	3.1161
18.748	3.5714
19.733	4.5135
20.718	4.6029
21.702	5.2832
22.687	5.9097
23.672	6.2274
24.657	6.0844
25.642	6.1909
26.627	6.5638
27.612	7.0303
28.597	7.4339
29.582	8.1802
30.567	8.7427
31.552	8.997
32.537	9.3367
33.522	10.06
34.507	10.635
35.492	11.038
36.477	11.636
37.462	12.231
38.447	12.586
39.432	12.707
40.417	13.42
41.401	14.068
42.386	14.301
43.371	14.377
44.356	14.373
45.341	13.667
46.326	13.054
47.311	13.075
48.296	11.574
49.281	10.133
50.266	8.4829
51.251	6.6765
52.236	4.1096
53.221	2.5536
54.206	0.58409
55.191	-3.1249
56.176	-4.9703
57.161	-7.6585
58.146	-9.5285
59.131	-11.317
60.116	-12.608
61.1	-13.87
62.085	-14.418
63.07	-14.333
64.055	-13.732
65.04	-12.675
66.025	-10.843
67.01	-8.6247
67.995	-6.9617
68.98	-5.835
69.965	-4.859
70.95	-2.6208
71.935	-1.6469
72.92	-0.9213
73.905	-0.52813
74.89	0.33002
75.875	0.92564
76.86	1.1427
77.845	1.2179
78.83	0.98944
79.814	0.39286
80.799	0.020881
81.784	-1.0824
82.769	-1.7525
83.754	-1.9603
84.739	-2.5991
85.724	-3.1968
86.709	-3.8993
87.694	-3.9937
88.679	-4.2494
89.664	-4.7241
90.649	-4.8596
91.634	-4.6982
92.619	-4.385
93.604	-4.1561
94.589	-3.8819
95.574	-3.5587
96.559	-3.2365
97.544	-2.9314
98.529	-2.8252
99.513	-2.5971

## Sheet: Fuß R blau
0.50445	-6.2166
1.4959	-6.0546
2.4874	-5.8782
3.4788	-5.664
4.4703	-5.484
5.4617	-5.2766
6.4532	-4.7655
7.4446	-4.2259
8.4361	-3.5939
9.4276	-2.8451
10.419	-2.0016
11.41	-1.1902
12.402	-0.42356
13.393	0.27822
14.385	0.89856
15.376	1.4271
16.368	1.9231
17.359	2.3752
18.351	2.7716
19.342	3.1294
20.334	3.4376
21.325	3.6786
22.317	3.8757
23.308	4.0321
24.299	4.1848
25.291	4.251
26.282	4.5114
27.274	4.7109
28.265	4.9191
29.257	5.1814
30.248	5.4046
31.24	5.7752
32.231	6.1946
33.223	6.5942
34.214	7.0102
35.205	7.8078
36.197	8.5367
37.188	9.256
38.18	9.9709
39.171	10.625
40.163	11.295
41.154	11.843
42.146	12.229
43.137	12.464
44.129	12.424
45.12	12.166
46.111	11.573
47.103	10.669
48.094	9.4657
49.086	7.8642
50.077	5.8785
51.069	3.5109
52.06	0.9158
53.052	-1.9497
54.043	-4.9373
55.035	-8.0085
56.026	-10.9
57.017	-13.362
58.009	-15.463
59	-17.479
59.992	-18.396
60.983	-19.107
61.975	-19.308
62.966	-19
63.958	-18.184
64.949	-16.965
65.941	-15.242
66.932	-13.416
67.924	-11.546
68.915	-9.6917
69.906	-7.8691
70.898	-6.158
71.889	-4.6588
72.881	-3.3548
73.872	-2.1447
74.864	-1.5556
75.855	-1.0378
76.847	-0.86972
77.838	-0.85329
78.83	-0.97062
79.821	-1.3418
80.812	-1.8821
81.804	-2.4731
82.795	-3.2149
83.787	-3.9387
84.778	-4.5013
85.77	-5.1373
86.761	-5.6358
87.753	-5.9953
88.744	-6.2017
89.736	-6.2941
90.727	-6.2493
91.718	-6.133
92.71	-5.9698
93.701	-5.812
94.693	-5.6423
95.684	-5.4967
96.676	-5.4078
97.667	-5.2682
98.659	-5.1661
99.65	-5.0179

## Sheet: Hüfte L rot
-0.13535	21.643
0.86461	21.72
1.8646	21.055
2.8645	19.931
3.8645	18.896
4.8645	18.083
5.8644	17.296
6.8644	16.184
7.8643	15.257
8.8643	13.061
9.8643	11.835
10.864	10.756
11.864	9.0968
12.864	7.8461
13.864	6.6254
14.864	5.6807
15.864	4.3574
16.864	3.3439
17.864	2.2862
18.864	1.5614
19.864	0.10764
20.864	-0.41505
21.864	-1.9622
22.864	-2.6832
23.864	-4.7057
24.864	-6.2229
25.864	-7.2934
26.864	-8.7461
27.864	-9.8497
28.864	-10.948
29.863	-11.909
30.863	-12.727
31.863	-13.934
32.863	-15.166
33.863	-16.205
34.863	-17.182
35.863	-17.92
36.863	-17.999
37.863	-18.372
38.863	-19.35
39.863	-19.817
40.863	-20.61
41.863	-21.019
42.863	-21.173
43.863	-21.4
44.863	-21.921
45.863	-22.472
46.863	-22.42
47.863	-22.091
48.863	-21.648
49.863	-21.22
50.863	-20.579
51.863	-20.097
52.863	-19.279
53.863	-18.269
54.862	-17.028
55.862	-15.64
56.862	-13.482
57.862	-10.62
58.862	-9.6237
59.862	-7.3255
60.862	-5.7021
61.862	-2.8767
62.862	-1.6785
63.862	2.6123
64.862	3.8996
65.862	5.3631
66.862	7.3195
67.862	8.9495
68.862	11.102
69.862	12.602
70.862	14.041
71.862	15.148
72.862	16.368
73.862	17.629
74.862	18.841
75.862	19.961
76.862	20.692
77.862	21.578
78.862	22.412
79.862	23.328
80.861	24.408
81.861	24.658
82.861	25.109
83.861	25.683
84.861	26.653
85.861	27.008
86.861	27.324
87.861	27.772
88.861	28.09
89.861	28.246
90.861	28.393
91.861	28.559
92.861	28.38
93.861	28.077
94.861	28.385
95.861	29.147
96.861	29.219
97.861	29.235
98.861	29.155
99.861	28.752

## Sheet: Hüfte R blau
0.21183	24.691
1.2065	24.34
2.2012	23.741
3.1959	22.898
4.1905	21.927
5.1852	20.757
6.1799	19.556
7.1746	18.226
8.1692	16.729
9.1639	15.228
10.159	13.724
11.153	12.202
12.148	10.667
13.143	9.1512
14.137	7.594
15.132	6.0728
16.127	4.6274
17.121	3.0935
18.116	1.5271
19.111	0.055342
20.105	-1.4553
21.1	-2.9261
22.095	-4.3056
23.089	-5.7425
24.084	-7.1741
25.079	-8.5096
26.073	-9.8161
27.068	-11.015
28.063	-12.148
29.057	-13.192
30.052	-14.159
31.047	-15.066
32.041	-15.897
33.036	-16.728
34.031	-17.392
35.025	-18.171
36.02	-18.848
37.015	-19.516
38.009	-20.137
39.004	-20.745
39.999	-21.347
40.994	-21.934
41.988	-22.489
42.983	-22.988
43.978	-23.427
44.972	-23.799
45.967	-24.082
46.962	-24.269
47.956	-24.344
48.951	-24.454
49.946	-24.176
50.94	-23.639
51.935	-22.912
52.93	-21.963
53.924	-20.678
54.919	-19.039
55.914	-17.177
56.908	-15.175
57.903	-13.078
58.898	-11.028
59.892	-8.5692
60.887	-6.2616
61.882	-3.8521
62.876	-1.6717
63.871	0.49086
64.866	2.6522
65.86	4.7063
66.855	6.6422
67.85	8.4484
68.844	10.197
69.839	11.955
70.834	13.668
71.828	15.369
72.823	17.073
73.818	18.609
74.812	20.112
75.807	21.505
76.802	22.726
77.796	23.829
78.791	24.837
79.786	25.819
80.78	26.413
81.775	26.862
82.77	27.355
83.765	27.864
84.759	28.566
85.754	28.702
86.749	28.977
87.743	29.33
88.738	29.688
89.733	30.046
90.727	30.377
91.722	30.705
92.717	31.006
93.711	31.295
94.706	31.539
95.701	31.767
96.695	31.987
97.69	32.104
98.685	32.136
99.679	31.939

## Sheet: Knie L rot
0.10938	10.275
1.1081	10.38
2.1068	10.288
3.1055	10.577
4.1042	10.634
5.1029	10.773
6.1016	10.993
7.1003	11.503
8.0989	11.415
9.0976	10.847
10.096	10.714
11.095	10.667
12.094	10.535
13.092	10.015
14.091	10.105
15.09	9.8142
16.089	10.046
17.087	9.5729
18.086	8.9023
19.085	8.6708
20.083	8.5343
21.082	8.8925
22.081	8.5385
23.079	7.955
24.078	7.1975
25.077	6.6698
26.075	6.1256
27.074	5.447
28.073	4.6281
29.072	3.6561
30.07	3.1081
31.069	2.0282
32.068	1.9737
33.066	1.9686
34.065	1.8597
35.064	1.437
36.062	1.5264
37.061	2.1697
38.06	2.4783
39.059	2.7915
40.057	3.5055
41.056	4.5197
42.055	5.6391
43.053	6.7831
44.052	7.4982
45.051	8.9094
46.049	11.336
47.048	13.727
48.047	14.74
49.045	16.913
50.044	19.991
51.043	23.096
52.042	26.009
53.04	28.174
54.039	30.868
55.038	34.972
56.036	37.791
57.035	40.297
58.034	43.221
59.032	45.26
60.031	48.012
61.03	50.684
62.029	52.829
63.027	54.187
64.026	54.979
65.025	55.834
66.023	56.61
67.022	57.117
68.021	56.681
69.019	56.196
70.018	55.661
71.017	54.005
72.015	52.248
73.014	50.674
74.013	48.189
75.012	46.554
76.01	44.151
77.009	41.572
78.008	38.427
79.006	35.067
80.005	31.631
81.004	27.877
82.002	23.645
83.001	18.991
84	17.474
84.999	13.913
85.997	11.109
86.996	8.1977
87.995	6.2126
88.993	4.9073
89.992	4.5312
90.991	4.2657
91.989	3.6441
92.988	2.7724
93.987	2.7565
94.985	2.815
95.984	3.0453
96.983	3.6139
97.982	4.0157
98.98	4.2482
99.979	4.4969

## Sheet: Knie R blau
0.51363	12.969
1.5068	13.038
2.5	13.35
3.4932	13.73
4.4864	14.243
5.4795	14.515
6.4727	14.911
7.4659	15.138
8.4591	15.222
9.4523	15.211
10.445	15.14
11.439	14.956
12.432	14.719
13.425	14.418
14.418	14.038
15.411	13.534
16.405	13.083
17.398	12.521
18.391	11.898
19.384	11.225
20.377	10.432
21.37	9.564
22.364	8.6122
23.357	7.6895
24.35	6.7021
25.343	5.7019
26.336	4.7181
27.33	3.8267
28.323	2.9544
29.316	2.1919
30.309	1.5063
31.302	0.957
32.295	0.51797
33.289	0.23605
34.282	0.073729
35.275	0.097018
36.268	0.19255
37.261	0.48586
38.255	0.79777
39.248	1.2555
40.241	1.9489
41.234	2.7745
42.227	3.7282
43.221	4.7779
44.214	5.9682
45.207	7.2979
46.2	8.7661
47.193	10.383
48.186	12.089
49.18	13.8
50.173	16.303
51.166	18.627
52.159	21.206
53.152	24.074
54.146	27.201
55.139	30.505
56.132	33.911
57.125	37.296
58.118	40.686
59.111	43.45
60.105	46.685
61.098	49.143
62.091	51.375
63.084	53.251
64.077	54.803
65.071	55.81
66.064	56.447
67.057	56.641
68.05	56.594
69.043	56.221
70.036	55.664
71.03	54.747
72.023	53.571
73.016	52.287
74.009	50.124
75.002	47.971
75.996	45.356
76.989	42.598
77.982	39.506
78.975	36.357
79.968	32.841
80.961	29.161
81.955	25.446
82.948	21.76
83.941	18.446
84.934	15.533
85.927	13.01
86.921	10.853
87.914	9.0542
88.907	7.9117
89.9	7.1933
90.893	6.8575
91.886	6.906
92.88	7.0671
93.873	7.2908
94.866	7.7218
95.859	8.335
96.852	9.0189
97.846	9.6247
98.839	10.043
99.832	9.9927
