# Supplementary material for: Gait assessment using a 2D video-based motion analysis app in healthy subjects and subjects with lower limb amputation – A pilot study
Source: PLoS One. 2025 May 30;20(5):e0324499. doi: 10.1371/journal.pone.0324499 (PMC12124523; doi:10.1371/journal.pone.0324499)
Supplement: S1 Table — Raw data of all trials (M##) of the healthy subjects (0##) from the gait analysis recorded with the Orthelligent App (OV) and with the Qualisys system (Qual). (ZIP) [file pone.0324499.s001.zip › Subjects_healty_all_trials/002_OV_OME3.xlsx]

## Sheet: Fuß L rot
1.3025	-2.7616
2.2806	-2.8297
3.2587	-2.892
4.2368	-2.892
5.2149	-2.8279
6.193	-2.3976
7.171	-1.9038
8.1491	-1.8028
9.1272	-1.0057
10.105	-1.2123
11.083	-0.43746
12.061	-0.24297
13.04	0.40767
14.018	0.81114
14.996	2.0263
15.974	2.693
16.952	3.4464
17.93	3.4017
18.908	3.9949
19.886	4.5085
20.864	5.4631
21.842	6.3366
22.82	6.814
23.799	6.9526
24.777	6.9781
25.755	7.8359
26.733	8.1768
27.711	8.4858
28.689	8.6775
29.667	8.7824
30.645	8.57
31.623	9.2797
32.601	10.18
33.579	10.787
34.558	11.4
35.536	11.86
36.514	12.402
37.492	12.815
38.47	13.151
39.448	13.621
40.426	14.369
41.404	15.044
42.382	16.639
43.36	17.098
44.338	17.352
45.317	17.373
46.295	17.191
47.273	16.805
48.251	15.71
49.229	14.75
50.207	11.733
51.185	11.294
52.163	8.2132
53.141	5.8083
54.119	2.421
55.097	0.31517
56.076	-3.6122
57.054	-6.7334
58.032	-8.5174
59.01	-11.61
59.988	-13.148
60.966	-14.336
61.944	-14.886
62.922	-14.954
63.9	-14.195
64.878	-12.751
65.856	-11.863
66.835	-10.744
67.813	-8.8333
68.791	-7.5338
69.769	-7.1407
70.747	-5.4382
71.725	-4.5495
72.703	-2.7137
73.681	-1.8444
74.659	-1.261
75.637	-1.0895
76.615	-1.0358
77.593	-0.60601
78.572	-0.45141
79.55	-0.99808
80.528	-1.179
81.506	-1.4308
82.484	-1.6736
83.462	-2.2575
84.44	-2.9211
85.418	-2.6845
86.396	-2.9271
87.374	-3.0831
88.352	-3.2771
89.331	-3.3393
90.309	-3.4698
91.287	-3.6779
92.265	-3.2237
93.243	-3.0003
94.221	-2.7038
95.199	-1.7542
96.177	-1.2437
97.155	-0.94224
98.133	-1.2223
99.111	-1.4027

## Sheet: Fuß R blau
0.81569	-6.0727
1.8038	-5.889
2.7919	-5.7267
3.7801	-5.5802
4.7682	-5.3751
5.7563	-5.2171
6.7444	-4.9141
7.7326	-4.5394
8.7207	-3.9935
9.7088	-3.3342
10.697	-2.6115
11.685	-1.8421
12.673	-1.0611
13.661	-0.28477
14.649	0.43811
15.638	1.0988
16.626	1.7792
17.614	2.4155
18.602	2.9535
19.59	3.5017
20.578	3.8861
21.566	4.0764
22.554	4.3044
23.543	4.5001
24.531	4.6587
25.519	4.7976
26.507	4.9518
27.495	5.1161
28.483	5.3182
29.471	5.5685
30.459	5.8631
31.448	6.2267
32.436	6.711
33.424	7.2222
34.412	7.587
35.4	8.1534
36.388	8.7713
37.376	9.4278
38.364	10.146
39.353	10.725
40.341	11.283
41.329	11.9
42.317	12.426
43.305	12.848
44.293	13.08
45.281	13.146
46.269	13.028
47.258	12.557
48.246	11.725
49.234	10.913
50.222	9.019
51.21	7.0778
52.198	4.7162
53.186	2.0003
54.174	-0.70434
55.163	-4.1484
56.151	-7.1268
57.139	-9.8277
58.127	-12.754
59.115	-14.249
60.103	-15.721
61.091	-16.721
62.08	-17.257
63.068	-17.243
64.056	-16.745
65.044	-15.802
66.032	-14.515
67.02	-13.001
68.008	-11.348
68.996	-9.638
69.985	-8.0439
70.973	-6.5156
71.961	-5.1179
72.949	-3.9287
73.937	-2.9166
74.925	-2.0555
75.913	-1.3697
76.901	-1.1111
77.89	-0.836
78.878	-0.8074
79.866	-0.97489
80.854	-1.3051
81.842	-1.9145
82.83	-2.6142
83.818	-2.965
84.806	-3.4039
85.795	-3.7675
86.783	-4.0659
87.771	-4.2358
88.759	-4.285
89.747	-4.264
90.735	-4.1961
91.723	-4.0544
92.711	-3.8871
93.7	-3.7021
94.688	-3.4665
95.676	-3.2701
96.664	-3.0359
97.652	-2.8761
98.64	-2.7865
99.628	-2.8362

## Sheet: Hüfte L rot
0.31112	26.643
1.3054	26.252
2.2998	25.302
3.2941	24.966
4.2884	24.374
5.2828	22.998
6.2771	21.893
7.2714	20.691
8.2657	19.245
9.2601	18.296
10.254	16.753
11.249	14.558
12.243	12.742
13.237	10.392
14.232	8.9492
15.226	7.6619
16.22	6.7766
17.215	5.6481
18.209	3.7263
19.203	3.2086
20.198	1.4699
21.192	-0.4952
22.186	-1.8379
23.181	-2.9051
24.175	-3.846
25.169	-4.3348
26.164	-6.2299
27.158	-6.5064
28.152	-8.4322
29.147	-10.069
30.141	-11.175
31.135	-12.395
32.13	-13.833
33.124	-14.702
34.118	-15.312
35.113	-17.279
36.107	-18.249
37.101	-18.837
38.096	-19.325
39.09	-19.95
40.084	-20.92
41.079	-21.994
42.073	-22.453
43.067	-22.853
44.062	-22.941
45.056	-23.604
46.05	-24.272
47.045	-24.449
48.039	-24.373
49.033	-24.317
50.028	-24.229
51.022	-23.804
52.016	-22.088
53.01	-20.601
54.005	-19.465
54.999	-18.724
55.993	-17.162
56.988	-14.853
57.982	-11.905
58.976	-9.8838
59.971	-7.4454
60.965	-4.5129
61.959	-3.815
62.954	-0.56555
63.948	1.0179
64.942	3.558
65.937	4.6549
66.931	6.1829
67.925	8.7578
68.92	9.6617
69.914	11.049
70.908	12.693
71.903	13.818
72.897	16.036
73.891	18.561
74.886	19.265
75.88	19.88
76.874	21.261
77.869	22.261
78.863	23.449
79.857	24.497
80.852	25.067
81.846	25.754
82.84	25.905
83.835	26.299
84.829	26.817
85.823	27
86.818	27.412
87.812	27.819
88.806	27.79
89.801	27.647
90.795	28.343
91.789	29.108
92.784	29.124
93.778	29.374
94.772	29.579
95.767	29.546
96.761	28.98
97.755	29.59
98.75	29.721
99.744	29.514

## Sheet: Hüfte R blau
0.4127	24.726
1.4056	24.442
2.3986	23.544
3.3915	22.503
4.3844	21.307
5.3774	20.202
6.3703	18.764
7.3632	17.343
8.3561	15.86
9.3491	14.347
10.342	12.955
11.335	11.328
12.328	9.893
13.321	8.5278
14.314	7.199
15.307	5.8413
16.3	4.4628
17.293	3.0255
18.285	1.5863
19.278	0.17417
20.271	-1.1393
21.264	-2.4927
22.257	-3.7852
23.25	-5.0755
24.243	-6.368
25.236	-7.6761
26.229	-8.9834
27.222	-10.282
28.215	-11.511
29.208	-12.67
30.201	-13.77
31.194	-14.834
32.186	-15.839
33.179	-16.974
34.172	-18.014
35.165	-18.618
36.158	-19.389
37.151	-20.087
38.144	-20.701
39.137	-21.268
40.13	-21.807
41.123	-22.328
42.116	-22.856
43.109	-23.205
44.102	-23.531
45.095	-23.88
46.088	-24.19
47.08	-24.389
48.073	-24.482
49.066	-24.311
50.059	-24.227
51.052	-23.803
52.045	-23.179
53.038	-22.352
54.031	-21.297
55.024	-19.992
56.017	-18.434
57.01	-16.614
58.003	-15.078
58.996	-12.411
59.989	-10.217
60.981	-8.0137
61.974	-5.8075
62.967	-3.5836
63.96	-1.3637
64.953	0.85028
65.946	2.9441
66.939	4.8795
67.932	6.673
68.925	8.3332
69.918	9.8546
70.911	11.362
71.904	12.842
72.897	14.356
73.89	15.776
74.883	17.142
75.875	18.31
76.868	19.504
77.861	20.614
78.854	21.658
79.847	22.661
80.84	23.546
81.833	24.367
82.826	25.015
83.819	25.805
84.812	26.303
85.805	26.853
86.798	27.361
87.791	27.854
88.784	28.315
89.776	28.711
90.769	29.061
91.762	29.323
92.755	29.575
93.748	29.767
94.741	30.033
95.734	30.203
96.727	30.326
97.72	30.379
98.713	30.379
99.706	30.504

## Sheet: Knie L rot
-0.24585	10.766
0.74964	10.863
1.7451	11.215
2.7406	11.783
3.7361	12.328
4.7316	12.339
5.7271	12.625
6.7226	12.59
7.7181	12.782
8.7136	12.82
9.7091	12.5
10.705	12.089
11.7	11.676
12.696	11.591
13.691	11.293
14.687	10.611
15.682	10.067
16.678	9.764
17.673	9.4692
18.668	9.2213
19.664	9.1468
20.659	9.2889
21.655	8.8454
22.65	7.6357
23.646	7.0753
24.641	6.8064
25.637	6.4613
26.632	5.9942
27.628	5.4037
28.623	4.8204
29.619	3.1158
30.614	3.0827
31.61	2.8414
32.605	1.6274
33.601	1.1066
34.596	0.96929
35.592	0.69997
36.587	0.67872
37.583	0.87643
38.578	1.217
39.574	1.594
40.569	2.2127
41.565	3.484
42.56	3.9313
43.556	5.1538
44.551	6.658
45.547	7.2799
46.542	8.7205
47.538	11.606
48.533	13.874
49.529	15.62
50.524	17.689
51.52	20.237
52.515	24.17
53.511	28.104
54.506	30.185
55.502	34.671
56.497	38.118
57.493	39.715
58.488	43.532
59.484	48.428
60.479	50.795
61.475	51.794
62.47	53.976
63.466	55.185
64.461	56.541
65.457	57.969
66.452	58.378
67.448	58.308
68.443	56.851
69.439	56.008
70.434	55.604
71.43	53.706
72.425	52.593
73.421	50.847
74.416	48.18
75.412	45.395
76.407	43.685
77.402	39.508
78.398	36.215
79.393	31.629
80.389	29.556
81.384	24.89
82.38	23.499
83.375	18.621
84.371	13.474
85.366	11.343
86.362	8.7712
87.357	7.2499
88.353	6.1951
89.348	5.2511
90.344	4.6383
91.339	4.4877
92.335	4.5359
93.33	5.1951
94.326	5.565
95.321	5.2701
96.317	5.2598
97.312	5.9628
98.308	6.8719
99.303	7.3216

## Sheet: Knie R blau
0.33405	12.661
1.3252	12.626
2.3164	12.724
3.3075	12.885
4.2987	13.248
5.2898	13.333
6.281	13.511
7.2722	13.625
8.2633	13.721
9.2545	13.864
10.246	13.898
11.237	13.903
12.228	13.941
13.219	13.952
14.21	13.909
15.201	13.767
16.193	13.552
17.184	13.294
18.175	12.847
19.166	12.266
20.157	11.682
21.148	10.914
22.14	9.9376
23.131	8.9564
24.122	8.0352
25.113	7.0451
26.104	6.0496
27.095	5.0539
28.086	4.0078
29.078	3.087
30.069	2.266
31.06	1.5235
32.051	0.9366
33.042	0.49938
34.033	0.32062
35.025	-0.20112
36.016	-0.35296
37.007	-0.28618
37.998	0.00070591
38.989	0.37325
39.98	0.87463
40.972	1.5875
41.963	2.4925
42.954	3.5598
43.945	4.7864
44.936	6.227
45.927	7.6717
46.919	9.3659
47.91	11.324
48.901	13.48
49.892	15.5
50.883	17.866
51.874	20.471
52.865	23.202
53.857	26.142
54.848	29.201
55.839	32.411
56.83	35.627
57.821	38.594
58.812	42.032
59.804	44.951
60.795	47.647
61.786	50.063
62.777	52.168
63.768	53.938
64.759	55.355
65.751	56.239
66.742	56.671
67.733	56.629
68.724	56.111
69.715	55.287
70.706	54.21
71.697	52.668
72.689	50.836
73.68	48.695
74.671	46.183
75.662	43.024
76.653	40.438
77.644	37.421
78.636	34.265
79.627	31.334
80.618	27.533
81.609	24.291
82.6	21.159
83.591	17.648
84.583	14.814
85.574	12.392
86.565	10.467
87.556	8.6331
88.547	7.4811
89.538	6.7149
90.53	6.2441
91.521	6.0925
92.512	6.1074
93.503	6.1972
94.494	6.4061
95.485	6.9538
96.476	7.4901
97.468	7.9992
98.459	8.4455
99.45	8.6274
