# Supplementary material for: Gait assessment using a 2D video-based motion analysis app in healthy subjects and subjects with lower limb amputation – A pilot study
Source: PLoS One. 2025 May 30;20(5):e0324499. doi: 10.1371/journal.pone.0324499 (PMC12124523; doi:10.1371/journal.pone.0324499)
Supplement: S1 Table — Raw data of all trials (M##) of the healthy subjects (0##) from the gait analysis recorded with the Orthelligent App (OV) and with the Qualisys system (Qual). (ZIP) [file pone.0324499.s001.zip › Subjects_healty_all_trials/002_Qual_M1.xlsx]

## Sheet: Tabelle1
	D:\Qualisys\2024_Orthelligent\Data\P002\Laufband1ms0001,c3d	D:\Qualisys\2024_Orthelligent\Data\P002\Laufband1ms0001,c3d	D:\Qualisys\2024_Orthelligent\Data\P002\Laufband1ms0001,c3d	D:\Qualisys\2024_Orthelligent\Data\P002\Laufband1ms0001,c3d	D:\Qualisys\2024_Orthelligent\Data\P002\Laufband1ms0001,c3d	D:\Qualisys\2024_Orthelligent\Data\P002\Laufband1ms0001,c3d	D:\Qualisys\2024_Orthelligent\Data\P002\Laufband1ms0001,c3d	D:\Qualisys\2024_Orthelligent\Data\P002\Laufband1ms0001,c3d	D:\Qualisys\2024_Orthelligent\Data\P002\Laufband1ms0001,c3d	D:\Qualisys\2024_Orthelligent\Data\P002\Laufband1ms0001,c3d	D:\Qualisys\2024_Orthelligent\Data\P002\Laufband1ms0001,c3d	D:\Qualisys\2024_Orthelligent\Data\P002\Laufband1ms0001,c3d	D:\Qualisys\2024_Orthelligent\Data\P002\Laufband1ms0001,c3d	D:\Qualisys\2024_Orthelligent\Data\P002\Laufband1ms0001,c3d	D:\Qualisys\2024_Orthelligent\Data\P002\Laufband1ms0001,c3d	D:\Qualisys\2024_Orthelligent\Data\P002\Laufband1ms0001,c3d	D:\Qualisys\2024_Orthelligent\Data\P002\Laufband1ms0001,c3d	D:\Qualisys\2024_Orthelligent\Data\P002\Laufband1ms0001,c3d	D:\Qualisys\2024_Orthelligent\Data\P002\Laufband1ms0001,c3d	D:\Qualisys\2024_Orthelligent\Data\P002\Laufband1ms0001,c3d	D:\Qualisys\2024_Orthelligent\Data\P002\Laufband1ms0001,c3d	D:\Qualisys\2024_Orthelligent\Data\P002\Laufband1ms0001,c3d	D:\Qualisys\2024_Orthelligent\Data\P002\Laufband1ms0001,c3d	D:\Qualisys\2024_Orthelligent\Data\P002\Laufband1ms0001,c3d	D:\Qualisys\2024_Orthelligent\Data\P002\Laufband1ms0001,c3d	D:\Qualisys\2024_Orthelligent\Data\P002\Laufband1ms0001,c3d	D:\Qualisys\2024_Orthelligent\Data\P002\Laufband1ms0001,c3d	D:\Qualisys\2024_Orthelligent\Data\P002\Laufband1ms0001,c3d	D:\Qualisys\2024_Orthelligent\Data\P002\Laufband1ms0001,c3d	D:\Qualisys\2024_Orthelligent\Data\P002\Laufband1ms0001,c3d	D:\Qualisys\2024_Orthelligent\Data\P002\Laufband1ms0001,c3d	D:\Qualisys\2024_Orthelligent\Data\P002\Laufband1ms0001,c3d	D:\Qualisys\2024_Orthelligent\Data\P002\Laufband1ms0001,c3d	D:\Qualisys\2024_Orthelligent\Data\P002\Laufband1ms0001,c3d	D:\Qualisys\2024_Orthelligent\Data\P002\Laufband1ms0001,c3d	D:\Qualisys\2024_Orthelligent\Data\P002\Laufband1ms0001,c3d	D:\Qualisys\2024_Orthelligent\Data\P002\Laufband1ms0001,c3d
	Left Ankle Mean Angle	Left Ankle Mean Angle	Left Knee Mean Angle	Left Knee Mean Angle	Left Hip Mean Angle	Left Hip Mean Angle	Right Ankle Mean Angle	Right Ankle Mean Angle	Right Knee Mean Angle	Right Knee Mean Angle	Right Hip Mean Angle	Right Hip Mean Angle	Speed	Left_Strides_Per_Minute_Count	Left_Strides_Per_Minute_Mean	Left_Strides_Per_Minute_StdDev	Right_Strides_Per_Minute_Count	Right_Strides_Per_Minute_Mean	Right_Strides_Per_Minute_StdDev	Left_Stride_Length_Count	Left_Stride_Length_Mean	Left_Stride_Length_StdDev	Right_Stride_Length_Count	Right_Stride_Length_Mean	Right_Stride_Length_StdDev	Left_Cycle_Time_Count	Left_Cycle_Time_Mean	Left_Cycle_Time_StdDev	Right_Cycle_Time_Count	Right_Cycle_Time_Mean	Right_Cycle_Time_StdDev	Left_Stance_Time_Count	Left_Stance_Time_Mean	Left_Stance_Time_StdDev	Right_Stance_Time_Count	Right_Stance_Time_Mean	Right_Stance_Time_StdDev
	P2D	P2D	P2D	P2D	P2D	P2D	P2D	P2D	P2D	P2D	P2D	P2D	METRIC	METRIC	METRIC	METRIC	METRIC	METRIC	METRIC	METRIC	METRIC	METRIC	METRIC	METRIC	METRIC	METRIC	METRIC	METRIC	METRIC	METRIC	METRIC	METRIC	METRIC	METRIC	METRIC	METRIC	METRIC
	ORIGINAL	ORIGINAL	ORIGINAL	ORIGINAL	ORIGINAL	ORIGINAL	ORIGINAL	ORIGINAL	ORIGINAL	ORIGINAL	ORIGINAL	ORIGINAL	TEMPORAL_DISTANCE	TEMPORAL_DISTANCE	TEMPORAL_DISTANCE	TEMPORAL_DISTANCE	TEMPORAL_DISTANCE	TEMPORAL_DISTANCE	TEMPORAL_DISTANCE	TEMPORAL_DISTANCE	TEMPORAL_DISTANCE	TEMPORAL_DISTANCE	TEMPORAL_DISTANCE	TEMPORAL_DISTANCE	TEMPORAL_DISTANCE	TEMPORAL_DISTANCE	TEMPORAL_DISTANCE	TEMPORAL_DISTANCE	TEMPORAL_DISTANCE	TEMPORAL_DISTANCE	TEMPORAL_DISTANCE	TEMPORAL_DISTANCE	TEMPORAL_DISTANCE	TEMPORAL_DISTANCE	TEMPORAL_DISTANCE	TEMPORAL_DISTANCE	TEMPORAL_DISTANCE
ITEM	X	Y	X	Y	X	Y	X	Y	X	Y	X	Y	X	X	X	X	X	X	X	X	X	X	X	X	X	X	X	X	X	X	X	X	X	X	X	X	X
1	1	-3.18451	1	7.1849	1	34.3705	1	-0.17146	1	-7.69206	1	40.2778	0.99974	24	48.651	0.73135	25	48.6566	0.73522	24	1.23296	0.03355	25	1.23333	0.03254	24	1.23354	0.01862	25	1.2334	0.01858	25	0.8444	0.01261	25	0.8454	0.01814
2	2	-3.3974	2	7.27936	2	34.2086	2	-0.32127	2	-7.53522	2	40.1058
3	3	-3.71488	3	6.89464	3	34.0607	3	-0.54686	3	-7.78138	3	39.9016
4	4	-4.16581	4	6.10935	4	33.9159	4	-0.95088	4	-8.33718	4	39.6646
5	5	-4.77459	5	5.04086	5	33.7621	5	-1.59418	5	-9.11513	5	39.41
6	6	-5.53587	6	3.81079	6	33.595	6	-2.46119	6	-10.0601	6	39.1687
7	7	-6.34739	7	2.50596	7	33.4204	7	-3.42766	7	-11.1638	7	38.9747
8	8	-6.97096	8	1.15315	8	33.2457	8	-4.25427	8	-12.458	8	38.8447
9	9	-7.12402	9	-0.24303	9	33.0618	9	-4.63625	9	-13.9516	9	38.7567
10	10	-6.70402	10	-1.60007	10	32.8284	10	-4.29726	10	-15.5313	10	38.6436
11	11	-5.94937	11	-2.7241	11	32.4818	11	-3.19845	11	-16.952	11	38.4176
12	12	-5.25173	12	-3.43778	12	31.9765	12	-1.73902	12	-17.9667	12	38.0135
13	13	-4.78305	13	-3.74087	13	31.3236	13	-0.51231	13	-18.4698	13	37.4169
14	14	-4.427	14	-3.80885	14	30.5805	14	0.22629	14	-18.5379	14	36.663
15	15	-3.99975	15	-3.84983	15	29.8047	15	0.65861	15	-18.3671	15	35.8105
16	16	-3.42581	16	-3.975	16	29.0214	16	1.06023	16	-18.148	16	34.9078
17	17	-2.75608	17	-4.16087	17	28.2204	17	1.55563	17	-17.964	17	33.9703
18	18	-2.09166	18	-4.29627	18	27.3711	18	2.1328	18	-17.7875	18	32.9871
19	19	-1.50549	19	-4.26912	19	26.4466	19	2.74599	19	-17.552	19	31.9448
20	20	-1.02039	20	-4.034	20	25.443	20	3.37273	20	-17.2144	20	30.8443
21	21	-0.63574	21	-3.62105	21	24.3801	21	4.00099	21	-16.7689	21	29.7013
22	22	-0.35202	22	-3.09406	22	23.2851	22	4.5883	22	-16.2282	22	28.5364
23	23	-0.16661	23	-2.50514	23	22.1771	23	5.0557	23	-15.6033	23	27.3671
24	24	-0.05941	24	-1.88161	24	21.0653	24	5.33834	24	-14.9009	24	26.2061
25	25	0.00773	25	-1.24072	25	19.9563	25	5.44182	25	-14.1365	25	25.0658
26	26	0.0738	26	-0.60296	26	18.86	26	5.44028	26	-13.343	26	23.9604
27	27	0.15822	27	0.01346	27	17.7866	27	5.42092	27	-12.5623	27	22.9039
28	28	0.25496	28	0.60511	28	16.7405	28	5.43626	28	-11.8266	28	21.9049
29	29	0.34502	29	1.18476	29	15.7198	29	5.49637	29	-11.1456	29	20.9636
30	30	0.41395	30	1.76847	30	14.7204	30	5.58709	30	-10.5073	30	20.0723
31	31	0.46127	31	2.3601	31	13.7426	31	5.69074	31	-9.8925	31	19.2191
32	32	0.49877	32	2.94591	32	12.7939	32	5.79741	32	-9.28921	32	18.394
33	33	0.5446	33	3.50068	33	11.8863	33	5.90644	33	-8.69956	33	17.5923
34	34	0.61695	34	3.99798	34	11.0312	34	6.02209	34	-8.13837	34	16.8147
35	35	0.72906	35	4.419	35	10.2352	35	6.148	35	-7.62529	35	16.066
36	36	0.8865	36	4.75724	36	9.49734	36	6.28636	36	-7.17641	36	15.351
37	37	1.0864	37	5.01811	37	8.80952	37	6.43871	37	-6.79988	37	14.6713
38	38	1.31838	38	5.21524	38	8.15871	38	6.60356	38	-6.49492	38	14.0238
39	39	1.56789	39	5.36558	39	7.5297	39	6.77551	39	-6.25293	39	13.4002
40	40	1.82156	40	5.48399	40	6.90788	40	6.94733	40	-6.06095	40	12.7881
41	41	2.07093	41	5.57955	41	6.28136	41	7.11287	41	-5.9059	41	12.1737
42	42	2.31199	42	5.65486	42	5.64256	42	7.26886	42	-5.78005	42	11.5465
43	43	2.54299	43	5.70659	43	4.98856	43	7.41512	43	-5.68551	43	10.9028
44	44	2.76261	44	5.7263	44	4.32092	44	7.55242	44	-5.63479	44	10.2475
45	45	2.96899	45	5.70172	45	3.6463	45	7.67998	45	-5.6471	45	9.59357
46	46	3.15969	46	5.61842	46	2.97552	46	7.79444	46	-5.74255	46	8.95901
47	47	3.33271	47	5.46174	47	2.32135	47	7.89136	47	-5.93744	47	8.36166
48	48	3.48759	48	5.21854	48	1.69567	48	7.96711	48	-6.24286	48	7.81498
49	49	3.62562	49	4.87831	49	1.10709	49	8.01948	49	-6.66451	49	7.32471
50	50	3.74854	50	4.43387	50	0.55984	50	8.04678	50	-7.20303	50	6.88779
51	51	3.85553	51	3.88164	51	0.05415	51	8.04589	51	-7.85571	51	6.49411
52	52	3.94121	52	3.22117	52	-0.41108	52	8.01042	52	-8.61866	52	6.13032
53	53	3.99395	53	2.45391	53	-0.8346	53	7.92774	53	-9.48936	53	5.78577
54	54	3.9946	54	1.5812	54	-1.20941	54	7.77581	54	-10.4689	54	5.45885
55	55	3.91653	55	0.60164	55	-1.52097	55	7.52169	55	-11.5641	55	5.16096
56	56	3.72806	56	-0.49123	56	-1.7476	56	7.12277	56	-12.789	56	4.91661
57	57	3.39549	57	-1.70942	57	-1.86391	57	6.53211	57	-14.1646	57	4.75916
58	58	2.88472	58	-3.07054	58	-1.84561	58	5.70474	58	-15.7157	58	4.72216
59	59	2.15923	59	-4.59951	59	-1.67227	59	4.59974	59	-17.4642	59	4.82969
60	60	1.17815	60	-6.33405	60	-1.32482	60	3.18021	60	-19.4234	60	5.09289
61	61	-0.09744	61	-8.32932	61	-0.78088	61	1.41696	61	-21.5987	61	5.51723
62	62	-1.68697	62	-10.6509	62	-0.01659	62	-0.7022	62	-23.9895	62	6.11285
63	63	-3.56155	63	-13.3528	63	0.98457	63	-3.15171	63	-26.5901	63	6.89604
64	64	-5.60963	64	-16.4481	64	2.22133	64	-5.83049	64	-29.3944	64	7.88165
65	65	-7.61843	65	-19.8844	65	3.66742	65	-8.51609	65	-32.3967	65	9.07275
66	66	-9.29288	66	-23.5383	66	5.27335	66	-10.8388	66	-35.5783	66	10.4521
67	67	-10.3035	67	-27.2443	67	6.97936	67	-12.2905	67	-38.8873	67	11.9808
68	68	-10.3303	68	-30.8455	68	8.73156	68	-12.2221	68	-42.2284	68	13.6066
69	69	-9.10787	69	-34.238	69	10.4928	69	-9.82598	69	-45.4772	69	15.2782
70	70	-6.52497	70	-37.3798	70	12.2433	70	-4.49662	70	-48.5149	70	16.9581
71	71	-2.81388	71	-40.263	71	13.9734	71	2.9095	71	-51.2559	71	18.6258
72	72	1.26615	72	-42.8728	72	15.6748	72	9.93447	72	-53.6512	72	20.2705
73	73	4.57407	73	-45.1656	73	17.3383	73	14.0875	73	-55.671	73	21.8828
74	74	6.22394	74	-47.0755	74	18.958	74	14.5199	74	-57.2877	74	23.4509
75	75	6.18836	75	-48.5374	75	20.5342	75	12.2732	75	-58.4757	75	24.9641
76	76	5.20689	76	-49.5084	76	22.0718	76	9.02335	76	-59.2214	76	26.4162
77	77	4.16231	77	-49.9744	77	23.5754	77	6.08897	77	-59.5305	77	27.806
78	78	3.59282	78	-49.9443	78	25.0455	78	4.10672	78	-59.423	78	29.1349
79	79	3.62057	79	-49.4378	79	26.4771	79	3.15699	79	-58.9236	79	30.405
80	80	4.12492	80	-48.4752	80	27.8589	80	3.02922	80	-58.0527	80	31.6186
81	81	4.9163	81	-47.0726	81	29.175	81	3.43064	81	-56.8243	81	32.7769
82	82	5.82084	82	-45.2416	82	30.4074	82	4.10343	82	-55.2475	82	33.8795
83	83	6.70128	83	-42.9914	83	31.5382	83	4.87059	83	-53.3316	83	34.9228
84	84	7.45077	84	-40.3338	84	32.5519	84	5.62902	84	-51.0909	84	35.8993
85	85	7.98262	85	-37.2914	85	33.4368	85	6.31074	85	-48.5489	85	36.7993
86	86	8.23269	86	-33.9093	86	34.1857	86	6.8412	86	-45.74	86	37.6136
87	87	8.17019	87	-30.2624	87	34.7963	87	7.13028	87	-42.7113	87	38.3347
88	88	7.79556	88	-26.4525	88	35.2703	88	7.10432	88	-39.5216	88	38.9583
89	89	7.12146	89	-22.5923	89	35.6132	89	6.75259	89	-36.2376	89	39.4828
90	90	6.169	90	-18.7881	90	35.8333	90	6.1395	90	-32.9269	90	39.9091
91	91	4.9864	91	-15.1271	91	35.9417	91	5.37155	91	-29.6512	91	40.2405
92	92	3.65898	92	-11.6699	92	35.9525	92	4.5559	92	-26.4623	92	40.4824
93	93	2.28103	93	-8.44678	93	35.8827	93	3.77403	93	-23.4015	93	40.6419
94	94	0.93963	94	-5.46217	94	35.7508	94	3.06091	94	-20.5001	94	40.7278
95	95	-0.2813	95	-2.71147	95	35.5765	95	2.41052	95	-17.7837	95	40.7519
96	96	-1.3052	96	-0.2008	96	35.3788	96	1.80573	96	-15.2808	96	40.7279
97	97	-2.08046	97	2.04084	97	35.1731	97	1.24518	97	-13.0315	97	40.6682
98	98	-2.59757	98	3.96345	98	34.9682	98	0.75175	98	-11.0917	98	40.5813
99	99	-2.89802	99	5.50703	99	34.7666	99	0.35827	99	-9.53132	99	40.471
100	100	-3.06962	100	6.61225	100	34.5699	100	0.08095	100	-8.41688	100	40.3396
101	101	-3.22052	101	7.23218	101	34.383	101	-0.1035	101	-7.78238	101	40.1864
