# Supplementary material for: Gait assessment using a 2D video-based motion analysis app in healthy subjects and subjects with lower limb amputation – A pilot study
Source: PLoS One. 2025 May 30;20(5):e0324499. doi: 10.1371/journal.pone.0324499 (PMC12124523; doi:10.1371/journal.pone.0324499)
Supplement: S1 Table — Raw data of all trials (M##) of the healthy subjects (0##) from the gait analysis recorded with the Orthelligent App (OV) and with the Qualisys system (Qual). (ZIP) [file pone.0324499.s001.zip › Subjects_healty_all_trials/002_Qual_M14.xlsx]

## Sheet: Tabelle1
	D:\Qualisys\2024_Orthelligent\Data\P002\Laufband1,4ms0001,c3d	D:\Qualisys\2024_Orthelligent\Data\P002\Laufband1,4ms0001,c3d	D:\Qualisys\2024_Orthelligent\Data\P002\Laufband1,4ms0001,c3d	D:\Qualisys\2024_Orthelligent\Data\P002\Laufband1,4ms0001,c3d	D:\Qualisys\2024_Orthelligent\Data\P002\Laufband1,4ms0001,c3d	D:\Qualisys\2024_Orthelligent\Data\P002\Laufband1,4ms0001,c3d	D:\Qualisys\2024_Orthelligent\Data\P002\Laufband1,4ms0001,c3d	D:\Qualisys\2024_Orthelligent\Data\P002\Laufband1,4ms0001,c3d	D:\Qualisys\2024_Orthelligent\Data\P002\Laufband1,4ms0001,c3d	D:\Qualisys\2024_Orthelligent\Data\P002\Laufband1,4ms0001,c3d	D:\Qualisys\2024_Orthelligent\Data\P002\Laufband1,4ms0001,c3d	D:\Qualisys\2024_Orthelligent\Data\P002\Laufband1,4ms0001,c3d	D:\Qualisys\2024_Orthelligent\Data\P002\Laufband1,4ms0001,c3d	D:\Qualisys\2024_Orthelligent\Data\P002\Laufband1,4ms0001,c3d	D:\Qualisys\2024_Orthelligent\Data\P002\Laufband1,4ms0001,c3d	D:\Qualisys\2024_Orthelligent\Data\P002\Laufband1,4ms0001,c3d	D:\Qualisys\2024_Orthelligent\Data\P002\Laufband1,4ms0001,c3d	D:\Qualisys\2024_Orthelligent\Data\P002\Laufband1,4ms0001,c3d	D:\Qualisys\2024_Orthelligent\Data\P002\Laufband1,4ms0001,c3d	D:\Qualisys\2024_Orthelligent\Data\P002\Laufband1,4ms0001,c3d	D:\Qualisys\2024_Orthelligent\Data\P002\Laufband1,4ms0001,c3d	D:\Qualisys\2024_Orthelligent\Data\P002\Laufband1,4ms0001,c3d	D:\Qualisys\2024_Orthelligent\Data\P002\Laufband1,4ms0001,c3d	D:\Qualisys\2024_Orthelligent\Data\P002\Laufband1,4ms0001,c3d	D:\Qualisys\2024_Orthelligent\Data\P002\Laufband1,4ms0001,c3d	D:\Qualisys\2024_Orthelligent\Data\P002\Laufband1,4ms0001,c3d	D:\Qualisys\2024_Orthelligent\Data\P002\Laufband1,4ms0001,c3d	D:\Qualisys\2024_Orthelligent\Data\P002\Laufband1,4ms0001,c3d	D:\Qualisys\2024_Orthelligent\Data\P002\Laufband1,4ms0001,c3d	D:\Qualisys\2024_Orthelligent\Data\P002\Laufband1,4ms0001,c3d	D:\Qualisys\2024_Orthelligent\Data\P002\Laufband1,4ms0001,c3d	D:\Qualisys\2024_Orthelligent\Data\P002\Laufband1,4ms0001,c3d	D:\Qualisys\2024_Orthelligent\Data\P002\Laufband1,4ms0001,c3d	D:\Qualisys\2024_Orthelligent\Data\P002\Laufband1,4ms0001,c3d	D:\Qualisys\2024_Orthelligent\Data\P002\Laufband1,4ms0001,c3d	D:\Qualisys\2024_Orthelligent\Data\P002\Laufband1,4ms0001,c3d	D:\Qualisys\2024_Orthelligent\Data\P002\Laufband1,4ms0001,c3d
	Left Ankle Mean Angle	Left Ankle Mean Angle	Left Knee Mean Angle	Left Knee Mean Angle	Left Hip Mean Angle	Left Hip Mean Angle	Right Ankle Mean Angle	Right Ankle Mean Angle	Right Knee Mean Angle	Right Knee Mean Angle	Right Hip Mean Angle	Right Hip Mean Angle	Speed	Left_Strides_Per_Minute_Count	Left_Strides_Per_Minute_Mean	Left_Strides_Per_Minute_StdDev	Right_Strides_Per_Minute_Count	Right_Strides_Per_Minute_Mean	Right_Strides_Per_Minute_StdDev	Left_Stride_Length_Count	Left_Stride_Length_Mean	Left_Stride_Length_StdDev	Right_Stride_Length_Count	Right_Stride_Length_Mean	Right_Stride_Length_StdDev	Left_Cycle_Time_Count	Left_Cycle_Time_Mean	Left_Cycle_Time_StdDev	Right_Cycle_Time_Count	Right_Cycle_Time_Mean	Right_Cycle_Time_StdDev	Left_Stance_Time_Count	Left_Stance_Time_Mean	Left_Stance_Time_StdDev	Right_Stance_Time_Count	Right_Stance_Time_Mean	Right_Stance_Time_StdDev
	P2D	P2D	P2D	P2D	P2D	P2D	P2D	P2D	P2D	P2D	P2D	P2D	METRIC	METRIC	METRIC	METRIC	METRIC	METRIC	METRIC	METRIC	METRIC	METRIC	METRIC	METRIC	METRIC	METRIC	METRIC	METRIC	METRIC	METRIC	METRIC	METRIC	METRIC	METRIC	METRIC	METRIC	METRIC
	ORIGINAL	ORIGINAL	ORIGINAL	ORIGINAL	ORIGINAL	ORIGINAL	ORIGINAL	ORIGINAL	ORIGINAL	ORIGINAL	ORIGINAL	ORIGINAL	TEMPORAL_DISTANCE	TEMPORAL_DISTANCE	TEMPORAL_DISTANCE	TEMPORAL_DISTANCE	TEMPORAL_DISTANCE	TEMPORAL_DISTANCE	TEMPORAL_DISTANCE	TEMPORAL_DISTANCE	TEMPORAL_DISTANCE	TEMPORAL_DISTANCE	TEMPORAL_DISTANCE	TEMPORAL_DISTANCE	TEMPORAL_DISTANCE	TEMPORAL_DISTANCE	TEMPORAL_DISTANCE	TEMPORAL_DISTANCE	TEMPORAL_DISTANCE	TEMPORAL_DISTANCE	TEMPORAL_DISTANCE	TEMPORAL_DISTANCE	TEMPORAL_DISTANCE	TEMPORAL_DISTANCE	TEMPORAL_DISTANCE	TEMPORAL_DISTANCE	TEMPORAL_DISTANCE
ITEM	X	Y	X	Y	X	Y	X	Y	X	Y	X	Y	X	X	X	X	X	X	X	X	X	X	X	X	X	X	X	X	X	X	X	X	X	X	X	X	X
1	1	-1.93541	1	7.56286	1	37.2175	1	0.62711	1	-7.05417	1	42.4593	1.39733	29	56.3241	0.50493	29	56.3154	0.52716	29	1.48901	0.02074	29	1.4885	0.02114	29	1.06534	0.00944	29	1.06552	0.00994	29	0.71	0.00791	29	0.70759	0.00751
2	2	-2.21889	2	7.63402	2	37.0772	2	0.40324	2	-7.17265	2	42.446
3	3	-2.69818	3	7.22984	3	36.9334	3	0.00114	3	-7.70802	3	42.4045
4	4	-3.39557	4	6.38106	4	36.8039	4	-0.65426	4	-8.59302	4	42.3396
5	5	-4.29299	5	5.13931	5	36.7063	5	-1.58796	5	-9.7512	5	42.2662
6	6	-5.32561	6	3.56126	6	36.6602	6	-2.74233	6	-11.131	6	42.2134
7	7	-6.3427	7	1.69605	7	36.6846	7	-3.94992	7	-12.7277	7	42.2188
8	8	-7.06313	8	-0.41839	8	36.7879	8	-4.9341	8	-14.5734	8	42.308
9	9	-7.12232	9	-2.72992	9	36.9509	9	-5.3451	9	-16.6731	9	42.4681
10	10	-6.28174	10	-5.10743	10	37.1123	10	-4.81892	10	-18.9126	10	42.6329
11	11	-4.7082	11	-7.30139	11	37.173	11	-3.18335	11	-21.0413	11	42.7008
12	12	-2.9589	12	-9.02026	12	37.0308	12	-0.77726	12	-22.7835	12	42.5785
13	13	-1.554	13	-10.0946	13	36.632	13	1.61882	13	-23.9744	13	42.2179
14	14	-0.66027	14	-10.5682	14	35.9957	14	3.35676	14	-24.6042	14	41.6216
15	15	-0.17149	15	-10.6345	15	35.1863	15	4.31595	15	-24.7807	15	40.8269
16	16	0.09957	16	-10.5087	16	34.2681	16	4.7501	16	-24.6636	16	39.884
17	17	0.31511	17	-10.3419	17	33.2824	17	4.96036	17	-24.3944	17	38.8372
18	18	0.57292	18	-10.192	18	32.2464	18	5.13574	18	-24.0506	18	37.7142
19	19	0.90082	19	-10.0343	19	31.1601	19	5.35494	19	-23.6464	19	36.5276
20	20	1.27268	20	-9.79849	20	30.0153	20	5.63471	20	-23.163	20	35.2839
21	21	1.63559	21	-9.41374	21	28.8044	21	5.96848	21	-22.5783	21	33.9895
22	22	1.93669	22	-8.84055	22	27.5258	22	6.34319	22	-21.8808	22	32.6527
23	23	2.13578	23	-8.078	23	26.1854	23	6.73275	23	-21.0717	23	31.2833
24	24	2.20482	24	-7.15115	24	24.7937	24	7.08634	24	-20.1605	24	29.8916
25	25	2.1276	25	-6.09339	25	23.3628	25	7.33527	25	-19.1582	25	28.4875
26	26	1.90589	26	-4.93622	26	21.9044	26	7.42063	26	-18.0759	26	27.0816
27	27	1.5682	27	-3.71033	27	20.4323	27	7.32485	27	-16.9281	27	25.686
28	28	1.16682	28	-2.45112	28	18.9646	28	7.08579	28	-15.7374	28	24.3156
29	29	0.76044	29	-1.19893	29	17.5234	29	6.78173	29	-14.5341	29	22.9854
30	30	0.39668	30	0.00762	30	16.1309	30	6.49585	30	-13.3516	30	21.7071
31	31	0.10304	31	1.13995	31	14.8045	31	6.28418	31	-12.2178	31	20.4855
32	32	-0.1151	32	2.18256	32	13.5531	32	6.16416	32	-11.1495	32	19.318
33	33	-0.2662	33	3.12928	33	12.3765	33	6.12404	33	-10.153	33	18.1963
34	34	-0.36112	34	3.97679	34	11.2689	34	6.13892	34	-9.22995	34	17.1102
35	35	-0.40566	35	4.72091	35	10.222	35	6.18476	35	-8.38264	35	16.0513
36	36	-0.39862	36	5.35744	36	9.22585	36	6.24599	36	-7.61707	36	15.0143
37	37	-0.33572	37	5.88554	37	8.26908	37	6.31582	37	-6.9406	37	13.9973
38	38	-0.21466	38	6.31056	38	7.33884	38	6.39366	38	-6.35798	38	13
39	39	-0.03862	39	6.64405	39	6.42161	39	6.48173	39	-5.8689	39	12.0219
40	40	0.18291	40	6.90082	40	5.50511	40	6.58176	40	-5.4689	40	11.0622
41	41	0.43603	41	7.09489	41	4.58079	41	6.69299	41	-5.15306	41	10.1204
42	42	0.70521	42	7.23556	42	3.64605	42	6.81181	42	-4.91974	42	9.19693
43	43	0.97613	43	7.32529	43	2.70483	43	6.93274	43	-4.77305	43	8.29513
44	44	1.23747	44	7.35963	44	1.76639	44	7.04893	44	-4.7225	44	7.42055
45	45	1.48204	45	7.3283	45	0.8433	45	7.1527	45	-4.78015	45	6.58047
46	46	1.70663	46	7.21652	46	-0.05037	46	7.23558	46	-4.95761	46	5.78258
47	47	1.91049	47	7.00678	47	-0.90084	47	7.28857	47	-5.26486	47	5.03373
48	48	2.09385	48	6.68097	48	-1.69654	48	7.30272	48	-5.71069	48	4.33886
49	49	2.25655	49	6.22297	49	-2.42954	49	7.26895	49	-6.30257	49	3.69948
50	50	2.39573	50	5.62134	50	-3.09637	50	7.17613	50	-7.04569	50	3.11268
51	51	2.50329	51	4.87076	51	-3.69771	51	7.0089	51	-7.94184	51	2.57191
52	52	2.56406	52	3.9718	52	-4.23611	52	6.74566	52	-8.98935	52	2.07031
53	53	2.55453	53	2.92947	53	-4.71246	53	6.35724	53	-10.1847	53	1.60606
54	54	2.44228	54	1.75047	54	-5.12161	54	5.8061	54	-11.5254	54	1.18823
55	55	2.18543	55	0.43947	55	-5.44836	55	5.04615	55	-13.0129	55	0.8399
56	56	1.73312	56	-1.00462	56	-5.66619	56	4.02404	56	-14.6545	56	0.59679
57	57	1.02826	57	-2.59231	57	-5.73982	57	2.6833	57	-16.4629	57	0.50076
58	58	0.01271	58	-4.34665	58	-5.63156	58	0.97212	58	-18.4537	58	0.58928
59	59	-1.36382	59	-6.30551	59	-5.3086	59	-1.14696	59	-20.64	59	0.88467
60	60	-3.12914	60	-8.52234	60	-4.74717	60	-3.68494	60	-23.0271	60	1.38976
61	61	-5.26353	61	-11.0627	61	-3.93318	61	-6.60431	61	-25.6149	61	2.09632
62	62	-7.67008	62	-13.9863	62	-2.86311	62	-9.78794	62	-28.4035	62	2.99761
63	63	-10.1588	63	-17.3126	63	-1.54667	63	-13.0152	63	-31.392	63	4.09387
64	64	-12.4551	64	-20.986	64	-0.0095	64	-15.9606	64	-34.564	64	5.38716
65	65	-14.209	65	-24.8699	65	1.70701	65	-18.2021	65	-37.8717	65	6.87062
66	66	-14.9532	66	-28.7807	66	3.55104	66	-19.1742	66	-41.2288	66	8.51961
67	67	-14.0018	67	-32.5445	67	5.47043	67	-18.0093	67	-44.5205	67	10.2908
68	68	-10.3663	68	-36.0461	68	7.42419	68	-13.317	68	-47.6289	68	12.1318
69	69	-3.09042	69	-39.2398	69	9.38735	69	-3.62338	69	-50.4636	69	13.9963
70	70	7.05362	70	-42.1204	70	11.3467	70	9.55858	70	-52.9761	70	15.855
71	71	15.9053	71	-44.6848	71	13.293	71	20.1319	71	-55.1497	71	17.6941
72	72	19.2284	72	-46.911	72	15.2166	72	24.0789	72	-56.9734	72	19.5055
73	73	16.7785	73	-48.7602	73	17.1059	73	22.4499	73	-58.4259	73	21.2793
74	74	11.2736	74	-50.194	74	18.9498	74	17.9495	74	-59.4796	74	23.0023
75	75	5.77567	75	-51.1892	75	20.7395	75	12.773	75	-60.1168	75	24.6615
76	76	2.00227	76	-51.7429	76	22.4695	76	8.2783	76	-60.341	76	26.2474
77	77	0.21482	77	-51.868	77	24.1381	77	5.09397	77	-60.1737	77	27.7563
78	78	-0.0349	78	-51.5832	78	25.747	78	3.29151	78	-59.6439	78	29.1904
79	79	0.68998	79	-50.9038	79	27.299	79	2.61788	79	-58.7779	79	30.5567
80	80	1.93792	80	-49.8361	80	28.7946	80	2.7127	80	-57.5952	80	31.8644
81	81	3.39297	81	-48.3775	81	30.2282	81	3.24161	81	-56.1096	81	33.1219
82	82	4.84223	82	-46.5233	82	31.5882	82	3.95085	82	-54.3326	82	34.3317
83	83	6.14896	83	-44.2719	83	32.8575	83	4.68112	83	-52.2755	83	35.4892
84	84	7.22976	84	-41.6249	84	34.0151	84	5.35871	84	-49.9515	84	36.5827
85	85	8.0283	85	-38.5883	85	35.0377	85	5.96659	85	-47.3753	85	37.5961
86	86	8.49913	86	-35.1815	86	35.9044	86	6.50172	86	-44.5643	86	38.5121
87	87	8.6047	87	-31.4479	87	36.6014	87	6.93402	87	-41.541	87	39.3155
88	88	8.31415	88	-27.4634	88	37.125	88	7.18929	88	-38.3349	88	39.9963
89	89	7.62021	89	-23.3374	89	37.4834	89	7.16758	89	-34.9867	89	40.5516
90	90	6.56508	90	-19.2025	90	37.6959	90	6.79467	90	-31.5501	90	40.9869
91	91	5.25164	91	-15.1929	91	37.7904	91	6.07981	91	-28.0919	91	41.3153
92	92	3.83068	92	-11.4196	92	37.8003	92	5.12983	92	-24.6886	92	41.5569
93	93	2.45937	93	-7.9535	93	37.7601	93	4.10863	93	-21.4195	93	41.7354
94	94	1.25188	94	-4.82093	94	37.7003	94	3.16792	94	-18.361	94	41.8748
95	95	0.2612	95	-2.01609	95	37.6425	95	2.39411	95	-15.5813	95	41.9954
96	96	-0.50301	96	0.47507	96	37.596	96	1.80348	96	-13.1367	96	42.1101
97	97	-1.04995	97	2.65111	97	37.5572	97	1.37312	97	-11.0692	97	42.2215
98	98	-1.40093	98	4.48576	98	37.5141	98	1.07249	98	-9.40766	98	42.3229
99	99	-1.59923	99	5.93675	99	37.4509	99	0.87292	99	-8.17313	99	42.4035
100	100	-1.7213	100	6.96152	100	37.3557	100	0.73657	100	-7.38469	100	42.4554
101	101	-1.87058	101	7.52749	101	37.2278	101	0.6028	101	-7.05588	101	42.4765
