# Supplementary material for: Gait assessment using a 2D video-based motion analysis app in healthy subjects and subjects with lower limb amputation – A pilot study
Source: PLoS One. 2025 May 30;20(5):e0324499. doi: 10.1371/journal.pone.0324499 (PMC12124523; doi:10.1371/journal.pone.0324499)
Supplement: S1 Table — Raw data of all trials (M##) of the healthy subjects (0##) from the gait analysis recorded with the Orthelligent App (OV) and with the Qualisys system (Qual). (ZIP) [file pone.0324499.s001.zip › Subjects_healty_all_trials/002_Qual_M18.xlsx]

## Sheet: Tabelle1
	D:\Qualisys\2024_Orthelligent\Data\P002\Laufband1,8ms0002,c3d	D:\Qualisys\2024_Orthelligent\Data\P002\Laufband1,8ms0002,c3d	D:\Qualisys\2024_Orthelligent\Data\P002\Laufband1,8ms0002,c3d	D:\Qualisys\2024_Orthelligent\Data\P002\Laufband1,8ms0002,c3d	D:\Qualisys\2024_Orthelligent\Data\P002\Laufband1,8ms0002,c3d	D:\Qualisys\2024_Orthelligent\Data\P002\Laufband1,8ms0002,c3d	D:\Qualisys\2024_Orthelligent\Data\P002\Laufband1,8ms0002,c3d	D:\Qualisys\2024_Orthelligent\Data\P002\Laufband1,8ms0002,c3d	D:\Qualisys\2024_Orthelligent\Data\P002\Laufband1,8ms0002,c3d	D:\Qualisys\2024_Orthelligent\Data\P002\Laufband1,8ms0002,c3d	D:\Qualisys\2024_Orthelligent\Data\P002\Laufband1,8ms0002,c3d	D:\Qualisys\2024_Orthelligent\Data\P002\Laufband1,8ms0002,c3d	D:\Qualisys\2024_Orthelligent\Data\P002\Laufband1,8ms0002,c3d	D:\Qualisys\2024_Orthelligent\Data\P002\Laufband1,8ms0002,c3d	D:\Qualisys\2024_Orthelligent\Data\P002\Laufband1,8ms0002,c3d	D:\Qualisys\2024_Orthelligent\Data\P002\Laufband1,8ms0002,c3d	D:\Qualisys\2024_Orthelligent\Data\P002\Laufband1,8ms0002,c3d	D:\Qualisys\2024_Orthelligent\Data\P002\Laufband1,8ms0002,c3d	D:\Qualisys\2024_Orthelligent\Data\P002\Laufband1,8ms0002,c3d	D:\Qualisys\2024_Orthelligent\Data\P002\Laufband1,8ms0002,c3d	D:\Qualisys\2024_Orthelligent\Data\P002\Laufband1,8ms0002,c3d	D:\Qualisys\2024_Orthelligent\Data\P002\Laufband1,8ms0002,c3d	D:\Qualisys\2024_Orthelligent\Data\P002\Laufband1,8ms0002,c3d	D:\Qualisys\2024_Orthelligent\Data\P002\Laufband1,8ms0002,c3d	D:\Qualisys\2024_Orthelligent\Data\P002\Laufband1,8ms0002,c3d	D:\Qualisys\2024_Orthelligent\Data\P002\Laufband1,8ms0002,c3d	D:\Qualisys\2024_Orthelligent\Data\P002\Laufband1,8ms0002,c3d	D:\Qualisys\2024_Orthelligent\Data\P002\Laufband1,8ms0002,c3d	D:\Qualisys\2024_Orthelligent\Data\P002\Laufband1,8ms0002,c3d	D:\Qualisys\2024_Orthelligent\Data\P002\Laufband1,8ms0002,c3d	D:\Qualisys\2024_Orthelligent\Data\P002\Laufband1,8ms0002,c3d	D:\Qualisys\2024_Orthelligent\Data\P002\Laufband1,8ms0002,c3d	D:\Qualisys\2024_Orthelligent\Data\P002\Laufband1,8ms0002,c3d	D:\Qualisys\2024_Orthelligent\Data\P002\Laufband1,8ms0002,c3d	D:\Qualisys\2024_Orthelligent\Data\P002\Laufband1,8ms0002,c3d	D:\Qualisys\2024_Orthelligent\Data\P002\Laufband1,8ms0002,c3d	D:\Qualisys\2024_Orthelligent\Data\P002\Laufband1,8ms0002,c3d
	Left Ankle Mean Angle	Left Ankle Mean Angle	Left Knee Mean Angle	Left Knee Mean Angle	Left Hip Mean Angle	Left Hip Mean Angle	Right Ankle Mean Angle	Right Ankle Mean Angle	Right Knee Mean Angle	Right Knee Mean Angle	Right Hip Mean Angle	Right Hip Mean Angle	Speed	Left_Strides_Per_Minute_Count	Left_Strides_Per_Minute_Mean	Left_Strides_Per_Minute_StdDev	Right_Strides_Per_Minute_Count	Right_Strides_Per_Minute_Mean	Right_Strides_Per_Minute_StdDev	Left_Stride_Length_Count	Left_Stride_Length_Mean	Left_Stride_Length_StdDev	Right_Stride_Length_Count	Right_Stride_Length_Mean	Right_Stride_Length_StdDev	Left_Cycle_Time_Count	Left_Cycle_Time_Mean	Left_Cycle_Time_StdDev	Right_Cycle_Time_Count	Right_Cycle_Time_Mean	Right_Cycle_Time_StdDev	Left_Stance_Time_Count	Left_Stance_Time_Mean	Left_Stance_Time_StdDev	Right_Stance_Time_Count	Right_Stance_Time_Mean	Right_Stance_Time_StdDev
	P2D	P2D	P2D	P2D	P2D	P2D	P2D	P2D	P2D	P2D	P2D	P2D	METRIC	METRIC	METRIC	METRIC	METRIC	METRIC	METRIC	METRIC	METRIC	METRIC	METRIC	METRIC	METRIC	METRIC	METRIC	METRIC	METRIC	METRIC	METRIC	METRIC	METRIC	METRIC	METRIC	METRIC	METRIC
	ORIGINAL	ORIGINAL	ORIGINAL	ORIGINAL	ORIGINAL	ORIGINAL	ORIGINAL	ORIGINAL	ORIGINAL	ORIGINAL	ORIGINAL	ORIGINAL	TEMPORAL_DISTANCE	TEMPORAL_DISTANCE	TEMPORAL_DISTANCE	TEMPORAL_DISTANCE	TEMPORAL_DISTANCE	TEMPORAL_DISTANCE	TEMPORAL_DISTANCE	TEMPORAL_DISTANCE	TEMPORAL_DISTANCE	TEMPORAL_DISTANCE	TEMPORAL_DISTANCE	TEMPORAL_DISTANCE	TEMPORAL_DISTANCE	TEMPORAL_DISTANCE	TEMPORAL_DISTANCE	TEMPORAL_DISTANCE	TEMPORAL_DISTANCE	TEMPORAL_DISTANCE	TEMPORAL_DISTANCE	TEMPORAL_DISTANCE	TEMPORAL_DISTANCE	TEMPORAL_DISTANCE	TEMPORAL_DISTANCE	TEMPORAL_DISTANCE	TEMPORAL_DISTANCE
ITEM	X	Y	X	Y	X	Y	X	Y	X	Y	X	Y	X	X	X	X	X	X	X	X	X	X	X	X	X	X	X	X	X	X	X	X	X	X	X	X	X
1	1	-0.89905	1	5.29105	1	40.3013	1	2.06633	1	-8.37399	1	46.2132	1.79903	34	63.6051	0.96117	35	63.5791	0.81374	34	1.69784	0.03274	35	1.69763	0.03362	34	0.94353	0.01428	35	0.94386	0.01213	35	0.60643	0.00967	35	0.61443	0.0093
2	2	-1.18768	2	5.118	2	40.2972	2	1.8752	2	-8.78447	2	46.3507
3	3	-1.6248	3	4.47225	3	40.2863	3	1.51539	3	-9.55581	3	46.4518
4	4	-2.26873	4	3.38468	4	40.279	4	0.92404	4	-10.6464	4	46.5201
5	5	-3.12473	5	1.89692	5	40.2912	5	0.07269	5	-12.009	5	46.5688
6	6	-4.10617	6	0.0563	6	40.3415	6	-1.0033	6	-13.6023	6	46.6215
7	7	-5.00447	7	-2.08483	7	40.4436	7	-2.17053	7	-15.4071	7	46.7085
8	8	-5.50248	8	-4.46001	8	40.594	8	-3.17456	8	-17.4272	8	46.8545
9	9	-5.2686	9	-6.96405	9	40.7594	9	-3.65557	9	-19.6573	9	47.0592
10	10	-4.14193	10	-9.42517	10	40.8743	10	-3.22556	10	-22.0226	10	47.2803
11	11	-2.31201	11	-11.6173	11	40.8569	11	-1.65463	11	-24.3464	11	47.437
12	12	-0.25603	12	-13.3367	12	40.6392	12	0.87871	12	-26.4017	12	47.4378
13	13	1.57586	13	-14.4972	13	40.1959	13	3.76373	13	-28.0085	13	47.2155
14	14	2.97218	14	-15.1603	14	39.5494	14	6.31261	14	-29.0947	14	46.7452
15	15	3.9133	15	-15.4733	15	38.7457	15	8.14409	15	-29.6923	15	46.0399
16	16	4.45482	16	-15.5734	16	37.8247	16	9.23599	16	-29.8942	16	45.1344
17	17	4.67295	17	-15.5303	17	36.8058	17	9.7484	17	-29.8054	17	44.0682
18	18	4.66136	18	-15.3489	18	35.693	18	9.86308	18	-29.5063	18	42.8755
19	19	4.53293	19	-15.0043	19	34.4846	19	9.7275	19	-29.0397	19	41.5807
20	20	4.3956	20	-14.4687	20	33.1782	20	9.46502	20	-28.4176	20	40.1997
21	21	4.31551	21	-13.723	21	31.7731	21	9.18383	21	-27.6378	21	38.7424
22	22	4.30234	22	-12.7614	22	30.272	22	8.96259	22	-26.6978	22	37.2154
23	23	4.32535	23	-11.5967	23	28.6849	23	8.83752	23	-25.6048	23	35.6259
24	24	4.33825	24	-10.2626	24	27.0301	24	8.80596	24	-24.3789	24	33.9846
25	25	4.29225	25	-8.80439	25	25.3311	25	8.83761	25	-23.05	25	32.306
26	26	4.14093	26	-7.26769	26	23.6135	26	8.88257	26	-21.6477	26	30.6068
27	27	3.85084	27	-5.69071	27	21.9015	27	8.87921	27	-20.1934	27	28.9037
28	28	3.4173	28	-4.10418	28	20.2173	28	8.76984	28	-18.6988	28	27.2115
29	29	2.87186	29	-2.5354	29	18.5808	29	8.52182	29	-17.1723	29	25.5432
30	30	2.27227	30	-1.01183	30	17.0098	30	8.14187	30	-15.6249	30	23.9107
31	31	1.67976	31	0.43875	31	15.5189	31	7.67339	31	-14.0756	31	22.3251
32	32	1.14082	32	1.79023	32	14.1171	32	7.17606	32	-12.5508	32	20.796
33	33	0.68126	33	3.02053	33	12.806	33	6.70076	33	-11.0808	33	19.3297
34	34	0.30975	34	4.11444	34	11.5786	34	6.27542	34	-9.6948	34	17.9285
35	35	0.02412	35	5.06584	35	10.419	35	5.9067	35	-8.41573	35	16.5895
36	36	-0.1836	36	5.8776	36	9.30545	36	5.58962	36	-7.2577	36	15.3052
37	37	-0.32438	37	6.55954	37	8.21263	37	5.31546	37	-6.22681	37	14.0648
38	38	-0.41041	38	7.12541	38	7.11599	38	5.07625	38	-5.32376	38	12.8558
39	39	-0.45364	39	7.58993	39	5.99497	39	4.86688	39	-4.54665	39	11.6666
40	40	-0.46487	40	7.96597	40	4.83604	40	4.68542	40	-3.89335	40	10.4879
41	41	-0.45338	41	8.26206	41	3.6351	41	4.53078	41	-3.36275	41	9.31483
42	42	-0.42703	42	8.48054	42	2.39893	42	4.39925	42	-2.95532	42	8.14778
43	43	-0.39222	43	8.61644	43	1.14522	43	4.2824	43	-2.6737	43	6.99384
44	44	-0.35408	44	8.65802	44	-0.09943	44	4.16826	44	-2.52372	44	5.86637
45	45	-0.31761	45	8.58887	45	-1.30351	45	4.04457	45	-2.51458	45	4.78327
46	46	-0.28909	46	8.3909	46	-2.4355	46	3.90125	46	-2.65792	46	3.76384
47	47	-0.27681	47	8.04711	47	-3.46902	47	3.73054	47	-2.96587	47	2.82505
48	48	-0.29176	48	7.54348	48	-4.38647	48	3.52399	48	-3.44924	48	1.97844
49	49	-0.34808	49	6.87003	49	-5.18025	49	3.26916	49	-4.11655	49	1.22914
50	50	-0.46365	50	6.02149	50	-5.85141	50	2.94735	50	-4.97391	50	0.57653
51	51	-0.66157	51	4.99742	51	-6.40618	51	2.53298	51	-6.02492	51	0.01597
52	52	-0.97199	52	3.80161	52	-6.85148	52	1.99364	52	-7.27091	52	-0.45805
53	53	-1.43363	53	2.43991	53	-7.19011	53	1.29016	53	-8.71103	53	-0.84847
54	54	-2.09367	54	0.91669	54	-7.4165	54	0.37721	54	-10.3425	54	-1.15293
55	55	-3.00393	55	-0.76967	55	-7.51435	55	-0.79518	55	-12.1609	55	-1.36165
56	56	-4.21212	56	-2.63118	56	-7.45749	56	-2.27762	56	-14.1608	56	-1.4566
57	57	-5.74679	57	-4.69356	57	-7.21455	57	-4.11349	57	-16.3376	57	-1.4136
58	58	-7.59682	58	-6.99621	58	-6.75664	58	-6.32534	58	-18.6882	58	-1.20744
59	59	-9.69079	59	-9.58616	59	-6.06415	59	-8.89564	59	-21.2126	59	-0.81849
60	60	-11.8832	60	-12.5043	60	-5.13042	60	-11.746	60	-23.9125	60	-0.23728
61	61	-13.9519	61	-15.7669	61	-3.96203	61	-14.7241	61	-26.7882	61	0.53694
62	62	-15.6012	62	-19.3482	62	-2.57625	62	-17.6056	62	-29.8339	62	1.50165
63	63	-16.4534	63	-23.1719	63	-0.99774	63	-20.1059	63	-33.0297	63	2.65585
64	64	-16.0105	64	-27.1191	64	0.74447	64	-21.8777	64	-36.3347	64	4.00003
65	65	-13.6339	65	-31.0496	65	2.6186	65	-22.4591	65	-39.6838	65	5.53132
66	66	-8.75201	66	-34.829	66	4.59145	66	-21.1539	66	-42.9934	66	7.23658
67	67	-1.66403	67	-38.3485	67	6.63061	67	-16.9407	67	-46.1725	67	9.0888
68	68	5.53989	68	-41.5307	68	8.70681	68	-9.09694	68	-49.1371	68	11.0506
69	69	10.0078	69	-44.3258	69	10.7953	69	0.84708	69	-51.8208	69	13.0824
70	70	10.5963	70	-46.7064	70	12.8761	70	9.10554	70	-54.1778	70	15.1486
71	71	8.43336	71	-48.6643	71	14.9333	71	12.8621	71	-56.1784	71	17.2202
72	72	5.44224	72	-50.2063	72	16.9538	72	12.7225	72	-57.8023	72	19.2742
73	73	2.99645	73	-51.3485	73	18.926	73	10.6431	73	-59.0354	73	21.2924
74	74	1.61021	74	-52.1077	74	20.8392	74	8.12494	74	-59.8711	74	23.2604
75	75	1.23854	75	-52.4975	75	22.6847	75	5.99063	75	-60.3116	75	25.1669
76	76	1.61829	76	-52.5261	76	24.4563	76	4.55318	76	-60.3678	76	27.0038
77	77	2.46069	77	-52.1981	77	26.1513	77	3.81923	77	-60.0564	77	28.767
78	78	3.52479	78	-51.516	78	27.7702	78	3.64652	78	-59.3968	78	30.4558
79	79	4.63226	79	-50.4825	79	29.3159	79	3.84246	79	-58.4076	79	32.0733
80	80	5.6636	80	-49.1023	80	30.7921	80	4.22282	80	-57.1067	80	33.6247
81	81	6.55127	81	-47.3828	81	32.2019	81	4.64574	81	-55.5121	81	35.1161
82	82	7.26907	82	-45.3321	82	33.5444	82	5.02766	82	-53.6427	82	36.5513
83	83	7.8167	83	-42.957	83	34.8135	83	5.3428	83	-51.5181	83	37.9291
84	84	8.20266	84	-40.2649	84	35.9967	84	5.60681	84	-49.1573	84	39.2409
85	85	8.43304	85	-37.2675	85	37.0765	85	5.84946	85	-46.5766	85	40.4708
86	86	8.50576	86	-33.9883	86	38.0331	86	6.08679	86	-43.7896	86	41.5973
87	87	8.40452	87	-30.4677	87	38.8479	87	6.3026	87	-40.8099	87	42.5971
88	88	8.09958	88	-26.7662	88	39.5074	88	6.44601	88	-37.6557	88	43.4498
89	89	7.56083	89	-22.9643	89	40.0055	89	6.44657	89	-34.3565	89	44.1417
90	90	6.78027	90	-19.1566	90	40.3458	90	6.24668	90	-30.9584	90	44.6696
91	91	5.79488	91	-15.4422	91	40.5427	91	5.83205	91	-27.526	91	45.0417
92	92	4.68737	92	-11.9116	92	40.6212	92	5.24501	92	-24.1396	92	45.2791
93	93	3.56244	93	-8.63551	93	40.6145	93	4.57247	93	-20.8906	93	45.4137
94	94	2.51512	94	-5.65906	94	40.56	94	3.91199	94	-17.8742	94	45.4853
95	95	1.6073	95	-3.00361	95	40.4922	95	3.33784	95	-15.1813	95	45.5355
96	96	0.86344	96	-0.67701	96	40.4365	96	2.88727	96	-12.8897	96	45.6005
97	97	0.2822	97	1.31178	97	40.4047	97	2.566	97	-11.0556	97	45.7031
98	98	-0.15163	98	2.94042	98	40.3958	98	2.35889	98	-9.70574	98	45.8471
99	99	-0.46504	99	4.17131	99	40.4002	99	2.23604	99	-8.83606	99	46.0195
100	100	-0.70235	100	4.96214	100	40.4069	100	2.1533	100	-8.42123	100	46.1978
101	101	-0.92905	101	5.27954	101	40.4075	101	2.05044	101	-8.43015	101	46.3604
