# Supplementary material for: Gait assessment using a 2D video-based motion analysis app in healthy subjects and subjects with lower limb amputation – A pilot study
Source: PLoS One. 2025 May 30;20(5):e0324499. doi: 10.1371/journal.pone.0324499 (PMC12124523; doi:10.1371/journal.pone.0324499)
Supplement: S1 Table — Raw data of all trials (M##) of the healthy subjects (0##) from the gait analysis recorded with the Orthelligent App (OV) and with the Qualisys system (Qual). (ZIP) [file pone.0324499.s001.zip › Subjects_healty_all_trials/002_Qual_ME1.xlsx]

## Sheet: 002_Eben_1
	Mean	Mean	Std Dev	Std Dev	Mean	Mean	Std Dev	Std Dev	Mean	Mean	Std Dev	Std Dev	Mean	Mean	Std Dev	Std Dev	Mean	Mean	Std Dev	Std Dev	Mean	Mean	Std Dev	Std Dev	D:\Qualisys\2024_Orthelligent\Data\P002\ebenesGehen0001_OV.c3d	D:\Qualisys\2024_Orthelligent\Data\P002\ebenesGehen0001_OV.c3d	D:\Qualisys\2024_Orthelligent\Data\P002\ebenesGehen0001_OV.c3d	D:\Qualisys\2024_Orthelligent\Data\P002\ebenesGehen0001_OV.c3d	D:\Qualisys\2024_Orthelligent\Data\P002\ebenesGehen0001_OV.c3d	D:\Qualisys\2024_Orthelligent\Data\P002\ebenesGehen0001_OV.c3d	D:\Qualisys\2024_Orthelligent\Data\P002\ebenesGehen0001_OV.c3d	D:\Qualisys\2024_Orthelligent\Data\P002\ebenesGehen0001_OV.c3d	D:\Qualisys\2024_Orthelligent\Data\P002\ebenesGehen0001_OV.c3d	D:\Qualisys\2024_Orthelligent\Data\P002\ebenesGehen0001_OV.c3d	D:\Qualisys\2024_Orthelligent\Data\P002\ebenesGehen0001_OV.c3d	D:\Qualisys\2024_Orthelligent\Data\P002\ebenesGehen0001_OV.c3d	D:\Qualisys\2024_Orthelligent\Data\P002\ebenesGehen0001_OV.c3d	D:\Qualisys\2024_Orthelligent\Data\P002\ebenesGehen0001_OV.c3d	D:\Qualisys\2024_Orthelligent\Data\P002\ebenesGehen0001_OV.c3d	D:\Qualisys\2024_Orthelligent\Data\P002\ebenesGehen0001_OV.c3d	D:\Qualisys\2024_Orthelligent\Data\P002\ebenesGehen0001_OV.c3d	D:\Qualisys\2024_Orthelligent\Data\P002\ebenesGehen0001_OV.c3d	D:\Qualisys\2024_Orthelligent\Data\P002\ebenesGehen0001_OV.c3d	D:\Qualisys\2024_Orthelligent\Data\P002\ebenesGehen0001_OV.c3d	D:\Qualisys\2024_Orthelligent\Data\P002\ebenesGehen0001_OV.c3d	D:\Qualisys\2024_Orthelligent\Data\P002\ebenesGehen0001_OV.c3d	D:\Qualisys\2024_Orthelligent\Data\P002\ebenesGehen0001_OV.c3d	D:\Qualisys\2024_Orthelligent\Data\P002\ebenesGehen0001_OV.c3d	D:\Qualisys\2024_Orthelligent\Data\P002\ebenesGehen0001_OV.c3d
	Left Ankle Mean Angle	Left Ankle Mean Angle	Left Ankle Mean Angle	Left Ankle Mean Angle	Left Knee Mean Angle	Left Knee Mean Angle	Left Knee Mean Angle	Left Knee Mean Angle	Left Hip Mean Angle	Left Hip Mean Angle	Left Hip Mean Angle	Left Hip Mean Angle	Right Ankle Mean Angle	Right Ankle Mean Angle	Right Ankle Mean Angle	Right Ankle Mean Angle	Right Knee Mean Angle	Right Knee Mean Angle	Right Knee Mean Angle	Right Knee Mean Angle	Right Hip Mean Angle	Right Hip Mean Angle	Right Hip Mean Angle	Right Hip Mean Angle	Left Ankle Mean Angle	Left Ankle Mean Angle	Left Knee Mean Angle	Left Knee Mean Angle	Left Hip Mean Angle	Left Hip Mean Angle	Right Ankle Mean Angle	Right Ankle Mean Angle	Right Knee Mean Angle	Right Knee Mean Angle	Right Hip Mean Angle	Right Hip Mean Angle	Speed	Left_Strides_Per_Minute_Count	Left_Strides_Per_Minute_Mean	Left_Strides_Per_Minute_StdDev	Right_Strides_Per_Minute_Count	Right_Strides_Per_Minute_Mean	Right_Strides_Per_Minute_StdDev	Left_Stride_Length_Count	Left_Stride_Length_Mean	Left_Stride_Length_StdDev	Right_Stride_Length_Count	Right_Stride_Length_Mean	Right_Stride_Length_StdDev
	P2D	P2D	P2D	P2D	P2D	P2D	P2D	P2D	P2D	P2D	P2D	P2D	P2D	P2D	P2D	P2D	P2D	P2D	P2D	P2D	P2D	P2D	P2D	P2D	P2D	P2D	P2D	P2D	P2D	P2D	P2D	P2D	P2D	P2D	P2D	P2D	METRIC	METRIC	METRIC	METRIC	METRIC	METRIC	METRIC	METRIC	METRIC	METRIC	METRIC	METRIC	METRIC
	ORIGINAL	ORIGINAL	ORIGINAL	ORIGINAL	ORIGINAL	ORIGINAL	ORIGINAL	ORIGINAL	ORIGINAL	ORIGINAL	ORIGINAL	ORIGINAL	ORIGINAL	ORIGINAL	ORIGINAL	ORIGINAL	ORIGINAL	ORIGINAL	ORIGINAL	ORIGINAL	ORIGINAL	ORIGINAL	ORIGINAL	ORIGINAL	ORIGINAL	ORIGINAL	ORIGINAL	ORIGINAL	ORIGINAL	ORIGINAL	ORIGINAL	ORIGINAL	ORIGINAL	ORIGINAL	ORIGINAL	ORIGINAL	TEMPORAL_DISTANCE	TEMPORAL_DISTANCE	TEMPORAL_DISTANCE	TEMPORAL_DISTANCE	TEMPORAL_DISTANCE	TEMPORAL_DISTANCE	TEMPORAL_DISTANCE	TEMPORAL_DISTANCE	TEMPORAL_DISTANCE	TEMPORAL_DISTANCE	TEMPORAL_DISTANCE	TEMPORAL_DISTANCE	TEMPORAL_DISTANCE
ITEM	X	Y	X	Y	X	Y	X	Y	X	Y	X	Y	X	Y	X	Y	X	Y	X	Y	X	Y	X	Y	X	Y	X	Y	X	Y	X	Y	X	Y	X	Y	X	X	X	X	X	X	X	X	X	X	X	X	X
1	1	-2.09479	0	0.62567	1	7.91114	0	1.05724	1	37.126	0	0.82259	1	-1.58854	0	0.78132	1	-5.32206	0	0.43522	1	42.6665	0	1.01238	1	-1.42688	1	8.2574	1	37.6995	1	-1.4381	1	-4.82862	1	43.5509	2.33617	1	53.8117	0	2	53.5725	0.33822	1	2.61208	0	2	2.61289	0.00746
2	2	-2.26297	0	0.67709	2	7.64858	0	0.87983	2	37.2042	0	0.78107	2	-1.89261	0	0.81557	2	-5.52169	0	0.0422	2	42.6908	0	1.11438	2	-1.5404	2	7.88976	2	37.8266	2	-2.06043	2	-5.47802	2	43.7453
3	3	-2.5482	0	0.7719	3	6.96044	0	0.69707	3	37.2639	0	0.76113	3	-2.41231	0	0.97209	3	-6.1566	0	0.35993	3	42.6792	0	1.21232	3	-1.74156	3	7.08105	3	37.9353	3	-2.94542	3	-6.54739	3	43.8876
4	4	-2.96099	0	0.92952	4	5.91192	0	0.54833	4	37.2955	0	0.76179	4	-3.16146	0	1.20166	4	-7.17252	0	0.72263	4	42.6441	0	1.31259	4	-2.03546	4	5.89071	4	38.0143	4	-4.05461	4	-7.97556	4	43.9958
5	5	-3.51767	0	1.16144	5	4.5924	0	0.47549	5	37.2902	0	0.7753	5	-4.11813	0	1.44103	5	-8.5105	0	1.05362	5	42.6062	0	1.41931	5	-2.4415	5	4.41215	5	38.0522	5	-5.32251	5	-9.70105	5	44.0949
6	6	-4.23752	0	1.44229	6	3.09676	0	0.48795	6	37.2455	0	0.79011	6	-5.21964	0	1.62033	6	-10.1254	0	1.3574	6	42.5926	0	1.52963	6	-2.99841	6	2.75888	6	38.0422	6	-6.61778	6	-11.6797	6	44.2087
7	7	-5.09557	0	1.68051	7	1.50563	0	0.53279	7	37.1686	0	0.79531	7	-6.32939	0	1.6488	7	-11.9912	0	1.63941	7	42.6245	0	1.62697	7	-3.72733	7	1.04213	7	37.9875	7	-7.69741	7	-13.8823	7	44.3384
8	8	-5.94999	0	1.73726	8	-0.13304	0	0.54018	8	37.0736	0	0.78462	8	-7.1911	0	1.44632	8	-14.081	0	1.87232	8	42.6996	0	1.67654	8	-4.55179	8	-0.65613	8	37.8995	8	-8.18958	8	-16.2414	8	44.4392
9	9	-6.52785	0	1.52004	9	-1.80646	0	0.47276	9	36.9688	0	0.75814	9	-7.40902	0	1.06497	9	-16.3242	0	1.96495	9	42.7457	0	1.5853	9	-5.2501	9	-2.30225	9	37.7842	9	-7.60551	9	-18.5767	9	44.3175
10	10	-6.54985	0	1.08803	10	-3.49356	0	0.35422	10	36.839	0	0.72084	10	-6.57509	0	1.09746	10	-18.5502	0	1.79576	10	42.8092	0	1.51326	10	-5.54325	10	-3.88936	10	37.6264	10	-5.658	10	-20.5779	10	44.2297
11	11	-5.96123	0	0.65777	11	-5.07671	0	0.22856	11	36.6342	0	0.67736	11	-4.65291	0	1.51441	11	-20.5071	0	1.36241	11	42.8485	0	1.5352	11	-5.29661	11	-5.33574	11	37.3772	11	-2.93598	11	-21.9887	11	44.2587
12	12	-5.06563	0	0.39757	12	-6.32642	0	0.13709	12	36.2819	0	0.63046	12	-2.24916	0	1.37333	12	-21.9534	0	0.82601	12	42.5408	0	1.35852	12	-4.7241	12	-6.43602	12	36.9683	12	-0.67519	12	-22.7325	12	43.6555
13	13	-4.29517	0	0.44244	13	-7.04747	0	0.20781	13	35.7324	0	0.58207	13	-0.26872	0	0.68091	13	-22.77	0	0.46738	13	41.9855	0	1.21863	13	-4.23542	13	-7.0093	13	36.3584	13	0.39618	13	-22.9077	13	42.8488
14	14	-3.82802	0	0.64565	14	-7.24423	0	0.31534	14	35.0007	0	0.53594	14	0.80328	0	0.37146	14	-23.0052	0	0.47947	14	41.2108	0	1.13496	14	-4.00001	14	-7.08863	14	35.5762	14	0.50329	14	-22.7239	14	41.9161
15	15	-3.53745	0	0.78062	15	-7.11107	0	0.36123	15	34.1553	0	0.50019	15	1.13937	0	0.75845	15	-22.828	0	0.53006	15	40.2748	0	1.09271	15	-3.85615	15	-6.90276	15	34.7013	15	0.26411	15	-22.3956	15	40.9128
16	16	-3.22263	0	0.82664	16	-6.88608	0	0.35506	16	33.2666	0	0.48231	16	1.20207	0	0.94211	16	-22.441	0	0.47605	16	39.2381	0	1.06773	16	-3.58721	16	-6.69692	16	33.8057	16	0.14154	16	-22.0525	16	39.8609
17	17	-2.7718	0	0.81909	17	-6.7298	0	0.34517	17	32.3715	0	0.48366	17	1.34028	0	0.98467	17	-22.0007	0	0.37396	17	38.1411	0	1.03871	17	-3.10131	17	-6.61324	17	32.9217	17	0.29648	17	-21.7251	17	38.7547
18	18	-2.1898	0	0.77955	18	-6.67674	0	0.38504	18	31.4666	0	0.50079	18	1.67365	0	0.9963	18	-21.5766	0	0.277	18	36.9989	0	0.99352	18	-2.42906	18	-6.66653	18	32.0412	18	0.69284	18	-21.3884	18	37.5792
19	19	-1.56415	0	0.70652	19	-6.64487	0	0.4908	19	30.5195	0	0.52605	19	2.17627	0	1.02061	19	-21.1618	0	0.20733	19	35.8095	0	0.93289	19	-1.67609	19	-6.75601	19	31.1245	19	1.23639	19	-21.0017	19	36.3252
20	20	-1.00232	0	0.60125	20	-6.5018	0	0.62311	20	29.4886	0	0.54758	20	2.77887	0	1.05148	20	-20.7126	0	0.1853	20	34.5678	0	0.86657	20	-0.97185	20	-6.71999	20	30.118	20	1.85497	20	-20.5291	20	34.9975
21	21	-0.57455	0	0.48356	21	-6.15022	0	0.72526	21	28.3469	0	0.55239	21	3.41509	0	1.06365	21	-20.1834	0	0.2126	21	33.2759	0	0.80563	21	-0.41661	21	-6.4262	21	28.9807	21	2.50803	21	-19.9483	21	33.6163
22	22	-0.29285	0	0.38578	22	-5.57148	0	0.7635	22	27.0944	0	0.53324	22	4.02139	0	1.04357	22	-19.5445	0	0.26068	22	31.9454	0	0.75492	22	-0.04868	22	-5.83951	22	27.705	22	3.14607	22	-19.2503	22	32.2111
23	23	-0.13128	0	0.32853	23	-4.8076	0	0.74299	23	25.7537	0	0.4922	23	4.52726	0	1.0088	23	-18.7852	0	0.31326	23	30.5937	0	0.71167	23	0.15132	23	-5.01749	23	26.3168	23	3.6808	23	-18.4322	23	30.8087
24	24	-0.0611	0	0.30908	24	-3.91595	0	0.69566	24	24.3549	0	0.43736	24	4.86953	0	0.99202	24	-17.9068	0	0.36904	24	29.237	0	0.66948	24	0.22958	24	-4.05255	24	24.8551	24	4.02377	24	-17.4925	24	29.4232
25	25	-0.06605	0	0.31823	25	-2.93759	0	0.65379	25	22.9231	0	0.37829	25	5.02292	0	1.00224	25	-16.9166	0	0.42628	25	27.8871	0	0.62347	25	0.21929	25	-3.01749	25	23.3554	25	4.15631	25	-16.4376	25	28.0573
26	26	-0.13228	0	0.34703	26	-1.89467	0	0.63316	26	21.4754	0	0.32216	26	5.01482	0	1.01298	26	-15.8292	0	0.47582	26	26.552	0	0.57326	26	0.13939	26	-1.94768	26	21.8426	26	4.14396	26	-15.2927	26	26.7123
27	27	-0.23517	0	0.37825	27	-0.80553	0	0.63357	27	20.0263	0	0.27232	27	4.91207	0	0.99056	27	-14.6722	0	0.50283	27	25.2394	0	0.52282	27	0.01537	27	-0.85701	27	20.3348	27	4.08789	27	-14.1046	27	25.3941
28	28	-0.34104	0	0.39585	28	0.30246	0	0.64645	28	18.5921	0	0.23059	28	4.79125	0	0.92646	28	-13.4858	0	0.49598	28	23.9582	0	0.47919	28	-0.11562	28	0.23868	28	18.85	28	4.0681	28	-12.9295	28	24.1136
29	29	-0.42149	0	0.39635	29	1.39348	0	0.66249	29	17.1917	0	0.19888	29	4.70846	0	0.83855	29	-12.3149	0	0.4565	29	22.7169	0	0.44969	29	-0.21967	29	1.31258	29	17.4087	29	4.11772	29	-11.8158	29	22.8818
30	30	-0.4622	0	0.38694	30	2.43319	0	0.67662	30	15.8441	0	0.17919	30	4.68737	0	0.74996	30	-11.1974	0	0.40249	30	21.5214	0	0.43912	30	-0.27858	30	2.33341	30	16.0306	30	4.23629	30	-10.7906	30	21.7044
31	31	-0.45721	0	0.37878	31	3.39755	0	0.6883	31	14.563	0	0.1719	31	4.7274	0	0.67397	31	-10.1546	0	0.36505	31	20.3726	0	0.4473	31	-0.28506	31	3.27689	31	14.7285	31	4.41267	31	-9.85832	31	20.579
32	32	-0.40099	0	0.37716	32	4.27385	0	0.69748	32	13.355	0	0.17328	32	4.8157	0	0.61488	32	-9.19005	0	0.37294	32	19.2652	0	0.46852	32	-0.23291	32	4.13233	32	13.5042	32	4.63469	32	-9.00797	32	19.4953
33	33	-0.28629	0	0.37852	33	5.05599	0	0.70237	33	12.2203	0	0.17644	33	4.93696	0	0.57602	33	-8.29586	0	0.42982	33	18.1902	0	0.49399	33	-0.1156	33	4.90069	33	12.3511	33	4.88909	33	-8.22119	33	18.438
34	34	-0.10416	0	0.37776	34	5.73947	0	0.70003	34	11.1547	0	0.17498	34	5.07862	0	0.56023	34	-7.46162	0	0.51692	34	17.1387	0	0.51466	34	0.0743	34	5.5874	34	11.2576	34	5.16082	34	-7.47734	34	17.3908
35	35	0.15269	0	0.37193	35	6.32086	0	0.68813	35	10.1505	0	0.16585	35	5.23336	0	0.56556	35	-6.68095	0	0.61443	35	16.1046	0	0.5237	35	0.34174	35	6.19864	35	10.2095	35	5.43389	35	-6.75922	35	16.3413
36	36	0.48516	0	0.36002	36	6.80011	0	0.66764	36	9.19704	0	0.15423	36	5.40109	0	0.58274	36	-5.95463	0	0.70859	36	15.0864	0	0.5176	36	0.68528	36	6.73959	36	9.19257	36	5.69726	36	-6.05851	36	15.2838
37	37	0.88675	0	0.34187	37	7.18288	0	0.64407	37	8.281	0	0.15757	37	5.58943	0	0.60081	37	-5.2889	0	0.78994	37	14.0851	0	0.49637	37	1.09641	37	7.21595	37	8.19481	37	5.95388	37	-5.37797	37	14.2189
38	38	1.34474	0	0.31715	38	7.48143	0	0.62606	38	7.38825	0	0.19237	38	5.80854	0	0.61637	38	-4.69074	0	0.85194	38	13.1021	0	0.46393	38	1.56255	38	7.63494	38	7.20734	38	6.2211	38	-4.73005	38	13.1523
39	39	1.84311	0	0.28745	39	7.7122	0	0.6224	39	6.50516	0	0.25273	39	6.06458	0	0.63364	39	-4.16519	0	0.89086	39	12.1378	0	0.42756	39	2.0707	39	8.00306	39	6.22599	39	6.51986	39	-4.13398	39	12.0928
40	40	2.36541	0	0.25874	40	7.8914	0	0.63787	40	5.62067	0	0.32172	40	6.35724	0	0.65785	40	-3.71524	0	0.90602	40	11.1914	0	0.39649	40	2.6077	40	8.32469	40	5.2505	40	6.86175	40	-3.61151	40	11.0512
41	41	2.89698	0	0.24251	41	8.0304	0	0.67165	41	4.72901	0	0.38646	41	6.68023	0	0.69053	41	-3.344	0	0.89895	41	10.2624	0	0.37582	41	3.16077	41	8.60133	41	4.28361	41	7.24276	41	-3.18354	41	10.0396
42	42	3.42585	0	0.25377	42	8.13388	0	0.72151	42	3.83003	0	0.44062	42	7.02437	0	0.72975	42	-3.05714	0	0.87277	42	9.35326	0	0.3621	42	3.71888	42	8.83397	42	3.32839	42	7.64886	42	-2.86832	42	9.07203
43	43	3.94174	0	0.29946	43	8.19994	0	0.7881	43	2.92788	0	0.4839	43	7.38025	0	0.77209	43	-2.86405	0	0.83212	43	8.47085	0	0.34617	43	4.27295	43	9.02416	43	2.38529	43	8.06465	43	-2.68134	43	8.1632
44	44	4.43503	0	0.36965	44	8.2206	0	0.8729	44	2.03044	0	0.51911	44	7.73927	0	0.81312	44	-2.77703	0	0.78291	44	7.62568	0	0.32	44	4.8133	44	9.17017	44	1.45449	44	8.47658	44	-2.6355	44	7.32659
45	45	4.89741	0	0.44763	45	8.18165	0	0.97503	45	1.14902	0	0.55022	45	8.09327	0	0.84831	45	-2.80862	0	0.73214	45	6.8284	0	0.28197	45	5.32838	45	9.26252	45	0.53937	45	8.87326	45	-2.73984	45	6.57009
46	46	5.3234	0	0.52118	46	8.06281	0	1.09104	46	0.29859	0	0.58215	46	8.43261	0	0.87368	46	-2.96901	0	0.68721	46	6.08776	0	0.23915	46	5.80674	46	9.28255	46	-0.35085	46	9.24333	46	-2.99781	46	5.89502
47	47	5.71006	0	0.58356	47	7.84032	0	1.21586	47	-0.505	0	0.61987	47	8.7454	0	0.88607	47	-3.26417	0	0.65526	47	5.40858	0	0.20723	47	6.23791	47	9.20503	47	-1.20341	47	9.57456	47	-3.40661	47	5.29573
48	48	6.05554	0	0.63169	48	7.4927	0	1.34355	48	-1.24955	0	0.66679	48	9.01762	0	0.88376	48	-3.69497	0	0.64043	48	4.78988	0	0.20254	48	6.61401	48	9.0047	48	-2.00725	48	9.85353	48	-3.9576	48	4.75936
49	49	6.35639	0	0.6661	49	7.00579	0	1.46759	49	-1.92961	0	0.72332	49	9.23493	0	0.86574	49	-4.25782	0	0.64187	49	4.22456	0	0.22355	49	6.93027	49	8.66189	49	-2.75599	49	10.0663	49	-4.63819	49	4.26731
50	50	6.60268	0	0.69162	50	6.37542	0	1.58077	50	-2.54722	0	0.78717	50	9.38423	0	0.83188	50	-4.9462	0	0.65497	50	3.70095	0	0.25252	50	7.18245	50	8.165	50	-3.449	50	10.2003	50	-5.43532	50	3.79923
51	51	6.77734	0	0.71632	51	5.60709	0	1.67578	51	-3.11045	0	0.85518	51	9.4519	0	0.78378	51	-5.75218	0	0.67451	51	3.20581	0	0.27463	51	7.36402	51	7.511	51	-4.09112	51	10.243	51	-6.3383	51	3.33853
52	52	6.85917	0	0.74723	52	4.71226	0	1.74708	52	-3.62855	0	0.92517	52	9.42082	0	0.72485	52	-6.6679	0	0.69777	52	2.72892	0	0.28447	52	7.46441	52	6.70411	52	-4.68955	52	10.178	52	-7.34034	52	2.87817
53	53	6.82461	0	0.78653	53	3.70327	0	1.79353	53	-4.10623	0	0.99776	53	9.26967	0	0.6574	53	-7.68792	0	0.72487	53	2.26785	0	0.28312	53	7.46705	53	5.75424	53	-5.25012	53	9.98116	53	-8.43932	53	2.42461
54	54	6.64878	0	0.83269	54	2.58818	0	1.81864	54	-4.53844	0	1.07645	54	8.97303	0	0.58009	54	-8.81148	0	0.75881	54	1.83121	0	0.27518	54	7.3496	54	4.67274	54	-5.77209	54	9.62074	54	-9.63903	54	1.99801
55	55	6.30507	0	0.88208	55	1.36707	0	1.82833	55	-4.90769	0	1.16443	55	8.50008	0	0.4874	55	-10.0444	0	0.8035	55	1.43926	0	0.26813	55	7.08215	55	3.46633	55	-6.24157	55	9.05691	55	-10.9497	55	1.62928
56	56	5.76305	0	0.92894	56	0.03171	0	1.8295	56	-5.18536	0	1.26128	56	7.81402	0	0.37244	56	-11.3991	0	0.86148	56	1.12156	0	0.27348	56	6.6235	56	2.13502	56	-6.62898	56	8.24408	56	-12.3868	56	1.35535
57	57	4.98479	0	0.96505	57	-1.43349	0	1.82818	57	-5.33625	0	1.36143	57	6.87281	0	0.23345	57	-12.8927	0	0.93196	57	0.91107	0	0.30295	57	5.92029	57	0.67078	57	-6.89188	57	7.13419	57	-13.9681	57	1.21084
58	58	3.92699	0	0.97867	58	-3.0499	0	1.82969	58	-5.32721	0	1.45795	58	5.63077	0	0.11869	58	-14.5428	0	1.01055	58	0.8372	0	0.35768	58	4.91082	58	-0.94108	58	-6.98799	58	5.67891	58	-15.7093	58	1.21962
59	59	2.55134	0	0.9515	59	-4.84479	0	1.84019	59	-5.13368	0	1.54702	59	4.04037	0	0.24711	59	-16.3627	0	1.09129	59	0.92172	0	0.42812	59	3.53313	59	-2.7209	59	-6.88673	59	3.82953	59	-17.6196	59	1.39437
60	60	0.83726	0	0.8567	60	-6.85725	0	1.86537	60	-4.73698	0	1.62617	60	2.05894	0	0.50279	60	-18.3586	0	1.16876	60	1.17884	0	0.50394	60	1.73459	60	-4.70362	60	-6.56424	60	1.54338	60	-19.7014	60	1.74196
61	61	-1.20326	0	0.66362	61	-9.14013	0	1.90804	61	-4.11932	0	1.69098	61	-0.34132	0	0.80664	61	-20.5325	0	1.24096	61	1.61907	0	0.58024	61	-0.51098	61	-6.94472	61	-5.99461	61	-1.20008	61	-21.9546	61	2.27111
62	62	-3.50504	0	0.35463	62	-11.7487	0	1.96595	62	-3.26603	0	1.73708	62	-3.15656	0	1.13097	62	-22.8902	0	1.31149	62	2.2553	0	0.6584	62	-3.17304	62	-9.51128	62	-5.15485	62	-4.37137	62	-24.3881	62	2.99915
63	63	-5.92758	0	0.22368	63	-14.7178	0	2.02776	63	-2.17111	0	1.76213	63	-6.32112	0	1.42854	63	-25.4499	0	1.38957	63	3.10578	0	0.74245	63	-6.12592	63	-12.4612	63	-4.03266	63	-7.84782	63	-27.0279	63	3.95062
64	64	-8.24859	0	0.76382	64	-18.0338	0	2.07114	64	-0.84225	0	1.76622	64	-9.67479	0	1.62137	64	-28.2423	0	1.48714	64	4.19148	0	0.83541	64	-9.12193	64	-15.8121	64	-2.63345	64	-11.373	64	-29.9138	64	5.14946
65	65	-10.182	0	1.41221	65	-21.6136	0	2.07152	65	0.69433	0	1.75232	65	-12.9498	0	1.6189	65	-31.2923	0	1.61146	65	5.52614	0	0.93575	65	-11.8072	65	-19.5055	65	-0.98835	65	-14.5622	65	-33.0739	65	6.60511
66	66	-11.3916	0	2.0405	66	-25.31	0	2.0162	66	2.39355	0	1.72545	66	-15.7877	0	1.38212	66	-34.5884	0	1.75546	66	7.10253	0	1.03658	66	-13.7369	66	-23.3923	66	0.84408	66	-16.9684	66	-36.4853	66	8.29935
67	67	-11.4508	0	2.48548	67	-28.9514	0	1.90799	67	4.20133	0	1.69099	67	-17.7309	0	1.06391	67	-38.0567	0	1.89025	67	8.88355	0	1.12655	67	-14.2886	67	-27.27	67	2.78922	67	-18.1019	67	-40.0449	67	10.1805
68	68	-9.77421	0	2.43187	68	-32.3959	0	1.75593	68	6.06727	0	1.65238	68	-18.0906	0	1.26088	68	-41.5613	0	1.97339	68	10.8055	0	1.1925	68	-12.4809	68	-30.9554	68	4.7761	68	-17.2954	68	-43.5812	68	12.1713
69	69	-5.6287	0	1.46055	69	-35.5613	0	1.56972	69	7.95306	0	1.61081	69	-15.6259	0	2.00247	69	-44.9398	0	1.97335	69	12.7947	0	1.22651	69	-6.85049	69	-34.3406	69	6.75334	69	-13.5252	69	-46.9108	69	14.192
70	70	1.41083	0	2.53039	70	-38.4169	0	1.36188	70	9.83451	0	1.56653	70	-8.26113	0	2.18822	70	-48.057	0	1.88805	70	14.7895	0	1.23034	70	3.79612	70	-37.3929	70	8.69389	70	-5.90334	70	-49.9002	70	16.1854
71	71	9.97294	0	6.60241	71	-40.9523	0	1.14716	71	11.6974	0	1.51889	71	5.85654	0	6.93581	71	-50.8373	0	1.74116	71	16.7535	0	1.21259	71	17.2451	71	-40.1153	71	10.5888	71	4.207	71	-52.4887	71	18.1251
72	72	16.3471	0	9.37203	72	-43.1517	0	0.94009	72	13.5337	0	1.46649	72	22.3649	0	17.2369	72	-53.2566	0	1.56336	72	18.6719	0	1.18149	72	26.8437	72	-42.5042	72	12.4396	72	12.4687	72	-54.665	72	20.0045
73	73	17.8751	0	9.46654	73	-44.9881	0	0.75315	73	15.3407	0	1.40872	73	31.1806	0	21.8362	73	-55.3034	0	1.37894	73	20.5383	0	1.13994	73	28.5203	73	-44.5344	73	14.2531	73	15.9321	73	-56.4243	73	21.8196
74	74	14.9692	0	7.53405	74	-46.4311	0	0.59357	74	17.1192	0	1.3456	74	31.2787	0	21.8891	74	-56.9514	0	1.20721	74	22.3451	0	1.08594	74	23.4327	74	-46.1725	74	16.038	74	15.0509	74	-57.7439	74	23.5608
75	75	9.89655	0	4.76469	75	-47.4553	0	0.46709	75	18.8716	0	1.2788	75	25.6986	0	19.2176	75	-58.1595	0	1.07202	75	24.0811	0	1.01641	75	15.2052	75	-47.3909	75	17.8006	75	11.6097	75	-58.5925	75	25.2141
76	76	5.12531	0	2.286	76	-48.0463	0	0.38682	76	20.5989	0	1.21039	76	17.3871	0	14.1581	76	-58.8919	0	1.00331	76	25.7359	0	0.92985	76	7.59395	76	-48.1758	76	19.5433	76	7.377	76	-58.9498	76	26.7678
77	77	2.0119	0	0.67508	77	-48.2011	0	0.38084	77	22.2991	0	1.1418	77	9.19685	0	8.27217	77	-59.1359	0	1.0216	77	27.3035	0	0.82754	77	2.55093	77	-48.5257	77	21.2654	77	3.65124	77	-58.8199	77	28.2166
78	78	0.679	0	0.56668	78	-47.9251	0	0.46557	78	23.9666	0	1.07255	78	3.27949	0	3.77611	78	-58.9054	0	1.11961	78	28.7844	0	0.71424	78	0.11455	78	-48.4452	78	22.9631	78	1.07571	78	-58.2296	78	29.5646
79	79	0.68727	0	1.01407	79	-47.2274	0	0.61828	79	25.5917	0	0.99998	79	0.02553	0	1.26504	79	-58.232	0	1.26927	79	30.1837	0	0.59947	79	-0.46527	79	-47.9394	79	24.6301	79	-0.28253	79	-57.2192	79	30.8246
80	80	1.53805	0	1.28932	80	-46.1173	0	0.80968	80	27.1622	0	0.91927	80	-1.22203	0	0.52067	80	-57.1537	0	1.44074	80	31.5089	0	0.49634	80	0.05854	80	-47.0164	80	26.2589	80	-0.67369	80	-55.8336	80	32.015
81	81	2.83669	0	1.47307	81	-44.6019	0	1.02257	81	28.6639	0	0.82426	81	-1.22927	0	0.75161	81	-55.7058	0	1.61096	81	32.7686	0	0.41852	81	1.14632	81	-45.6888	81	27.8406	81	-0.42633	81	-54.1153	81	33.1535
82	82	4.29592	0	1.60483	82	-42.6843	0	1.24981	82	30.0797	0	0.70932	82	-0.56267	0	0.83545	82	-53.9188	0	1.76167	82	33.9699	0	0.37545	82	2.46019	82	-43.973	82	29.3627	82	0.18697	82	-52.1029	82	34.2531
83	83	5.70338	0	1.66364	83	-40.3644	0	1.48691	83	31.3891	0	0.57289	83	0.4225	0	0.79021	83	-51.8184	0	1.87635	83	35.1162	0	0.36589	83	3.81059	83	-41.8795	83	30.8043	83	0.99143	83	-49.8324	83	35.3194
84	84	6.90199	0	1.59294	84	-37.6438	0	1.726	84	32.5701	0	0.42	84	1.52111	0	0.68147	84	-49.4284	0	1.94049	84	36.2051	0	0.37642	84	5.10493	84	-39.4076	84	32.1355	84	1.89721	84	-47.3383	84	36.3503
85	85	7.78157	0	1.33907	85	-34.5346	0	1.95029	85	33.6035	0	0.26179	85	2.62092	0	0.52779	85	-46.7739	0	1.94459	85	37.2278	0	0.39015	85	6.2976	85	-36.5487	85	33.3233	85	2.86081	85	-44.6523	85	37.3349
86	86	8.26137	0	0.90342	86	-31.0673	0	2.1318	86	34.4765	0	0.11856	86	3.65147	0	0.34107	86	-43.881	0	1.88937	86	38.1692	0	0.39446	86	7.32189	86	-33.2964	86	34.3397	86	3.83756	86	-41.797	86	38.255
87	87	8.27685	0	0.44142	87	-27.3024	0	2.23754	87	35.1847	0	0.09155	87	4.5355	0	0.19188	87	-40.7781	0	1.7877	87	39.0112	0	0.38264	87	8.047	87	-29.6674	87	35.1677	87	4.7334	87	-38.7845	87	39.0869
88	88	7.79791	0	0.57604	88	-23.3369	0	2.24231	88	35.7334	0	0.19314	88	5.15845	0	0.22506	88	-37.4982	0	1.66005	88	39.7377	0	0.35301	88	8.29783	88	-25.7244	88	35.8049	88	5.3908	88	-35.6244	88	39.8096
89	89	6.86472	0	0.9857	89	-19.3009	0	2.13929	89	36.1375	0	0.2906	89	5.38205	0	0.2978	89	-34.0828	0	1.53114	89	40.3399	0	0.30758	89	7.93368	89	-21.5845	89	36.2653	89	5.62356	89	-32.333	89	40.4132
90	90	5.59842	0	1.19719	90	-15.3379	0	1.94248	90	36.4202	0	0.36955	90	5.10655	0	0.28445	90	-30.5854	0	1.42469	90	40.8186	0	0.25122	90	6.94822	90	-17.4024	90	36.578	90	5.30257	90	-28.9426	90	40.9008
91	91	4.16909	0	1.16115	91	-11.5781	0	1.68311	91	36.6109	0	0.43021	91	4.34957	0	0.19815	91	-27.0722	0	1.35664	91	41.185	0	0.19401	91	5.50004	91	-13.3394	91	36.7828	91	4.46253	91	-25.5084	91	41.2872
92	92	2.74868	0	0.95287	92	-8.11679	0	1.40327	92	36.7429	0	0.4741	92	3.27962	0	0.11048	92	-23.6192	0	1.32978	92	41.4592	0	0.15657	92	3.84894	92	-9.5327	92	36.9252	92	3.32745	92	-22.1095	92	41.5947
93	93	1.46986	0	0.70294	93	-5.00262	0	1.14916	93	36.8488	0	0.50293	93	2.14965	0	0.0888	93	-20.3055	0	1.33251	93	41.6668	0	0.16274	93	2.26073	93	-6.07385	93	37.0507	93	2.20062	93	-18.8391	93	41.8482
94	94	0.40471	0	0.54351	94	-2.24228	0	0.96345	94	36.956	0	0.52064	94	1.16797	0	0.16598	94	-17.2051	0	1.34259	94	41.8328	0	0.20614	94	0.92776	94	-3.00709	94	37.1986	94	1.2993	94	-15.79	94	42.0708
95	95	-0.43158	0	0.52313	95	0.18175	0	0.86812	95	37.0823	0	0.53581	95	0.41342	0	0.31177	95	-14.3811	0	1.33499	95	41.9774	0	0.26299	95	-0.06704	95	-0.34134	95	37.3949	95	0.67383	95	-13.0405	95	42.2797
96	96	-1.05341	0	0.57324	96	2.28875	0	0.8471	96	37.2333	0	0.56181	96	-0.13365	0	0.47474	96	-11.8841	0	1.29001	96	42.1127	0	0.32098	96	-0.73274	96	1.93166	96	37.6465	96	0.27529	96	-10.6471	96	42.4825
97	97	-1.47937	0	0.6369	97	4.08183	0	0.8602	97	37.4023	0	0.61066	97	-0.51208	0	0.61948	97	-9.75346	0	1.19938	97	42.2402	0	0.37681	97	-1.12249	97	3.82018	97	37.9407	97	0.04857	97	-8.64448	97	42.6752
98	98	-1.73111	0	0.70105	98	5.54099	0	0.87193	98	37.5729	0	0.68238	98	-0.74549	0	0.73081	98	-8.02163	0	1.06628	98	42.3538	0	0.43	98	-1.29961	98	5.32254	98	38.2484	98	-0.04399	98	-7.05462	98	42.8462
99	99	-1.85419	0	0.76216	99	6.6284	0	0.86135	99	37.7265	0	0.76181	99	-0.86163	0	0.80041	99	-6.72214	0	0.90126	99	42.4467	0	0.48017	99	-1.34193	99	6.42863	99	38.5313	99	-0.05306	99	-5.89937	99	42.9845
100	100	-1.93192	0	0.80962	100	7.30257	0	0.81834	100	37.8493	0	0.82665	100	-0.92451	0	0.81525	100	-5.89098	0	0.71661	100	42.5172	0	0.52788	100	-1.35863	100	7.12795	100	38.7539	100	-0.07256	100	-5.20887	100	43.0877
101	101	-2.063	0	0.82569	101	7.5334	0	0.74315	101	37.9383	0	0.8598	101	-1.03462	0	0.76699	101	-5.55455	0	0.5266	101	42.567	0	0.57384	101	-1.47514	101	7.41336	101	38.8978	101	-0.22183	101	-5.01024	101	43.1596
[truncated: 86 more columns]
