# Supplementary material for: Gait assessment using a 2D video-based motion analysis app in healthy subjects and subjects with lower limb amputation – A pilot study
Source: PLoS One. 2025 May 30;20(5):e0324499. doi: 10.1371/journal.pone.0324499 (PMC12124523; doi:10.1371/journal.pone.0324499)
Supplement: S1 Table — Raw data of all trials (M##) of the healthy subjects (0##) from the gait analysis recorded with the Orthelligent App (OV) and with the Qualisys system (Qual). (ZIP) [file pone.0324499.s001.zip › Subjects_healty_all_trials/002_Qual_ME2.xlsx]

## Sheet: 002_Eben_2
	Mean	Mean	Std Dev	Std Dev	Mean	Mean	Std Dev	Std Dev	Mean	Mean	Std Dev	Std Dev	Mean	Mean	Std Dev	Std Dev	Mean	Mean	Std Dev	Std Dev	Mean	Mean	Std Dev	Std Dev	D:\Qualisys\2024_Orthelligent\Data\P002\ebenesGehen0002_OV.c3d	D:\Qualisys\2024_Orthelligent\Data\P002\ebenesGehen0002_OV.c3d	D:\Qualisys\2024_Orthelligent\Data\P002\ebenesGehen0002_OV.c3d	D:\Qualisys\2024_Orthelligent\Data\P002\ebenesGehen0002_OV.c3d	D:\Qualisys\2024_Orthelligent\Data\P002\ebenesGehen0002_OV.c3d	D:\Qualisys\2024_Orthelligent\Data\P002\ebenesGehen0002_OV.c3d	D:\Qualisys\2024_Orthelligent\Data\P002\ebenesGehen0002_OV.c3d	D:\Qualisys\2024_Orthelligent\Data\P002\ebenesGehen0002_OV.c3d	D:\Qualisys\2024_Orthelligent\Data\P002\ebenesGehen0002_OV.c3d	D:\Qualisys\2024_Orthelligent\Data\P002\ebenesGehen0002_OV.c3d	D:\Qualisys\2024_Orthelligent\Data\P002\ebenesGehen0002_OV.c3d	D:\Qualisys\2024_Orthelligent\Data\P002\ebenesGehen0002_OV.c3d	D:\Qualisys\2024_Orthelligent\Data\P002\ebenesGehen0002_OV.c3d	D:\Qualisys\2024_Orthelligent\Data\P002\ebenesGehen0002_OV.c3d	D:\Qualisys\2024_Orthelligent\Data\P002\ebenesGehen0002_OV.c3d	D:\Qualisys\2024_Orthelligent\Data\P002\ebenesGehen0002_OV.c3d	D:\Qualisys\2024_Orthelligent\Data\P002\ebenesGehen0002_OV.c3d	D:\Qualisys\2024_Orthelligent\Data\P002\ebenesGehen0002_OV.c3d	D:\Qualisys\2024_Orthelligent\Data\P002\ebenesGehen0002_OV.c3d	D:\Qualisys\2024_Orthelligent\Data\P002\ebenesGehen0002_OV.c3d	D:\Qualisys\2024_Orthelligent\Data\P002\ebenesGehen0002_OV.c3d	D:\Qualisys\2024_Orthelligent\Data\P002\ebenesGehen0002_OV.c3d	D:\Qualisys\2024_Orthelligent\Data\P002\ebenesGehen0002_OV.c3d	D:\Qualisys\2024_Orthelligent\Data\P002\ebenesGehen0002_OV.c3d	D:\Qualisys\2024_Orthelligent\Data\P002\ebenesGehen0002_OV.c3d
	Left Ankle Mean Angle	Left Ankle Mean Angle	Left Ankle Mean Angle	Left Ankle Mean Angle	Left Knee Mean Angle	Left Knee Mean Angle	Left Knee Mean Angle	Left Knee Mean Angle	Left Hip Mean Angle	Left Hip Mean Angle	Left Hip Mean Angle	Left Hip Mean Angle	Right Ankle Mean Angle	Right Ankle Mean Angle	Right Ankle Mean Angle	Right Ankle Mean Angle	Right Knee Mean Angle	Right Knee Mean Angle	Right Knee Mean Angle	Right Knee Mean Angle	Right Hip Mean Angle	Right Hip Mean Angle	Right Hip Mean Angle	Right Hip Mean Angle	Left Ankle Mean Angle	Left Ankle Mean Angle	Left Knee Mean Angle	Left Knee Mean Angle	Left Hip Mean Angle	Left Hip Mean Angle	Right Ankle Mean Angle	Right Ankle Mean Angle	Right Knee Mean Angle	Right Knee Mean Angle	Right Hip Mean Angle	Right Hip Mean Angle	Speed	Left_Strides_Per_Minute_Count	Left_Strides_Per_Minute_Mean	Left_Strides_Per_Minute_StdDev	Right_Strides_Per_Minute_Count	Right_Strides_Per_Minute_Mean	Right_Strides_Per_Minute_StdDev	Left_Stride_Length_Count	Left_Stride_Length_Mean	Left_Stride_Length_StdDev	Right_Stride_Length_Count	Right_Stride_Length_Mean	Right_Stride_Length_StdDev
	P2D	P2D	P2D	P2D	P2D	P2D	P2D	P2D	P2D	P2D	P2D	P2D	P2D	P2D	P2D	P2D	P2D	P2D	P2D	P2D	P2D	P2D	P2D	P2D	P2D	P2D	P2D	P2D	P2D	P2D	P2D	P2D	P2D	P2D	P2D	P2D	METRIC	METRIC	METRIC	METRIC	METRIC	METRIC	METRIC	METRIC	METRIC	METRIC	METRIC	METRIC	METRIC
	ORIGINAL	ORIGINAL	ORIGINAL	ORIGINAL	ORIGINAL	ORIGINAL	ORIGINAL	ORIGINAL	ORIGINAL	ORIGINAL	ORIGINAL	ORIGINAL	ORIGINAL	ORIGINAL	ORIGINAL	ORIGINAL	ORIGINAL	ORIGINAL	ORIGINAL	ORIGINAL	ORIGINAL	ORIGINAL	ORIGINAL	ORIGINAL	ORIGINAL	ORIGINAL	ORIGINAL	ORIGINAL	ORIGINAL	ORIGINAL	ORIGINAL	ORIGINAL	ORIGINAL	ORIGINAL	ORIGINAL	ORIGINAL	TEMPORAL_DISTANCE	TEMPORAL_DISTANCE	TEMPORAL_DISTANCE	TEMPORAL_DISTANCE	TEMPORAL_DISTANCE	TEMPORAL_DISTANCE	TEMPORAL_DISTANCE	TEMPORAL_DISTANCE	TEMPORAL_DISTANCE	TEMPORAL_DISTANCE	TEMPORAL_DISTANCE	TEMPORAL_DISTANCE	TEMPORAL_DISTANCE
ITEM	X	Y	X	Y	X	Y	X	Y	X	Y	X	Y	X	Y	X	Y	X	Y	X	Y	X	Y	X	Y	X	Y	X	Y	X	Y	X	Y	X	Y	X	Y	X	X	X	X	X	X	X	X	X	X	X	X	X
1	1	-2.83819	0	0.15624	1	8.03902	0	0.80771	1	38.4199	0	1.86016	1	-1.04554	0	0.60598	1	-6.5125	0	1.17356	1	42.5179	0	0.37822	1	-2.80044	1	7.28155	1	40.509	1	-0.35169	1	-5.999	1	42.6688	2.7992	2	55.1727	0.17937	2	55.4299	0.54311	2	3.05283	0.00787	2	3.02143	0.02972
2	2	-3.00946	0	0.26545	2	7.7269	0	1.15256	2	38.5063	0	2.01515	2	-1.24494	0	0.61899	2	-6.62225	0	1.07719	2	42.517	0	0.39499	2	-2.76227	2	6.56293	2	40.7731	2	-0.53047	2	-6.42323	2	42.7746
3	3	-3.24123	0	0.42423	3	6.93067	0	1.47661	3	38.591	0	2.12798	3	-1.6196	0	0.6696	3	-7.15147	0	1.02731	3	42.4785	0	0.42981	3	-2.75681	3	5.406	3	40.9816	3	-0.86816	3	-7.25388	3	42.8457
4	4	-3.5836	0	0.64036	4	5.73985	0	1.7465	4	38.6641	0	2.19142	4	-2.23782	0	0.78706	4	-8.03015	0	1.03171	4	42.4101	0	0.47854	4	-2.85549	4	3.92235	4	41.1188	4	-1.41493	4	-8.40841	4	42.8808
5	5	-4.08822	0	0.89552	5	4.26079	0	1.9449	5	38.7177	0	2.20663	5	-3.1262	0	0.97455	5	-9.1862	0	1.07645	5	42.3328	0	0.52831	5	-3.12604	5	2.2251	5	41.1819	5	-2.18436	5	-9.80287	5	42.8913
6	6	-4.77382	0	1.14173	6	2.59095	0	2.06541	6	38.7505	0	2.1804	6	-4.25099	0	1.20746	6	-10.5707	0	1.12687	6	42.2805	0	0.56412	6	-3.61045	6	0.40692	6	41.1821	6	-3.14801	6	-11.3726	6	42.9016
7	7	-5.56421	0	1.30129	7	0.80196	0	2.10929	7	38.7672	0	2.12377	7	-5.48012	0	1.42987	7	-12.1706	0	1.13572	7	42.2903	0	0.57547	7	-4.28498	7	-1.46868	7	41.1412	7	-4.21271	7	-13.0827	7	42.9414
8	8	-6.24453	0	1.28796	8	-1.06758	0	2.08459	8	38.7713	0	2.05204	8	-6.55705	0	1.55148	8	-14.0028	0	1.05878	8	42.3832	0	0.56242	8	-5.00047	8	-3.36775	8	41.0808	8	-5.19426	8	-14.9286	8	43.0311
9	9	-6.52188	0	1.07607	9	-2.99128	0	2.02022	9	38.7513	0	1.98428	9	-7.13456	0	1.46899	9	-16.0684	0	0.88989	9	42.5428	0	0.54066	9	-5.46711	9	-5.27868	9	41.0063	9	-5.83447	9	-16.9178	9	43.1637
10	10	-6.2203	0	0.79477	10	-4.89094	0	1.97603	10	38.6674	0	1.93749	10	-6.83195	0	1.09073	10	-18.2574	0	0.69499	10	42.6997	0	0.53385	10	-5.36564	10	-7.1662	10	40.8893	10	-5.83209	10	-18.9954	10	43.2891
11	11	-5.4587	0	0.76487	11	-6.58075	0	2.00459	11	38.4507	0	1.91859	11	-5.41358	0	0.50929	11	-20.3046	0	0.57983	11	42.7429	0	0.55538	11	-4.57895	11	-8.89388	11	40.6626	11	-4.86994	11	-20.9699	11	43.3173
12	12	-4.57742	0	1.13087	12	-7.82035	0	2.10296	12	38.0297	0	1.92131	12	-3.14784	0	0.31651	12	-21.9018	0	0.59147	12	42.5681	0	0.60378	12	-3.36904	12	-10.2341	12	40.2482	12	-2.85962	12	-22.5774	12	43.1584
13	13	-3.86679	0	1.61576	13	-8.46965	0	2.22717	13	37.3769	0	1.93028	13	-0.82132	0	0.51061	13	-22.8688	0	0.69249	13	42.1277	0	0.67129	13	-2.20647	13	-11.0156	13	39.6046	13	-0.29393	13	-23.6386	13	42.7676
14	14	-3.38621	0	1.9692	14	-8.58944	0	2.33774	14	36.5323	0	1.93177	14	0.85129	0	0.9598	14	-23.2217	0	0.83112	14	41.4432	0	0.74819	14	-1.39519	14	-11.2573	14	38.7586	14	1.95927	14	-24.1371	14	42.1583
15	15	-3.01283	0	2.07029	15	-8.39371	0	2.41778	15	35.5794	0	1.92058	15	1.72048	0	1.44604	15	-23.128	0	0.96652	15	40.5803	0	0.82389	15	-0.94265	15	-11.1497	15	37.7882	15	3.35523	15	-24.1971	15	41.3828
16	16	-2.59004	0	1.91077	16	-8.11724	0	2.46512	16	34.594	0	1.89583	16	2.08275	0	1.66945	16	-22.8089	0	1.07219	16	39.6114	0	0.88916	16	-0.69045	16	-10.922	16	36.7675	16	3.94062	16	-24.0086	16	40.4999
17	17	-2.02813	0	1.5533	17	-7.90722	0	2.48398	17	33.6105	0	1.85813	17	2.2867	0	1.60501	17	-22.4351	0	1.13968	17	38.5843	0	0.93798	17	-0.47243	17	-10.7264	17	35.7314	17	4.05268	17	-23.7293	17	39.5468
18	18	-1.3409	0	1.10079	18	-7.78623	0	2.48259	18	32.62	0	1.80958	18	2.51765	0	1.35561	18	-22.0709	0	1.17124	18	37.5127	0	0.96583	18	-0.19769	18	-10.5964	18	34.674	18	3.98488	18	-23.4174	18	38.5284
19	19	-0.62713	0	0.68487	19	-7.68152	0	2.46691	19	31.5883	0	1.75123	19	2.81471	0	1.02612	19	-21.694	0	1.17083	19	36.3888	0	0.96822	19	0.14025	19	-10.4675	19	33.5639	19	3.88965	19	-23.0459	19	37.4284
20	20	-0.00411	0	0.44671	20	-7.48986	0	2.43259	20	30.4783	0	1.68221	20	3.16127	0	0.69262	20	-21.2529	0	1.14295	20	35.2017	0	0.94231	20	0.49938	20	-10.231	20	32.3642	20	3.83522	20	-22.5649	20	36.231
21	21	0.45703	0	0.41218	21	-7.1374	0	2.36542	21	29.2687	0	1.59883	21	3.53632	0	0.41141	21	-20.7072	0	1.09678	21	33.9483	0	0.88989	21	0.83726	21	-9.79555	21	31.0491	21	3.8597	21	-21.948	21	34.934
22	22	0.74753	0	0.42127	22	-6.60447	0	2.25087	22	27.9614	0	1.49624	22	3.91974	0	0.23663	22	-20.0401	0	1.04431	22	32.6366	0	0.81745	22	1.12463	22	-9.12367	22	29.6149	22	3.98303	22	-21.1996	22	33.5519
23	23	0.89485	0	0.42106	23	-5.91026	0	2.08257	23	26.576	0	1.37047	23	4.28263	0	0.19704	23	-19.2563	0	0.99491	23	31.2831	0	0.73351	23	1.3389	23	-8.22746	23	28.0764	23	4.20008	23	-20.3428	23	32.1101
24	24	0.93413	0	0.45254	24	-5.08345	0	1.86514	24	25.1375	0	1.22139	24	4.58804	0	0.21034	24	-18.3714	0	0.95387	24	29.9074	0	0.64621	24	1.45631	24	-7.14195	24	26.4587	24	4.47684	24	-19.4028	24	30.6378
25	25	0.89471	0	0.49901	25	-4.14701	0	1.61062	25	23.6681	0	1.05356	25	4.8038	0	0.25286	25	-17.4006	0	0.92247	25	28.5268	0	0.5625	25	1.45043	25	-5.90515	25	24.7888	25	4.75009	25	-18.3938	25	29.1607
26	26	0.80174	0	0.49288	26	-3.12125	0	1.33159	26	22.1839	0	0.87522	26	4.91607	0	0.35065	26	-16.3548	0	0.89592	26	27.154	0	0.48712	26	1.30623	26	-4.55355	26	23.0914	26	4.93961	26	-17.3161	26	27.6963
27	27	0.68303	0	0.40274	27	-2.0342	0	1.03743	27	20.6986	0	0.69658	27	4.93383	0	0.45808	27	-15.2462	0	0.86335	27	25.7982	0	0.42193	27	1.03991	27	-3.12753	27	21.3905	27	4.98585	27	-16.1652	27	26.2534
28	28	0.57061	0	0.26043	28	-0.92411	0	0.73857	28	19.2259	0	0.52892	28	4.88581	0	0.53173	28	-14.0934	0	0.81321	28	24.4673	0	0.36942	28	0.70419	28	-1.67719	28	19.7108	28	4.88865	28	-14.9471	28	24.8364
29	29	0.49263	0	0.20139	29	0.16867	0	0.45346	29	17.7807	0	0.38567	29	4.81033	0	0.56861	29	-12.9225	0	0.73844	29	23.1682	0	0.33697	29	0.37207	29	-0.25947	29	18.0781	29	4.70493	29	-13.6843	29	23.4502
30	30	0.46029	0	0.31979	30	1.21269	0	0.21763	30	16.377	0	0.28256	30	4.74096	0	0.58307	30	-11.7605	0	0.63908	30	21.9064	0	0.33603	30	0.10746	30	1.07367	30	16.5168	30	4.50602	30	-12.4109	30	22.1008
31	31	0.46781	0	0.45465	31	2.19163	0	0.14851	31	15.0265	0	0.23209	31	4.69847	0	0.5868	31	-10.629	0	0.52261	31	20.6832	0	0.37151	31	-0.05682	31	2.28879	31	15.0443	31	4.34186	31	-11.1628	31	20.7945
32	32	0.50434	0	0.54079	32	3.10137	0	0.25588	32	13.7364	0	0.22892	32	4.68938	0	0.58604	32	-9.54203	0	0.40342	32	19.4959	0	0.43321	32	-0.11782	32	3.37525	32	13.6676	32	4.23206	32	-9.96921	32	19.5351
33	33	0.56538	0	0.57348	33	3.94189	0	0.35806	33	12.5095	0	0.25142	33	4.71077	0	0.58299	33	-8.50905	0	0.30152	33	18.3405	0	0.5039	33	-0.08945	33	4.33655	33	12.3844	33	4.17686	33	-8.84935	33	18.3233
34	34	0.65622	0	0.56465	34	4.7093	0	0.43315	34	11.3469	0	0.28481	34	4.75798	0	0.57672	34	-7.54088	0	0.24048	34	17.215	0	0.56884	34	0.01435	34	5.17798	34	11.187	34	4.17158	34	-7.81545	34	17.1564
35	35	0.78889	0	0.52794	35	5.3947	0	0.49126	35	10.2471	0	0.32519	35	4.83156	0	0.56593	35	-6.65157	0	0.23187	35	16.1209	0	0.61819	35	0.18864	35	5.90118	35	10.0644	35	4.21517	35	-6.87517	35	16.0295
36	36	0.97541	0	0.47418	36	5.98795	0	0.54304	36	9.20462	0	0.37245	36	4.93745	0	0.55167	36	-5.85526	0	0.25593	36	15.062	0	0.64656	36	0.43399	36	6.50445	36	9.00258	36	4.31124	36	-6.03308	36	14.936
37	37	1.22105	0	0.41001	37	6.48344	0	0.59428	37	8.20769	0	0.42547	37	5.08122	0	0.5355	37	-5.16082	0	0.2859	37	14.0414	0	0.65348	37	0.74984	37	6.98725	37	7.98413	37	4.46325	37	-5.28948	37	13.8672
38	38	1.52089	0	0.33871	38	6.88403	0	0.64653	38	7.23924	0	0.48099	38	5.26486	0	0.5171	38	-4.56817	0	0.30908	38	13.0587	0	0.64505	38	1.1298	38	7.35428	38	6.98964	38	4.67087	38	-4.63928	38	12.8142
39	39	1.86082	0	0.26276	39	7.2002	0	0.6995	39	6.28025	0	0.53501	39	5.48578	0	0.49418	39	-4.06918	0	0.32169	39	12.1094	0	0.63364	39	1.56087	39	7.61625	39	5.99987	39	4.92826	39	-4.07301	39	11.7698
40	40	2.22285	0	0.19008	40	7.44609	0	0.75228	40	5.31444	0	0.58366	40	5.73782	0	0.46456	40	-3.6534	0	0.32428	40	11.1874	0	0.63385	40	2.0261	40	7.78831	40	4.99913	40	5.22462	40	-3.5822	40	10.7324
41	41	2.59147	0	0.14794	41	7.63378	0	0.80351	41	4.33306	0	0.62383	41	6.01376	0	0.42894	41	-3.31456	0	0.32078	41	10.2881	0	0.65548	41	2.50744	41	7.88666	41	3.97912	41	5.54672	41	-3.16507	41	9.7068
42	42	2.95604	0	0.17211	42	7.76797	0	0.85029	42	3.33851	0	0.65284	42	6.3066	0	0.3906	42	-3.0544	0	0.31569	42	9.40984	0	0.69817	42	2.98566	42	7.92334	42	2.9431	42	5.88209	42	-2.83047	42	8.70271
43	43	3.31158	0	0.2364	43	7.84348	0	0.88872	43	2.34409	0	0.66902	43	6.6088	0	0.35203	43	-2.88173	0	0.30984	43	8.55583	0	0.75245	43	3.44514	43	7.90263	43	1.90688	43	6.22179	43	-2.59748	43	7.73474
44	44	3.65786	0	0.30329	44	7.84626	0	0.91555	44	1.37034	0	0.67295	44	6.91277	0	0.31377	44	-2.80906	0	0.2982	44	7.73308	0	0.80522	44	3.87734	44	7.82013	44	0.8947	44	6.56096	44	-2.4905	44	6.82055
45	45	3.99631	0	0.3598	45	7.75737	0	0.92975	45	0.43921	0	0.66702	45	7.21107	0	0.27523	45	-2.84863	0	0.27501	45	6.95031	0	0.84461	45	4.27963	45	7.66399	45	-0.06701	45	6.89644	45	-2.53254	45	5.97768
46	46	4.32633	0	0.40177	46	7.55802	0	0.93353	46	-0.43105	0	0.65471	46	7.49467	0	0.23673	46	-3.00933	0	0.24469	46	6.21571	0	0.86256	46	4.64985	46	7.41968	46	-0.95619	46	7.22135	46	-2.73827	46	5.22026
47	47	4.64228	0	0.42849	47	7.23419	0	0.93205	47	-1.22909	0	0.64058	47	7.75192	0	0.19956	47	-3.29506	0	0.23078	47	5.53536	0	0.85591	47	4.98358	47	7.07484	47	-1.75983	47	7.52363	47	-3.11117	47	4.55579
48	48	4.93379	0	0.44249	48	6.77907	0	0.93203	48	-1.95172	0	0.62949	48	7.96918	0	0.16454	48	-3.70468	0	0.26354	48	4.91173	0	0.82625	48	5.27376	48	6.62174	48	-2.47577	48	7.78869	48	-3.64507	48	3.98299
49	49	5.18781	0	0.44772	49	6.19306	0	0.93927	49	-2.6041	0	0.62486	49	8.13215	0	0.13202	49	-4.23313	0	0.34312	49	4.34214	0	0.77748	49	5.51168	49	6.05727	49	-3.11227	49	8.00099	49	-4.32804	49	3.49228
50	50	5.38956	0	0.44779	50	5.48259	0	0.95611	50	-3.19728	0	0.62771	50	8.22701	0	0.10244	50	-4.87353	0	0.45054	50	3.8188	0	0.71428	50	5.68708	50	5.38263	50	-3.68421	50	8.14429	50	-5.1466	50	3.06763
51	51	5.52197	0	0.44494	51	4.65785	0	0.9812	51	-3.74415	0	0.63693	51	8.24015	0	0.07552	51	-5.61895	0	0.57502	51	3.33005	0	0.64193	51	5.78615	51	4.60301	51	-4.20949	51	8.20176	51	-6.08858	51	2.68921
52	52	5.56489	0	0.44071	52	3.73008	0	1.01093	52	-4.2546	0	0.64893	52	8.15675	0	0.04997	52	-6.46399	0	0.7144	52	2.86397	0	0.56698	52	5.79011	52	3.72524	52	-4.70326	52	8.15342	52	-7.14462	52	2.33748
53	53	5.49462	0	0.4363	53	2.70846	0	1.04144	53	-4.73028	0	0.65958	53	7.95962	0	0.02535	53	-7.40612	0	0.86864	53	2.41327	0	0.49725	53	5.67476	53	2.75541	53	-5.17223	53	7.97552	53	-8.30839	53	1.99843
54	54	5.2818	0	0.4317	54	1.59656	0	1.06987	54	-5.16029	0	0.66634	54	7.62914	0	0.01638	54	-8.44737	0	1.03497	54	1.97993	0	0.43922	54	5.41044	54	1.69479	54	-5.60978	54	7.6417	54	-9.57677	54	1.66909
55	55	4.89086	0	0.42638	55	0.38891	0	1.09436	55	-5.51928	0	0.67018	55	7.14118	0	0.04635	55	-9.59507	0	1.2067	55	1.5776	0	0.39501	55	4.9622	55	0.53644	55	-5.99362	55	7.11917	55	-10.9495	55	1.35998
56	56	4.2798	0	0.42136	56	-0.93113	0	1.11301	56	-5.76954	0	0.67581	56	6.46397	0	0.10403	56	-10.8628	0	1.37395	56	1.23196	0	0.36124	56	4.29124	56	-0.73708	56	-6.28739	56	6.36569	56	-12.4295	56	1.09494
57	57	3.4018	0	0.41957	57	-2.39194	0	1.12237	57	-5.86774	0	0.68912	57	5.55634	0	0.20244	57	-12.2699	0	1.52645	57	0.97773	0	0.33059	57	3.35523	57	-2.15448	57	-6.44617	57	5.33197	57	-14.0251	57	0.90819
58	58	2.21135	0	0.42163	58	-4.03413	0	1.11708	58	-5.77265	0	0.7127	58	4.36887	0	0.35113	58	-13.839	0	1.65642	58	0.85244	0	0.29751	58	2.11147	58	-3.75525	58	-6.42372	58	3.96467	58	-15.7506	58	0.83763
59	59	0.6773	0	0.42064	59	-5.91166	0	1.09082	59	-5.45079	0	0.74539	59	2.85046	0	0.55174	59	-15.5908	0	1.76159	59	0.88638	0	0.26238	59	0.52733	59	-5.58893	59	-6.18052	59	2.2142	59	-17.6247	59	0.9151
60	60	-1.19965	0	0.40293	60	-8.09013	0	1.04033	60	-4.87841	0	0.78466	60	0.95872	0	0.79473	60	-17.5378	0	1.84643	60	1.09469	0	0.23108	60	-1.40297	60	-7.71421	60	-5.68745	60	0.04935	60	-19.6668	60	1.15795
61	61	-3.36669	0	0.36263	61	-10.6354	0	0.969	61	-4.04304	0	0.82616	61	-1.32918	0	1.05507	61	-19.684	0	1.92137	61	1.47895	0	0.21047	61	-3.63879	61	-10.1933	61	-4.92579	61	-2.52587	61	-21.895	61	1.57264
62	62	-5.69793	0	0.34426	62	-13.5931	0	0.88637	62	-2.94346	0	0.86362	62	-4.00027	0	1.28851	62	-22.0297	0	2.00036	62	2.03848	0	0.20589	62	-6.07282	62	-13.0762	62	-3.88707	62	-5.45128	62	-24.3269	62	2.16726
63	63	-7.98879	0	0.48402	63	-16.9605	0	0.80109	63	-1.58984	0	0.88942	63	-6.98214	0	1.43072	63	-24.5802	0	2.09465	63	2.78189	0	0.22085	63	-8.52313	63	-16.3744	63	-2.57371	63	-8.58504	63	-26.9818	63	2.9587
64	64	-9.98082	0	0.83848	64	-20.6597	0	0.71054	64	-0.00791	0	0.89447	64	-10.1164	0	1.39905	64	-27.353	0	2.20439	64	3.73103	0	0.25516	64	-10.7544	64	-20.0344	64	-1.00226	64	-11.6763	64	-29.8764	64	3.97122
65	65	-11.3897	0	1.35862	65	-24.5358	0	0.60003	65	1.75854	0	0.8712	65	-13.1425	0	1.10747	65	-30.3692	0	2.31244	65	4.91326	0	0.30278	65	-12.5029	65	-23.9287	65	0.79098	65	-14.3615	65	-33.012	65	5.22631
66	66	-11.8846	0	1.97302	66	-28.3935	0	0.45875	66	3.65347	0	0.81691	66	-15.7045	0	0.50618	66	-33.6279	0	2.38827	66	6.34464	0	0.35379	66	-13.4646	66	-27.8793	66	2.75174	66	-16.1853	66	-36.3537	66	6.72924
67	67	-11.0076	0	2.57739	67	-32.0594	0	0.3128	67	5.62003	0	0.73628	67	-17.384	0	0.69772	67	-37.0754	0	2.40286	67	8.01213	0	0.3986	67	-13.2372	67	-31.7081	67	4.81607	67	-16.6434	67	-39.8175	67	8.4564
68	68	-8.09586	0	3.13807	68	-35.4282	0	0.28302	68	7.61162	0	0.6404	68	-17.7242	0	2.16501	68	-40.5949	0	2.34546	68	9.86594	0	0.43146	68	-11.2651	68	-35.2852	68	6.92192	68	-15.2558	68	-43.276	68	10.352
69	69	-2.42487	0	3.89259	69	-38.4648	0	0.4327	69	9.59576	0	0.54242	69	-16.2265	0	3.91043	69	-44.0307	0	2.22997	69	11.8294	0	0.45344	69	-6.85065	69	-38.5447	69	9.01846	69	-11.7518	69	-46.5876	69	12.3419
70	70	5.78697	0	4.7121	70	-41.1675	0	0.63275	70	11.5497	0	0.45261	70	-12.3331	0	5.30767	70	-47.2367	0	2.082	70	13.8249	0	0.47001	70	0.37978	70	-41.462	70	11.0689	70	-6.2804	70	-49.6317	70	14.3556
71	71	13.7629	0	4.61468	71	-43.5347	0	0.81633	71	13.4579	0	0.37744	71	-5.65313	0	5.49358	71	-50.1188	0	1.91694	71	15.7982	0	0.48427	71	8.7393	71	-44.0204	71	13.0508	71	0.55422	71	-52.3288	71	16.3431
72	72	17.6996	0	3.58681	72	-45.5522	0	0.96206	72	15.3116	0	0.32124	72	2.86873	0	3.81061	72	-52.6394	0	1.73103	72	17.7258	0	0.49466	72	14.1954	72	-46.196	72	14.9541	72	7.19074	72	-54.637	72	18.2787
73	73	16.4661	0	2.17162	73	-47.1988	0	1.0655	73	17.1085	0	0.2877	73	10.1723	0	1.26297	73	-54.7852	0	1.51153	73	19.6033	0	0.49741	73	14.6011	73	-47.961	73	16.7787	73	11.2598	73	-56.5302	73	20.1526
74	74	11.663	0	0.90304	74	-48.4556	0	1.13003	74	18.8513	0	0.27893	74	13.4651	0	2.52877	74	-56.5321	0	1.25327	74	21.4293	0	0.49035	74	10.9541	74	-49.2942	74	18.5297	74	11.8837	74	-57.979	74	21.9592
75	75	6.09238	0	0.25939	75	-49.3122	0	1.16301	75	20.5458	0	0.29197	75	12.9062	0	3.45683	75	-57.8352	0	0.96651	75	23.1969	0	0.47422	75	5.80074	75	-50.1881	75	20.215	75	9.99595	75	-58.9507	75	23.6909
76	76	2.06185	0	0.52543	76	-49.7674	0	1.17356	76	22.1974	0	0.31999	76	10.1978	0	3.3533	76	-58.6495	0	0.67286	76	24.8939	0	0.45124	76	1.63983	76	-50.6495	76	21.8421	76	6.99282	76	-59.4243	76	25.3392
77	77	0.20589	0	0.96318	77	-49.8267	0	1.16958	77	23.8093	0	0.35658	77	6.90939	0	2.70003	77	-58.9534	0	0.39935	77	26.509	0	0.42443	77	-0.52865	77	-50.6939	77	23.4163	77	4.04915	77	-59.4046	77	26.8996
78	78	0.03205	0	1.28509	78	-49.4958	0	1.1561	78	25.3812	0	0.39734	78	4.10562	0	1.95343	78	-58.7567	0	0.19438	78	28.0356	0	0.3972	78	-0.98322	78	-50.3373	78	24.9409	78	1.8709	78	-58.9228	78	28.3744
79	79	0.85309	0	1.43576	79	-48.7758	0	1.13636	79	26.9084	0	0.43768	79	2.28333	0	1.4337	79	-58.0914	0	0.20343	79	29.4733	0	0.3727	79	-0.34723	79	-49.5903	79	26.418	79	0.6749	79	-58.0242	79	29.7715
80	80	2.15114	0	1.43518	80	-47.6617	0	1.11117	80	28.3824	0	0.47106	80	1.46552	0	1.18649	80	-56.9994	0	0.34708	80	30.8274	0	0.35362	80	0.86635	80	-48.456	80	27.8484	80	0.34275	80	-56.7548	80	31.1017
81	81	3.59437	0	1.33021	81	-46.1447	0	1.0799	81	29.7897	0	0.48901	81	1.41642	0	1.0597	81	-55.5222	0	0.48852	81	32.1071	0	0.34094	81	2.31609	81	-46.9317	81	29.2301	81	0.62683	81	-55.1535	81	32.376
82	82	4.97302	0	1.16582	82	-44.2149	0	1.04169	82	31.1116	0	0.48305	82	1.85148	0	0.96028	82	-53.6972	0	0.61366	82	33.3222	0	0.33334	82	3.77553	82	-45.0135	82	30.5554	82	1.2819	82	-53.25	82	33.6003
83	83	6.15923	0	0.97289	83	-41.8653	0	0.99868	83	32.327	0	0.44816	83	2.54831	0	0.89097	83	-51.5573	0	0.72559	83	34.478	0	0.32784	83	5.09835	83	-42.6997	83	31.8096	83	2.1206	83	-51.068	83	34.7729
84	84	7.08195	0	0.76903	84	-39.0967	0	0.95975	84	33.4154	0	0.38564	84	3.36559	0	0.8741	84	-49.1334	0	0.82781	84	35.5742	0	0.32014	84	6.20298	84	-39.9916	84	32.9719	84	3.01987	84	-48.6287	84	35.8844
85	85	7.69533	0	0.56834	85	-35.924	0	0.93898	85	34.3605	0	0.30359	85	4.22247	0	0.90835	85	-46.4557	0	0.92299	85	36.6037	0	0.30498	85	7.04776	85	-36.8959	85	34.0181	85	3.90144	85	-45.9536	85	36.9185
86	86	7.96156	0	0.41	86	-32.3851	0	0.94021	86	35.1523	0	0.21654	86	5.05881	0	0.96508	86	-43.556	0	1.01229	86	37.5544	0	0.27766	86	7.60351	86	-33.4295	86	34.9241	86	4.70065	86	-43.0656	86	37.8554
87	87	7.85392	0	0.39736	87	-28.5496	0	0.94513	87	35.7882	0	0.14345	87	5.78755	0	0.99261	87	-40.4693	0	1.09372	87	38.4117	0	0.23551	87	7.83557	87	-29.6337	87	35.6699	87	5.33885	87	-39.9911	87	38.6761
88	88	7.37772	0	0.54185	88	-24.5238	0	0.9218	88	36.2738	0	0.10257	88	6.27653	0	0.93869	88	-37.236	0	1.16058	88	39.1621	0	0.17757	88	7.70752	88	-25.5881	88	36.2456	88	5.72029	88	-36.7625	88	39.3657
89	89	6.58769	0	0.70139	89	-20.442	0	0.84317	89	36.6214	0	0.09126	89	6.37617	0	0.78513	89	-33.9045	0	1.20124	89	39.7968	0	0.10449	89	7.21279	89	-21.4115	89	36.6537	89	5.74737	89	-33.422	89	39.9175
90	90	5.57181	0	0.79155	90	-16.4455	0	0.69963	90	36.8503	0	0.08131	90	5.98862	0	0.58464	90	-30.5336	0	1.20288	90	40.3172	0	0.01909	90	6.38779	90	-17.2451	90	36.9099	90	5.36664	90	-30.0257	90	40.3393
91	91	4.42225	0	0.79412	91	-12.6552	0	0.50169	91	36.9845	0	0.05647	91	5.15273	0	0.47262	91	-27.1916	0	1.15499	91	40.7357	0	0.07531	91	5.30498	91	-13.2274	91	37.0406	91	4.62383	91	-26.6436	91	40.6533
92	92	3.22725	0	0.73419	92	-9.15237	0	0.27608	92	37.0511	0	0.02896	92	4.05726	0	0.49452	92	-23.9507	0	1.05288	92	41.0732	0	0.17556	92	4.07271	92	-9.46929	92	37.0812	92	3.67544	92	-23.3529	92	40.8924
93	93	2.0658	0	0.65525	93	-5.97179	0	0.06479	93	37.0776	0	0.05768	93	2.9431	0	0.52145	93	-20.8777	0	0.90296	93	41.3541	0	0.2816	93	2.81576	93	-6.04017	93	37.073	93	2.72307	93	-20.2303	93	41.0927
94	94	1.00389	0	0.5893	94	-3.11014	0	0.14245	94	37.0881	0	0.10417	94	1.98216	0	0.50375	94	-18.0268	0	0.73166	94	41.5993	0	0.39569	94	1.65443	94	-2.96852	94	37.057	94	1.91532	94	-17.3446	94	41.2856
95	95	0.09056	0	0.53923	95	-0.54635	0	0.27095	95	37.1002	0	0.1399	95	1.22997	0	0.47518	95	-15.4362	0	0.60243	95	41.8209	0	0.5207	95	0.6747	95	-0.25531	95	37.0663	95	1.29873	95	-14.7512	95	41.49
96	96	-0.64192	0	0.50069	96	1.73475	0	0.33904	96	37.1218	0	0.16252	96	0.66816	0	0.46605	96	-13.1315	0	0.608	96	42.0205	0	0.65642	96	-0.08602	96	2.10521	96	37.1186	96	0.85745	96	-12.4896	96	41.7077
97	97	-1.17887	0	0.47982	97	3.72567	0	0.3493	97	37.1503	0	0.18653	97	0.26171	0	0.48094	97	-11.1328	0	0.755	97	42.1904	0	0.79592	97	-0.62849	97	4.10625	97	37.2134	97	0.56262	97	-10.5853	97	41.9254
98	98	-1.53151	0	0.47752	98	5.39357	0	0.31414	98	37.1762	0	0.2342	98	-0.01567	0	0.51197	98	-9.46318	0	0.95683	98	42.3192	0	0.92637	98	-0.98109	98	5.72163	98	37.3358	98	0.39238	98	-9.05604	98	42.1224
99	99	-1.74339	0	0.48229	99	6.68702	0	0.26289	99	37.1903	0	0.31332	99	-0.18683	0	0.55176	99	-8.15593	0	1.15183	99	42.3983	0	1.03392	99	-1.19563	99	6.90918	99	37.4677	99	0.32741	99	-7.92305	99	42.2824
100	100	-1.88515	0	0.4822	100	7.54682	0	0.26723	100	37.1927	0	0.41598	100	-0.28857	0	0.59741	100	-7.25197	0	1.31354	100	42.4259	0	1.10851	100	-1.33994	100	7.61835	100	37.5998	100	0.33309	100	-7.21353	100	42.399
101	101	-2.03524	0	0.47745	101	7.92221	0	0.38957	101	37.1941	0	0.53118	101	-0.38308	0	0.6511	101	-6.78361	0	1.42937	101	42.4064	0	1.14554	101	-1.48574	101	7.80608	101	37.7349	101	0.34547	101	-6.94921	101	42.474
[truncated: 86 more columns]
