# Supplementary material for: Gait assessment using a 2D video-based motion analysis app in healthy subjects and subjects with lower limb amputation – A pilot study
Source: PLoS One. 2025 May 30;20(5):e0324499. doi: 10.1371/journal.pone.0324499 (PMC12124523; doi:10.1371/journal.pone.0324499)
Supplement: S1 Table — Raw data of all trials (M##) of the healthy subjects (0##) from the gait analysis recorded with the Orthelligent App (OV) and with the Qualisys system (Qual). (ZIP) [file pone.0324499.s001.zip › Subjects_healty_all_trials/002_Qual_ME3.xlsx]

## Sheet: 002_Eben_3
	Mean	Mean	Std Dev	Std Dev	Mean	Mean	Std Dev	Std Dev	Mean	Mean	Std Dev	Std Dev	Mean	Mean	Std Dev	Std Dev	Mean	Mean	Std Dev	Std Dev	Mean	Mean	Std Dev	Std Dev	D:\Qualisys\2024_Orthelligent\Data\P002\ebenesGehen0003_OV.c3d	D:\Qualisys\2024_Orthelligent\Data\P002\ebenesGehen0003_OV.c3d	D:\Qualisys\2024_Orthelligent\Data\P002\ebenesGehen0003_OV.c3d	D:\Qualisys\2024_Orthelligent\Data\P002\ebenesGehen0003_OV.c3d	D:\Qualisys\2024_Orthelligent\Data\P002\ebenesGehen0003_OV.c3d	D:\Qualisys\2024_Orthelligent\Data\P002\ebenesGehen0003_OV.c3d	D:\Qualisys\2024_Orthelligent\Data\P002\ebenesGehen0003_OV.c3d	D:\Qualisys\2024_Orthelligent\Data\P002\ebenesGehen0003_OV.c3d	D:\Qualisys\2024_Orthelligent\Data\P002\ebenesGehen0003_OV.c3d	D:\Qualisys\2024_Orthelligent\Data\P002\ebenesGehen0003_OV.c3d	D:\Qualisys\2024_Orthelligent\Data\P002\ebenesGehen0003_OV.c3d	D:\Qualisys\2024_Orthelligent\Data\P002\ebenesGehen0003_OV.c3d	D:\Qualisys\2024_Orthelligent\Data\P002\ebenesGehen0003_OV.c3d	D:\Qualisys\2024_Orthelligent\Data\P002\ebenesGehen0003_OV.c3d	D:\Qualisys\2024_Orthelligent\Data\P002\ebenesGehen0003_OV.c3d	D:\Qualisys\2024_Orthelligent\Data\P002\ebenesGehen0003_OV.c3d	D:\Qualisys\2024_Orthelligent\Data\P002\ebenesGehen0003_OV.c3d	D:\Qualisys\2024_Orthelligent\Data\P002\ebenesGehen0003_OV.c3d	D:\Qualisys\2024_Orthelligent\Data\P002\ebenesGehen0003_OV.c3d	D:\Qualisys\2024_Orthelligent\Data\P002\ebenesGehen0003_OV.c3d	D:\Qualisys\2024_Orthelligent\Data\P002\ebenesGehen0003_OV.c3d	D:\Qualisys\2024_Orthelligent\Data\P002\ebenesGehen0003_OV.c3d	D:\Qualisys\2024_Orthelligent\Data\P002\ebenesGehen0003_OV.c3d	D:\Qualisys\2024_Orthelligent\Data\P002\ebenesGehen0003_OV.c3d	D:\Qualisys\2024_Orthelligent\Data\P002\ebenesGehen0003_OV.c3d
	Left Ankle Mean Angle	Left Ankle Mean Angle	Left Ankle Mean Angle	Left Ankle Mean Angle	Left Knee Mean Angle	Left Knee Mean Angle	Left Knee Mean Angle	Left Knee Mean Angle	Left Hip Mean Angle	Left Hip Mean Angle	Left Hip Mean Angle	Left Hip Mean Angle	Right Ankle Mean Angle	Right Ankle Mean Angle	Right Ankle Mean Angle	Right Ankle Mean Angle	Right Knee Mean Angle	Right Knee Mean Angle	Right Knee Mean Angle	Right Knee Mean Angle	Right Hip Mean Angle	Right Hip Mean Angle	Right Hip Mean Angle	Right Hip Mean Angle	Left Ankle Mean Angle	Left Ankle Mean Angle	Left Knee Mean Angle	Left Knee Mean Angle	Left Hip Mean Angle	Left Hip Mean Angle	Right Ankle Mean Angle	Right Ankle Mean Angle	Right Knee Mean Angle	Right Knee Mean Angle	Right Hip Mean Angle	Right Hip Mean Angle	Speed	Left_Strides_Per_Minute_Count	Left_Strides_Per_Minute_Mean	Left_Strides_Per_Minute_StdDev	Right_Strides_Per_Minute_Count	Right_Strides_Per_Minute_Mean	Right_Strides_Per_Minute_StdDev	Left_Stride_Length_Count	Left_Stride_Length_Mean	Left_Stride_Length_StdDev	Right_Stride_Length_Count	Right_Stride_Length_Mean	Right_Stride_Length_StdDev
	P2D	P2D	P2D	P2D	P2D	P2D	P2D	P2D	P2D	P2D	P2D	P2D	P2D	P2D	P2D	P2D	P2D	P2D	P2D	P2D	P2D	P2D	P2D	P2D	P2D	P2D	P2D	P2D	P2D	P2D	P2D	P2D	P2D	P2D	P2D	P2D	METRIC	METRIC	METRIC	METRIC	METRIC	METRIC	METRIC	METRIC	METRIC	METRIC	METRIC	METRIC	METRIC
	ORIGINAL	ORIGINAL	ORIGINAL	ORIGINAL	ORIGINAL	ORIGINAL	ORIGINAL	ORIGINAL	ORIGINAL	ORIGINAL	ORIGINAL	ORIGINAL	ORIGINAL	ORIGINAL	ORIGINAL	ORIGINAL	ORIGINAL	ORIGINAL	ORIGINAL	ORIGINAL	ORIGINAL	ORIGINAL	ORIGINAL	ORIGINAL	ORIGINAL	ORIGINAL	ORIGINAL	ORIGINAL	ORIGINAL	ORIGINAL	ORIGINAL	ORIGINAL	ORIGINAL	ORIGINAL	ORIGINAL	ORIGINAL	TEMPORAL_DISTANCE	TEMPORAL_DISTANCE	TEMPORAL_DISTANCE	TEMPORAL_DISTANCE	TEMPORAL_DISTANCE	TEMPORAL_DISTANCE	TEMPORAL_DISTANCE	TEMPORAL_DISTANCE	TEMPORAL_DISTANCE	TEMPORAL_DISTANCE	TEMPORAL_DISTANCE	TEMPORAL_DISTANCE	TEMPORAL_DISTANCE
ITEM	X	Y	X	Y	X	Y	X	Y	X	Y	X	Y	X	Y	X	Y	X	Y	X	Y	X	Y	X	Y	X	Y	X	Y	X	Y	X	Y	X	Y	X	Y	X	X	X	X	X	X	X	X	X	X	X	X	X
1	1	-2.84171	0	0.77864	1	8.02093	0	0.63677	1	37.2797	0	0.50009	1	-1.80958	0	0.83288	1	-5.42291	0	1.35561	1	41.9785	0	0.26396	1	-3.38751	1	8.04003	1	37.6145	1	-2.70894	1	-6.88295	1	41.9266	3.10214	2	53.698	0.84944	2	53.935	0.51422	2	3.46604	0.05497	2	3.45173	0.04903
2	2	-2.97649	0	0.81976	2	7.8353	0	0.61988	2	37.3076	0	0.5066	2	-2.12309	0	0.89633	2	-5.54416	0	1.35605	2	42.0433	0	0.31005	2	-3.602	2	7.91688	2	37.5936	2	-3.01233	2	-7.01511	2	41.9559
3	3	-3.19609	0	0.95771	3	7.15215	0	0.66377	3	37.3255	0	0.47683	3	-2.56823	0	0.91902	3	-6.08059	0	1.35667	3	42.0909	0	0.37706	3	-3.96728	3	7.34157	3	37.5402	3	-3.49687	3	-7.58842	3	41.9898
4	4	-3.50469	0	1.18808	4	6.04797	0	0.77162	4	37.3231	0	0.42328	4	-3.15947	0	0.93588	4	-7.01064	0	1.34839	4	42.1384	0	0.46748	4	-4.49779	4	6.37651	4	37.4564	4	-4.21271	4	-8.55515	4	42.0517
5	5	-3.91742	0	1.49927	5	4.63485	0	0.9312	5	37.2856	0	0.36524	5	-3.91454	0	1.1064	5	-8.30089	0	1.34864	5	42.2084	0	0.57886	5	-5.20506	5	5.11757	5	37.3417	5	-5.16731	5	-9.85117	5	42.1641
6	6	-4.4684	0	1.86497	6	3.03072	0	1.12173	6	37.2041	0	0.32183	6	-4.83191	0	1.47039	6	-9.91535	0	1.38922	6	42.326	0	0.69894	6	-6.09243	6	3.66171	6	37.2008	6	-6.28914	6	-11.4161	6	42.3435
7	7	-5.16956	0	2.21913	7	1.33618	0	1.31486	7	37.0817	0	0.30497	7	-5.83373	0	1.86087	7	-11.8171	0	1.472	7	42.5094	0	0.80559	7	-7.09864	7	2.08133	7	37.0476	7	-7.37809	7	-13.208	7	42.5906
8	8	-5.93576	0	2.43266	8	-0.38307	0	1.46816	8	36.9327	0	0.31892	8	-6.70973	0	2.08001	8	-13.9604	0	1.53885	8	42.7553	0	0.87521	8	-8.01856	8	0.40632	8	36.9017	8	-8.09402	8	-15.1997	8	42.879
9	9	-6.54479	0	2.34957	9	-2.1043	0	1.5281	9	36.7733	0	0.36391	9	-7.11042	0	1.99233	9	-16.2654	0	1.50628	9	43.0265	0	0.89786	9	-8.51139	9	-1.36884	9	36.7736	9	-8.00165	9	-17.3276	9	43.1507
10	10	-6.71874	0	1.9079	10	-3.82164	0	1.46911	10	36.6068	0	0.4275	10	-6.63793	0	1.6127	10	-18.5777	0	1.34819	10	43.2487	0	0.88958	10	-8.27649	10	-3.2218	10	36.6458	10	-6.71114	10	-19.4256	10	43.3252
11	11	-6.33846	0	1.26874	11	-5.47282	0	1.33882	11	36.407	0	0.48394	11	-5.12111	0	1.27361	11	-20.6603	0	1.1371	11	43.3266	0	0.88356	11	-7.3516	11	-5.01391	11	36.4629	11	-4.33004	11	-21.2509	11	43.3245
12	12	-5.60084	0	0.7711	12	-6.87921	0	1.21748	12	36.1119	0	0.5176	12	-2.91973	0	1.18695	12	-22.2725	0	0.98711	12	43.1785	0	0.90145	12	-6.19123	12	-6.48489	12	36.1433	12	-1.73252	12	-22.6073	12	43.1037
13	13	-4.85309	0	0.63572	13	-7.81049	0	1.12995	13	35.6491	0	0.53777	13	-0.76444	0	0.99737	13	-23.28	0	0.95164	13	42.7695	0	0.94044	13	-5.28203	13	-7.38771	13	35.6189	13	0.11171	13	-23.4358	13	42.6633
14	14	-4.27433	0	0.76253	14	-8.15516	0	1.03941	14	34.9877	0	0.56499	14	0.78655	0	1.24517	14	-23.7022	0	0.98772	14	42.1201	0	0.99096	14	-4.75011	14	-7.65251	14	34.8801	14	0.96048	14	-23.8089	14	42.0398
15	15	-3.80337	0	0.90704	15	-8.02095	0	0.92929	15	34.1639	0	0.60559	15	1.62885	0	1.88791	15	-23.6853	0	1.0362	15	41.2884	0	1.04909	15	-4.40461	15	-7.42495	15	33.9798	15	1.22261	15	-23.8663	15	41.2823
16	16	-3.2825	0	0.96341	16	-7.664	0	0.8389	16	33.2516	0	0.65196	16	1.98927	0	2.13714	16	-23.4259	0	1.07133	16	40.3383	0	1.11199	16	-4.00813	16	-6.97244	16	33.0007	16	1.38976	16	-23.742	16	40.428
17	17	-2.59253	0	0.96828	17	-7.33284	0	0.80331	17	32.3107	0	0.69746	17	2.16828	0	1.89355	17	-23.0811	0	1.0832	17	39.3115	0	1.17239	17	-3.42364	17	-6.5498	17	32.0118	17	1.70773	17	-23.5164	17	39.4915
18	18	-1.72035	0	0.96159	18	-7.15759	0	0.81148	18	31.3615	0	0.74093	18	2.37047	0	1.3945	18	-22.7143	0	1.06491	18	38.2192	0	1.22006	18	-2.62441	18	-6.29922	18	31.0413	18	2.20198	18	-23.2101	18	38.4695
19	19	-0.76226	0	0.93011	19	-7.12567	0	0.83217	19	30.3891	0	0.78526	19	2.67287	0	0.87885	19	-22.309	0	1.01721	19	37.0532	0	1.24646	19	-1.6792	19	-6.21897	19	30.0764	19	2.80853	19	-22.8096	19	37.354
20	20	0.12861	0	0.84163	20	-7.12417	0	0.84181	20	29.3631	0	0.83535	20	3.06975	0	0.51388	20	-21.816	0	0.95231	20	35.8041	0	1.24883	20	-0.72337	20	-6.20262	20	29.0826	20	3.44964	20	-22.2975	20	36.1446
21	21	0.8211	0	0.69303	21	-7.01739	0	0.82242	21	28.2563	0	0.89714	21	3.52045	0	0.46332	21	-21.1942	0	0.88954	21	34.4721	0	1.23062	21	0.09603	21	-6.1208	21	28.0282	21	4.05504	21	-21.67	21	34.8532
22	22	1.25828	0	0.52379	22	-6.71375	0	0.75487	22	27.0573	0	0.97802	22	3.96808	0	0.62722	22	-20.4278	0	0.8465	22	33.0701	0	1.19822	22	0.67966	22	-5.88992	22	26.9002	22	4.56525	22	-20.9374	22	33.4999
23	23	1.45676	0	0.38901	23	-6.18503	0	0.62537	23	25.7728	0	1.08379	23	4.34666	0	0.78231	23	-19.5262	0	0.83436	23	31.6207	0	1.15849	23	1.00774	23	-5.48845	23	25.7049	23	4.9413	23	-20.1142	23	32.1079
24	24	1.47542	0	0.31873	24	-5.44379	0	0.44693	24	24.4177	0	1.21504	24	4.59917	0	0.85293	24	-18.5116	0	0.85463	24	30.1486	0	1.11737	24	1.12951	24	-4.92815	24	24.4564	24	5.17083	24	-19.2086	24	30.6972
25	25	1.3798	0	0.30217	25	-4.51646	0	0.31083	25	23.0063	0	1.36624	25	4.6973	0	0.84223	25	-17.4053	0	0.89792	25	28.675	0	1.07867	25	1.12524	25	-4.22311	25	23.1646	25	5.26492	25	-18.2217	25	29.282
26	26	1.22092	0	0.32488	26	-3.43621	0	0.40182	26	21.5506	0	1.52714	26	4.65039	0	0.80542	26	-16.2247	0	0.94952	26	27.2162	0	1.04322	26	1.06539	26	-3.38561	26	21.834	26	5.25566	26	-17.1546	26	27.873
27	27	1.03488	0	0.38967	27	-2.24808	0	0.63647	27	20.0654	0	1.68471	27	4.50248	0	0.8045	27	-14.9886	0	0.99832	27	25.786	0	1.00947	27	0.99446	27	-2.43777	27	20.4681	27	5.19029	27	-16.0189	27	26.4803
28	28	0.853	0	0.49203	28	-1.01186	0	0.87936	28	18.5716	0	1.82566	28	4.31718	0	0.85786	28	-13.7261	0	1.03853	28	24.398	0	0.97514	28	0.94241	28	-1.42042	28	19.0773	28	5.11475	28	-14.8401	28	25.1141
29	29	0.70382	0	0.60993	29	0.20578	0	1.08776	29	17.0967	0	1.93838	29	4.15529	0	0.94005	29	-12.476	0	1.06672	29	23.0652	0	0.93836	29	0.92848	29	-0.38879	29	17.6803	29	5.06113	29	-13.6528	29	23.7842
30	30	0.61047	0	0.71058	30	1.34798	0	1.24815	30	15.6689	0	2.01424	30	4.05559	0	1.01688	30	-11.278	0	1.07748	30	21.7974	0	0.89781	30	0.95909	30	0.60517	30	16.2995	30	5.04247	30	-12.4895	30	22.4963
31	31	0.58292	0	0.7687	31	2.38217	0	1.35847	31	14.3111	0	2.04854	31	4.03101	0	1.06637	31	-10.1601	0	1.06309	31	20.5977	0	0.85381	31	1.02934	31	1.52918	31	14.9552	31	5.05767	31	-11.3689	31	21.25
32	32	0.61679	0	0.77833	32	3.30175	0	1.4233	32	13.0366	0	2.04176	32	4.07638	0	1.0793	32	-9.13321	0	1.01581	32	19.4627	0	0.8099	32	1.1299	32	2.3743	32	13.6616	32	5.09763	32	-10.2944	32	20.0401
33	33	0.70033	0	0.74728	33	4.11594	0	1.45046	33	11.8484	0	2.00072	33	4.17846	0	1.05447	33	-8.19545	0	0.93247	33	18.3836	0	0.77432	33	1.24969	33	3.14723	33	12.4258	33	5.15045	33	-9.2616	33	18.8592
34	34	0.82484	0	0.69252	34	4.83696	0	1.44952	34	10.7403	0	1.93765	34	4.32502	0	0.99631	34	-7.34283	0	0.81746	34	17.3506	0	0.75919	34	1.38602	34	3.85683	34	11.2477	34	5.20724	34	-8.26982	34	17.7028
35	35	0.99001	0	0.63448	35	5.47209	0	1.4312	35	9.69938	0	1.86784	35	4.50869	0	0.91424	35	-6.57587	0	0.68877	35	16.3556	0	0.77587	35	1.5494	35	4.50452	35	10.1234	35	5.26745	35	-7.3288	35	16.5724
36	36	1.20214	0	0.5871	36	6.02435	0	1.40647	36	8.70937	0	1.80683	36	4.72918	0	0.82085	36	-5.8991	0	0.58897	36	15.3925	0	0.82733	36	1.75732	36	5.085	36	9.04706	36	5.34193	36	-6.45858	36	15.4748
37	37	1.46631	0	0.55505	37	6.49695	0	1.38467	37	7.75199	0	1.76703	37	4.98926	0	0.72899	37	-5.31629	0	0.58049	37	14.4565	0	0.90355	37	2.02376	37	5.59256	37	8.01113	37	5.44749	37	-5.68198	37	14.4199
38	38	1.78042	0	0.53645	38	6.89625	0	1.37093	38	6.8087	0	1.75472	38	5.28948	0	0.64851	38	-4.82572	0	0.68449	38	13.5424	0	0.98726	38	2.35036	38	6.02644	38	7.00636	38	5.59706	38	-5.01464	38	13.4149
39	39	2.13603	0	0.52684	39	7.23143	0	1.36462	39	5.8635	0	1.76968	39	5.62471	0	0.58441	39	-4.41954	0	0.85438	39	12.644	0	1.06126	39	2.72472	39	6.39225	39	6.02293	39	5.79449	39	-4.45981	39	12.4614
40	40	2.52263	0	0.52461	40	7.51316	0	1.36114	40	4.90607	0	1.80685	40	5.98469	0	0.53651	40	-4.08824	0	1.03934	40	11.7555	0	1.11236	40	3.12713	40	6.7	40	5.05307	40	6.03605	40	-4.01014	40	11.5541
41	41	2.9291	0	0.5352	41	7.75149	0	1.35524	41	3.93331	0	1.85774	41	6.3579	0	0.50255	41	-3.82618	0	1.20855	41	10.8733	0	1.13216	41	3.53901	41	6.96006	41	4.09241	41	6.31334	41	-3.65485	41	10.6829
42	42	3.34384	0	0.5659	42	7.95178	0	1.34429	42	2.94946	0	1.91269	42	6.73426	0	0.4815	42	-3.63404	0	1.34622	42	9.99713	0	1.11806	42	3.9463	42	7.17834	42	3.14024	42	6.61489	42	-3.38744	42	9.83682
43	43	3.75689	0	0.61465	43	8.11168	0	1.32892	43	1.96544	0	1.96216	43	7.1045	0	0.47496	43	-3.51737	0	1.44413	43	9.13086	0	1.07177	43	4.3404	43	7.35313	43	2.20054	43	6.92632	43	-3.209	43	9.00816
44	44	4.16237	0	0.66811	44	8.22135	0	1.31112	44	0.99605	0	1.99728	44	7.45968	0	0.48511	44	-3.48338	0	1.49866	44	8.28067	0	0.99717	44	4.71683	44	7.47615	44	1.28057	44	7.23285	44	-3.12618	44	8.19328
45	45	4.55707	0	0.71411	45	8.26633	0	1.29234	45	0.05596	0	2.01211	45	7.79012	0	0.51288	45	-3.53928	0	1.50925	45	7.45445	0	0.89863	45	5.07469	45	7.53515	45	0.38786	45	7.52071	45	-3.14818	45	7.39271
46	46	4.93674	0	0.74771	46	8.23001	0	1.27316	46	-0.84227	0	2.0051	46	8.08474	0	0.55528	46	-3.69229	0	1.47854	46	6.66178	0	0.78146	46	5.41437	46	7.51468	46	-0.47001	46	7.77972	46	-3.28524	46	6.61141
47	47	5.29458	0	0.76741	47	8.09505	0	1.25346	47	-1.68852	0	1.97859	47	8.33299	0	0.60821	47	-3.95141	0	1.4122	47	5.91385	0	0.65299	47	5.73437	47	7.39725	47	-1.28557	47	8.00381	47	-3.54817	47	5.85816
48	48	5.62096	0	0.77212	48	7.84558	0	1.23414	48	-2.47663	0	1.93858	48	8.52651	0	0.66791	48	-4.3273	0	1.31936	48	5.22093	0	0.52458	48	6.02931	48	7.1661	48	-2.05395	48	8.18924	48	-3.94763	48	5.14267
49	49	5.905	0	0.75979	49	7.46891	0	1.21883	49	-3.20536	0	1.89373	49	8.65868	0	0.73072	49	-4.83063	0	1.21227	49	4.58968	0	0.41223	49	6.29073	49	6.80713	49	-2.77263	49	8.33243	49	-4.49364	49	4.47391
50	50	6.13453	0	0.72747	50	6.95799	0	1.21427	50	-3.87801	0	1.85361	50	8.72197	0	0.79316	50	-5.46869	0	1.10496	50	4.02074	0	0.33375	50	6.50736	50	6.31087	50	-3.44017	50	8.42795	50	-5.19218	50	3.85812
51	51	6.2939	0	0.67361	51	6.31292	0	1.22883	51	-4.50077	0	1.82674	51	8.70554	0	0.85354	51	-6.24322	0	1.01161	51	3.50806	0	0.30024	51	6.66333	51	5.67342	51	-4.05457	51	8.46524	51	-6.04143	51	3.29577
52	52	6.36387	0	0.60025	52	5.54001	0	1.26769	52	-5.07924	0	1.81838	52	8.59569	0	0.91227	52	-7.15111	0	0.94385	52	3.04078	0	0.30592	52	6.73695	52	4.8974	52	-4.61177	52	8.42728	52	-7.03065	52	2.78019
53	53	6.32349	0	0.5154	53	4.64712	0	1.32798	53	-5.61324	0	1.82922	53	8.37446	0	0.97093	53	-8.18634	0	0.90725	53	2.60775	0	0.33556	53	6.70466	53	3.98975	53	-5.10343	53	8.29203	53	-8.14299	53	2.30011
54	54	6.1503	0	0.4349	54	3.63848	0	1.3984	54	-6.09271	0	1.85602	54	8.01915	0	1.03231	54	-9.34508	0	0.89981	54	2.2049	0	0.37795	54	6.54364	54	2.95757	54	-5.51565	54	8.03392	54	-9.36169	54	1.84734
55	55	5.81801	0	0.38309	55	2.51114	0	1.46221	55	-6.49643	0	1.89359	55	7.50017	0	1.09998	55	-10.6292	0	0.91437	55	1.84088	0	0.42735	55	6.23004	55	1.80562	55	-5.82948	55	7.62312	55	-10.6773	55	1.42483
56	56	5.29311	0	0.3818	56	1.25319	0	1.50239	56	-6.79282	0	1.93534	56	6.77792	0	1.17798	56	-12.0474	0	0.94293	56	1.53862	0	0.48098	56	5.73375	56	0.53432	56	-6.02287	56	7.02329	56	-12.0922	56	1.05155
57	57	4.53359	0	0.43123	57	-0.15605	0	1.50604	57	-6.94443	0	1.97272	57	5.80123	0	1.27379	57	-13.6144	0	0.98168	57	1.33209	0	0.5382	57	5.01631	57	-0.86125	57	-6.07534	57	6.18972	57	-13.6221	57	0.76239
58	58	3.49101	0	0.51458	58	-1.74524	0	1.46626	58	-6.91472	0	1.99391	58	4.51005	0	1.40067	58	-15.3479	0	1.03309	58	1.25886	0	0.59739	58	4.03233	58	-2.39321	58	-5.97098	58	5.06891	58	-15.2934	58	0.60271
59	59	2.11883	0	0.61622	59	-3.55201	0	1.38428	59	-6.67249	0	1.98675	59	2.84361	0	1.57492	59	-17.2651	0	1.10348	59	1.35136	0	0.65156	59	2.7363	59	-4.08771	59	-5.6945	59	3.60564	59	-17.1375	59	0.61897
60	60	0.38771	0	0.72531	60	-5.62319	0	1.27382	60	-6.19396	0	1.94548	60	0.75027	0	1.80889	60	-19.379	0	1.19939	60	1.63074	0	0.68933	60	1.09879	60	-5.99323	60	-5.22495	60	1.75233	60	-19.1816	60	0.84724
61	61	-1.69284	0	0.83272	61	-8.01331	0	1.15768	61	-5.4629	0	1.87277	61	-1.79964	0	2.10452	61	-21.6984	0	1.32561	61	2.10946	0	0.70347	61	-0.87033	61	-8.18119	61	-4.53446	61	-0.51853	61	-21.4443	61	1.30732
62	62	-4.04985	0	0.92879	62	-10.7743	0	1.05584	62	-4.47125	0	1.77659	62	-4.79082	0	2.44814	62	-24.2312	0	1.48453	62	2.79817	0	0.69645	62	-3.10178	62	-10.7292	62	-3.59587	62	-3.19759	62	-23.936	62	2.00654
63	63	-6.52753	0	1.00299	63	-13.9334	0	0.9725	63	-3.22143	0	1.66476	63	-8.12826	0	2.80415	63	-26.9883	0	1.67103	63	3.70919	0	0.67832	63	-5.45192	63	-13.6903	63	-2.39344	63	-6.21335	63	-26.6653	63	2.94727
64	64	-8.88887	0	1.04866	64	-17.4645	0	0.89199	64	-1.72917	0	1.54183	64	-11.6	0	3.11526	64	-29.9812	0	1.86632	64	4.85456	0	0.66081	64	-7.70567	64	-17.06	64	-0.9316	64	-9.39715	64	-29.6428	64	4.1309
65	65	-10.8378	0	1.06158	65	-21.2681	0	0.79498	65	-0.02672	0	1.41067	65	-14.8701	0	3.32168	65	-33.2081	0	2.03802	65	6.23805	0	0.64996	65	-9.61229	65	-20.7496	65	0.75916	65	-12.4571	65	-32.8723	65	5.5546
66	66	-12.008	0	1.01928	66	-25.179	0	0.68307	66	1.83824	0	1.27536	66	-17.5023	0	3.3657	66	-36.6302	0	2.14935	66	7.84434	0	0.64229	66	-10.9075	66	-24.5917	66	2.62356	66	-14.9907	66	-36.3261	66	7.20197
67	67	-11.8673	0	0.94861	67	-29.0078	0	0.58277	67	3.8087	0	1.14161	67	-18.9191	0	3.1021	67	-40.152	0	2.17363	67	9.63239	0	0.62836	67	-11.2609	67	-28.3907	67	4.59221	67	-16.4956	67	-39.9206	67	9.03417
68	68	-9.55296	0	1.42068	68	-32.6023	0	0.5311	68	5.82983	0	1.01369	68	-18.1367	0	2.07805	68	-43.6295	0	2.1081	68	11.5391	0	0.59946	68	-10.1793	68	-31.989	68	6.5991	68	-16.2479	68	-43.5164	68	10.991
69	69	-3.82415	0	3.33013	69	-35.8854	0	0.55292	69	7.85914	0	0.89333	69	-13.196	0	1.68745	69	-46.9089	0	1.97887	69	13.4959	0	0.55332	69	-6.95826	69	-35.3092	69	8.59601	69	-12.9978	69	-46.9541	69	13.0045
70	70	6.03231	0	6.54832	70	-38.8462	0	0.64127	70	9.86914	0	0.78095	70	-1.65149	0	8.60363	70	-49.8724	0	1.82814	70	15.4482	0	0.49383	70	-0.91231	70	-38.342	70	10.5561	70	-4.7351	70	-50.1016	70	15.0174
71	71	17.6961	0	9.18674	71	-41.4964	0	0.76711	71	11.8429	0	0.67561	71	13.1769	0	14.3598	71	-52.4571	0	1.69203	71	17.3654	0	0.42637	71	7.6792	71	-41.0993	71	12.4655	71	9.40586	71	-52.8822	71	16.9955
72	72	26.1324	0	8.92646	72	-43.8339	0	0.90496	72	13.7705	0	0.57465	72	22.7715	0	13.6107	72	-54.6368	0	1.58836	72	19.2358	0	0.35317	72	16.3616	72	-43.5747	72	14.3163	72	22.8164	72	-55.2646	72	18.9264
73	73	28.0561	0	6.03693	73	-45.8326	0	1.04404	73	15.6466	0	0.4753	73	24.7212	0	10.5291	73	-56.3908	0	1.51957	73	21.0537	0	0.27243	73	21.5796	73	-45.7331	73	16.105	73	28.3699	73	-57.2306	73	20.8068
74	74	23.6964	0	2.19054	74	-47.4533	0	1.1841	74	17.4692	0	0.37577	74	21.59	0	8.06258	74	-57.6874	0	1.48424	74	22.81	0	0.18406	74	21.6091	74	-47.5214	74	17.8313	74	27.2276	74	-58.7489	74	22.6298
75	75	15.9611	0	1.17116	75	-48.6615	0	1.32705	75	19.2399	0	0.27629	75	16.2245	0	6.48481	75	-58.4922	0	1.4805	75	24.4905	0	0.09657	75	17.3133	75	-48.8874	75	19.4992	75	22.2311	75	-59.7775	75	24.3813
76	76	8.44587	0	2.45717	76	-49.4378	0	1.47413	76	20.9633	0	0.179	76	10.5959	0	5.04898	76	-58.7862	0	1.50476	76	26.0795	0	0.06727	76	11.1113	76	-49.7952	76	21.116	76	15.6752	76	-60.2844	76	26.043
77	77	3.23539	0	2.2144	77	-49.7796	0	1.62538	77	22.645	0	0.09035	77	5.9794	0	3.53206	77	-58.5767	0	1.55214	77	27.5648	0	0.1386	77	5.50821	77	-50.2295	77	22.6907	77	9.46835	77	-60.2641	77	27.5984
78	78	0.59069	0	1.33996	78	-49.6941	0	1.77877	78	24.2881	0	0.06259	78	2.97531	0	2.21221	78	-57.8942	0	1.6202	78	28.942	0	0.22218	78	1.81253	78	-50.1929	78	24.2296	78	4.85546	78	-59.7406	78	29.0389
79	79	-0.09133	0	0.5512	79	-49.1925	0	1.92953	79	25.8913	0	0.13797	79	1.5357	0	1.3416	79	-56.7822	0	1.71313	79	30.2158	0	0.29855	79	0.09228	79	-49.7018	79	25.7335	79	2.15106	79	-58.7602	79	30.3665
80	80	0.47296	0	0.583	80	-48.2825	0	2.07215	80	27.448	0	0.23562	80	1.25177	0	0.94982	80	-55.2879	0	1.83651	80	31.3983	0	0.36277	80	-0.14158	80	-48.7824	80	27.1965	80	1.03478	80	-57.3798	80	31.5921
81	81	1.72573	0	0.99414	81	-46.9666	0	2.20089	81	28.9468	0	0.34457	81	1.66179	0	0.82111	81	-53.4569	0	1.98869	81	32.5057	0	0.41163	81	0.57809	81	-47.4632	81	28.6076	81	1.00332	81	-55.6556	81	32.7318
82	82	3.28145	0	1.27219	82	-45.24	0	2.31097	82	30.3721	0	0.46546	82	2.40713	0	0.72586	82	-51.3298	0	2.15622	82	33.5521	0	0.44302	82	1.84177	82	-45.7649	82	29.9513	82	1.62182	82	-53.6341	82	33.801
83	83	4.87486	0	1.39308	83	-43.0927	0	2.39802	83	31.7038	0	0.59671	83	3.26602	0	0.59256	83	-48.9404	0	2.31715	83	34.5456	0	0.45648	83	3.35301	83	-43.6927	83	31.2082	83	2.58232	83	-51.3478	83	34.8097
84	84	6.31704	0	1.38616	84	-40.5143	0	2.45876	84	32.9194	0	0.73253	84	4.12586	0	0.43594	84	-46.3167	0	2.4481	84	35.4859	0	0.45321	84	4.88276	84	-41.2382	84	32.3585	84	3.67944	84	-48.8158	84	35.7597
85	85	7.47614	0	1.29468	85	-37.5021	0	2.49193	85	33.9967	0	0.86408	85	4.93178	0	0.31073	85	-43.4842	0	2.53249	85	36.3656	0	0.43621	85	6.2534	85	-38.3897	85	33.3838	85	4.76921	85	-46.0533	85	36.6461
86	86	8.2615	0	1.16356	86	-34.0714	0	2.49853	86	34.9166	0	0.98156	86	5.62879	0	0.28821	86	-40.4704	0	2.56386	86	37.1732	0	0.40964	86	7.33651	86	-35.145	86	34.2693	86	5.72824	86	-43.0797	86	37.4601
87	87	8.60762	0	1.04109	87	-30.2703	0	2.4801	87	35.6671	0	1.07544	87	6.12371	0	0.33555	87	-37.3088	0	2.54268	87	37.8971	0	0.37854	87	8.03754	87	-31.5286	87	35.0067	87	6.4142	87	-39.923	87	38.1912
88	88	8.46732	0	0.97819	88	-26.1909	0	2.4362	88	36.2446	0	1.13744	88	6.28925	0	0.3542	88	-34.0416	0	2.47165	88	38.5288	0	0.34585	88	8.27482	88	-27.6039	88	35.5955	88	6.66696	88	-36.621	88	38.829
89	89	7.83173	0	0.99789	89	-21.9683	0	2.3612	89	36.6563	0	1.16156	89	6.02146	0	0.30643	89	-30.7227	0	2.3543	89	39.0672	0	0.31008	89	7.98406	89	-23.4767	89	36.0429	89	6.37415	89	-33.2241	89	39.3667
90	90	6.75761	0	1.06439	90	-17.7616	0	2.24737	90	36.9195	0	1.14405	90	5.31573	0	0.22716	90	-27.4162	0	2.19561	90	39.52	0	0.26739	90	7.16298	90	-19.2888	90	36.3633	90	5.54518	90	-29.796	90	39.8046
91	91	5.36579	0	1.12014	91	-13.7251	0	2.09434	91	37.0615	0	1.08438	91	4.29569	0	0.26352	91	-24.1937	0	2.00387	91	39.9043	0	0.21855	91	5.90024	91	-15.1983	91	36.5775	91	4.33789	91	-26.4108	91	40.1547
92	92	3.82422	0	1.13435	92	-9.98108	0	1.91487	92	37.1181	0	0.98589	92	3.16295	0	0.4254	92	-21.1267	0	1.79101	92	40.2434	0	0.17965	92	4.37587	92	-11.3533	92	36.7134	92	3.01048	92	-23.1471	92	40.4392
93	93	2.30591	0	1.10171	93	-6.60142	0	1.73078	93	37.129	0	0.8554	93	2.10191	0	0.57446	93	-18.2775	0	1.57258	93	40.5605	0	0.18793	93	2.80708	93	-7.86308	93	36.8043	93	1.80618	93	-20.0793	93	40.6846
94	94	0.94658	0	1.02138	94	-3.60555	0	1.5628	94	37.1305	0	0.7024	94	1.21459	0	0.66484	94	-15.6917	0	1.36433	94	40.8728	0	0.25475	94	1.38036	94	-4.78091	94	36.882	94	0.85047	94	-17.2669	94	40.9132
95	95	-0.17071	0	0.89951	95	-0.9772	0	1.42532	95	37.1486	0	0.53832	95	0.5219	0	0.70511	95	-13.396	0	1.18034	95	41.1857	0	0.35023	95	0.21339	95	-2.10819	95	36.9691	95	0.15427	95	-14.7492	95	41.1357
96	96	-1.01419	0	0.75074	96	1.30758	0	1.324	96	37.1928	0	0.37697	96	0.0012	0	0.71609	96	-11.4019	0	1.03264	96	41.4918	0	0.45178	96	-0.65832	96	0.18322	96	37.0723	96	-0.32661	96	-12.5469	96	41.3487
97	97	-1.58846	0	0.59703	97	3.25593	0	1.25617	97	37.2581	0	0.23397	97	-0.37579	0	0.71476	97	-9.71479	0	0.93164	97	41.7746	0	0.55014	97	-1.25568	97	2.11953	97	37.1834	97	-0.63866	97	-10.6684	97	41.5384
98	98	-1.92266	0	0.46199	98	4.85003	0	1.2113	98	37.3297	0	0.12377	98	-0.63106	0	0.71053	98	-8.34593	0	0.88607	98	42.0154	0	0.64609	98	-1.62233	98	3.70575	98	37.2826	98	-0.81912	98	-9.11836	98	41.6853
99	99	-2.07501	0	0.36414	99	6.05481	0	1.17408	99	37.3921	0	0.05871	99	-0.79283	0	0.70681	99	-7.31969	0	0.90441	99	42.2021	0	0.74648	99	-1.80985	99	4.92543	99	37.3472	99	-0.91559	99	-7.90865	99	41.7722
100	100	-2.13652	0	0.31873	100	6.82786	0	1.13062	100	37.4382	0	0.06494	100	-0.913	0	0.70335	100	-6.66687	0	0.98968	100	42.3328	0	0.85837	100	-1.87646	100	5.7468	100	37.3632	100	-1.00454	100	-7.06184	100	41.7926
101	101	-2.2095	0	0.33502	101	7.13209	0	1.07282	101	37.4721	0	0.12364	101	-1.06396	0	0.70819	101	-6.40475	0	1.12532	101	42.4139	0	0.98463	101	-1.89115	101	6.13696	101	37.3314	101	-1.18107	101	-6.60256	101	41.7509
[truncated: 86 more columns]
