# Supplementary material for: Gait assessment using a 2D video-based motion analysis app in healthy subjects and subjects with lower limb amputation – A pilot study
Source: PLoS One. 2025 May 30;20(5):e0324499. doi: 10.1371/journal.pone.0324499 (PMC12124523; doi:10.1371/journal.pone.0324499)
Supplement: S1 Table — Raw data of all trials (M##) of the healthy subjects (0##) from the gait analysis recorded with the Orthelligent App (OV) and with the Qualisys system (Qual). (ZIP) [file pone.0324499.s001.zip › Subjects_healty_all_trials/003_OV_M1.xlsx]

## Sheet: Fuß L rot
-0.17294	1.4965
0.82954	1.353
1.832	1.3764
2.8345	1.009
3.837	0.5639
4.8395	-0.39654
5.8419	-0.84335
6.8444	-1.3165
7.8469	-1.3302
8.8494	-1.472
9.8519	-1.2398
10.854	-1.0194
11.857	-0.79124
12.859	-0.42692
13.862	0.18535
14.864	0.86203
15.867	1.6139
16.869	2.8128
17.872	4.1145
18.874	4.4334
19.877	4.9361
20.879	5.8124
21.882	7.2685
22.884	8.0071
23.887	8.5973
24.889	9.043
25.892	9.5641
26.894	9.8875
27.897	10.024
28.899	9.9224
29.901	9.5102
30.904	9.7089
31.906	9.6565
32.909	9.5907
33.911	9.1284
34.914	9.2635
35.916	9.5071
36.919	9.4872
37.921	9.1934
38.924	9.365
39.926	9.8543
40.929	9.9836
41.931	10.884
42.934	11.369
43.936	12.12
44.939	12.734
45.941	13.433
46.944	13.684
47.946	14.447
48.949	14.551
49.951	14.495
50.954	14.033
51.956	13.554
52.959	12.572
53.961	11.089
54.963	9.904
55.966	8.4987
56.968	6.5668
57.971	5.9963
58.973	4.5734
59.976	3.6574
60.978	2.7887
61.981	1.6779
62.983	1.6833
63.986	1.39
64.988	1.2049
65.991	1.2394
66.993	1.5699
67.996	1.9226
68.998	1.4806
70.001	1.3375
71.003	0.9925
72.006	0.73816
73.008	0.5136
74.011	0.24197
75.013	-0.61661
76.016	-1.0484
77.018	-1.1448
78.021	-1.1009
79.023	-1.0424
80.025	-0.67467
81.028	-0.3352
82.03	-0.22647
83.033	-0.093077
84.035	0.12099
85.038	0.40006
86.04	0.65135
87.043	0.44289
88.045	0.75453
89.048	1.0071
90.05	0.71694
91.053	0.78987
92.055	1.2464
93.058	1.417
94.06	1.644
95.063	1.8255
96.065	1.781
97.068	1.9471
98.07	2.1602
99.073	2.2571
100.08	2.6363

## Sheet: Fuß L blau
0.18573	-6.9061
1.1819	-6.6507
2.1781	-6.4023
3.1743	-6.1335
4.1705	-5.873
5.1667	-5.5837
6.1629	-5.1773
7.1592	-4.5485
8.1554	-3.7987
9.1516	-2.9663
10.148	-2.2115
11.144	-1.5207
12.14	-0.91688
13.136	-0.4647
14.133	0.069553
15.129	0.66806
16.125	1.248
17.121	1.802
18.117	2.2733
19.114	2.5557
20.11	2.646
21.106	2.7135
22.102	2.987
23.098	3.5772
24.095	4.2919
25.091	5.0724
26.087	5.7908
27.083	6.374
28.079	6.7667
29.076	7.0084
30.072	7.1649
31.068	7.3273
32.064	7.561
33.06	7.8227
34.057	7.9927
35.053	8.0495
36.049	7.9703
37.045	7.7851
38.041	7.6047
39.038	7.5896
40.034	7.6959
41.03	7.9499
42.026	8.4698
43.022	9.076
44.019	9.6363
45.015	10.237
46.011	10.806
47.007	11.414
48.003	12.029
49	12.598
49.996	12.989
50.992	13.572
51.988	13.924
52.985	14.107
53.981	14.08
54.977	13.719
55.973	12.843
56.969	11.955
57.966	10.516
58.962	8.948
59.958	7.2781
60.954	5.556
61.95	3.8534
62.947	2.2016
63.943	0.76168
64.939	-0.55105
65.935	-1.6648
66.931	-2.3315
67.928	-2.6564
68.924	-2.6323
69.92	-2.2316
70.916	-1.6422
71.912	-1.0165
72.909	-0.36581
73.905	0.2049
74.901	0.7727
75.897	1.245
76.893	1.6278
77.89	1.9207
78.886	2.1288
79.882	2.2541
80.878	2.3682
81.874	2.4064
82.871	2.3994
83.867	2.4883
84.863	2.2326
85.859	1.882
86.855	1.4545
87.852	0.75861
88.848	0.015914
89.844	-0.63689
90.84	-1.3677
91.836	-2.1248
92.833	-2.8294
93.829	-3.6145
94.825	-4.205
95.821	-4.952
96.817	-5.6197
97.814	-6.1309
98.81	-6.4434
99.806	-6.5962

## Sheet: Hüfte L rot
0.59203	20.438
1.5862	20.81
2.5804	19.939
3.5746	19.286
4.5688	18.536
5.563	18.047
6.5572	16.571
7.5514	15.368
8.5456	14.781
9.5397	14.079
10.534	12.846
11.528	12.072
12.522	11.627
13.517	10.717
14.511	10.048
15.505	9.0153
16.499	9.0071
17.493	8.4334
18.487	8.5733
19.482	8.9122
20.476	8.5675
21.47	8.7964
22.464	9.0207
23.458	8.9706
24.453	8.3678
25.447	8.3783
26.441	7.47
27.435	6.3373
28.429	5.886
29.424	5.1654
30.418	3.4469
31.412	1.8967
32.406	0.70261
33.4	-0.40006
34.394	-2.2383
35.389	-3.9109
36.383	-5.8794
37.377	-6.7285
38.371	-7.3298
39.365	-9.1413
40.36	-9.0518
41.354	-9.7944
42.348	-11.272
43.342	-11.6
44.336	-11.977
45.331	-12.648
46.325	-13.353
47.319	-13.477
48.313	-13.974
49.307	-14.13
50.302	-14.235
51.296	-14.384
52.29	-14.057
53.284	-13.642
54.278	-12.783
55.272	-12.466
56.267	-12.138
57.261	-11.145
58.255	-9.8067
59.249	-7.8921
60.243	-7.2042
61.238	-5.7961
62.232	-4.3951
63.226	-2.8903
64.22	-0.48176
65.214	0.50976
66.209	1.7914
67.203	3.9223
68.197	5.0055
69.191	6.3951
70.185	8.0395
71.18	9.1076
72.174	9.7991
73.168	10.673
74.162	11.715
75.156	12.393
76.15	13.733
77.145	14.158
78.139	15.109
79.133	16.057
80.127	16.803
81.121	17.678
82.116	19.294
83.11	20.11
84.104	20.576
85.098	21.188
86.092	21.891
87.087	22.184
88.081	22.505
89.075	22.868
90.069	23.153
91.063	23.524
92.058	23.898
93.052	23.684
94.046	23.595
95.04	23.577
96.034	23.869
97.028	23.346
98.023	23.402
99.017	23.59
100.01	23.228

## Sheet: Hüfte R blau
-0.027285	25.77
0.97059	25.615
1.9685	25.489
2.9663	25.326
3.9642	25.067
4.9621	24.688
5.9599	23.803
6.9578	22.425
7.9557	20.591
8.9536	18.488
9.9514	16.453
10.949	14.526
11.947	12.454
12.945	11.104
13.943	9.5415
14.941	7.9295
15.939	6.2123
16.937	5.1214
17.934	4.1731
18.932	3.6681
19.93	3.8251
20.928	4.3618
21.926	5.0254
22.924	5.5873
23.922	6.015
24.92	6.2859
25.917	6.461
26.915	6.473
27.913	6.3597
28.911	6.0814
29.909	5.6702
30.907	5.1304
31.905	4.3
32.903	3.2686
33.9	2.1038
34.898	0.76839
35.896	-0.62575
36.894	-1.9839
37.892	-3.288
38.89	-4.524
39.888	-5.6351
40.885	-6.7316
41.883	-7.7024
42.881	-8.6465
43.879	-9.4617
44.877	-10.145
45.875	-10.765
46.873	-11.296
47.871	-11.801
48.868	-12.257
49.866	-12.59
50.864	-13.098
51.862	-13.54
52.86	-13.837
53.858	-14.046
54.856	-14.272
55.854	-14.369
56.851	-14.654
57.849	-14.899
58.847	-14.954
59.845	-14.8
60.843	-14.358
61.841	-13.731
62.839	-12.698
63.837	-11.444
64.834	-10.058
65.832	-8.6928
66.83	-7.1569
67.828	-5.4431
68.826	-3.5842
69.824	-1.6432
70.822	0.42838
71.82	2.3948
72.817	4.1786
73.815	5.6214
74.813	6.8383
75.811	7.8585
76.809	8.8829
77.807	10.024
78.805	11.297
79.803	12.671
80.8	14.053
81.798	15.486
82.796	16.806
83.794	17.978
84.792	19.171
85.79	20.388
86.788	21.636
87.785	22.818
88.783	23.974
89.781	24.784
90.779	25.413
91.777	25.702
92.775	25.84
93.773	25.96
94.771	26.091
95.768	26
96.766	25.992
97.764	26.012
98.762	26.061
99.76	26.237

## Sheet: Knie L rot
0.77271	9.3953
1.7564	9.3265
2.7401	9.2363
3.7238	9.3142
4.7075	9.4569
5.6912	9.1998
6.6749	8.9563
7.6586	8.7613
8.6423	8.5224
9.626	8.4313
10.61	8.3725
11.593	8.3508
12.577	8.0743
13.561	8.2872
14.545	8.8225
15.528	9.8025
16.512	10.322
17.496	12.207
18.479	13.74
19.463	15.056
20.447	16.49
21.43	17.945
22.414	18.934
23.398	20.159
24.382	21.112
25.365	21.425
26.349	20.997
27.333	19.519
28.316	18.26
29.3	16.978
30.284	15.746
31.268	14.009
32.251	13.021
33.235	9.9238
34.219	8.1397
35.202	6.9574
36.186	4.897
37.17	4.0509
38.153	3.5402
39.137	2.9596
40.121	2.9204
41.105	2.9081
42.088	2.8917
43.072	3.0116
44.056	3.3624
45.039	3.7844
46.023	3.5388
47.007	4.1332
47.99	4.9998
48.974	6.1109
49.958	7.4331
50.942	9.1207
51.925	10.974
52.909	12.761
53.893	15
54.876	17.402
55.86	20.289
56.844	23.87
57.828	26.042
58.811	29.397
59.795	32.112
60.779	35.992
61.762	40.842
62.746	42.916
63.73	45.544
64.713	47.379
65.697	49.389
66.681	51.363
67.665	51.945
68.648	52.554
69.632	53.136
70.616	52.67
71.599	52.267
72.583	49.853
73.567	49.038
74.55	47.239
75.534	44.612
76.518	43.091
77.502	40.989
78.485	37.579
79.469	34.834
80.453	33.284
81.436	30.909
82.42	27.421
83.404	24.657
84.388	22.287
85.371	19.546
86.355	17.481
87.339	15.516
88.322	13.627
89.306	11.441
90.29	10.029
91.273	8.7148
92.257	7.9265
93.241	6.6304
94.225	5.9443
95.208	5.2358
96.192	4.7694
97.176	4.5044
98.159	4.3137
99.143	4.1905

## Sheet: Knie R blau
0.17234	10.826
1.1684	10.925
2.1644	11.16
3.1604	11.574
4.1564	12.031
5.1524	12.749
6.1484	13.998
7.1444	15.635
8.1404	17.746
9.1364	19.766
10.132	21.178
11.128	21.956
12.124	22.1
13.12	22.199
14.116	22.235
15.113	22.155
16.109	22.088
17.105	21.963
18.101	21.383
19.097	20.409
20.093	19.096
21.089	17.95
22.085	17.23
23.081	17.211
24.077	17.835
25.073	18.564
26.069	19.192
27.065	19.635
28.061	19.938
29.057	20.142
30.053	20.132
31.049	19.854
32.045	19.269
33.041	18.428
34.037	17.253
35.033	15.91
36.029	14.427
37.025	12.929
38.021	11.56
39.017	10.347
40.013	9.3343
41.009	8.4301
42.005	7.6198
43.001	7.0925
43.997	6.6823
44.993	6.3953
45.989	6.3017
46.985	6.3099
47.981	6.4032
48.977	6.67
49.973	7.058
50.969	7.5124
51.965	8.1646
52.961	8.9063
53.957	9.7569
54.953	10.784
55.949	11.523
56.945	13.172
57.941	14.766
58.937	16.683
59.933	18.636
60.929	21.04
61.925	24.373
62.921	27.364
63.917	30.94
64.913	34.493
65.909	38.031
66.905	41.617
67.901	45.027
68.897	48.34
69.893	51.512
70.889	54.237
71.885	56.443
72.881	57.896
73.877	58.496
74.873	58.449
75.869	57.713
76.865	56.604
77.861	55.425
78.857	54.195
79.853	52.835
80.849	51.335
81.845	49.657
82.841	47.666
83.837	45.086
84.833	43.318
85.829	41.075
86.825	38.93
87.821	36.688
88.817	34.448
89.813	31.951
90.809	29.063
91.805	26.411
92.801	24.091
93.797	21.515
94.793	20.197
95.789	18.659
96.785	17.229
97.781	16.118
98.777	15.436
99.773	15.263
