# Supplementary material for: Gait assessment using a 2D video-based motion analysis app in healthy subjects and subjects with lower limb amputation – A pilot study
Source: PLoS One. 2025 May 30;20(5):e0324499. doi: 10.1371/journal.pone.0324499 (PMC12124523; doi:10.1371/journal.pone.0324499)
Supplement: S1 Table — Raw data of all trials (M##) of the healthy subjects (0##) from the gait analysis recorded with the Orthelligent App (OV) and with the Qualisys system (Qual). (ZIP) [file pone.0324499.s001.zip › Subjects_healty_all_trials/003_OV_M14.xlsx]

## Sheet: Fuß L rot
0.86028	0.37799
1.8433	0.0089523
2.8262	0.13519
3.8092	-0.52232
4.7922	-0.94495
5.7752	-0.89989
6.7581	-1.257
7.7411	-1.5856
8.7241	-1.1242
9.7071	-1.096
10.69	-1.0136
11.673	-0.36622
12.656	0.57708
13.639	0.70801
14.622	1.7222
15.605	2.9777
16.588	3.4171
17.571	3.9986
18.554	5.1023
19.537	6.3446
20.52	6.8992
21.503	7.9575
22.486	8.601
23.469	8.9631
24.452	9.1509
25.435	9.3299
26.418	9.5346
27.401	9.3922
28.384	9.5828
29.367	10.093
30.35	10.087
31.333	9.7676
32.316	9.7461
33.299	9.9116
34.282	10.077
35.264	10.452
36.247	10.624
37.23	10.807
38.213	11.067
39.196	11.58
40.179	12.142
41.162	12.601
42.145	12.864
43.128	12.936
44.111	13.005
45.094	12.747
46.077	12.23
47.06	11.19
48.043	10.516
49.026	9.083
50.009	7.8185
50.992	6.1494
51.975	4.5364
52.958	3.0931
53.941	2.0491
54.924	0.22801
55.907	-0.88041
56.89	-2.0209
57.873	-2.8687
58.856	-3.4874
59.839	-3.664
60.822	-3.8766
61.805	-3.9677
62.788	-3.8008
63.771	-3.8887
64.754	-3.4636
65.737	-3.1434
66.72	-2.8399
67.703	-2.1857
68.686	-2.0836
69.669	-1.5609
70.652	-0.95557
71.635	-0.46991
72.618	-0.096759
73.601	0.27543
74.584	0.51899
75.567	0.83907
76.55	0.92435
77.533	1.0618
78.515	1.4386
79.498	1.6829
80.481	1.4183
81.464	1.2257
82.447	0.80235
83.43	0.42563
84.413	-0.55076
85.396	-0.5448
86.379	-1.0132
87.362	-1.3591
88.345	-1.2337
89.328	-1.3947
90.311	-1.4225
91.294	-1.0071
92.277	-0.77509
93.26	-0.48363
94.243	-0.24372
95.226	0.13234
96.209	0.56113
97.192	0.77715
98.175	0.87745
99.158	1.0423

## Sheet: Fuß R blau
0.21008	-1.119
1.2078	-1.0749
2.2056	-1.071
3.2033	-1.0734
4.2011	-1.0895
5.1989	-1.3352
6.1966	-1.5631
7.1944	-1.7448
8.1921	-1.8557
9.1899	-1.8733
10.188	-1.7818
11.185	-1.6098
12.183	-1.3463
13.181	-1.0073
14.179	-0.52884
15.176	0.0070137
16.174	0.66522
17.172	1.4604
18.17	2.2988
19.167	3.2275
20.165	4.2652
21.163	5.3324
22.161	6.3572
23.158	7.2567
24.156	8.0923
25.154	8.8398
26.152	9.4874
27.149	10.032
28.147	10.489
29.145	10.838
30.143	11.082
31.14	11.22
32.138	11.368
33.136	11.436
34.134	11.485
35.131	11.507
36.129	11.624
37.127	11.746
38.125	11.754
39.123	11.863
40.12	12.035
41.118	12.25
42.116	12.452
43.114	12.676
44.111	13.031
45.109	13.257
46.107	13.451
47.105	13.488
48.102	13.512
49.1	13.433
50.098	13.194
51.096	12.745
52.093	12.187
53.091	11.198
54.089	10.021
55.087	8.6738
56.084	7.1228
57.082	5.4406
58.08	3.8297
59.078	2.2816
60.075	1.0427
61.073	-0.017018
62.071	-0.90907
63.069	-1.6679
64.066	-2.2581
65.064	-2.6265
66.062	-2.7973
67.06	-2.7508
68.057	-2.557
69.055	-2.0793
70.053	-1.3519
71.051	-0.48116
72.048	0.43382
73.046	1.24
74.044	1.8788
75.042	2.35
76.039	2.7303
77.037	3.1101
78.035	3.4714
79.033	3.8209
80.03	4.0471
81.028	4.1401
82.026	3.9593
83.024	3.6588
84.021	3.254
85.019	2.7273
86.017	2.139
87.015	1.554
88.012	1.0427
89.01	0.61288
90.008	0.19807
91.006	-0.28119
92.004	-0.88691
93.001	-1.7006
93.999	-2.2245
94.997	-2.7628
95.995	-3.1151
96.992	-3.3371
97.99	-3.4415
98.988	-3.5042
99.986	-3.5365

## Sheet: Hüfte L rot
0.47012	26.417
1.4634	26.008
2.4567	26.03
3.45	25.803
4.4433	25.287
5.4366	24.888
6.4299	23.655
7.4232	23.064
8.4165	22.044
9.4098	21.289
10.403	20.549
11.396	19.692
12.39	19.322
13.383	17.756
14.376	16.599
15.37	15.913
16.363	14.918
17.356	14.097
18.349	12.587
19.343	11.927
20.336	10.969
21.329	9.6344
22.323	7.9819
23.316	6.7702
24.309	5.289
25.302	3.7424
26.296	1.5061
27.289	-0.52202
28.282	-2.1339
29.276	-3.1772
30.269	-4.9563
31.262	-6.7847
32.256	-8.7623
33.249	-9.5175
34.242	-11.749
35.235	-12.57
36.229	-13.777
37.222	-14.451
38.215	-15.346
39.209	-16.025
40.202	-17.422
41.195	-18.055
42.188	-18.291
43.182	-18.986
44.175	-19.805
45.168	-20.059
46.162	-19.779
47.155	-20.39
48.148	-20.826
49.142	-20.628
50.135	-20.092
51.128	-19.505
52.121	-18.79
53.115	-18.019
54.108	-16.865
55.101	-15.598
56.095	-13.753
57.088	-12.02
58.081	-9.9781
59.074	-8.1112
60.068	-7.4898
61.061	-5.1134
62.054	-2.947
63.048	-0.72147
64.041	0.16751
65.034	2.3478
66.028	3.2523
67.021	5.6697
68.014	7.243
69.007	8.1897
70.001	9.3698
70.994	10.417
71.987	11.117
72.981	11.537
73.974	12.746
74.967	13.676
75.96	14.27
76.954	14.799
77.947	14.948
78.94	16.055
79.934	16.814
80.927	17.829
81.92	18.834
82.914	19.721
83.907	20.704
84.9	21.787
85.893	22.752
86.887	23.9
87.88	24.884
88.873	25.738
89.867	26.327
90.86	26.894
91.853	27.635
92.847	27.988
93.84	28.661
94.833	28.966
95.826	29.212
96.82	29.186
97.813	29.106
98.806	29.049
99.8	28.909

## Sheet: Hüfte R blau
0.3224	25.43
1.3178	25.399
2.3131	25.173
3.3085	24.819
4.3038	24.187
5.2992	23.555
6.2946	22.857
7.2899	21.943
8.2853	20.974
9.2807	19.927
10.276	18.848
11.271	17.715
12.267	16.665
13.262	15.578
14.257	14.482
15.253	13.523
16.248	12.575
17.244	11.656
18.239	10.803
19.234	10.046
20.23	9.368
21.225	8.766
22.22	8.1615
23.216	7.6396
24.211	7.109
25.206	6.4843
26.202	5.6959
27.197	4.7318
28.193	3.6158
29.188	2.4055
30.183	1.0976
31.179	-0.29887
32.174	-1.7025
33.169	-3.1697
34.165	-4.6515
35.16	-6.1324
36.155	-7.6258
37.151	-9.2332
38.146	-10.573
39.142	-12.007
40.137	-13.24
41.132	-14.294
42.128	-15.173
43.123	-15.858
44.118	-16.495
45.114	-17.063
46.109	-17.544
47.104	-17.952
48.1	-18.255
49.095	-18.543
50.091	-18.62
51.086	-18.883
52.081	-18.955
53.077	-19.172
54.072	-19.032
55.067	-18.866
56.063	-18.599
57.058	-18.191
58.053	-17.597
59.049	-16.921
60.044	-15.791
61.04	-14.476
62.035	-13.03
63.03	-11.615
64.026	-10.079
65.021	-8.3012
66.016	-6.5257
67.012	-4.6634
68.007	-2.7259
69.002	-0.60828
69.998	1.2162
70.993	3.0414
71.989	4.8964
72.984	6.5976
73.979	8.2159
74.975	9.7428
75.97	11.151
76.965	12.46
77.961	13.792
78.956	15.071
79.951	16.355
80.947	17.353
81.942	18.637
82.937	19.903
83.933	21.046
84.928	22.055
85.924	22.997
86.919	24.161
87.914	24.867
88.91	25.575
89.905	26.201
90.9	26.761
91.896	27.204
92.891	27.404
93.886	27.776
94.882	28.075
95.877	28.319
96.873	28.572
97.868	28.758
98.863	28.865
99.859	28.909

## Sheet: Knie L rot
0.81023	9.0047
1.7957	9.2689
2.7811	9.6107
3.7665	9.3769
4.752	9.3243
5.7374	9.089
6.7228	8.8969
7.7082	8.256
8.6937	7.7157
9.6791	7.5241
10.665	7.5438
11.65	8.1973
12.635	7.9658
13.621	8.1647
14.606	8.6884
15.592	9.7647
16.577	11.353
17.563	12.799
18.548	13.676
19.533	14.823
20.519	16.512
21.504	18.585
22.49	19.678
23.475	19.955
24.461	20.968
25.446	21.238
26.431	20.543
27.417	19.197
28.402	18.002
29.388	17.548
30.373	16.286
31.359	14.418
32.344	12.651
33.329	10.381
34.315	8.332
35.3	6.5577
36.286	4.3513
37.271	4.1476
38.257	2.918
39.242	2.6938
40.227	2.0104
41.213	2.5106
42.198	2.7466
43.184	2.9793
44.169	3.2336
45.155	3.3531
46.14	3.3899
47.125	4.2461
48.111	4.8983
49.096	6.052
50.082	7.4117
51.067	8.4956
52.053	10.948
53.038	12.553
54.023	15.087
55.009	17.426
55.994	19.157
56.98	23.548
57.965	26.946
58.951	29.646
59.936	31.944
60.921	36.6
61.907	40.815
62.892	42.97
63.878	46.086
64.863	47.922
65.849	50.171
66.834	50.785
67.819	51.951
68.805	52.335
69.79	52.908
70.776	52.204
71.761	51.281
72.747	49.997
73.732	47.702
74.717	45.567
75.703	43.954
76.688	42.361
77.674	39.792
78.659	37.182
79.645	34.103
80.63	31.469
81.615	28.895
82.601	26.09
83.586	23.955
84.572	21.896
85.557	18.822
86.543	17.054
87.528	14.985
88.513	12.784
89.499	11.169
90.484	9.4563
91.47	8.2526
92.455	7.2614
93.441	5.9453
94.426	5.7382
95.411	5.3062
96.397	4.4098
97.382	3.8733
98.368	3.7004
99.353	3.7933

## Sheet: Knie R blau
0.23238	10.833
1.2273	10.908
2.2222	11.181
3.2171	11.57
4.212	12.049
5.2069	12.751
6.2018	13.916
7.1968	15.68
8.1917	17.791
9.1866	19.78
10.181	21.118
11.176	21.843
12.171	21.991
13.166	22.104
14.161	22.111
15.156	22.062
16.151	22.003
17.146	21.816
18.141	21.212
19.136	20.225
20.131	18.904
21.125	17.703
22.12	17.086
23.115	17.041
24.11	17.671
25.105	18.403
26.1	18.981
27.095	19.457
28.09	19.746
29.085	19.94
30.08	19.921
31.075	19.655
32.07	19.026
33.064	18.171
34.059	16.988
35.054	15.628
36.049	14.137
37.044	12.638
38.039	11.265
39.034	10.035
40.029	9.0357
41.024	8.0898
42.019	7.3317
43.014	6.8481
44.008	6.4381
45.003	6.1282
45.998	5.9851
46.993	5.9868
47.988	6.0611
48.983	6.1949
49.978	6.6231
50.973	7.1477
51.968	7.8049
52.963	8.5646
53.958	9.4849
54.952	10.507
55.947	11.605
56.942	12.847
57.937	14.463
58.932	16.107
59.927	18.154
60.922	20.636
61.917	23.697
62.912	26.893
63.907	30.389
64.902	34.004
65.896	37.546
66.891	41.075
67.886	44.579
68.881	47.879
69.876	50.885
70.871	53.753
71.866	55.938
72.861	57.356
73.856	57.998
74.851	57.936
75.846	57.211
76.84	56.095
77.835	54.908
78.83	53.67
79.825	52.294
80.82	50.752
81.815	49.118
82.81	47.207
83.805	45.019
84.8	42.743
85.795	40.51
86.79	38.304
87.784	36.158
88.779	33.913
89.774	31.434
90.769	28.543
91.764	25.898
92.759	23.511
93.754	21.573
94.749	19.708
95.744	18.068
96.739	16.615
97.734	15.474
98.729	14.759
99.723	13.869
