# Supplementary material for: Gait assessment using a 2D video-based motion analysis app in healthy subjects and subjects with lower limb amputation – A pilot study
Source: PLoS One. 2025 May 30;20(5):e0324499. doi: 10.1371/journal.pone.0324499 (PMC12124523; doi:10.1371/journal.pone.0324499)
Supplement: S1 Table — Raw data of all trials (M##) of the healthy subjects (0##) from the gait analysis recorded with the Orthelligent App (OV) and with the Qualisys system (Qual). (ZIP) [file pone.0324499.s001.zip › Subjects_healty_all_trials/003_OV_M18.xlsx]

## Sheet: Fuß L rot
0.81247	-1.1044
1.7981	-1.3134
2.7836	-1.7838
3.7692	-1.6625
4.7548	-1.6391
5.7404	-1.84
6.726	-2.0883
7.7116	-2.1497
8.6972	-2.0387
9.6828	-1.4034
10.668	-1.0561
11.654	-0.72324
12.64	0.24079
13.625	0.63184
14.611	1.8395
15.596	3.039
16.582	3.9911
17.568	4.7417
18.553	5.4013
19.539	6.1053
20.524	7.5593
21.51	7.9453
22.495	8.8441
23.481	9.5562
24.467	10.223
25.452	10.601
26.438	10.727
27.423	11.014
28.409	11.108
29.395	11.334
30.38	11.215
31.366	10.895
32.351	10.941
33.337	11.06
34.323	11.423
35.308	11.787
36.294	12.157
37.279	12.215
38.265	12.136
39.251	12.147
40.236	12.219
41.222	12.317
42.207	12.368
43.193	12.217
44.178	11.76
45.164	11.054
46.15	9.8326
47.135	8.6288
48.121	7.235
49.106	5.6256
50.092	2.9702
51.078	0.61636
52.063	-0.95966
53.049	-3.0049
54.034	-5.0193
55.02	-6.5784
56.006	-7.2302
56.991	-8.2685
57.977	-8.3037
58.962	-8.5407
59.948	-8.5859
60.934	-8.8231
61.919	-8.3504
62.905	-7.5562
63.89	-6.6688
64.876	-5.6599
65.861	-4.1321
66.847	-3.2695
67.833	-1.6988
68.818	-0.019045
69.804	0.56541
70.789	0.92929
71.775	1.7055
72.761	2.5951
73.746	3.0122
74.732	3.2903
75.717	3.4036
76.703	3.4867
77.689	3.3782
78.674	3.2038
79.66	3.1646
80.645	3.1485
81.631	3.2907
82.617	3.3013
83.602	2.9921
84.588	3.1306
85.573	2.9232
86.559	2.2123
87.544	1.9441
88.53	1.7795
89.516	1.6934
90.501	1.6937
91.487	1.8716
92.472	2.1064
93.458	1.9296
94.444	1.9748
95.429	2.1721
96.415	2.2732
97.4	2.2705
98.386	2.2678
99.372	2.3233

## Sheet: Fuß R blau
0.63969	-2.0067
1.6322	-1.8737
2.6246	-1.9032
3.6171	-1.9535
4.6096	-1.9146
5.6021	-2.0451
6.5945	-2.1388
7.587	-2.1822
8.5795	-2.1844
9.572	-2.0823
10.564	-1.8882
11.557	-1.5593
12.549	-1.0763
13.542	-0.42647
14.534	0.31298
15.527	1.1807
16.519	2.1266
17.512	3.1438
18.504	4.1749
19.497	5.2747
20.489	6.3827
21.482	7.4953
22.474	8.5242
23.467	9.4376
24.459	10.241
25.452	10.989
26.444	11.611
27.436	12.128
28.429	12.512
29.421	12.719
30.414	12.824
31.406	12.835
32.399	12.752
33.391	12.612
34.384	12.464
35.376	12.335
36.369	12.3
37.361	12.298
38.354	12.3
39.346	12.42
40.339	12.447
41.331	12.428
42.324	12.447
43.316	12.358
44.309	12.068
45.301	11.575
46.293	10.833
47.286	9.7771
48.278	8.4912
49.271	6.7042
50.263	5.0829
51.256	3.2247
52.248	1.2089
53.241	-0.47494
54.233	-2.1529
55.226	-3.6246
56.218	-4.9328
57.211	-6.0438
58.203	-6.9019
59.196	-7.5507
60.188	-7.9633
61.181	-8.1132
62.173	-7.9343
63.166	-7.4483
64.158	-6.6765
65.151	-5.7177
66.143	-4.6923
67.135	-3.6166
68.128	-2.5487
69.12	-1.5584
70.113	-0.63081
71.105	0.14685
72.098	0.84981
73.09	1.4181
74.083	1.8834
75.075	2.1873
76.068	2.2557
77.06	2.3453
78.053	2.3937
79.045	1.9924
80.038	1.6786
81.03	1.2964
82.023	0.85757
83.015	0.33831
84.008	-0.19441
85	-0.74933
85.992	-1.5077
86.985	-1.9172
87.977	-2.1807
88.97	-2.3698
89.962	-2.4004
90.955	-2.4509
91.947	-2.4079
92.94	-2.3246
93.932	-2.246
94.925	-2.1149
95.917	-1.9161
96.91	-1.6804
97.902	-1.4791
98.895	-1.3479
99.887	-1.3289

## Sheet: Hüfte L rot
0.22674	31.668
1.223	31.813
2.2193	31.673
3.2156	31.064
4.2118	30.751
5.2081	30.495
6.2044	29.969
7.2007	29.34
8.1969	28.412
9.1932	27.204
10.189	26.424
11.186	25.721
12.182	24.146
13.178	23.474
14.175	22.31
15.171	20.188
16.167	19.064
17.163	17.856
18.16	16.998
19.156	16.091
20.152	14.466
21.148	13.129
22.145	10.477
23.141	9.8309
24.137	7.8917
25.134	5.3549
26.13	3.6698
27.126	1.5254
28.122	-0.19742
29.119	-2.8047
30.115	-4.88
31.111	-5.9233
32.107	-8.0751
33.104	-10.377
34.1	-11.731
35.096	-12.981
36.093	-14.671
37.089	-17.006
38.085	-17.28
39.081	-18.084
40.078	-18.929
41.074	-19.563
42.07	-20.134
43.066	-20.418
44.063	-20.674
45.059	-20.914
46.055	-21.208
47.052	-20.902
48.048	-20.684
49.044	-20.815
50.04	-20.409
51.037	-19.995
52.033	-18.879
53.029	-17.99
54.025	-16.866
55.022	-16.746
56.018	-15.118
57.014	-12.815
58.011	-11.763
59.007	-11.05
60.003	-9.35
60.999	-8.5254
61.996	-5.587
62.992	-4.1845
63.988	-3.0495
64.984	-0.88028
65.981	1.0991
66.977	3.3849
67.973	5.0687
68.97	5.7982
69.966	6.6313
70.962	8.6463
71.958	10.592
72.955	11.589
73.951	12.556
74.947	14.073
75.943	15.974
76.94	17.519
77.936	18.418
78.932	19.473
79.929	20.402
80.925	21.569
81.921	22.567
82.917	23.402
83.914	24.181
84.91	25.084
85.906	26.393
86.902	27.559
87.899	28.204
88.895	28.762
89.891	29.158
90.888	29.568
91.884	30.47
92.88	30.829
93.876	30.871
94.873	30.474
95.869	30.62
96.865	30.759
97.861	30.964
98.858	31.201
99.854	31.797

## Sheet: Hüfte R blau
0.31514	32.24
1.3088	32.067
2.3024	31.877
3.296	31.525
4.2896	31.107
5.2832	30.713
6.2769	30.022
7.2705	29.193
8.2641	28.213
9.2577	27.091
10.251	25.837
11.245	24.487
12.239	23.078
13.232	21.649
14.226	20.177
15.219	18.7
16.213	17.249
17.207	15.812
18.2	14.41
19.194	13.072
20.188	11.817
21.181	10.568
22.175	9.296
23.168	7.9569
24.162	6.5829
25.156	5.0042
26.149	3.3923
27.143	1.7058
28.137	0.034585
29.13	-1.6774
30.124	-3.4353
31.117	-5.2434
32.111	-7.0148
33.105	-8.9592
34.098	-11.014
35.092	-12.573
36.085	-14.261
37.079	-15.729
38.073	-16.968
39.066	-17.94
40.06	-18.865
41.054	-19.616
42.047	-20.204
43.041	-20.694
44.034	-21.094
45.028	-21.424
46.022	-21.748
47.015	-21.76
48.009	-21.75
49.003	-21.658
49.996	-21.637
50.99	-21.497
51.983	-21.063
52.977	-20.747
53.971	-20.109
54.964	-19.204
55.958	-18.012
56.952	-16.606
57.945	-14.987
58.939	-13.277
59.932	-11.483
60.926	-9.5989
61.92	-7.5847
62.913	-5.4849
63.907	-3.3478
64.901	-1.0162
65.894	1.1937
66.888	3.6
67.881	6.0816
68.875	8.4553
69.869	10.664
70.862	12.747
71.856	14.75
72.849	16.512
73.843	18.272
74.837	19.951
75.83	21.544
76.824	23.047
77.818	24.283
78.811	25.614
79.805	26.817
80.798	27.873
81.792	28.738
82.786	29.439
83.779	30.015
84.773	30.51
85.767	31.053
86.76	31.274
87.754	31.515
88.747	31.778
89.741	31.979
90.735	32.171
91.728	32.32
92.722	32.437
93.716	32.568
94.709	32.648
95.703	32.759
96.696	32.816
97.69	32.908
98.684	32.941
99.677	33.026

## Sheet: Knie L rot
0.47399	17.053
1.4613	16.888
2.4486	17.853
3.4358	17.966
4.4231	18.679
5.4104	19.15
6.3977	20.187
7.385	20.754
8.3723	21.665
9.3596	21.914
10.347	22.089
11.334	22.505
12.321	22.47
13.309	22.827
14.296	23.149
15.283	22.969
16.271	22.605
17.258	22.65
18.245	22.898
19.232	23.262
20.22	22.814
21.207	21.656
22.194	21.016
23.182	19.588
24.169	18.414
25.156	16.526
26.143	16.03
27.131	14.149
28.118	12.359
29.105	11.11
30.093	9.3551
31.08	7.0437
32.067	5.463
33.054	3.6601
34.042	2.0278
35.029	1.4799
36.016	0.6107
37.004	0.2632
37.991	0.20558
38.978	-0.11922
39.965	0.24084
40.953	1.2653
41.94	2.3085
42.927	2.9741
43.915	4.6732
44.902	6.022
45.889	7.6804
46.876	8.8816
47.864	11.167
48.851	12.732
49.838	15.237
50.826	17.776
51.813	20.275
52.8	23.362
53.787	26.156
54.775	29.845
55.762	32.364
56.749	36.622
57.737	39.783
58.724	42.424
59.711	44.493
60.698	47.77
61.686	49.826
62.673	51.268
63.66	53.292
64.648	54.232
65.635	55.558
66.622	56.412
67.609	56.856
68.597	56.087
69.584	54.936
70.571	53.496
71.559	51.703
72.546	49.415
73.533	47.956
74.52	45.529
75.508	43.159
76.495	40.391
77.482	37.674
78.47	36.611
79.457	33.189
80.444	30.328
81.431	28.603
82.419	26.381
83.406	23.423
84.393	21.61
85.381	19.295
86.368	18.049
87.355	17.035
88.342	15.149
89.33	14.476
90.317	13.792
91.304	12.616
92.292	11.366
93.279	10.706
94.266	10.221
95.253	9.955
96.241	9.7762
97.228	9.4053
98.215	9.2875
99.203	9.2669

## Sheet: Knie R blau
0.44673	18.051
1.4415	18.302
2.4362	18.8
3.4309	19.351
4.4257	19.886
5.4204	20.637
6.4152	21.256
7.4099	21.67
8.4046	21.957
9.3994	22.093
10.394	22.1
11.389	22.02
12.384	21.909
13.378	21.81
14.373	21.607
15.368	21.431
16.363	21.38
17.357	21.369
18.352	21.365
19.347	21.362
20.341	21.362
21.336	21.355
22.331	21.187
23.326	20.722
24.32	20.095
25.315	19.285
26.31	18.285
27.305	17.178
28.299	15.912
29.294	14.487
30.289	12.981
31.284	11.23
32.278	9.5287
33.273	7.825
34.268	6.0756
35.263	4.9187
36.257	3.881
37.252	3.1857
38.247	2.8988
39.241	2.9503
40.236	3.4265
41.231	4.1509
42.226	5.1244
43.22	6.3591
44.215	7.7878
45.21	9.4284
46.205	11.181
47.199	13.122
48.194	15.243
49.189	17.213
50.184	19.431
51.178	21.662
52.173	23.988
53.168	26.248
54.163	28.915
55.157	31.77
56.152	34.858
57.147	38.052
58.141	41.263
59.136	44.369
60.131	47.331
61.126	49.985
62.12	52.632
63.115	54.881
64.11	56.914
65.105	58.701
66.099	60.222
67.094	61.452
68.089	62.356
69.084	62.822
70.078	62.835
71.073	62.218
72.068	61.057
73.063	59.578
74.057	57.788
75.052	55.752
76.047	53.442
77.041	50.871
78.036	47.942
79.031	45.415
80.026	42.732
81.02	39.494
82.015	36.395
83.01	33.279
84.005	30.332
84.999	27.376
85.994	24.562
86.989	22.35
87.984	20.374
88.978	18.622
89.973	17.183
90.968	16.002
91.963	15.043
92.957	14.248
93.952	13.706
94.947	13.366
95.941	13.176
96.936	13.077
97.931	13.073
98.926	13.101
99.92	13.066
