# Supplementary material for: Gait assessment using a 2D video-based motion analysis app in healthy subjects and subjects with lower limb amputation – A pilot study
Source: PLoS One. 2025 May 30;20(5):e0324499. doi: 10.1371/journal.pone.0324499 (PMC12124523; doi:10.1371/journal.pone.0324499)
Supplement: S1 Table — Raw data of all trials (M##) of the healthy subjects (0##) from the gait analysis recorded with the Orthelligent App (OV) and with the Qualisys system (Qual). (ZIP) [file pone.0324499.s001.zip › Subjects_healty_all_trials/003_OV_ME1.xlsx]

## Sheet: Fuß L rot
1.1539	-2.7807
2.1435	-2.486
3.1332	-2.1339
4.1229	-1.858
5.1126	-1.6824
6.1022	-1.6099
7.0919	-1.5559
8.0816	-1.3321
9.0713	-0.62726
10.061	-0.29243
11.051	0.37877
12.04	0.89382
13.03	0.91525
14.02	1.6146
15.009	2.6661
15.999	3.4322
16.989	3.8137
17.978	4.2914
18.968	5.2387
19.958	6.2456
20.947	6.4242
21.937	6.89
22.927	7.3964
23.916	8.4653
24.906	9.2151
25.896	9.5888
26.885	9.8778
27.875	9.9874
28.865	10.015
29.854	10.038
30.844	10.089
31.834	10.241
32.823	10.295
33.813	10.389
34.803	10.439
35.793	10.493
36.782	10.827
37.772	11.084
38.762	11.101
39.751	11.275
40.741	11.606
41.731	12.038
42.72	12.475
43.71	12.992
44.7	13.488
45.689	13.53
46.679	13.859
47.669	13.548
48.658	13.028
49.648	12.602
50.638	11.887
51.627	10.865
52.617	8.848
53.607	7.5557
54.596	6.7131
55.586	4.8176
56.576	3.3913
57.565	2.5732
58.555	1.4618
59.545	0.62211
60.534	-0.62153
61.524	-0.82676
62.514	-1.2788
63.503	-1.8122
64.493	-1.9216
65.483	-1.2193
66.472	-0.78906
67.462	-0.86666
68.452	-0.16346
69.441	0.38044
70.431	0.53157
71.421	0.75515
72.411	0.96898
73.4	1.1566
74.39	1.3734
75.38	1.5554
76.369	1.6789
77.359	1.5913
78.349	1.3188
79.338	0.96111
80.328	0.62581
81.318	0.23084
82.307	-0.22119
83.297	-0.61008
84.287	-0.99262
85.276	-1.4741
86.266	-2.0936
87.256	-2.9134
88.245	-4.0014
89.235	-4.7404
90.225	-5.3468
91.214	-5.7274
92.204	-6.075
93.194	-6.3995
94.183	-6.6274
95.173	-6.8029
96.163	-7.0049
97.152	-8.0339
98.142	-8.3865
99.132	-8.4896
100.12	-8.5359

## Sheet: Fuß R blau
0.47436	-0.50385
1.4676	-0.43935
2.4608	-0.39239
3.454	-0.31883
4.4472	-0.25184
5.4404	-0.13933
6.4336	-0.0045039
7.4268	0.20622
8.42	0.60345
9.4132	1.0793
10.406	1.6029
11.4	2.1593
12.393	2.7197
13.386	3.296
14.379	3.8424
15.372	4.3921
16.366	4.9364
17.359	5.4062
18.352	5.8515
19.345	6.2409
20.339	6.5248
21.332	6.7928
22.325	6.9668
23.318	7.09
24.311	7.1888
25.305	7.2867
26.298	7.3512
27.291	7.4587
28.284	7.5923
29.277	7.7555
30.271	7.9759
31.264	8.2108
32.257	8.4697
33.25	9.0208
34.243	9.5389
35.237	10.124
36.23	10.709
37.223	11.319
38.216	11.944
39.21	12.582
40.203	13.21
41.196	13.803
42.189	14.31
43.182	14.723
44.176	14.95
45.169	14.998
46.162	14.768
47.155	14.267
48.148	13.407
49.142	12.13
50.135	10.9
51.128	9.1707
52.121	7.2702
53.114	5.1891
54.108	3.1698
55.101	1.229
56.094	-0.67193
57.087	-2.0987
58.081	-3.3745
59.074	-4.4044
60.067	-5.0745
61.06	-5.4767
62.053	-5.5267
63.047	-5.323
64.04	-4.8127
65.033	-4.185
66.026	-3.3781
67.019	-2.4645
68.013	-1.598
69.006	-0.78013
69.999	-0.028805
70.992	0.51782
71.985	1.0175
72.979	1.2991
73.972	1.4374
74.965	1.5599
75.958	1.5791
76.951	1.4672
77.945	1.353
78.938	1.1479
79.931	0.92736
80.924	0.44157
81.918	0.020646
82.911	-0.23742
83.904	-0.81202
84.897	-1.1915
85.89	-1.4955
86.884	-1.6906
87.877	-1.8633
88.87	-1.9844
89.863	-2.0424
90.856	-2.1207
91.85	-2.1425
92.843	-2.0713
93.836	-2.0003
94.829	-1.926
95.822	-1.8325
96.816	-1.7321
97.809	-1.635
98.802	-1.5771
99.795	-1.4977

## Sheet: Hüfte L rot
0.12486	26.714
1.117	26.402
2.1092	25.904
3.1014	25.374
4.0936	24.605
5.0857	23.369
6.0779	22.699
7.0701	21.624
8.0623	20.055
9.0544	18.568
10.047	16.767
11.039	15.035
12.031	14.136
13.023	13.168
14.015	11.982
15.007	10.669
16	9.9896
16.992	8.8786
17.984	7.9774
18.976	7.5007
19.968	6.8499
20.961	5.927
21.953	4.789
22.945	4.5355
23.937	3.259
24.929	2.2861
25.921	1.4863
26.914	1.2066
27.906	-0.23153
28.898	-1.7517
29.89	-2.2082
30.882	-4.2161
31.874	-4.5072
32.867	-5.4393
33.859	-7.3391
34.851	-7.4584
35.843	-8.8543
36.835	-9.7801
37.827	-11.091
38.82	-11.966
39.812	-12.477
40.804	-12.958
41.796	-13.613
42.788	-14.409
43.781	-14.739
44.773	-15.007
45.765	-15.363
46.757	-15.612
47.749	-15.789
48.741	-15.966
49.734	-16.451
50.726	-15.944
51.718	-15.514
52.71	-14.98
53.702	-14.343
54.694	-13.332
55.687	-12.132
56.679	-10.284
57.671	-8.9499
58.663	-6.7755
59.655	-4.5835
60.648	-3.6786
61.64	-2.4886
62.632	0.0095473
63.624	2.0346
64.616	3.3506
65.608	4.7051
66.601	6.8451
67.593	8.6334
68.585	9.8771
69.577	11.613
70.569	12.679
71.561	13.745
72.554	15.038
73.546	16.393
74.538	18.114
75.53	19.485
76.522	20.387
77.514	21.664
78.507	21.602
79.499	22.593
80.491	23.701
81.483	24.059
82.475	24.809
83.468	25.733
84.46	25.846
85.452	26.101
86.444	25.811
87.436	25.372
88.428	24.846
89.421	25.122
90.413	25.536
91.405	25.556
92.397	25.573
93.389	25.592
94.381	25.352
95.374	24.596
96.366	23.863
97.358	24.026
98.35	24.195
99.342	24.173

## Sheet: Hüfte R blau
0.14563	26.029
1.14	25.562
2.1343	24.783
3.1286	23.755
4.123	22.603
5.1173	21.304
6.1116	19.933
7.106	18.433
8.1003	17.353
9.0946	16.094
10.089	14.886
11.083	13.691
12.078	12.532
13.072	11.416
14.066	10.36
15.061	9.3352
16.055	8.237
17.049	7.261
18.044	6.2814
19.038	5.2487
20.032	4.1806
21.027	3.0328
22.021	1.8665
23.015	0.63391
24.01	-0.60731
25.004	-1.8782
25.998	-3.1052
26.993	-4.303
27.987	-5.4047
28.981	-6.4603
29.976	-7.4895
30.97	-8.5478
31.964	-9.9314
32.959	-10.628
33.953	-11.602
34.947	-12.577
35.942	-13.588
36.936	-14.549
37.93	-15.468
38.925	-16.31
39.919	-17.091
40.913	-17.777
41.908	-18.417
42.902	-18.994
43.896	-19.487
44.891	-19.925
45.885	-20.218
46.879	-20.402
47.874	-20.451
48.868	-20.417
49.862	-20.138
50.857	-19.759
51.851	-19.136
52.845	-18.38
53.84	-17.377
54.834	-16.175
55.828	-14.667
56.823	-13.154
57.817	-11.42
58.811	-9.5684
59.806	-7.5506
60.8	-5.3347
61.794	-3.1372
62.789	-0.96259
63.783	1.3159
64.777	3.6332
65.772	5.6905
66.766	7.5828
67.76	9.421
68.755	11.087
69.749	12.66
70.743	14.379
71.738	15.836
72.732	17.306
73.726	19.004
74.721	20.265
75.715	21.571
76.709	22.72
77.704	23.823
78.698	24.801
79.692	25.665
80.687	26.449
81.681	27.154
82.675	27.775
83.67	28.334
84.664	28.859
85.658	29.196
86.653	29.533
87.647	29.658
88.641	29.689
89.636	29.649
90.63	29.588
91.624	29.559
92.619	29.555
93.613	29.529
94.607	29.497
95.602	29.523
96.596	29.612
97.59	29.54
98.585	29.543
99.579	29.682

## Sheet: Knie L rot
-0.20456	15.494
0.78904	15.518
1.7826	16.026
2.7763	16.418
3.7699	16.352
4.7635	16.598
5.7571	16.943
6.7507	17.203
7.7443	17.24
8.7379	16.894
9.7315	16.589
10.725	16.75
11.719	16.774
12.712	16.608
13.706	16.579
14.7	16.619
15.693	16.459
16.687	16.057
17.68	16.5
18.674	16.734
19.668	16.576
20.661	16.736
21.655	16.978
22.648	16.369
23.642	16.111
24.636	15.911
25.629	15.033
26.623	14.111
27.616	13.807
28.61	13.109
29.604	11.86
30.597	10.643
31.591	9.2863
32.584	8.3974
33.578	7.6043
34.572	7.1208
35.565	6.9011
36.559	6.6852
37.552	6.5145
38.546	6.2643
39.54	6.312
40.533	7.0668
41.527	7.3564
42.52	7.6604
43.514	8.8047
44.508	10.07
45.501	10.984
46.495	12.884
47.489	14.959
48.482	16.89
49.476	18.697
50.469	21.16
51.463	24.066
52.457	27.061
53.45	29.107
54.444	32.183
55.437	35.236
56.431	38.585
57.425	40.994
58.418	44.315
59.412	46.6
60.405	49.167
61.399	51.688
62.393	53.895
63.386	55.243
64.38	56.351
65.373	57.328
66.367	58.183
67.361	58.608
68.354	58.311
69.348	57.225
70.341	56.669
71.335	54.927
72.329	53.396
73.322	52.26
74.316	50.41
75.309	48.216
76.303	45.854
77.297	43.043
78.29	39.717
79.284	36.66
80.278	35.04
81.271	31.439
82.265	29.198
83.258	26.84
84.252	24.058
85.246	20.585
86.239	18.178
87.233	15.687
88.226	14.949
89.22	13.586
90.214	12.172
91.207	11.639
92.201	11.023
93.194	10.548
94.188	10.153
95.182	9.6072
96.175	9.0897
97.169	8.9095
98.162	8.945
99.156	9.2028

## Sheet: Knie R blau
0.22956	17.676
1.226	17.465
2.2224	17.228
3.2188	17.044
4.2152	16.809
5.2116	16.716
6.208	16.616
7.2045	16.519
8.2009	16.604
9.1973	16.608
10.194	16.566
11.19	16.577
12.187	16.561
13.183	16.575
14.179	16.67
15.176	16.758
16.172	16.869
17.169	16.886
18.165	16.823
19.161	16.657
20.158	16.309
21.154	15.765
22.151	15.071
23.147	14.241
24.144	13.326
25.14	12.346
26.136	11.398
27.133	10.402
28.129	9.5109
29.126	8.6755
30.122	7.8879
31.118	7.1876
32.115	6.5484
33.111	6.0029
34.108	5.5568
35.104	5.269
36.1	5.0845
37.097	4.9972
38.093	5.0396
39.09	5.1751
40.086	5.5847
41.083	6.1285
42.079	6.8079
43.075	7.7517
44.072	8.9148
45.068	10.215
46.065	11.768
47.061	13.494
48.057	15.546
49.054	17.461
50.05	19.771
51.047	22.091
52.043	24.875
53.04	27.675
54.036	30.674
55.032	33.732
56.029	36.999
57.025	39.814
58.022	42.716
59.018	45.676
60.014	48.471
61.011	50.802
62.007	52.819
63.004	54.565
64	55.937
64.997	56.958
65.993	57.436
66.989	57.517
67.986	57.126
68.982	56.409
69.979	55.307
70.975	54.025
71.971	52.461
72.968	50.563
73.964	48.352
74.961	46.128
75.957	43.568
76.953	40.833
77.95	37.744
78.946	35.012
79.943	32.127
80.939	29.476
81.936	26.939
82.932	24.061
83.928	21.644
84.925	19.325
85.921	17.418
86.918	15.635
87.914	14.337
88.91	13.253
89.907	12.507
90.903	11.937
91.9	11.581
92.896	11.418
93.893	11.358
94.889	11.302
95.885	11.417
96.882	11.631
97.878	11.86
98.875	11.947
99.871	11.872
