# Supplementary material for: Gait assessment using a 2D video-based motion analysis app in healthy subjects and subjects with lower limb amputation – A pilot study
Source: PLoS One. 2025 May 30;20(5):e0324499. doi: 10.1371/journal.pone.0324499 (PMC12124523; doi:10.1371/journal.pone.0324499)
Supplement: S1 Table — Raw data of all trials (M##) of the healthy subjects (0##) from the gait analysis recorded with the Orthelligent App (OV) and with the Qualisys system (Qual). (ZIP) [file pone.0324499.s001.zip › Subjects_healty_all_trials/003_OV_ME2.xlsx]

## Sheet: Fuß L rot
0.16293	-3.3556
1.1612	-3.1616
2.1594	-2.8745
3.1577	-2.7003
4.156	-2.4282
5.1542	-1.9646
6.1525	-1.6923
7.1507	-1.3646
8.149	-1.1216
9.1473	-0.31939
10.146	0.46516
11.144	1.16
12.142	1.8023
13.14	2.3821
14.139	3.0693
15.137	3.6484
16.135	4.4779
17.133	5.1973
18.132	6.0907
19.13	6.935
20.128	7.4756
21.126	8.2576
22.125	8.9904
23.123	9.8988
24.121	10.298
25.119	11.058
26.118	11.007
27.116	11.208
28.114	11.828
29.112	12.044
30.111	12.114
31.109	12.236
32.107	11.996
33.106	12.231
34.104	12.635
35.102	13.105
36.1	13.29
37.099	13.546
38.097	13.827
39.095	13.588
40.093	13.657
41.092	14.044
42.09	14.485
43.088	14.707
44.086	14.633
45.085	14.752
46.083	13.858
47.081	13.331
48.079	12.877
49.078	12.173
50.076	10.74
51.074	9.045
52.072	7.0029
53.071	5.6903
54.069	4.3426
55.067	2.5149
56.065	1.3931
57.064	0.61093
58.062	0.026932
59.06	-0.79536
60.059	-1.6317
61.057	-2.1369
62.055	-1.969
63.053	-1.9915
64.052	-1.89
65.05	-1.5108
66.048	-0.97706
67.046	-0.41082
68.045	-0.16908
69.043	0.37416
70.041	1.0943
71.039	1.4226
72.038	1.5555
73.036	1.5552
74.034	1.428
75.032	1.1335
76.031	0.8989
77.029	0.38184
78.027	0.045335
79.025	-0.76741
80.024	-1.1838
81.022	-1.7875
82.02	-1.9637
83.018	-2.5243
84.017	-2.9295
85.015	-3.3368
86.013	-3.5733
87.012	-3.7011
88.01	-4.0545
89.008	-3.5904
90.006	-3.4142
91.005	-3.4133
92.003	-3.2808
93.001	-3.0433
93.999	-2.7747
94.998	-2.401
95.996	-1.8984
96.994	-1.6585
97.992	-1.3654
98.991	-1.0078
99.989	-0.8747

## Sheet: Fuß R blau
0.10279	-3.3454
1.1029	-3.2243
2.1029	-2.9586
3.103	-2.6765
4.103	-2.3655
5.1031	-2.0258
6.1032	-1.572
7.1032	-1.3284
8.1033	-0.79244
9.1034	-0.25278
10.103	0.37176
11.103	1.0739
12.104	1.863
13.104	2.5182
14.104	3.1409
15.104	3.7241
16.104	4.2423
17.104	4.6821
18.104	5.1373
19.104	5.5787
20.104	5.955
21.104	6.2829
22.104	6.5261
23.104	6.8321
24.104	7.0978
25.104	7.3557
26.104	7.6056
27.105	7.8536
28.105	8.0464
29.105	8.3511
30.105	8.6671
31.105	9.0098
32.105	9.333
33.105	9.8535
34.105	10.36
35.105	10.91
36.105	11.485
37.105	12.058
38.105	12.666
39.105	13.211
40.105	13.71
41.105	14.16
42.105	14.552
43.106	14.864
44.106	15.021
45.106	15.035
46.106	14.763
47.106	14.237
48.106	13.333
49.106	12.161
50.106	10.663
51.106	9.056
52.106	7.3098
53.106	5.4996
54.106	3.7895
55.106	2.1225
56.106	0.34898
57.106	-0.45622
58.107	-1.5265
59.107	-2.3626
60.107	-2.9609
61.107	-3.247
62.107	-3.2812
63.107	-2.9769
64.107	-2.4015
65.107	-1.6683
66.107	-0.83029
67.107	-0.065122
68.107	0.70991
69.107	1.4847
70.107	2.2195
71.107	2.8332
72.107	3.2605
73.107	3.4808
74.108	3.5098
75.108	3.4557
76.108	3.1611
77.108	2.8856
78.108	2.5556
79.108	2.1214
80.108	1.6374
81.108	1.0866
82.108	0.45046
83.108	-0.20738
84.108	-0.7315
85.108	-1.1857
86.108	-1.4226
87.108	-1.4718
88.108	-1.3885
89.108	-1.3802
90.109	-1.4286
91.109	-1.5068
92.109	-1.5994
93.109	-1.5687
94.109	-1.5364
95.109	-1.5048
96.109	-1.504
97.109	-1.4872
98.109	-1.5299
99.109	-1.5534
100.11	-1.6519

## Sheet: Hüfte L rot
0.28957	25.428
1.2905	25.272
2.2914	24.774
3.2924	24.295
4.2933	23.065
5.2942	22.221
6.2952	20.962
7.2961	20.361
8.297	19.214
9.2979	17.594
10.299	15.827
11.3	14.621
12.301	12.913
13.302	11.83
14.303	11.201
15.304	10.678
16.304	9.7484
17.305	8.9008
18.306	7.9538
19.307	7.7635
20.308	6.4897
21.309	5.2635
22.31	4.3573
23.311	3.9923
24.312	3.7334
25.313	1.697
26.314	0.37452
27.315	-0.062861
28.316	-2.0545
29.317	-3.3302
30.317	-4.4879
31.318	-5.6872
32.319	-6.7887
33.32	-8.0289
34.321	-8.715
35.322	-9.9631
36.323	-11.386
37.324	-12.201
38.325	-12.847
39.326	-13.325
40.327	-13.886
41.328	-14.151
42.329	-14.523
43.33	-14.807
44.33	-15.115
45.331	-14.871
46.332	-14.701
47.333	-14.824
48.334	-14.494
49.335	-14.079
50.336	-13.408
51.337	-12.376
52.338	-11.209
53.339	-9.4969
54.34	-7.9034
55.341	-5.664
56.342	-3.8973
57.343	-3.1548
58.343	-1.0577
59.344	0.89745
60.345	2.1186
61.346	3.9653
62.347	6.243
63.348	7.4095
64.349	8.8536
65.35	10.385
66.351	11.571
67.352	12.871
68.353	14.336
69.354	16.084
70.355	17.322
71.356	19.815
72.357	21.291
73.357	22.317
74.358	22.97
75.359	23.593
76.36	25.045
77.361	26.354
78.362	27.207
79.363	27.893
80.364	28.243
81.365	28.616
82.366	29.284
83.367	29.868
84.368	30.316
85.369	30.69
86.37	30.805
87.37	30.656
88.371	29.861
89.372	29.635
90.373	28.664
91.374	28.127
92.375	27.514
93.376	27.1
94.377	26.53
95.378	25.749
96.379	25.274
97.38	25.278
98.381	24.835
99.382	24.08
100.38	23.784

## Sheet: Hüfte R blau
0.34764	24.379
1.3433	24.058
2.3389	23.553
3.3345	22.816
4.3301	21.862
5.3257	20.844
6.3213	19.964
7.3169	18.478
8.3125	17.361
9.3081	16.272
10.304	15.14
11.299	14.029
12.295	12.897
13.291	11.769
14.286	10.617
15.282	9.5163
16.277	8.3566
17.273	7.1992
18.269	6.024
19.264	4.8579
20.26	3.6327
21.255	2.3639
22.251	1.08
23.247	-0.19276
24.242	-1.5033
25.238	-2.8104
26.234	-4.0762
27.229	-5.3421
28.225	-6.5457
29.22	-7.6849
30.216	-8.7611
31.212	-9.8154
32.207	-10.887
33.203	-11.654
34.198	-12.522
35.194	-13.425
36.19	-14.326
37.185	-15.189
38.181	-15.92
39.176	-16.818
40.172	-17.607
41.168	-18.226
42.163	-18.776
43.159	-19.285
44.155	-19.78
45.15	-20.176
46.146	-20.506
47.141	-20.591
48.137	-20.553
49.133	-20.459
50.128	-20.387
51.124	-19.676
52.119	-18.921
53.115	-17.873
54.111	-16.73
55.106	-15.359
56.102	-13.906
57.097	-12.202
58.093	-10.392
59.089	-8.5113
60.084	-6.5683
61.08	-4.4946
62.076	-2.3949
63.071	-0.26153
64.067	1.958
65.062	4.1395
66.058	6.2227
67.054	8.1748
68.049	9.9219
69.045	11.559
70.04	13.085
71.036	14.439
72.032	15.742
73.027	17.008
74.023	18.281
75.018	19.011
76.014	20.409
77.01	21.573
78.005	22.429
79.001	23.222
79.997	23.946
80.992	24.594
81.988	25.264
82.983	25.885
83.979	26.519
84.975	27.09
85.97	27.529
86.966	27.834
87.961	27.987
88.957	28.091
89.953	28.116
90.948	28.159
91.944	28.191
92.939	28.102
93.935	27.943
94.931	27.853
95.926	27.768
96.922	27.675
97.918	27.542
98.913	27.499
99.909	27.44

## Sheet: Knie L rot
0.076334	17.053
1.0765	17.477
2.0767	17.707
3.0768	17.653
4.077	17.519
5.0771	17.479
6.0773	17.204
7.0775	17.659
8.0776	17.145
9.0778	16.968
10.078	16.59
11.078	16.164
12.078	15.512
13.078	15.644
14.079	15.894
15.079	15.941
16.079	15.707
17.079	15.79
18.079	16.034
19.079	16.184
20.08	16.554
21.08	17.08
22.08	17.119
23.08	16.795
24.08	15.807
25.08	15.192
26.08	14.562
27.081	13.711
28.081	12.735
29.081	11.586
30.081	9.7122
31.081	9.3301
32.081	7.4056
33.082	7.4993
34.082	6.8232
35.082	6.4325
36.082	6.1812
37.082	5.7127
38.082	5.8894
39.083	6.3332
40.083	6.8571
41.083	7.6586
42.083	9.2001
43.083	11.063
44.083	11.52
45.084	13.753
46.084	14.687
47.084	16.993
48.084	18.811
49.084	21.524
50.084	23.72
51.084	26.042
52.085	30.336
53.085	34.254
54.085	37.676
55.085	41.283
56.085	44.179
57.085	47.75
58.086	49.001
59.086	51.674
60.086	53.316
61.086	56.277
62.086	57.442
63.086	58.528
64.087	58.503
65.087	58.555
66.087	58.718
67.087	57.822
68.087	56.57
69.087	55.082
70.088	54.215
71.088	52.321
72.088	50.17
73.088	48.034
74.088	44.48
75.088	42.499
76.089	39.799
77.089	37.42
78.089	33.664
79.089	31.089
80.089	28.546
81.089	24.928
82.089	23.225
83.09	18.327
84.09	16.316
85.09	15.016
86.09	14.204
87.09	13.525
88.09	13.085
89.091	12.543
90.091	12.454
91.091	12.44
92.091	12.761
93.091	12.736
94.091	12.959
95.092	13.383
96.092	13.804
97.092	14.423
98.092	15.173
99.092	15.701
100.09	16.285

## Sheet: Knie R blau
0.22682	15.942
1.2231	16.04
2.2193	16.042
3.2156	16.059
4.2118	16.08
5.2081	16.113
6.2043	16.327
7.2006	16.381
8.1968	16.418
9.1931	16.422
10.189	16.418
11.186	16.413
12.182	16.413
13.178	16.446
14.174	16.452
15.171	16.486
16.167	16.466
17.163	16.34
18.159	16.035
19.156	15.631
20.152	15.139
21.148	14.506
22.144	13.863
23.141	13.157
24.137	12.352
25.133	11.481
26.129	10.547
27.126	9.622
28.122	8.6859
29.118	7.8297
30.114	7.102
31.11	6.4707
32.107	6.0647
33.103	5.7532
34.099	5.4278
35.095	5.299
36.092	5.103
37.088	5.1195
38.084	5.2538
39.08	5.5474
40.077	5.9873
41.073	6.5728
42.069	7.3626
43.065	8.326
44.062	9.4496
45.058	10.776
46.054	12.309
47.05	13.927
48.047	16.009
49.043	18.139
50.039	19.986
51.035	22.939
52.032	25.673
53.028	28.713
54.024	31.852
55.02	35.067
56.017	38.974
57.013	41.475
58.009	44.467
59.005	47.696
60.002	50.278
60.998	52.461
61.994	54.424
62.99	56.131
63.987	57.542
64.983	58.56
65.979	59.152
66.975	59.351
67.972	58.941
68.968	58.111
69.964	56.836
70.96	55.143
71.957	53.136
72.953	50.903
73.949	48.445
74.945	45.581
75.942	42.844
76.938	39.852
77.934	36.903
78.93	33.703
79.927	30.458
80.923	26.995
81.919	24.131
82.915	21.303
83.912	18.788
84.908	16.604
85.904	14.656
86.9	12.962
87.897	11.605
88.893	10.506
89.889	9.6624
90.885	9.0467
91.882	8.6216
92.878	8.3138
93.874	8.1384
94.87	8.0745
95.867	8.1038
96.863	8.2636
97.859	8.4246
98.855	8.5605
99.852	8.7153
