# Supplementary material for: Gait assessment using a 2D video-based motion analysis app in healthy subjects and subjects with lower limb amputation – A pilot study
Source: PLoS One. 2025 May 30;20(5):e0324499. doi: 10.1371/journal.pone.0324499 (PMC12124523; doi:10.1371/journal.pone.0324499)
Supplement: S1 Table — Raw data of all trials (M##) of the healthy subjects (0##) from the gait analysis recorded with the Orthelligent App (OV) and with the Qualisys system (Qual). (ZIP) [file pone.0324499.s001.zip › Subjects_healty_all_trials/003_OV_ME3.xlsx]

## Sheet: Fuß L rot
-0.21206	-3.4706
0.78913	-3.4759
1.7903	-3.1405
2.7915	-3.194
3.7927	-2.7777
4.7939	-2.1287
5.7951	-1.9617
6.7963	-1.5968
7.7975	-1.5012
8.7987	-0.832
9.7998	-0.31011
10.801	0.108
11.802	0.85764
12.803	1.5239
13.805	2.2968
14.806	2.8833
15.807	3.2976
16.808	3.641
17.809	3.6995
18.811	4.1918
19.812	4.8168
20.813	5.3923
21.814	5.8895
22.815	6.1495
23.817	6.4801
24.818	6.7281
25.819	7.252
26.82	7.7385
27.821	7.9383
28.822	8.1431
29.824	8.3217
30.825	8.0357
31.826	8.2674
32.827	8.6624
33.828	8.9855
34.83	9.6039
35.831	10.275
36.832	10.53
37.833	11.269
38.834	11.924
39.836	12.348
40.837	12.861
41.838	13.143
42.839	13.021
43.84	13.106
44.842	13.57
45.843	13.668
46.844	13.289
47.845	13.127
48.846	12.6
49.847	11.5
50.849	10.034
51.85	8.3908
52.851	7.6386
53.852	6.3447
54.853	4.7518
55.855	3.7185
56.856	2.9217
57.857	1.3826
58.858	0.99078
59.859	-0.045082
60.861	-0.27205
61.862	-0.51469
62.863	-0.60135
63.864	-0.64361
64.865	-0.56146
65.867	-0.18323
66.868	0.018441
67.869	0.012214
68.87	0.63746
69.871	0.96448
70.872	1.253
71.874	1.3027
72.875	1.5248
73.876	1.6643
74.877	1.8043
75.878	1.6964
76.88	1.4886
77.881	1.328
78.882	0.8493
79.883	0.57493
80.884	0.61407
81.886	0.97176
82.887	1.0019
83.888	0.83895
84.889	0.79179
85.89	0.65429
86.892	0.65646
87.893	0.47468
88.894	0.40804
89.895	0.43253
90.896	0.35593
91.897	0.2836
92.899	0.48519
93.9	0.72394
94.901	0.5042
95.902	0.22946
96.903	0.18238
97.905	0.23652
98.906	0.65898
99.907	0.49124

## Sheet: Fuß R blau
0.13638	-2.117
1.1338	-2.0112
2.1312	-1.8601
3.1286	-1.6769
4.126	-1.4972
5.1235	-1.2678
6.1209	-1.0177
7.1183	-0.76198
8.1157	-0.39906
9.1131	-0.0052789
10.111	0.51188
11.108	1.1153
12.105	1.7598
13.103	2.4068
14.1	3.0618
15.098	3.6566
16.095	4.21
17.092	4.7708
18.09	5.3288
19.087	5.8642
20.085	6.3779
21.082	6.8512
22.08	7.2719
23.077	7.6355
24.074	7.9908
25.072	8.3686
26.069	8.6269
27.067	8.8905
28.064	9.1654
29.061	9.4183
30.059	9.7218
31.056	10.047
32.054	10.415
33.051	10.806
34.049	11.245
35.046	11.743
36.043	12.25
37.041	12.735
38.038	13.213
39.036	13.658
40.033	14.055
41.03	14.382
42.028	14.608
43.025	14.691
44.023	14.598
45.02	14.311
46.018	13.841
47.015	13.115
48.012	12.05
49.01	10.767
50.007	8.9916
51.005	7.2216
52.002	5.2789
52.999	3.3561
53.997	1.4446
54.994	-0.22006
55.992	-1.7738
56.989	-3.3207
57.986	-4.1886
58.984	-4.9162
59.981	-5.3599
60.979	-5.4851
61.976	-5.2707
62.974	-4.7097
63.971	-3.8789
64.968	-2.9122
65.966	-1.9246
66.963	-0.9377
67.961	0.045936
68.958	0.99474
69.955	1.924
70.953	2.8248
71.95	3.5581
72.948	4.0301
73.945	4.2766
74.943	4.0394
75.94	3.6528
76.937	3.254
77.935	2.8353
78.932	2.4437
79.93	2.0668
80.927	1.711
81.924	1.2184
82.922	0.60903
83.919	-0.075586
84.917	-0.57545
85.914	-0.93138
86.912	-1.0602
87.909	-0.93697
88.906	-0.82504
89.904	-0.63587
90.901	-0.5203
91.899	-0.42879
92.896	-0.35715
93.893	-0.24197
94.891	-0.18422
95.888	-0.112
96.886	-0.061611
97.883	-0.035812
98.881	-0.033942
99.878	-0.030296

## Sheet: Hüfte L rot
0.41843	25.683
1.4053	25.998
2.3921	25.544
3.379	25.036
4.3658	23.842
5.3526	23.138
6.3395	21.509
7.3263	20.669
8.3132	19.489
9.3	18.787
10.287	17.697
11.274	16.245
12.261	14.393
13.247	14.056
14.234	13.062
15.221	11.062
16.208	10.067
17.195	9.4202
18.182	7.8689
19.168	7.8476
20.155	7.0698
21.142	5.8518
22.129	4.3277
23.116	4.0827
24.103	3.0366
25.09	1.8818
26.076	1.1036
27.063	-0.29804
28.05	-0.83761
29.037	-1.6274
30.024	-2.8985
31.011	-3.8069
31.997	-5.5258
32.984	-6.1686
33.971	-7.3517
34.958	-7.6393
35.945	-8.515
36.932	-9.2352
37.918	-11.006
38.905	-12.105
39.892	-12.752
40.879	-13.278
41.866	-13.822
42.853	-14.713
43.84	-15.134
44.826	-15.147
45.813	-15.668
46.8	-15.717
47.787	-15.707
48.774	-15.569
49.761	-15.312
50.747	-14.854
51.734	-14.401
52.721	-13.782
53.708	-12.413
54.695	-11.942
55.682	-10.741
56.668	-9.7954
57.655	-8.0675
58.642	-7.0981
59.629	-5.5717
60.616	-2.9867
61.603	-1.4011
62.59	0.12306
63.576	1.4718
64.563	2.8374
65.55	4.006
66.537	6.2353
67.524	8.5943
68.511	10.281
69.497	11.591
70.484	12.768
71.471	13.862
72.458	15.031
73.445	16.447
74.432	17.703
75.418	18.769
76.405	20.135
77.392	21.704
78.379	22.311
79.366	22.748
80.353	23.503
81.34	24.203
82.326	24.94
83.313	25.846
84.3	26.793
85.287	27.327
86.274	27.548
87.261	28.167
88.247	28.645
89.234	28.749
90.221	28.828
91.208	28.913
92.195	28.726
93.182	28.574
94.169	28.772
95.155	29.303
96.142	29.72
97.129	29.241
98.116	29.219
99.103	29.293

## Sheet: Hüfte R blau
0.33728	24.307
1.3316	23.827
2.3259	23.104
3.3202	22.097
4.3146	20.864
5.3089	19.578
6.3032	18.47
7.2975	17.135
8.2918	15.814
9.2862	14.496
10.28	13.228
11.275	12.002
12.269	10.839
13.263	9.7276
14.258	8.6969
15.252	7.6988
16.246	6.7165
17.241	5.7166
18.235	4.6779
19.229	3.5938
20.224	2.4802
21.218	1.3233
22.212	0.12609
23.207	-1.0786
24.201	-2.3059
25.195	-3.5359
26.19	-4.7262
27.184	-5.8909
28.178	-7.0276
29.173	-8.1781
30.167	-9.3325
31.161	-10.429
32.156	-11.539
33.15	-12.647
34.144	-13.586
35.138	-14.541
36.133	-15.467
37.127	-16.366
38.121	-17.233
39.116	-18.063
40.11	-18.839
41.104	-19.549
42.099	-20.131
43.093	-20.598
44.087	-20.945
45.082	-21.228
46.076	-21.292
47.07	-21.185
48.065	-21.095
49.059	-20.832
50.053	-20.35
51.048	-19.739
52.042	-18.913
53.036	-17.885
54.031	-16.63
55.025	-15.231
56.019	-13.679
57.014	-12.296
58.008	-10.228
59.002	-8.344
59.996	-6.4065
60.991	-4.4245
61.985	-2.3515
62.979	-0.2332
63.974	1.8844
64.968	3.9591
65.962	5.9378
66.957	7.7836
67.951	9.4253
68.945	10.868
69.94	12.161
70.934	13.302
71.928	14.438
72.923	15.65
73.917	16.667
74.911	18.066
75.906	19.217
76.9	20.215
77.894	21.266
78.889	22.216
79.883	23.205
80.877	24.076
81.872	25.022
82.866	26.036
83.86	26.841
84.854	27.632
85.849	28.286
86.843	28.741
87.837	28.778
88.832	28.773
89.826	28.806
90.82	28.749
91.815	28.655
92.809	28.536
93.803	28.413
94.798	28.246
95.792	28.117
96.786	27.928
97.781	27.784
98.775	27.709
99.769	27.956

## Sheet: Knie L rot
0.12251	16.574
1.1142	16.736
2.106	16.999
3.0977	17.359
4.0894	17.721
5.0812	17.672
6.0729	18.037
7.0646	18.274
8.0564	18.408
9.0481	18.017
10.04	17.455
11.032	17.153
12.023	17.351
13.015	17.424
14.007	16.893
14.999	16.752
15.99	16.491
16.982	16.244
17.974	16.13
18.965	16.328
19.957	16.142
20.949	15.823
21.941	15.572
22.932	15.247
23.924	14.628
24.916	14.038
25.908	13.478
26.899	13.084
27.891	12.062
28.883	11.09
29.875	9.9578
30.866	9.3343
31.858	8.715
32.85	7.8965
33.841	7.3953
34.833	7.3117
35.825	7.0715
36.817	6.9314
37.808	6.753
38.8	6.3194
39.792	6.1444
40.784	6.4497
41.775	7.0263
42.767	7.8182
43.759	8.6588
44.751	9.558
45.742	10.721
46.734	12.412
47.726	14.121
48.717	16.449
49.709	18.223
50.701	20.671
51.693	22.543
52.684	25.17
53.676	29.552
54.668	31.395
55.66	33.743
56.651	35.962
57.643	39.16
58.635	41.495
59.627	44.054
60.618	45.546
61.61	48.836
62.602	50.688
63.593	52.11
64.585	53.267
65.577	53.977
66.569	53.997
67.56	54.56
68.552	55.134
69.544	55.128
70.536	54.529
71.527	54.104
72.519	52.984
73.511	51.57
74.503	49.504
75.494	47.804
76.486	45.504
77.478	43.028
78.47	39.772
79.461	38.036
80.453	35.424
81.445	33.785
82.436	31.281
83.428	28.725
84.42	26.361
85.412	23.89
86.403	20.913
87.395	19.774
88.387	18.285
89.379	16.956
90.37	15.665
91.362	14.763
92.354	14.154
93.346	13.729
94.337	13.157
95.329	12.876
96.321	12.542
97.312	12.692
98.304	12.82
99.296	12.584

## Sheet: Knie R blau
0.29701	16.752
1.2931	16.755
2.2892	16.789
3.2853	16.796
4.2814	16.871
5.2775	17.043
6.2736	16.777
7.2697	16.692
8.2658	16.731
9.2619	16.709
10.258	16.659
11.254	16.623
12.25	16.631
13.246	16.661
14.242	16.642
15.238	16.453
16.235	16.329
17.231	16.147
18.227	15.873
19.223	15.438
20.219	14.908
21.215	14.342
22.211	13.686
23.207	12.95
24.203	12.133
25.199	11.262
26.196	10.382
27.192	9.5247
28.188	8.6954
29.184	7.8831
30.18	7.2294
31.176	6.593
32.172	6.0842
33.168	5.7162
34.164	5.2982
35.16	5.0773
36.156	5.0054
37.153	5.0521
38.149	5.1918
39.145	5.5354
40.141	5.9958
41.137	6.7322
42.133	7.5542
43.129	8.47
44.125	9.7058
45.121	11.169
46.117	12.823
47.114	14.701
48.11	16.772
49.106	19.017
50.102	21.677
51.098	23.938
52.094	26.84
53.09	29.612
54.086	32.656
55.082	35.82
56.078	39.08
57.075	42.09
58.071	44.976
59.067	47.91
60.063	50.376
61.059	52.521
62.055	54.376
63.051	55.901
64.047	57.06
65.043	57.914
66.039	58.317
67.035	58.205
68.032	57.519
69.028	56.362
70.024	54.831
71.02	52.932
72.016	50.818
73.012	48.464
74.008	46.01
75.004	43.119
76	40.204
76.996	37.225
77.993	34.212
78.989	31.292
79.985	28.346
80.981	25.612
81.977	23.33
82.973	20.805
83.969	18.63
84.965	16.723
85.961	14.941
86.957	13.485
87.954	12.394
88.95	11.493
89.946	10.834
90.942	10.323
91.938	9.9858
92.934	9.8827
93.93	9.7779
94.926	9.7997
95.922	9.9385
96.918	10.135
97.914	10.348
98.911	10.422
99.907	10.31
