# Supplementary material for: Gait assessment using a 2D video-based motion analysis app in healthy subjects and subjects with lower limb amputation – A pilot study
Source: PLoS One. 2025 May 30;20(5):e0324499. doi: 10.1371/journal.pone.0324499 (PMC12124523; doi:10.1371/journal.pone.0324499)
Supplement: S1 Table — Raw data of all trials (M##) of the healthy subjects (0##) from the gait analysis recorded with the Orthelligent App (OV) and with the Qualisys system (Qual). (ZIP) [file pone.0324499.s001.zip › Subjects_healty_all_trials/003_OV_OM1.xlsx]

## Sheet: Fuß L rot
0.86994	-0.81047
1.8548	-1.0597
2.8397	-1.2358
3.8246	-1.924
4.8095	-2.3814
5.7944	-3.2962
6.7792	-3.8132
7.7641	-3.8244
8.749	-3.8489
9.7339	-4.2039
10.719	-3.5481
11.704	-2.8981
12.689	-2.4436
13.673	-1.7963
14.658	-1.4847
15.643	-0.33459
16.628	0.72384
17.613	1.2689
18.598	1.7434
19.583	2.5303
20.568	3.2326
21.552	3.489
22.537	3.5607
23.522	4.0446
24.507	4.2334
25.492	4.0552
26.477	3.7677
27.462	4.3041
28.447	4.4965
29.432	4.5606
30.416	4.2376
31.401	4.7878
32.386	5.4446
33.371	5.8289
34.356	6.2665
35.341	6.3834
36.326	6.8498
37.311	7.8163
38.295	8.978
39.28	9.7248
40.265	10.402
41.25	10.942
42.235	11.494
43.22	11.954
44.205	12.207
45.19	12.749
46.175	13.222
47.159	13.402
48.144	13.611
49.129	13.715
50.114	13.644
51.099	13.297
52.084	12.088
53.069	10.681
54.054	9.0719
55.038	8.1537
56.023	5.5524
57.008	3.5362
57.993	1.4924
58.978	0.088129
59.963	-0.98612
60.948	-1.5182
61.933	-3.1578
62.918	-4.0704
63.902	-4.4442
64.887	-4.1781
65.872	-4.5402
66.857	-4.425
67.842	-4.0315
68.827	-3.6435
69.812	-3.1777
70.797	-2.6806
71.781	-2.0432
72.766	-1.6769
73.751	-1.3985
74.736	-0.94466
75.721	-0.63738
76.706	-0.094838
77.691	0.30986
78.676	0.66014
79.661	1.1878
80.645	1.2232
81.63	1.2207
82.615	0.93657
83.6	0.38694
84.585	0.67564
85.57	0.69926
86.555	0.59039
87.54	0.42989
88.524	0.27394
89.509	0.22207
90.494	0.018952
91.479	0.12052
92.464	0.67473
93.449	0.67512
94.434	0.63181
95.419	0.70846
96.404	0.92968
97.388	1.1925
98.373	1.3674
99.358	1.6106

## Sheet: Fuß R blau
0.32005	-3.3293
1.3148	-3.2874
2.3095	-3.3552
3.3042	-3.5045
4.2989	-3.6744
5.2937	-4.0004
6.2884	-4.2461
7.2831	-4.3863
8.2778	-4.5735
9.2726	-4.6362
10.267	-4.6303
11.262	-4.5111
12.257	-4.3141
13.251	-4.0342
14.246	-3.6383
15.241	-3.1007
16.236	-2.4118
17.23	-1.471
18.225	-0.38377
19.22	0.7264
20.215	1.9341
21.209	3.1589
22.204	4.3317
23.199	5.4551
24.193	6.4498
25.188	7.3555
26.183	8.0892
27.178	8.6467
28.172	9.0406
29.167	9.2757
30.162	9.3637
31.156	9.3641
32.151	9.3574
33.146	9.2607
34.141	9.1966
35.135	9.1695
36.13	9.1063
37.125	9.2362
38.12	9.498
39.114	9.8143
40.109	10.28
41.104	10.797
42.098	11.34
43.093	11.911
44.088	12.456
45.083	12.928
46.077	13.322
47.072	13.656
48.067	13.89
49.061	13.922
50.056	13.899
51.051	13.352
52.046	12.546
53.04	11.47
54.035	10.178
55.03	8.6991
56.025	7.117
57.019	5.3328
58.014	3.9813
59.009	2.4541
60.003	1.1048
60.998	-0.033303
61.993	-0.99589
62.988	-1.7502
63.982	-2.1715
64.977	-2.3525
65.972	-2.3074
66.966	-2.0169
67.961	-1.6395
68.956	-1.2711
69.951	-0.93552
70.945	-0.60586
71.94	-0.30217
72.935	-0.052948
73.93	0.14835
74.924	0.30018
75.919	0.46181
76.914	0.50235
77.908	0.37132
78.903	0.11795
79.898	-0.20131
80.893	-0.59275
81.887	-1.1024
82.882	-1.6943
83.877	-2.3342
84.871	-3.0167
85.866	-3.7584
86.861	-4.2786
87.856	-4.7315
88.85	-5.2058
89.845	-5.4756
90.84	-5.5961
91.835	-5.5991
92.829	-5.5129
93.824	-5.2978
94.819	-5.0699
95.813	-4.8232
96.808	-4.5761
97.803	-4.3192
98.798	-4.1148
99.792	-4.1931

## Sheet: Hüfte L rot
1.0369	20.638
2.023	20.482
3.0091	19.963
3.9951	19.631
4.9812	18.92
5.9673	17.604
6.9534	16.691
7.9395	15.78
8.9255	15.107
9.9116	14.406
10.898	13.61
11.884	12.601
12.87	12.239
13.856	11.878
14.842	11.231
15.828	10.345
16.814	9.6919
17.8	8.9964
18.786	8.4759
19.772	7.7589
20.758	7.2155
21.745	5.9276
22.731	5.0431
23.717	4.4859
24.703	3.1707
25.689	2.5038
26.675	2.0958
27.661	0.44396
28.647	-0.46168
29.633	-1.7878
30.619	-2.6632
31.605	-3.7703
32.591	-5.4953
33.578	-6.079
34.564	-7.1272
35.55	-7.661
36.536	-8.2283
37.522	-9.1864
38.508	-9.8452
39.494	-10.788
40.48	-11.415
41.466	-12.086
42.452	-12.507
43.438	-13.097
44.424	-13.434
45.41	-13.744
46.397	-13.798
47.383	-13.455
48.369	-13.563
49.355	-13.727
50.341	-13.776
51.327	-13.822
52.313	-13.919
53.299	-13.591
54.285	-13.252
55.271	-12.585
56.257	-11.713
57.243	-10.765
58.23	-9.1266
59.216	-7.1288
60.202	-6.069
61.188	-5.7011
62.174	-3.3138
63.16	-2.6668
64.146	-1.5316
65.132	0.014815
66.118	1.5736
67.104	2.7521
68.09	4.6275
69.076	5.6395
70.062	7.1622
71.049	7.6106
72.035	9.1555
73.021	9.769
74.007	11.245
74.993	12.802
75.979	13.741
76.965	14.509
77.951	15.067
78.937	15.971
79.923	16.549
80.909	17.151
81.895	17.798
82.882	18.287
83.868	18.759
84.854	19.368
85.84	20.023
86.826	20.426
87.812	21.268
88.798	21.287
89.784	20.669
90.77	21.054
91.756	21.636
92.742	21.681
93.728	21.681
94.714	21.681
95.701	21.66
96.687	21.634
97.673	21.049
98.659	20.925
99.645	21.492

## Sheet: Hüfte R blau
0.52521	23.05
1.5188	22.913
2.5125	22.647
3.5061	22.243
4.4997	21.67
5.4934	20.962
6.487	20.126
7.4806	19.324
8.4743	18.294
9.4679	17.246
10.462	16.123
11.455	14.978
12.449	13.807
13.442	12.637
14.436	11.603
15.43	10.662
16.423	9.7853
17.417	9.1833
18.411	8.6402
19.404	8.1489
20.398	7.7124
21.391	7.3217
22.385	6.8851
23.379	6.3255
24.372	5.6625
25.366	4.8933
26.36	3.99
27.353	3.003
28.347	1.8837
29.34	0.68136
30.334	-0.55363
31.328	-1.8695
32.321	-3.1814
33.315	-4.4291
34.309	-5.527
35.302	-6.4615
36.296	-7.472
37.29	-8.2636
38.283	-8.9613
39.277	-9.5807
40.27	-10.15
41.264	-10.705
42.258	-11.201
43.251	-11.669
44.245	-12.099
45.239	-12.523
46.232	-12.824
47.226	-13.127
48.219	-13.46
49.213	-13.595
50.207	-13.576
51.2	-14.048
52.194	-14.196
53.188	-14.107
54.181	-13.881
55.175	-13.472
56.168	-12.722
57.162	-12.349
58.156	-10.576
59.149	-9.1027
60.143	-7.744
61.137	-6.2953
62.13	-4.7489
63.124	-3.0043
64.118	-1.3185
65.111	0.43416
66.105	2.2745
67.098	4.0347
68.092	5.7411
69.086	7.3857
70.079	8.9026
71.073	10.343
72.067	11.874
73.06	13.466
74.054	15.058
75.047	16.457
76.041	17.8
77.035	19.061
78.028	20.008
79.022	21.095
80.016	22.068
81.009	22.851
82.003	23.627
82.997	24.22
83.99	24.608
84.984	24.909
85.977	25.082
86.971	25.164
87.965	25.353
88.958	25.374
89.952	25.265
90.946	25.21
91.939	25.152
92.933	25.118
93.926	25.079
94.92	25.044
95.914	25.004
96.907	24.901
97.901	24.663
98.895	24.62
99.888	24.567

## Sheet: Knie L rot
0.86527	6.1581
1.8468	6.3576
2.8282	5.8723
3.8097	6.2228
4.7912	6.711
5.7727	6.5408
6.7542	6.382
7.7357	6.4649
8.7172	7.2078
9.6986	7.6915
10.68	7.9382
11.662	7.9189
12.643	8.833
13.625	9.2806
14.606	9.7905
15.588	10.355
16.569	11.094
17.551	11.29
18.532	11.777
19.513	12.362
20.495	13.148
21.476	13.476
22.458	13.462
23.439	12.984
24.421	12.032
25.402	11.084
26.384	10.102
27.365	8.8082
28.347	7.5767
29.328	6.4522
30.31	5.4739
31.291	4.1094
32.273	3.6121
33.254	2.8079
34.236	1.8571
35.217	1.2938
36.199	1.3056
37.18	1.3753
38.162	1.231
39.143	1.2362
40.125	1.4273
41.106	1.8306
42.088	2.3739
43.069	3.1186
44.051	3.6983
45.032	4.6863
46.014	5.7407
46.995	6.5487
47.977	7.5688
48.958	9.7129
49.94	11.086
50.921	12.345
51.902	14.496
52.884	17.315
53.865	20.005
54.847	22.331
55.828	25.003
56.81	27.9
57.791	30.415
58.773	35.211
59.754	37.865
60.736	40.837
61.717	44.182
62.699	47.524
63.68	49.197
64.662	50.531
65.643	52.313
66.625	53.263
67.606	53.249
68.588	53.749
69.569	53.741
70.551	53.135
71.532	51.782
72.514	50.558
73.495	48.848
74.477	46.143
75.458	44.249
76.44	41.716
77.421	39.415
78.403	36.585
79.384	34.102
80.366	31.541
81.347	28.872
82.329	25.373
83.31	22.046
84.291	19.936
85.273	16.821
86.254	13.457
87.236	11.083
88.217	9.3891
89.199	7.9378
90.18	6.3152
91.162	5.4599
92.143	4.2371
93.125	3.7966
94.106	2.9582
95.088	2.5757
96.069	2.5385
97.051	2.2465
98.032	1.802
99.014	1.6251

## Sheet: Knie R blau
0.4145	12.13
1.4069	12.162
2.3992	12.389
3.3916	12.488
4.384	12.515
5.3763	12.476
6.3687	12.232
7.3611	11.966
8.3534	11.818
9.3458	11.503
10.338	11.157
11.331	10.895
12.323	10.66
13.315	10.496
14.308	10.553
15.3	10.837
16.292	11.38
17.285	12.268
18.277	13.381
19.269	14.626
20.262	15.854
21.254	16.959
22.247	17.833
23.239	18.358
24.231	18.534
25.224	18.402
26.216	18.029
27.208	17.371
28.201	16.496
29.193	15.453
30.186	14.162
31.178	12.8
32.17	11.378
33.163	10.057
34.155	8.9016
35.147	7.9805
36.14	7.5493
37.132	7.317
38.124	7.1222
39.117	7.1356
40.109	7.2466
41.102	7.5436
42.094	7.8116
43.086	8.1903
44.079	8.7065
45.071	9.289
46.063	9.9676
47.056	10.758
48.048	11.665
49.041	12.653
50.033	13.534
51.025	14.974
52.018	16.541
53.01	18.287
54.002	20.172
54.995	22.63
55.987	25.507
56.979	28.974
57.972	31.823
58.964	35.232
59.957	38.531
60.949	41.701
61.941	44.762
62.934	47.868
63.926	50.941
64.918	53.396
65.911	55.448
66.903	57.016
67.896	58.071
68.888	58.686
69.88	58.924
70.873	58.728
71.865	58.324
72.857	57.653
73.85	56.658
74.842	55.304
75.834	53.695
76.827	51.721
77.819	49.099
78.812	47.011
79.804	44.064
80.796	41.235
81.789	38.103
82.781	35.009
83.773	31.815
84.766	28.633
85.758	25.847
86.75	22.69
87.743	19.994
88.735	17.836
89.728	15.884
90.72	14.155
91.712	12.808
92.705	11.812
93.697	10.973
94.689	10.353
95.682	9.9166
96.674	9.596
97.667	9.4232
98.659	9.2959
99.651	9.1797
