# Supplementary material for: Gait assessment using a 2D video-based motion analysis app in healthy subjects and subjects with lower limb amputation – A pilot study
Source: PLoS One. 2025 May 30;20(5):e0324499. doi: 10.1371/journal.pone.0324499 (PMC12124523; doi:10.1371/journal.pone.0324499)
Supplement: S1 Table — Raw data of all trials (M##) of the healthy subjects (0##) from the gait analysis recorded with the Orthelligent App (OV) and with the Qualisys system (Qual). (ZIP) [file pone.0324499.s001.zip › Subjects_healty_all_trials/003_OV_OM14.xlsx]

## Sheet: Fuß L rot
0.60395	-1.7313
1.5909	-2.0411
2.5779	-2.1788
3.5649	-2.0662
4.5519	-2.1124
5.5389	-2.236
6.5259	-2.6616
7.5129	-2.7691
8.4999	-2.71
9.4868	-2.4011
10.474	-2.0661
11.461	-1.3926
12.448	-0.92172
13.435	-0.24227
14.422	0.48007
15.409	0.94855
16.396	1.5836
17.383	2.2189
18.37	2.9684
19.357	3.9819
20.344	4.6928
21.331	5.1398
22.318	5.5597
23.305	6.0712
24.292	6.3488
25.279	6.6907
26.266	6.708
27.253	6.7285
28.24	6.9216
29.227	7.1319
30.214	7.368
31.201	7.7695
32.188	8.2028
33.175	8.6185
34.162	8.8438
35.149	9.358
36.136	10.167
37.123	10.86
38.109	11.444
39.096	11.761
40.083	12.01
41.07	12.493
42.057	13.092
43.044	13.52
44.031	13.95
45.018	14.149
46.005	14.187
46.992	14.264
47.979	13.823
48.966	12.748
49.953	11.174
50.94	9.3972
51.927	8.1992
52.914	6.257
53.901	4.6734
54.888	2.5171
55.875	1.3481
56.862	0.5098
57.849	-1.0447
58.836	-2.5515
59.823	-3.3522
60.81	-4.064
61.797	-4.1439
62.784	-4.2529
63.771	-4.418
64.758	-4.2035
65.745	-3.6117
66.732	-2.7812
67.719	-2.2938
68.706	-1.8263
69.693	-1.2901
70.68	-0.87797
71.667	-0.31899
72.654	0.74402
73.641	0.85584
74.628	1.2408
75.615	1.5526
76.602	1.5867
77.589	1.719
78.576	1.9926
79.563	1.8395
80.55	1.9933
81.537	2.0191
82.524	1.895
83.511	1.626
84.498	0.84947
85.485	0.58734
86.472	0.40171
87.459	-0.087742
88.446	-0.034869
89.433	-0.025712
90.42	-0.13626
91.407	-0.15197
92.394	-0.093796
93.381	-0.060804
94.368	-0.013356
95.355	-0.14322
96.342	-0.39917
97.329	-0.047892
98.316	-0.15323
99.303	-0.050366

## Sheet: Fuß R blau
0.56055	-1.1748
1.5517	-1.2376
2.5429	-1.3388
3.5341	-1.4808
4.5253	-1.6792
5.5164	-1.8922
6.5076	-2.0969
7.4988	-2.2465
8.49	-2.2659
9.4812	-2.2356
10.472	-2.0744
11.464	-1.8898
12.455	-1.6613
13.446	-1.2654
14.437	-0.73799
15.428	-0.077785
16.419	0.73086
17.411	1.6757
18.402	2.7049
19.393	3.8053
20.384	4.874
21.375	5.9316
22.367	6.9118
23.358	7.8029
24.349	8.5584
25.34	9.219
26.331	9.7291
27.322	10.122
28.314	10.401
29.305	10.516
30.296	10.587
31.287	10.607
32.278	10.62
33.269	10.633
34.261	10.67
35.252	10.765
36.243	10.942
37.234	11.198
38.225	11.455
39.217	11.885
40.208	12.333
41.199	12.83
42.19	13.301
43.181	13.722
44.172	14.039
45.164	14.276
46.155	14.351
47.146	14.175
48.137	13.621
49.128	12.842
50.12	11.674
51.111	10.345
52.102	8.778
53.093	7.248
54.084	5.7168
55.075	4.0623
56.067	2.3843
57.058	0.9637
58.049	-0.24059
59.04	-1.317
60.031	-2.1925
61.023	-2.8496
62.014	-3.2437
63.005	-3.3676
63.996	-3.1796
64.987	-2.7982
65.978	-2.2724
66.97	-1.655
67.961	-1.0642
68.952	-0.54361
69.943	-0.07903
70.934	0.32995
71.926	0.74016
72.917	1.0526
73.908	1.353
74.899	1.5716
75.89	1.7035
76.881	1.8101
77.873	1.5615
78.864	1.1819
79.855	0.80299
80.846	0.3627
81.837	-0.044878
82.828	-0.48361
83.82	-0.93775
84.811	-1.4442
85.802	-1.9022
86.793	-2.2677
87.784	-2.5671
88.776	-2.7654
89.767	-2.8989
90.758	-2.8841
91.749	-2.8062
92.74	-2.6346
93.731	-2.4326
94.723	-2.2007
95.714	-1.9567
96.705	-1.714
97.696	-1.5071
98.687	-1.4027
99.679	-1.3215

## Sheet: Hüfte L rot
0.017981	26.76
1.0083	26.485
1.9986	26.522
2.9888	26.334
3.9791	25.8
4.9694	25.36
5.9597	24.646
6.95	23.78
7.9403	23.177
8.9306	22.446
9.9209	21.696
10.911	20.696
11.901	19.931
12.892	19.07
13.882	18.284
14.872	17.116
15.863	14.987
16.853	13.744
17.843	12.414
18.833	11.036
19.824	9.6778
20.814	8.583
21.804	7.4816
22.795	6.3653
23.785	4.3856
24.775	2.6903
25.765	1.3802
26.756	-0.15192
27.746	-2.0017
28.736	-2.9351
29.727	-5.4436
30.717	-6.6781
31.707	-7.9202
32.698	-9.0216
33.688	-10.93
34.678	-11.748
35.668	-13.181
36.659	-14.073
37.649	-15.504
38.639	-16.603
39.63	-17.478
40.62	-18.247
41.61	-18.871
42.6	-19.462
43.591	-20.056
44.581	-20.561
45.571	-20.337
46.562	-20.784
47.552	-21.508
48.542	-21.485
49.532	-21.174
50.523	-21.265
51.513	-21.232
52.503	-20.577
53.494	-19.75
54.484	-18.3
55.474	-16.682
56.464	-14.603
57.455	-14.101
58.445	-12.091
59.435	-10.045
60.426	-9.0376
61.416	-6.7729
62.406	-4.6006
63.396	-3.3787
64.387	-1.2691
65.377	0.12836
66.367	2.24
67.358	3.7978
68.348	5.1899
69.338	7.8349
70.328	8.0215
71.319	9.7986
72.309	10.603
73.299	12.461
74.29	13.574
75.28	15.37
76.27	16.145
77.26	17.774
78.251	18.497
79.241	19.434
80.231	20.668
81.222	21.407
82.212	22.224
83.202	23.056
84.193	23.51
85.183	24.17
86.173	24.536
87.163	24.9
88.154	25.476
89.144	26.303
90.134	26.913
91.125	27.182
92.115	27.317
93.105	27.509
94.095	27.632
95.086	27.484
96.076	27.109
97.066	27.119
98.057	27.13
99.047	27.202

## Sheet: Hüfte R blau
0.01626	27.204
1.0118	27.1
2.0073	26.875
3.0028	26.537
3.9983	26.166
4.9938	25.496
5.9893	24.8
6.9848	24.029
7.9804	23.121
8.9759	22.004
9.9714	20.719
10.967	19.474
11.962	18.236
12.958	16.918
13.953	15.633
14.949	14.439
15.944	13.237
16.94	12.082
17.935	10.93
18.931	9.8048
19.926	8.6582
20.922	7.4699
21.918	6.2618
22.913	5.0423
23.909	3.7896
24.904	2.5548
25.9	1.2771
26.895	0.0043792
27.891	-1.3348
28.886	-2.7238
29.882	-4.137
30.877	-5.5309
31.873	-6.9105
32.868	-8.2618
33.864	-9.3889
34.859	-10.208
35.855	-11.34
36.85	-12.275
37.846	-13.012
38.841	-13.669
39.837	-14.315
40.832	-14.854
41.828	-15.344
42.823	-15.761
43.819	-16.118
44.814	-16.384
45.81	-16.565
46.805	-16.723
47.801	-16.782
48.796	-16.824
49.792	-16.848
50.787	-16.685
51.783	-16.385
52.778	-16.022
53.774	-15.447
54.769	-14.588
55.765	-13.528
56.76	-12.265
57.756	-10.873
58.751	-9.452
59.747	-7.914
60.742	-6.3663
61.738	-4.513
62.734	-2.6518
63.729	-0.65845
64.725	1.3281
65.72	3.329
66.716	5.3556
67.711	7.2926
68.707	9.1418
69.702	10.885
70.698	12.541
71.693	14.174
72.689	15.762
73.684	17.274
74.68	18.725
75.675	20.102
76.671	21.457
77.666	22.526
78.662	23.597
79.657	24.581
80.653	25.425
81.648	26.188
82.644	26.89
83.639	27.54
84.635	27.989
85.63	28.551
86.626	28.717
87.621	28.846
88.617	29.115
89.612	29.179
90.608	29.271
91.603	29.31
92.599	29.384
93.594	29.417
94.59	29.387
95.585	29.361
96.581	29.258
97.576	29.237
98.572	29.267
99.567	29.07

## Sheet: Knie L rot
0.77009	11.866
1.754	12.156
2.738	12.222
3.7219	12.369
4.7058	12.806
5.6897	13.265
6.6737	14.072
7.6576	14.936
8.6415	15.498
9.6255	16.163
10.609	16.606
11.593	16.947
12.577	17.157
13.561	17.362
14.545	17.565
15.529	17.537
16.513	17.657
17.497	17.957
18.481	18.05
19.465	17.821
20.449	17.371
21.433	16.079
22.417	15.144
23.4	14.867
24.384	13.927
25.368	12.347
26.352	10.692
27.336	9.7811
28.32	7.9578
29.304	7.7215
30.288	6.5452
31.272	5.186
32.256	3.5082
33.24	2.1233
34.224	1.5496
35.208	1.1249
36.192	0.53404
37.175	-0.2804
38.159	-0.43269
39.143	-0.45271
40.127	-0.39299
41.111	0.31775
42.095	0.37281
43.079	0.95064
44.063	2.3459
45.047	3.8948
46.031	4.9737
47.015	5.6154
47.999	7.0625
48.983	9.2842
49.967	11.383
50.951	13.354
51.934	16.946
52.918	19.379
53.902	22.248
54.886	25.696
55.87	28.268
56.854	33.132
57.838	37.165
58.822	40.171
59.806	43.556
60.79	47.854
61.774	50.543
62.758	52.347
63.742	53.966
64.726	55.912
65.709	56.968
66.693	57.793
67.677	57.68
68.661	57.953
69.645	56.918
70.629	56.216
71.613	54.407
72.597	52.943
73.581	50.337
74.565	47.472
75.549	45.827
76.533	43.163
77.517	40.609
78.501	37.803
79.484	35.858
80.468	32.071
81.452	29.578
82.436	27.442
83.42	22.937
84.404	20.898
85.388	18.704
86.372	16.792
87.356	14.346
88.34	13.071
89.324	11.733
90.308	10.593
91.292	9.0189
92.276	8.5333
93.259	7.7899
94.243	6.8671
95.227	6.5842
96.211	6.5329
97.195	6.1428
98.179	5.9976
99.163	5.9168

## Sheet: Knie R blau
0.39403	16.028
1.3899	16.144
2.3859	16.437
3.3818	16.648
4.3777	16.893
5.3736	17.299
6.3695	17.534
7.3654	17.692
8.3614	17.741
9.3573	17.669
10.353	17.55
11.349	17.354
12.345	17.221
13.341	17.11
14.337	17.144
15.333	17.298
16.329	17.496
17.325	17.785
18.321	18.129
19.316	18.406
20.312	18.58
21.308	18.611
22.304	18.368
23.3	17.915
24.296	17.297
25.292	16.624
26.288	15.917
27.284	15.128
28.28	14.036
29.276	12.948
30.272	11.672
31.267	10.23
32.263	8.9303
33.259	7.8477
34.255	6.9734
35.251	6.5595
36.247	6.3599
37.243	6.3512
38.239	6.5404
39.235	6.798
40.231	7.1316
41.227	7.6982
42.223	8.334
43.218	9.2349
44.214	10.304
45.21	11.559
46.206	13.049
47.202	14.429
48.198	16.024
49.194	17.637
50.19	19.53
51.186	21.384
52.182	23.571
53.178	26.082
54.174	28.897
55.169	31.619
56.165	34.764
57.161	37.876
58.157	41.151
59.153	44.296
60.149	47.235
61.145	49.975
62.141	53.055
63.137	55.424
64.133	57.728
65.129	59.539
66.125	60.907
67.12	61.958
68.116	62.603
69.112	62.92
70.108	62.708
71.104	62.011
72.1	61.065
73.096	59.831
74.092	58.03
75.088	56.062
76.084	53.932
77.08	51.677
78.076	49.104
79.071	46.411
80.067	43.647
81.063	40.708
82.059	37.785
83.055	34.639
84.051	31.548
85.047	28.603
86.043	25.763
87.039	23.113
88.035	20.922
89.031	19.014
90.027	17.504
91.022	16.225
92.018	15.111
93.014	14.221
94.01	13.54
95.006	13.007
96.002	12.596
96.998	12.267
97.994	12.096
98.99	11.9
99.986	11.654
