# Supplementary material for: Gait assessment using a 2D video-based motion analysis app in healthy subjects and subjects with lower limb amputation – A pilot study
Source: PLoS One. 2025 May 30;20(5):e0324499. doi: 10.1371/journal.pone.0324499 (PMC12124523; doi:10.1371/journal.pone.0324499)
Supplement: S1 Table — Raw data of all trials (M##) of the healthy subjects (0##) from the gait analysis recorded with the Orthelligent App (OV) and with the Qualisys system (Qual). (ZIP) [file pone.0324499.s001.zip › Subjects_healty_all_trials/003_OV_OM18.xlsx]

## Sheet: Fuß L rot
0.57474	-3.0612
1.566	-3.1126
2.5572	-3.1544
3.5485	-3.1763
4.5397	-3.1529
5.531	-2.9696
6.5222	-3.287
7.5134	-3.076
8.5047	-2.6079
9.4959	-2.2609
10.487	-2.3266
11.478	-1.9528
12.47	-0.87923
13.461	-0.04829
14.452	0.56533
15.443	1.3022
16.435	2.16
17.426	3.0312
18.417	3.9995
19.408	5.0989
20.4	6.1055
21.391	6.7419
22.382	7.7889
23.373	8.4773
24.365	8.9024
25.356	9.0864
26.347	9.2869
27.338	9.4772
28.33	9.944
29.321	10.381
30.312	10.535
31.303	10.663
32.295	10.623
33.286	10.378
34.277	10.844
35.268	11.033
36.26	11.478
37.251	11.848
38.242	12.017
39.233	11.976
40.224	12.021
41.216	12.28
42.207	12.57
43.198	12.598
44.189	12.302
45.181	11.818
46.172	11.076
47.163	10.239
48.154	8.3716
49.146	7.1999
50.137	5.3754
51.128	3.1467
52.119	1.558
53.111	-0.33483
54.102	-1.8814
55.093	-3.1564
56.084	-4.5023
57.076	-5.9684
58.067	-6.2687
59.058	-6.7476
60.049	-7.3011
61.041	-7.5309
62.032	-7.2434
63.023	-6.2332
64.014	-5.497
65.006	-4.5637
65.997	-4.1901
66.988	-2.766
67.979	-1.6077
68.971	-0.86863
69.962	-0.14234
70.953	0.65688
71.944	1.0465
72.936	1.2211
73.927	1.4517
74.918	1.757
75.909	2.0914
76.9	2.1677
77.892	2.1995
78.883	2.199
79.874	2.0852
80.865	1.9715
81.857	1.8454
82.848	1.7238
83.839	1.3637
84.83	0.98584
85.822	0.7759
86.813	0.55935
87.804	0.14615
88.795	-0.8617
89.787	-0.98171
90.778	-1.1933
91.769	-1.5128
92.76	-1.7219
93.752	-1.9331
94.743	-2.0737
95.734	-2.4479
96.725	-2.7647
97.717	-2.8406
98.708	-2.8181
99.699	-2.917

## Sheet: Fuß R blau
0.40354	-3.0574
1.3954	-2.9773
2.3872	-2.9214
3.379	-2.8985
4.3708	-2.8111
5.3626	-2.6855
6.3544	-2.5665
7.3462	-2.4115
8.3381	-2.1561
9.3299	-1.8519
10.322	-1.4998
11.313	-1.0839
12.305	-0.68578
13.297	-0.19899
14.289	0.39038
15.281	1.0783
16.273	1.8747
17.264	2.8588
18.256	3.896
19.248	4.9151
20.24	6.0159
21.232	7.1549
22.223	8.2715
23.215	9.3484
24.207	10.339
25.199	11.264
26.191	12.092
27.183	12.823
28.174	13.438
29.166	13.883
30.158	14.197
31.15	14.356
32.142	14.392
33.133	14.254
34.125	14.074
35.117	13.82
36.109	13.809
37.101	13.689
38.092	13.524
39.084	13.403
40.076	13.239
41.068	13.08
42.06	12.876
43.052	12.628
44.043	12.3
45.035	11.837
46.027	11.181
47.019	10.321
48.011	9.2434
49.002	7.9111
49.994	6.6439
50.986	5.1095
51.978	3.5373
52.97	1.7555
53.962	0.62927
54.953	-0.58332
55.945	-1.7224
56.937	-2.6704
57.929	-3.4296
58.921	-3.9951
59.912	-4.3475
60.904	-4.4646
61.896	-4.4027
62.888	-4.1606
63.88	-3.7488
64.871	-3.0914
65.863	-2.4208
66.855	-1.7228
67.847	-1.0676
68.839	-0.43609
69.831	0.14116
70.822	0.66264
71.814	1.0559
72.806	1.3422
73.798	1.5524
74.79	1.6017
75.781	1.6115
76.773	1.4592
77.765	1.3271
78.757	1.125
79.749	0.88524
80.74	0.64991
81.732	0.37221
82.724	0.053276
83.716	-0.28131
84.708	-0.71304
85.7	-1.1293
86.691	-1.6005
87.683	-1.9894
88.675	-2.2892
89.667	-2.5837
90.659	-2.8321
91.65	-2.9429
92.642	-3.0115
93.634	-3.0572
94.626	-3.0204
95.618	-2.965
96.61	-2.9246
97.601	-2.9246
98.593	-2.9493
99.585	-3.0461

## Sheet: Hüfte L rot
0.3862	31.712
1.3809	31.658
2.3756	31.188
3.3703	30.91
4.3649	30.746
5.3596	30.271
6.3543	29.716
7.349	28.868
8.3437	27.751
9.3384	27.018
10.333	26.213
11.328	25.392
12.322	23.853
13.317	22.54
14.312	21.106
15.306	20.732
16.301	18.678
17.296	17.444
18.291	16.514
19.285	15.082
20.28	13.494
21.275	11.167
22.269	10.005
23.264	8.0533
24.259	6.5882
25.253	4.3652
26.248	3.1656
27.243	1.2603
28.237	-1.2799
29.232	-2.7728
30.227	-4.8252
31.221	-6.5558
32.216	-8.0991
33.211	-9.6977
34.206	-12.62
35.2	-13.855
36.195	-15.629
37.19	-15.983
38.184	-18.198
39.179	-19.289
40.174	-20.1
41.168	-20.738
42.163	-21.33
43.158	-21.632
44.152	-21.749
45.147	-22.257
46.142	-22.41
47.136	-22.471
48.131	-22.248
49.126	-21.732
50.12	-21.204
51.115	-20.766
52.11	-20.509
53.105	-19.573
54.099	-18.748
55.094	-17.62
56.089	-16.342
57.083	-15.045
58.078	-13.377
59.073	-11.821
60.067	-10.238
61.062	-8.0118
62.057	-6.5231
63.051	-4.9485
64.046	-2.9296
65.041	-1.1243
66.035	0.67515
67.03	2.4992
68.025	4.6045
69.02	6.1651
70.014	7.8495
71.009	9.5386
72.004	11.829
72.998	12.743
73.993	13.922
74.988	15.642
75.982	17.113
76.977	18.749
77.972	19.991
78.966	21.472
79.961	22.435
80.956	23.378
81.95	24.705
82.945	26.059
83.94	26.849
84.934	27.562
85.929	28.369
86.924	29.213
87.919	29.586
88.913	29.826
89.908	30.647
90.903	31.131
91.897	31.623
92.892	31.922
93.887	32.138
94.881	32.333
95.876	32.472
96.871	32.539
97.865	32.655
98.86	32.608
99.855	32.653

## Sheet: Hüfte R blau
0.32903	31.658
1.3231	31.476
2.3173	31.266
3.3114	30.971
4.3055	30.64
5.2996	30.13
6.2937	29.55
7.2878	28.781
8.2819	27.858
9.2761	26.802
10.27	25.604
11.264	24.278
12.258	22.85
13.253	21.361
14.247	19.824
15.241	18.334
16.235	16.881
17.229	15.447
18.223	13.998
19.217	12.492
20.211	10.774
21.205	9.036
22.2	7.2765
23.194	5.5349
24.188	3.9119
25.182	2.3693
26.176	0.80653
27.17	-0.68741
28.164	-2.187
29.158	-3.694
30.152	-5.2025
31.147	-6.8471
32.141	-8.5216
33.135	-10.137
34.129	-11.76
35.123	-13.088
36.117	-14.042
37.111	-15.071
38.105	-15.969
39.099	-16.77
40.094	-17.474
41.088	-18.096
42.082	-18.697
43.076	-19.166
44.07	-19.556
45.064	-19.883
46.058	-20.043
47.052	-20.148
48.047	-20.242
49.041	-20.322
50.035	-20.067
51.029	-19.933
52.023	-19.533
53.017	-19.061
54.011	-18.149
55.005	-17.084
55.999	-15.979
56.994	-14.623
57.988	-13.152
58.982	-11.49
59.976	-9.6827
60.97	-7.9411
61.964	-6.1237
62.958	-4.1566
63.952	-2.1016
64.946	0.024974
65.941	2.2016
66.935	4.4411
67.929	6.6234
68.923	8.7891
69.917	10.854
70.911	12.816
71.905	14.672
72.899	16.411
73.893	18.089
74.888	19.866
75.882	21.416
76.876	23.006
77.87	24.066
78.864	25.24
79.858	26.337
80.852	27.33
81.846	28.18
82.841	28.897
83.835	29.535
84.829	30.059
85.823	30.575
86.817	30.939
87.811	31.249
88.805	31.532
89.799	31.685
90.793	31.856
91.788	31.982
92.782	32.125
93.776	32.275
94.77	32.325
95.764	32.349
96.758	32.398
97.752	32.462
98.746	32.535
99.74	32.466

## Sheet: Knie L rot
0.87591	14.23
1.8613	14.642
2.8467	14.998
3.8321	15.683
4.8175	16.39
5.8029	17.34
6.7883	18.276
7.7737	19.1
8.7591	19.932
9.7445	20.773
10.73	21.124
11.715	21.301
12.701	21.355
13.686	21.625
14.671	21.599
15.657	21.601
16.642	21.602
17.628	21.614
18.613	20.981
19.598	20.317
20.584	19.751
21.569	19.029
22.555	17.632
23.54	16.378
24.525	14.794
25.511	13.643
26.496	12.051
27.482	11.099
28.467	9.9408
29.452	7.9361
30.438	6.5857
31.423	4.7057
32.409	3.1409
33.394	2.0248
34.379	0.94765
35.365	0.19329
36.35	-0.11812
37.336	-0.54566
38.321	-0.58557
39.306	-1.0961
40.292	-0.99467
41.277	-0.090047
42.262	0.90556
43.248	1.715
44.233	2.4876
45.219	4.8794
46.204	6.2965
47.189	7.5946
48.175	9.5706
49.16	11.515
50.146	14.258
51.131	16.181
52.116	18.564
53.102	21.35
54.087	24.729
55.073	27.475
56.058	30.933
57.043	33.715
58.029	36.25
59.014	41.397
60	44.232
60.985	47.102
61.97	49.397
62.956	51.362
63.941	51.953
64.927	54.3
65.912	54.979
66.897	56.134
67.883	57.2
68.868	56.799
69.854	56.805
70.839	55.961
71.824	53.558
72.81	52.992
73.795	50.612
74.781	48.301
75.766	46.495
76.751	43.826
77.737	41.056
78.722	38.533
79.708	35.705
80.693	33.439
81.678	30.386
82.664	27.105
83.649	24.568
84.634	22.847
85.62	20.654
86.605	18.74
87.591	16.877
88.576	15.181
89.561	13.831
90.547	12.463
91.532	11.461
92.518	10.547
93.503	9.5409
94.488	9.0352
95.474	8.4937
96.459	7.6912
97.445	7.3117
98.43	7.1699
99.415	7.2552

## Sheet: Knie R blau
0.46476	17.477
1.4586	17.765
2.4524	18.229
3.4462	18.643
4.44	19.206
5.4338	20.019
6.4276	20.686
7.4214	21.243
8.4152	21.639
9.409	21.91
10.403	21.994
11.397	21.921
12.39	21.769
13.384	21.604
14.378	21.443
15.372	21.391
16.366	21.463
17.36	21.749
18.353	21.875
19.347	21.608
20.341	21.056
21.335	20.242
22.329	19.297
23.322	18.344
24.316	17.436
25.31	16.524
26.304	15.553
27.298	14.547
28.291	13.45
29.285	12.21
30.279	10.802
31.273	9.1922
32.267	7.603
33.26	6.1106
34.254	4.9932
35.248	4.3829
36.242	3.8981
37.236	3.8281
38.23	3.8643
39.223	4.0477
40.217	4.4006
41.211	5.2089
42.205	6.1002
43.199	7.1514
44.192	8.3753
45.186	9.8337
46.18	11.53
47.174	13.326
48.168	15.217
49.161	17.196
50.155	19.505
51.149	21.794
52.143	24.214
53.137	27.276
54.13	29.663
55.124	32.659
56.118	35.791
57.112	39.009
58.106	42.281
59.1	45.277
60.093	48.453
61.087	51.249
62.081	53.758
63.075	56.015
64.069	57.928
65.062	59.596
66.056	60.979
67.05	62.063
68.044	62.764
69.038	63.049
70.031	62.949
71.025	62.323
72.019	61.261
73.013	59.822
74.007	57.983
75	55.864
75.994	53.74
76.988	51.234
77.982	48.484
78.976	45.675
79.97	42.965
80.963	40.257
81.957	37.016
82.951	34.019
83.945	31.114
84.939	28.293
85.932	25.36
86.926	23.265
87.92	21.081
88.914	19.344
89.908	17.801
90.901	16.482
91.895	15.377
92.889	14.473
93.883	13.77
94.877	13.214
95.87	12.866
96.864	12.548
97.858	12.395
98.852	12.317
99.846	12.366
