# Supplementary material for: Gait assessment using a 2D video-based motion analysis app in healthy subjects and subjects with lower limb amputation – A pilot study
Source: PLoS One. 2025 May 30;20(5):e0324499. doi: 10.1371/journal.pone.0324499 (PMC12124523; doi:10.1371/journal.pone.0324499)
Supplement: S1 Table — Raw data of all trials (M##) of the healthy subjects (0##) from the gait analysis recorded with the Orthelligent App (OV) and with the Qualisys system (Qual). (ZIP) [file pone.0324499.s001.zip › Subjects_healty_all_trials/003_OV_OME1.xlsx]

## Sheet: Fuß L rot
0.82239	-1.5803
1.8146	-1.2334
2.8067	-1.0561
3.7989	-0.74194
4.791	-0.62016
5.7832	-0.70047
6.7753	-0.93725
7.7675	-0.37368
8.7596	0.53663
9.7518	1.0474
10.744	1.4565
11.736	2.0421
12.728	2.7439
13.72	3.4649
14.713	4.1339
15.705	4.7572
16.697	5.2918
17.689	6.0626
18.681	6.7827
19.673	7.2635
20.666	7.7935
21.658	8.7693
22.65	9.6449
23.642	10.326
24.634	10.763
25.626	11.028
26.618	10.8
27.611	11.205
28.603	11.397
29.595	11.638
30.587	11.934
31.579	12.232
32.571	12.303
33.564	12.469
34.556	12.504
35.548	12.924
36.54	13.115
37.532	13.398
38.524	13.868
39.517	14.246
40.509	14.426
41.501	14.864
42.493	15.236
43.485	15.179
44.477	14.853
45.469	14.773
46.462	14.1
47.454	13.054
48.446	12.404
49.438	11.065
50.43	9.302
51.422	7.8744
52.415	5.8809
53.407	4.5185
54.399	2.749
55.391	1.3475
56.383	-0.21482
57.375	-1.1921
58.367	-1.9463
59.36	-2.4054
60.352	-2.4653
61.344	-2.6199
62.336	-2.8523
63.328	-1.7177
64.32	-0.96716
65.313	-0.95554
66.305	-0.36579
67.297	0.3277
68.289	0.82251
69.281	0.93024
70.273	1.1683
71.266	1.5317
72.258	1.8059
73.25	2.1092
74.242	2.2308
75.234	1.8954
76.226	1.1236
77.218	0.42414
78.211	-0.15495
79.203	-0.85151
80.195	-0.92628
81.187	-1.4283
82.179	-1.7585
83.171	-1.9915
84.164	-2.3593
85.156	-2.7694
86.148	-2.744
87.14	-2.6874
88.132	-2.8324
89.124	-3.0184
90.117	-2.4841
91.109	-2.1524
92.101	-1.8281
93.093	-1.6832
94.085	-1.5083
95.077	-1.5417
96.069	-1.3966
97.062	-1.1985
98.054	-1.041
99.046	-0.68528
100.04	-0.60078

## Sheet: Fuß R blau
0.44106	-0.19823
1.4343	-0.23926
2.4276	-0.14052
3.4209	-0.085717
4.4142	0.15866
5.4075	0.19079
6.4008	0.19992
7.3941	0.41392
8.3874	0.68021
9.3806	1.0475
10.374	1.4963
11.367	2.0249
12.36	2.6472
13.354	3.2718
14.347	3.889
15.34	4.5382
16.334	5.1905
17.327	5.8234
18.32	6.4728
19.313	7.0618
20.307	7.6256
21.3	8.1264
22.293	8.5986
23.287	9.0456
24.28	9.4716
25.273	9.8526
26.267	10.162
27.26	10.408
28.253	10.597
29.246	10.771
30.24	10.978
31.233	11.212
32.226	11.436
33.22	11.682
34.213	12.156
35.206	12.527
36.199	12.891
37.193	13.254
38.186	13.584
39.179	13.827
40.173	14.06
41.166	14.195
42.159	14.247
43.152	14.2
44.146	13.988
45.139	13.557
46.132	12.82
47.126	11.775
48.119	10.429
49.112	8.8542
50.105	6.9327
51.099	5.2275
52.092	3.3749
53.085	1.5875
54.079	-0.27519
55.072	-1.431
56.065	-2.6137
57.058	-3.5468
58.052	-4.2913
59.045	-4.6955
60.038	-4.8362
61.032	-4.5927
62.025	-4.0991
63.018	-3.3851
64.011	-2.4957
65.005	-1.5525
65.998	-0.59843
66.991	0.28642
67.985	1.1305
68.978	1.9223
69.971	2.5679
70.964	3.0598
71.958	3.3647
72.951	3.4706
73.944	3.4682
74.938	3.1963
75.931	2.9047
76.924	2.5613
77.917	2.1525
78.911	1.716
79.904	1.206
80.897	0.66614
81.891	0.084021
82.884	-0.54997
83.877	-1.0143
84.87	-1.3881
85.864	-1.6381
86.857	-1.7318
87.85	-1.7022
88.844	-1.7354
89.837	-1.7882
90.83	-1.8204
91.823	-1.7584
92.817	-1.6545
93.81	-1.518
94.803	-1.4181
95.797	-1.3254
96.79	-1.3355
97.783	-1.3541
98.776	-1.2962
99.77	-1.2823

## Sheet: Hüfte L rot
0.67163	25.07
1.66	24.696
2.6483	24.431
3.6366	23.907
4.6249	23.007
5.6133	21.992
6.6016	20.794
7.5899	19.213
8.5782	17.356
9.5666	16.384
10.555	15.336
11.543	14.206
12.532	12.959
13.52	11.79
14.508	10.709
15.497	10.045
16.485	8.5156
17.473	7.3615
18.461	7.0541
19.45	6.1644
20.438	5.1812
21.426	4.3763
22.415	2.8694
23.403	1.6703
24.391	1.2434
25.38	-0.87374
26.368	-1.9707
27.356	-3.2544
28.345	-4.4587
29.333	-5.633
30.321	-6.442
31.31	-7.0114
32.298	-8.1458
33.286	-9.0103
34.275	-9.8979
35.263	-10.321
36.251	-11.265
37.24	-11.949
38.228	-12.786
39.216	-13.428
40.205	-13.983
41.193	-14.412
42.181	-14.798
43.17	-15.219
44.158	-15.641
45.146	-15.733
46.135	-15.958
47.123	-16.148
48.111	-15.354
49.1	-14.742
50.088	-14.057
51.076	-13.259
52.065	-11.108
53.053	-9.6027
54.041	-8.55
55.03	-7.6865
56.018	-6.2866
57.006	-3.9629
57.995	-3.0222
58.983	-1.8094
59.971	0.88318
60.959	2.5758
61.948	3.7362
62.936	5.2607
63.924	7.1667
64.913	9.529
65.901	11.338
66.889	12.745
67.878	14.037
68.866	14.48
69.854	16.587
70.843	18.633
71.831	20.081
72.819	20.92
73.808	21.674
74.796	22.51
75.784	23.543
76.773	25.138
77.761	26.153
78.749	26.921
79.738	27.601
80.726	27.993
81.714	27.859
82.703	28.11
83.691	28.864
84.679	28.695
85.668	28.679
86.656	28.714
87.644	28.979
88.633	29.12
89.621	29.421
90.609	29.735
91.598	29.805
92.586	29.77
93.574	29.948
94.563	30.003
95.551	30.006
96.539	30.003
97.528	30.003
98.516	30
99.504	29.868

## Sheet: Hüfte R blau
0.77301	25.763
1.7632	25.269
2.7535	24.567
3.7437	23.743
4.734	22.762
5.7242	21.73
6.7145	20.51
7.7047	19.304
8.6949	18.099
9.6852	16.832
10.675	15.562
11.666	14.256
12.656	12.941
13.646	11.592
14.636	10.355
15.627	9.248
16.617	8.1158
17.607	7.0091
18.597	5.9113
19.588	4.864
20.578	3.7675
21.568	2.6436
22.558	1.5023
23.549	0.36453
24.539	-0.81793
25.529	-2.0164
26.519	-3.2058
27.51	-4.4071
28.5	-5.6316
29.49	-6.8559
30.48	-8.0722
31.471	-9.2503
32.461	-10.427
33.451	-11.633
34.441	-12.718
35.431	-13.811
36.422	-14.846
37.412	-15.839
38.402	-16.748
39.392	-17.582
40.383	-18.267
41.373	-18.943
42.363	-19.458
43.353	-19.778
44.344	-19.969
45.334	-20.006
46.324	-20.041
47.314	-19.957
48.305	-19.723
49.295	-19.33
50.285	-18.759
51.275	-17.965
52.266	-16.94
53.256	-15.736
54.246	-14.619
55.236	-12.967
56.227	-11.361
57.217	-9.7156
58.207	-7.9611
59.197	-6.1308
60.188	-4.2014
61.178	-2.1837
62.168	-0.12065
63.158	1.9665
64.149	4.0522
65.139	6.0709
66.129	8.0079
67.119	9.802
68.109	11.486
69.1	13.089
70.09	14.632
71.08	16.078
72.07	17.462
73.061	18.753
74.051	19.971
75.041	21.067
76.031	22.08
77.022	22.998
78.012	23.811
79.002	24.57
79.992	25.286
80.983	25.953
81.973	26.539
82.963	27.179
83.953	27.549
84.944	27.89
85.934	28.194
86.924	28.445
87.914	28.608
88.905	28.689
89.895	28.766
90.885	28.727
91.875	28.668
92.866	28.624
93.856	28.587
94.846	28.473
95.836	28.374
96.827	28.237
97.817	28.143
98.807	28.037
99.797	28.134

## Sheet: Knie L rot
0.84671	15.542
1.8344	15.531
2.8221	15.598
3.8098	16.199
4.7975	16.073
5.7852	15.803
6.7729	16.213
7.7606	15.547
8.7483	15.47
9.736	15.348
10.724	15.595
11.711	15.247
12.699	14.78
13.687	14.616
14.675	14.187
15.662	14.134
16.65	14.227
17.638	13.592
18.625	13.507
19.613	13.827
20.601	13.718
21.588	13.24
22.576	12.621
23.564	12.131
24.552	11.432
25.539	10.903
26.527	10.161
27.515	9.2327
28.502	8.6825
29.49	7.6292
30.478	6.5451
31.465	5.467
32.453	5.2741
33.441	4.8855
34.429	4.4273
35.416	4.1955
36.404	4.4601
37.392	4.7673
38.379	4.8791
39.367	4.823
40.355	5.3795
41.342	6.4832
42.33	7.4408
43.318	8.9634
44.306	10.704
45.293	12.516
46.281	14.572
47.269	17.079
48.256	18.038
49.244	21.061
50.232	24.962
51.219	28.278
52.207	30.522
53.195	33.474
54.183	36.747
55.17	39.423
56.158	43.497
57.146	44.464
58.133	47.878
59.121	50.493
60.109	52.153
61.096	53.664
62.084	54.881
63.072	55.874
64.06	56.326
65.047	55.954
66.035	55.742
67.023	55.183
68.01	54.425
68.998	53.182
69.986	52.398
70.973	50.822
71.961	48.609
72.949	46.32
73.937	43.708
74.924	41.08
75.912	38.98
76.9	34.774
77.887	31.272
78.875	29.522
79.863	26.331
80.85	23.539
81.838	21.093
82.826	18.623
83.814	16.358
84.801	14.824
85.789	12.806
86.777	11.248
87.764	10.725
88.752	10.026
89.74	9.6139
90.727	9.3316
91.715	9.2809
92.703	9.0363
93.691	9.0737
94.678	9.4791
95.666	9.6233
96.654	9.9817
97.641	10.319
98.629	10.66
99.617	11.339

## Sheet: Knie R blau
0.27217	18.677
1.2659	18.638
2.2596	18.605
3.2533	18.613
4.2471	18.567
5.2408	18.678
6.2345	18.728
7.2283	18.731
8.222	18.689
9.2157	18.553
10.209	18.417
11.203	18.289
12.197	18.045
13.191	17.838
14.184	17.695
15.178	17.557
16.172	17.373
17.166	17.175
18.159	16.93
19.153	16.607
20.147	16.194
21.14	15.665
22.134	15.059
23.128	14.334
24.122	13.548
25.115	12.682
26.109	11.766
27.103	10.813
28.097	9.8605
29.09	8.9523
30.084	8.1138
31.078	7.4018
32.071	6.7787
33.065	6.4127
34.059	5.8233
35.053	5.5252
36.046	5.3907
37.04	5.3859
38.034	5.492
39.028	5.751
40.021	6.0999
41.015	6.6166
42.009	7.3163
43.002	8.1935
43.996	9.3279
44.99	10.697
45.984	12.229
46.977	14
47.971	16.077
48.965	18.333
49.959	20.607
50.952	23.373
51.946	26.422
52.94	29.945
53.933	33.538
54.927	36.608
55.921	39.787
56.915	43.124
57.908	46.209
58.902	49.099
59.896	51.582
60.89	53.817
61.883	55.64
62.877	57.143
63.871	58.278
64.864	59.004
65.858	59.331
66.852	59.203
67.846	58.586
68.839	57.637
69.833	56.39
70.827	54.809
71.821	52.916
72.814	50.822
73.808	48.416
74.802	45.884
75.795	43.078
76.789	40.174
77.783	37.266
78.777	34.242
79.77	31.248
80.764	28.333
81.758	25.565
82.752	23.258
83.745	20.567
84.739	18.44
85.733	16.595
86.726	15.05
87.72	13.912
88.714	12.971
89.708	12.305
90.701	11.856
91.695	11.569
92.689	11.371
93.683	11.32
94.676	11.369
95.67	11.554
96.664	11.796
97.657	12.041
98.651	12.225
99.645	12.257
