# Supplementary material for: Gait assessment using a 2D video-based motion analysis app in healthy subjects and subjects with lower limb amputation – A pilot study
Source: PLoS One. 2025 May 30;20(5):e0324499. doi: 10.1371/journal.pone.0324499 (PMC12124523; doi:10.1371/journal.pone.0324499)
Supplement: S1 Table — Raw data of all trials (M##) of the healthy subjects (0##) from the gait analysis recorded with the Orthelligent App (OV) and with the Qualisys system (Qual). (ZIP) [file pone.0324499.s001.zip › Subjects_healty_all_trials/003_OV_OME2.xlsx]

## Sheet: Fuß L rot
0.84968	-0.47406
1.8413	-0.083078
2.833	-0.29924
3.8247	-0.26218
4.8163	0.23874
5.808	0.328
6.7997	0.33079
7.7913	0.74126
8.783	1.0446
9.7747	1.4279
10.766	1.5251
11.758	2.2022
12.75	2.7693
13.741	3.1495
14.733	3.679
15.725	4.289
16.716	5.0759
17.708	5.7539
18.7	6.6644
19.691	6.9467
20.683	7.4467
21.675	7.9704
22.666	8.4633
23.658	9.184
24.65	9.3378
25.641	9.7775
26.633	10.067
27.625	10.244
28.616	10.185
29.608	10.338
30.6	10.761
31.591	11.067
32.583	11.308
33.575	11.611
34.566	12.125
35.558	12.43
36.55	12.866
37.541	13.614
38.533	13.906
39.525	14.301
40.516	14.787
41.508	15.602
42.5	16.059
43.491	15.81
44.483	15.778
45.475	15.861
46.466	15.894
47.458	15.321
48.45	14.319
49.441	13.155
50.433	12.081
51.425	9.7496
52.416	8.2892
53.408	6.8344
54.4	5.4558
55.391	3.6443
56.383	1.8379
57.375	0.95951
58.366	0.11722
59.358	-0.76272
60.35	-1.2029
61.341	-2.0196
62.333	-1.8988
63.325	-1.8654
64.316	-1.4096
65.308	-1.3265
66.3	-0.87026
67.291	-0.077272
68.283	0.59551
69.275	1.0603
70.266	1.7654
71.258	2.2705
72.25	2.5971
73.241	2.6686
74.233	2.6492
75.225	2.7036
76.216	2.6827
77.208	2.0331
78.2	1.8251
79.191	1.7318
80.183	1.4129
81.175	0.94655
82.166	0.50945
83.158	-0.25936
84.15	-0.70742
85.141	-0.925
86.133	-1.2305
87.125	-1.4398
88.116	-1.5
89.108	-1.5005
90.1	-1.5005
91.091	-1.4845
92.083	-1.31
93.075	-1.0573
94.066	-1.0371
95.058	-0.93038
96.05	-0.65329
97.041	-0.27802
98.033	-0.12362
99.025	0.16736
100.02	-0.067889

## Sheet: Fuß R blau
0.40577	1.2996
1.3996	1.4029
2.3934	1.5328
3.3872	1.6551
4.3811	1.7352
5.3749	1.8589
6.3687	2.0421
7.3625	2.1097
8.3564	2.431
9.3502	2.7725
10.344	3.1973
11.338	3.6615
12.332	4.1787
13.325	4.6983
14.319	5.2147
15.313	5.6969
16.307	6.175
17.301	6.615
18.295	7.0395
19.288	7.447
20.282	7.7897
21.276	8.0888
22.27	8.3473
23.264	8.5557
24.258	8.703
25.251	8.845
26.245	8.9307
27.239	9.0029
28.233	9.11
29.227	9.1981
30.22	9.3765
31.214	9.5872
32.208	9.7235
33.202	10.213
34.196	10.714
35.19	11.194
36.183	11.72
37.177	12.254
38.171	12.781
39.165	13.266
40.159	13.693
41.153	14.043
42.146	14.338
43.14	14.506
44.134	14.382
45.128	14.052
46.122	13.431
47.115	12.461
48.109	11.196
49.103	9.1117
50.097	7.7525
51.091	5.8578
52.085	3.9903
53.078	2.1178
54.072	0.36937
55.066	-1.359
56.06	-2.5694
57.054	-3.6454
58.047	-4.4857
59.041	-5.0983
60.035	-5.4061
61.029	-5.3717
62.023	-5.0136
63.017	-4.3677
64.01	-3.5161
65.004	-2.5948
65.998	-1.6657
66.992	-0.72425
67.986	0.16029
68.98	0.99687
69.973	1.6925
70.967	2.2151
71.961	2.6125
72.955	2.7841
73.949	2.587
74.942	2.5013
75.936	2.2808
76.93	2.0188
77.924	1.6423
78.918	1.2441
79.912	0.86626
80.905	0.46004
81.899	-0.038932
82.893	-0.53751
83.887	-1.1133
84.881	-1.5351
85.875	-1.7846
86.868	-1.831
87.862	-1.811
88.856	-1.684
89.85	-1.5875
90.844	-1.5095
91.837	-1.3814
92.831	-1.2938
93.825	-1.2554
94.819	-1.199
95.813	-1.1239
96.807	-1.0187
97.8	-0.95512
98.794	-0.89018
99.788	-0.88836

## Sheet: Hüfte L rot
0.70967	26.681
1.703	26.43
2.6963	26.033
3.6896	25.648
4.6829	25.095
5.6762	24.076
6.6695	22.447
7.6628	21.246
8.6561	20.498
9.6494	18.597
10.643	17.167
11.636	15.835
12.629	15.019
13.623	13.363
14.616	12.292
15.609	10.532
16.602	10.241
17.596	7.9793
18.589	7.4117
19.582	5.639
20.576	4.4534
21.569	3.1775
22.562	2.2057
23.556	0.66207
24.549	-0.88751
25.542	-1.9616
26.535	-2.7512
27.529	-3.5292
28.522	-5.7939
29.515	-5.9674
30.509	-7.2592
31.502	-8.2668
32.495	-10.025
33.489	-10.855
34.482	-11.844
35.475	-12.283
36.468	-12.972
37.462	-13.926
38.455	-15.016
39.448	-15.551
40.442	-15.606
41.435	-15.979
42.428	-16.579
43.422	-17.007
44.415	-17.945
45.408	-18.722
46.401	-18.814
47.395	-18.053
48.388	-17.784
49.381	-18.002
50.375	-18.088
51.368	-17.167
52.361	-16.211
53.355	-14.681
54.348	-12.974
55.341	-12.108
56.334	-10.585
57.328	-9.018
58.321	-8.0329
59.314	-5.4093
60.308	-4.5429
61.301	-2.5441
62.294	-1.1802
63.288	0.49964
64.281	3.1747
65.274	4.713
66.267	6.8547
67.261	7.566
68.254	9.5431
69.247	11.49
70.241	12.29
71.234	13.575
72.227	15.472
73.221	17.17
74.214	18.406
75.207	19.593
76.2	21.562
77.194	21.933
78.187	22.914
79.18	23.825
80.174	24.145
81.167	24.954
82.16	25.561
83.154	26.036
84.147	26.326
85.14	26.436
86.133	26.628
87.127	27.416
88.12	27.798
89.113	27.962
90.107	28.186
91.1	28.141
92.093	28.142
93.087	28.148
94.08	27.961
95.073	27.861
96.066	28.16
97.06	28.214
98.053	27.979
99.046	27.489
100.04	27.627

## Sheet: Hüfte R blau
0.64882	25.677
1.6428	25.463
2.6367	25.04
3.6306	24.414
4.6246	23.602
5.6185	22.625
6.6125	21.472
7.6064	20.338
8.6003	19.324
9.5943	18.108
10.588	16.799
11.582	15.423
12.576	13.995
13.57	12.545
14.564	11.048
15.558	9.657
16.552	8.2589
17.546	6.8932
18.54	5.5805
19.534	4.3118
20.528	3.0677
21.522	1.8327
22.515	0.58236
23.509	-0.5748
24.503	-1.7057
25.497	-2.9928
26.491	-4.1658
27.485	-5.3542
28.479	-6.5689
29.473	-7.7559
30.467	-9.0149
31.461	-10.277
32.455	-11.487
33.449	-12.533
34.443	-13.635
35.437	-14.778
36.431	-15.914
37.425	-16.996
38.418	-18.066
39.412	-19.052
40.406	-19.901
41.4	-20.685
42.394	-21.315
43.388	-21.82
44.382	-22.186
45.376	-22.426
46.37	-22.54
47.364	-22.508
48.358	-22.316
49.352	-21.996
50.346	-21.509
51.34	-20.869
52.334	-20.053
53.328	-19.063
54.322	-17.845
55.315	-16.59
56.309	-14.769
57.303	-12.993
58.297	-11.172
59.291	-9.2597
60.285	-7.3588
61.279	-5.3977
62.273	-3.3568
63.267	-1.2754
64.261	0.81147
65.255	2.9176
66.249	4.9983
67.243	7.1644
68.237	8.8291
69.231	10.539
70.225	12.093
71.218	13.559
72.212	14.983
73.206	16.473
74.2	17.524
75.194	19.223
76.188	20.589
77.182	21.901
78.176	22.945
79.17	23.968
80.164	24.903
81.158	25.775
82.152	26.545
83.146	27.208
84.14	27.784
85.134	28.314
86.128	28.723
87.121	29.05
88.115	29.24
89.109	29.382
90.103	29.352
91.097	29.28
92.091	29.262
93.085	29.162
94.079	29.078
95.073	29.06
96.067	28.986
97.061	28.882
98.055	28.777
99.049	28.697
100.04	28.421

## Sheet: Knie L rot
0.88444	15.668
1.8743	15.807
2.8641	16.05
3.854	16.39
4.8438	16.997
5.8337	17.469
6.8235	17.696
7.8134	17.924
8.8032	17.928
9.7931	17.754
10.783	17.501
11.773	16.744
12.763	16.606
13.752	16.139
14.742	15.853
15.732	15.443
16.722	15.28
17.712	14.589
18.702	14.503
19.692	14.87
20.681	14.583
21.671	14.086
22.661	13.564
23.651	12.001
24.641	11.08
25.631	10.47
26.621	9.6421
27.61	7.9309
28.6	7.4482
29.59	6.667
30.58	5.4674
31.57	5.0171
32.56	4.6268
33.549	3.7786
34.539	3.4185
35.529	3.3209
36.519	3.2984
37.509	3.1061
38.499	3.3142
39.489	3.7354
40.478	4.5441
41.468	5.774
42.458	6.9879
43.448	7.7619
44.438	9.0309
45.428	10.452
46.418	11.758
47.407	14.397
48.397	16.359
49.387	18.904
50.377	21.316
51.367	23.932
52.357	27.495
53.346	30.01
54.336	32.538
55.326	35.51
56.316	39.111
57.306	42.224
58.296	45.169
59.286	48.031
60.275	50.549
61.265	52.104
62.255	53.255
63.245	55.099
64.235	55.429
65.225	55.7
66.215	56.799
67.204	56.914
68.194	55.943
69.184	54.77
70.174	54.798
71.164	53.462
72.154	50.3
73.143	48.691
74.133	46.465
75.123	44.307
76.113	41.369
77.103	39.059
78.093	36.855
79.083	34.416
80.072	31.822
81.062	28.973
82.052	26.091
83.042	23.844
84.032	21.87
85.022	19.218
86.012	17.603
87.001	16.339
87.991	14.67
88.981	14.066
89.971	13.763
90.961	12.657
91.951	12.384
92.94	12.332
93.93	12.34
94.92	12.322
95.91	12.418
96.9	12.698
97.89	13.107
98.88	13.758
99.869	14.125

## Sheet: Knie R blau
0.3412	18.307
1.3348	18.458
2.3283	18.677
3.3219	18.864
4.3155	19.131
5.309	19.45
6.3026	19.768
7.2962	19.97
8.2897	20.151
9.2833	20.258
10.277	20.183
11.27	20.072
12.264	19.887
13.258	19.625
14.251	19.31
15.245	18.966
16.238	18.558
17.232	18.101
18.225	17.593
19.219	17.032
20.213	16.421
21.206	15.756
22.2	15.061
23.193	14.297
24.187	13.477
25.18	12.626
26.174	11.834
27.167	10.783
28.161	9.8375
29.155	8.9351
30.148	8.1089
31.142	7.3343
32.135	6.5992
33.129	6.1694
34.122	5.7539
35.116	5.3883
36.11	5.0963
37.103	4.9504
38.097	4.9468
39.09	5.0665
40.084	5.424
41.077	5.9745
42.071	6.7257
43.065	7.7369
44.058	9.0152
45.052	10.503
46.045	12.164
47.039	14.14
48.032	16.226
49.026	18.809
50.02	20.937
51.013	24.129
52.007	26.725
53	29.33
53.994	32.468
54.987	35.579
55.981	38.784
56.974	41.904
57.968	44.684
58.962	47.356
59.955	49.931
60.949	51.977
61.942	53.947
62.936	55.539
63.929	56.768
64.923	57.713
65.917	58.33
66.91	58.592
67.904	58.297
68.897	57.649
69.891	56.593
70.884	55.052
71.878	53.243
72.872	51.199
73.865	48.966
74.859	46.098
75.852	43.557
76.846	40.698
77.839	37.785
78.833	35.172
79.827	31.894
80.82	28.968
81.814	25.943
82.807	23.014
83.801	20.939
84.794	18.862
85.788	17.055
86.781	15.579
87.775	14.454
88.769	13.583
89.762	12.957
90.756	12.548
91.749	12.302
92.743	12.12
93.736	12.14
94.73	12.144
95.724	12.303
96.717	12.631
97.711	12.959
98.704	13.257
99.698	13.34
