# Supplementary material for: Gait assessment using a 2D video-based motion analysis app in healthy subjects and subjects with lower limb amputation – A pilot study
Source: PLoS One. 2025 May 30;20(5):e0324499. doi: 10.1371/journal.pone.0324499 (PMC12124523; doi:10.1371/journal.pone.0324499)
Supplement: S1 Table — Raw data of all trials (M##) of the healthy subjects (0##) from the gait analysis recorded with the Orthelligent App (OV) and with the Qualisys system (Qual). (ZIP) [file pone.0324499.s001.zip › Subjects_healty_all_trials/003_OV_OME3.xlsx]

## Sheet: Fuß L rot
0.48922	0.098602
1.476	0.12718
2.4627	0.30975
3.4494	0.4028
4.4362	0.76584
5.4229	1.1946
6.4096	1.5383
7.3964	1.7293
8.3831	1.8119
9.3698	2.0572
10.357	2.4962
11.343	3.2855
12.33	4.1309
13.317	4.5365
14.303	5.007
15.29	5.583
16.277	6.6647
17.264	7.1373
18.25	7.5012
19.237	8.2883
20.224	8.6221
21.211	9.0305
22.197	9.6123
23.184	9.9924
24.171	10.261
25.158	10.703
26.144	11.095
27.131	11.093
28.118	11.421
29.105	11.64
30.091	12.063
31.078	12.32
32.065	12.626
33.051	12.967
34.038	13.227
35.025	14.128
36.012	14.79
36.998	15.501
37.985	16.076
38.972	16.447
39.959	16.801
40.945	17.04
41.932	16.843
42.919	16.874
43.906	16.779
44.892	17.052
45.879	16.86
46.866	15.832
47.852	14.389
48.839	12.842
49.826	11.903
50.813	9.8943
51.799	7.8965
52.786	6.0209
53.773	4.1851
54.76	2.5127
55.746	0.7735
56.733	-0.2402
57.72	-1.2784
58.707	-2.2439
59.693	-2.9282
60.68	-3.1624
61.667	-3.3215
62.653	-2.6009
63.64	-2.0944
64.627	-1.6329
65.614	-0.86311
66.6	0.28092
67.587	0.81111
68.574	1.4283
69.561	2.1911
70.547	2.9711
71.534	3.4597
72.521	3.6247
73.508	3.5478
74.494	3.5325
75.481	3.358
76.468	2.9468
77.454	2.2314
78.441	1.7631
79.428	1.421
80.415	0.9411
81.401	0.3786
82.388	-0.4285
83.375	-1.1622
84.362	-1.3985
85.348	-1.6091
86.335	-2.1198
87.322	-2.5929
88.309	-2.3198
89.295	-2.409
90.282	-2.6547
91.269	-2.5789
92.255	-2.4243
93.242	-2.2725
94.229	-2.0988
95.216	-1.7904
96.202	-1.5516
97.189	-1.1826
98.176	-1.2339
99.163	-1.1116

## Sheet: Fuß R blau
0.3448	-0.033746
1.3399	0.10222
2.335	0.16453
3.3301	0.20021
4.3252	0.28613
5.3203	0.43964
6.3155	0.52937
7.3106	0.67692
8.3057	0.90934
9.3008	1.2268
10.296	1.6051
11.291	2.0538
12.286	2.6274
13.281	3.1854
14.276	3.7553
15.271	4.3131
16.267	4.8687
17.262	5.4177
18.257	5.9347
19.252	6.4292
20.247	6.8922
21.242	7.3441
22.237	7.7458
23.232	8.1101
24.227	8.4066
25.223	8.6585
26.218	8.8338
27.213	9.0056
28.208	9.1501
29.203	9.295
30.198	9.4468
31.193	9.6583
32.188	9.8976
33.183	10.163
34.179	10.526
35.174	10.912
36.169	11.366
37.164	11.813
38.159	12.289
39.154	12.759
40.149	13.266
41.144	13.769
42.139	14.219
43.135	14.6
44.13	14.862
45.125	14.92
46.12	14.757
47.115	14.35
48.11	13.691
49.105	12.749
50.1	11.439
51.095	10.025
52.091	8.7564
53.086	6.8896
54.081	5.0907
55.076	3.3858
56.071	1.8494
57.066	0.41027
58.061	-1.1769
59.056	-1.9336
60.051	-2.7081
61.047	-3.3069
62.042	-3.624
63.037	-3.7225
64.032	-3.5852
65.027	-3.1917
66.022	-2.6533
67.017	-2.0602
68.012	-1.4287
69.007	-0.77963
70.003	-0.16352
70.998	0.44576
71.993	0.97798
72.988	1.4066
73.983	1.7108
74.978	1.8872
75.973	1.9967
76.968	2.0136
77.963	2.0005
78.959	1.9204
79.954	1.7997
80.949	1.6834
81.944	1.5574
82.939	1.3873
83.934	1.058
84.929	0.69898
85.924	0.36292
86.919	0.13231
87.915	-0.15848
88.91	-0.43581
89.905	-0.72672
90.9	-0.93451
91.895	-1.0492
92.89	-1.1299
93.885	-1.2064
94.88	-1.3747
95.875	-1.6046
96.871	-1.9368
97.866	-2.2386
98.861	-2.4104
99.856	-2.4453

## Sheet: Hüfte L rot
0.70126	26.755
1.693	26.209
2.6847	25.561
3.6765	25.098
4.6682	24.184
5.66	23.173
6.6517	22.173
7.6434	20.843
8.6352	18.928
9.6269	17.181
10.619	15.896
11.61	14.884
12.602	13.774
13.594	12.637
14.586	11.474
15.577	10.327
16.569	9.2755
17.561	8.0192
18.553	6.9513
19.544	5.9061
20.536	4.8636
21.528	3.7558
22.52	2.6625
23.511	1.3936
24.503	0.077732
25.495	-1.1506
26.487	-2.5973
27.478	-3.8882
28.47	-4.6036
29.462	-5.2798
30.453	-6.8376
31.445	-8.132
32.437	-8.6819
33.429	-9.9381
34.42	-10.89
35.412	-11.875
36.404	-12.092
37.396	-12.524
38.387	-13.77
39.379	-14.152
40.371	-14.462
41.363	-15.281
42.354	-15.615
43.346	-15.419
44.338	-15.674
45.33	-15.996
46.321	-16.643
47.313	-16.373
48.305	-15.679
49.297	-15.726
50.288	-15.25
51.28	-14.714
52.272	-13.729
53.264	-12.465
54.255	-10.609
55.247	-9.5176
56.239	-8.201
57.23	-7.1991
58.222	-6.0931
59.214	-3.8677
60.206	-2.6563
61.197	-1.0323
62.189	0.11121
63.181	1.9311
64.173	3.4851
65.164	5.8689
66.156	7.4608
67.148	8.5421
68.14	9.9907
69.131	11.906
70.123	13.232
71.115	14.643
72.107	16.565
73.098	18.009
74.09	19.106
75.082	20.944
76.074	22.24
77.065	23.18
78.057	23.858
79.049	24.782
80.041	25.546
81.032	26.182
82.024	26.668
83.016	27.018
84.007	26.706
84.999	26.945
85.991	27.332
86.983	27.459
87.974	27.667
88.966	27.842
89.958	27.593
90.95	28.079
91.941	28.127
92.933	28.127
93.925	28.123
94.917	28.051
95.908	27.977
96.9	27.937
97.892	27.931
98.884	27.856
99.875	27.658

## Sheet: Hüfte R blau
0.67182	26.599
1.6639	26.243
2.656	25.661
3.6481	24.865
4.6401	23.854
5.6322	22.644
6.6243	21.707
7.6164	20.473
8.6084	19.182
9.6005	17.952
10.593	16.695
11.585	15.436
12.577	14.197
13.569	12.952
14.561	11.701
15.553	10.451
16.545	9.1866
17.537	8.0501
18.529	7.099
19.521	6.0241
20.513	4.9423
21.505	3.8364
22.498	2.7089
23.49	1.5975
24.482	0.41053
25.474	-0.83589
26.466	-1.9529
27.458	-3.0671
28.45	-4.2056
29.442	-5.3313
30.434	-6.4844
31.426	-7.528
32.418	-8.7163
33.41	-9.8733
34.402	-11.041
35.395	-11.906
36.387	-12.913
37.379	-13.897
38.371	-14.861
39.363	-15.75
40.355	-16.558
41.347	-17.268
42.339	-17.908
43.331	-18.504
44.323	-19.04
45.315	-19.516
46.307	-19.945
47.299	-20.266
48.292	-20.482
49.284	-20.552
50.276	-20.469
51.268	-20.271
52.26	-19.995
53.252	-19.206
54.244	-18.412
55.236	-17.565
56.228	-16.564
57.22	-15.424
58.212	-14.531
59.204	-12.475
60.197	-10.794
61.189	-9.0392
62.181	-7.1989
63.173	-5.2988
64.165	-3.3884
65.157	-1.4355
66.149	0.4715
67.141	2.4016
68.133	4.2635
69.125	6.0517
70.117	7.7433
71.109	9.4416
72.101	11.05
73.094	12.628
74.086	14.126
75.078	15.59
76.07	16.99
77.062	18.353
78.054	19.672
79.046	20.766
80.038	21.872
81.03	22.864
82.022	23.814
83.014	24.71
84.006	25.568
84.998	26.402
85.991	27.135
86.983	27.782
87.975	27.974
88.967	28.414
89.959	28.616
90.951	28.666
91.943	28.716
92.935	28.744
93.927	28.744
94.919	28.791
95.911	28.791
96.903	28.75
97.895	28.824
98.888	28.756
99.88	28.779

## Sheet: Knie L rot
0.66119	16.906
1.6476	16.575
2.6339	16.534
3.6203	16.993
4.6067	17.151
5.5931	17.278
6.5794	17.361
7.5658	17.553
8.5522	17.218
9.5386	16.948
10.525	16.532
11.511	15.887
12.498	14.927
13.484	14.871
14.47	14.444
15.457	14.019
16.443	13.628
17.43	13.718
18.416	13.478
19.402	12.757
20.389	12.32
21.375	11.752
22.361	11.323
23.348	10.725
24.334	9.9066
25.321	9.0887
26.307	8.5325
27.293	7.7159
28.28	6.1161
29.266	5.4743
30.252	4.646
31.239	4.0437
32.225	3.4257
33.212	2.7454
34.198	2.5808
35.184	3.0675
36.171	3.1095
37.157	3.0754
38.143	3.1876
39.13	3.8579
40.116	4.5778
41.103	5.178
42.089	6.2095
43.075	7.2891
44.062	9.005
45.048	10.718
46.034	12.429
47.021	14.778
48.007	17.225
48.994	18.668
49.98	20.824
50.966	24.442
51.953	27.114
52.939	29.618
53.925	33.08
54.912	36.434
55.898	40.21
56.884	42.857
57.871	45.247
58.857	47.01
59.844	49.172
60.83	51.893
61.816	53.164
62.803	54.012
63.789	54.981
64.775	55.399
65.762	55.678
66.748	56.154
67.735	55.539
68.721	54.602
69.707	53.555
70.694	52.74
71.68	50.784
72.666	48.904
73.653	47.135
74.639	45.217
75.626	42.592
76.612	38.981
77.598	36.634
78.585	34.249
79.571	30.904
80.557	27.181
81.544	24.119
82.53	21.431
83.517	18.119
84.503	15.034
85.489	12.702
86.476	11.479
87.462	9.4376
88.448	8.225
89.435	7.2833
90.421	6.7214
91.408	6.4286
92.394	6.3449
93.38	6.9975
94.367	7.1154
95.353	7.2106
96.339	7.7044
97.326	7.626
98.312	7.7095
99.299	7.9758

## Sheet: Knie R blau
0.57441	18.436
1.5659	18.302
2.5575	18.322
3.549	18.299
4.5405	18.369
5.5321	18.443
6.5236	18.526
7.5151	18.522
8.5067	18.473
9.4982	18.334
10.49	18.185
11.481	18.048
12.473	17.934
13.464	17.776
14.456	17.581
15.447	17.372
16.439	17.122
17.43	16.945
18.422	16.72
19.414	16.478
20.405	16.148
21.397	15.76
22.388	15.3
23.38	14.75
24.371	14.099
25.363	13.33
26.354	12.489
27.346	11.648
28.337	10.79
29.329	9.9314
30.32	9.1166
31.312	8.3392
32.303	7.6277
33.295	6.9972
34.286	6.3898
35.278	6.0228
36.27	5.6722
37.261	5.4932
38.253	5.3701
39.244	5.4488
40.236	5.6524
41.227	6.0171
42.219	6.5349
43.21	7.2402
44.202	8.1277
45.193	9.0875
46.185	10.245
47.176	11.466
48.168	12.923
49.159	14.593
50.151	16.425
51.143	18.445
52.134	20.568
53.126	22.969
54.117	25.446
55.109	27.954
56.1	30.528
57.092	33.301
58.083	36.216
59.075	38.75
60.066	41.402
61.058	43.923
62.049	46.411
63.041	48.811
64.032	50.617
65.024	52.495
66.016	53.884
67.007	55.001
67.999	55.794
68.99	56.236
69.982	56.347
70.973	56.08
71.965	55.403
72.956	54.448
73.948	53.172
74.939	51.651
75.931	49.903
76.922	47.964
77.914	45.678
78.905	43.523
79.897	41.111
80.888	38.509
81.88	36.095
82.872	33.575
83.863	31.203
84.855	28.948
85.846	26.847
86.838	24.681
87.829	22.98
88.821	21.453
89.812	19.978
90.804	18.727
91.795	17.704
92.787	16.835
93.778	16.129
94.77	15.53
95.761	15
96.753	14.577
97.745	14.193
98.736	14
99.728	14.081
