# Supplementary material for: Gait assessment using a 2D video-based motion analysis app in healthy subjects and subjects with lower limb amputation – A pilot study
Source: PLoS One. 2025 May 30;20(5):e0324499. doi: 10.1371/journal.pone.0324499 (PMC12124523; doi:10.1371/journal.pone.0324499)
Supplement: S1 Table — Raw data of all trials (M##) of the healthy subjects (0##) from the gait analysis recorded with the Orthelligent App (OV) and with the Qualisys system (Qual). (ZIP) [file pone.0324499.s001.zip › Subjects_healty_all_trials/003_Qual_M1.xlsx]

## Sheet: Tabelle1
	D:\Qualisys\2024_Orthelligent\Data\P003\Laufband1ms0001,c3d	D:\Qualisys\2024_Orthelligent\Data\P003\Laufband1ms0001,c3d	D:\Qualisys\2024_Orthelligent\Data\P003\Laufband1ms0001,c3d	D:\Qualisys\2024_Orthelligent\Data\P003\Laufband1ms0001,c3d	D:\Qualisys\2024_Orthelligent\Data\P003\Laufband1ms0001,c3d	D:\Qualisys\2024_Orthelligent\Data\P003\Laufband1ms0001,c3d	D:\Qualisys\2024_Orthelligent\Data\P003\Laufband1ms0001,c3d	D:\Qualisys\2024_Orthelligent\Data\P003\Laufband1ms0001,c3d	D:\Qualisys\2024_Orthelligent\Data\P003\Laufband1ms0001,c3d	D:\Qualisys\2024_Orthelligent\Data\P003\Laufband1ms0001,c3d	D:\Qualisys\2024_Orthelligent\Data\P003\Laufband1ms0001,c3d	D:\Qualisys\2024_Orthelligent\Data\P003\Laufband1ms0001,c3d	D:\Qualisys\2024_Orthelligent\Data\P003\Laufband1ms0001,c3d	D:\Qualisys\2024_Orthelligent\Data\P003\Laufband1ms0001,c3d	D:\Qualisys\2024_Orthelligent\Data\P003\Laufband1ms0001,c3d	D:\Qualisys\2024_Orthelligent\Data\P003\Laufband1ms0001,c3d	D:\Qualisys\2024_Orthelligent\Data\P003\Laufband1ms0001,c3d	D:\Qualisys\2024_Orthelligent\Data\P003\Laufband1ms0001,c3d	D:\Qualisys\2024_Orthelligent\Data\P003\Laufband1ms0001,c3d	D:\Qualisys\2024_Orthelligent\Data\P003\Laufband1ms0001,c3d	D:\Qualisys\2024_Orthelligent\Data\P003\Laufband1ms0001,c3d	D:\Qualisys\2024_Orthelligent\Data\P003\Laufband1ms0001,c3d	D:\Qualisys\2024_Orthelligent\Data\P003\Laufband1ms0001,c3d	D:\Qualisys\2024_Orthelligent\Data\P003\Laufband1ms0001,c3d	D:\Qualisys\2024_Orthelligent\Data\P003\Laufband1ms0001,c3d	D:\Qualisys\2024_Orthelligent\Data\P003\Laufband1ms0001,c3d	D:\Qualisys\2024_Orthelligent\Data\P003\Laufband1ms0001,c3d	D:\Qualisys\2024_Orthelligent\Data\P003\Laufband1ms0001,c3d	D:\Qualisys\2024_Orthelligent\Data\P003\Laufband1ms0001,c3d	D:\Qualisys\2024_Orthelligent\Data\P003\Laufband1ms0001,c3d	D:\Qualisys\2024_Orthelligent\Data\P003\Laufband1ms0001,c3d	D:\Qualisys\2024_Orthelligent\Data\P003\Laufband1ms0001,c3d	D:\Qualisys\2024_Orthelligent\Data\P003\Laufband1ms0001,c3d	D:\Qualisys\2024_Orthelligent\Data\P003\Laufband1ms0001,c3d	D:\Qualisys\2024_Orthelligent\Data\P003\Laufband1ms0001,c3d	D:\Qualisys\2024_Orthelligent\Data\P003\Laufband1ms0001,c3d	D:\Qualisys\2024_Orthelligent\Data\P003\Laufband1ms0001,c3d
	Left Ankle Mean Angle	Left Ankle Mean Angle	Left Knee Mean Angle	Left Knee Mean Angle	Left Hip Mean Angle	Left Hip Mean Angle	Right Ankle Mean Angle	Right Ankle Mean Angle	Right Knee Mean Angle	Right Knee Mean Angle	Right Hip Mean Angle	Right Hip Mean Angle	Speed	Left_Strides_Per_Minute_Count	Left_Strides_Per_Minute_Mean	Left_Strides_Per_Minute_StdDev	Right_Strides_Per_Minute_Count	Right_Strides_Per_Minute_Mean	Right_Strides_Per_Minute_StdDev	Left_Stride_Length_Count	Left_Stride_Length_Mean	Left_Stride_Length_StdDev	Right_Stride_Length_Count	Right_Stride_Length_Mean	Right_Stride_Length_StdDev	Left_Cycle_Time_Count	Left_Cycle_Time_Mean	Left_Cycle_Time_StdDev	Right_Cycle_Time_Count	Right_Cycle_Time_Mean	Right_Cycle_Time_StdDev	Left_Stance_Time_Count	Left_Stance_Time_Mean	Left_Stance_Time_StdDev	Right_Stance_Time_Count	Right_Stance_Time_Mean	Right_Stance_Time_StdDev
	P2D	P2D	P2D	P2D	P2D	P2D	P2D	P2D	P2D	P2D	P2D	P2D	METRIC	METRIC	METRIC	METRIC	METRIC	METRIC	METRIC	METRIC	METRIC	METRIC	METRIC	METRIC	METRIC	METRIC	METRIC	METRIC	METRIC	METRIC	METRIC	METRIC	METRIC	METRIC	METRIC	METRIC	METRIC
	ORIGINAL	ORIGINAL	ORIGINAL	ORIGINAL	ORIGINAL	ORIGINAL	ORIGINAL	ORIGINAL	ORIGINAL	ORIGINAL	ORIGINAL	ORIGINAL	TEMPORAL_DISTANCE	TEMPORAL_DISTANCE	TEMPORAL_DISTANCE	TEMPORAL_DISTANCE	TEMPORAL_DISTANCE	TEMPORAL_DISTANCE	TEMPORAL_DISTANCE	TEMPORAL_DISTANCE	TEMPORAL_DISTANCE	TEMPORAL_DISTANCE	TEMPORAL_DISTANCE	TEMPORAL_DISTANCE	TEMPORAL_DISTANCE	TEMPORAL_DISTANCE	TEMPORAL_DISTANCE	TEMPORAL_DISTANCE	TEMPORAL_DISTANCE	TEMPORAL_DISTANCE	TEMPORAL_DISTANCE	TEMPORAL_DISTANCE	TEMPORAL_DISTANCE	TEMPORAL_DISTANCE	TEMPORAL_DISTANCE	TEMPORAL_DISTANCE	TEMPORAL_DISTANCE
ITEM	X	Y	X	Y	X	Y	X	Y	X	Y	X	Y	X	X	X	X	X	X	X	X	X	X	X	X	X	X	X	X	X	X	X	X	X	X	X	X	X
1	1	1.65311	1	-10.2435	1	32.358	1	0.6969	1	-15.0675	1	36.355	1.00018	27	55.1206	0.72702	27	55.1302	0.73367	27	1.08906	0.02614	27	1.08856	0.02642	27	1.0887	0.01432	27	1.08852	0.01447	28	0.74768	0.00866	27	0.75074	0.01357
2	2	1.62692	2	-10.1845	2	32.2305	2	0.66285	2	-14.7708	2	36.0881
3	3	1.55686	3	-10.5574	3	32.1564	3	0.57946	3	-14.8924	3	35.8419
4	4	1.38259	4	-11.2518	4	32.1062	4	0.40565	4	-15.3645	4	35.6058
5	5	1.04774	5	-12.1296	5	32.0465	5	0.09657	5	-16.0784	5	35.3627
6	6	0.52157	6	-13.0558	6	31.9528	6	-0.38275	6	-16.9085	6	35.0995
7	7	-0.18035	7	-13.9275	7	31.8177	7	-1.03876	7	-17.7425	7	34.8137
8	8	-0.97946	8	-14.6983	8	31.6506	8	-1.82541	8	-18.51	8	34.5153
9	9	-1.74405	9	-15.391	9	31.4718	9	-2.63463	9	-19.2044	9	34.2214
10	10	-2.33518	10	-16.0803	10	31.3003	10	-3.32776	10	-19.8779	10	33.9468
11	11	-2.65668	11	-16.8388	11	31.1389	11	-3.78969	11	-20.5974	11	33.6902
12	12	-2.68084	12	-17.6776	12	30.9622	12	-3.96918	12	-21.3871	12	33.4248
13	13	-2.43937	13	-18.5293	13	30.7176	13	-3.8803	13	-22.1995	13	33.0989
14	14	-1.99796	14	-19.2794	14	30.3416	14	-3.57559	14	-22.9369	14	32.6504
15	15	-1.43831	15	-19.8153	15	29.7824	15	-3.12539	15	-23.4998	15	32.03
16	16	-0.84045	16	-20.0611	16	29.0169	16	-2.60401	16	-23.8236	16	31.2179
17	17	-0.26398	17	-19.9926	17	28.0554	17	-2.07153	17	-23.891	17	30.2267
18	18	0.26162	18	-19.6386	18	26.9363	18	-1.56151	18	-23.7296	18	29.0951
19	19	0.73561	19	-19.073	19	25.7179	19	-1.08196	19	-23.4016	19	27.8777
20	20	1.17816	20	-18.3965	20	24.4663	20	-0.62225	20	-22.9874	20	26.6333
21	21	1.61993	21	-17.7121	21	23.2438	21	-0.16157	21	-22.5643	21	25.4146
22	22	2.09168	22	-17.1031	22	22.1014	22	0.32417	22	-22.1883	22	24.2622
23	23	2.61425	23	-16.6165	23	21.0729	23	0.85681	23	-21.8853	23	23.2018
24	24	3.19029	24	-16.2553	24	20.1696	24	1.44566	24	-21.6482	24	22.2412
25	25	3.80035	25	-15.9823	25	19.3779	25	2.07589	25	-21.4403	25	21.3691
26	26	4.40666	26	-15.7363	26	18.6645	26	2.70826	26	-21.2088	26	20.5591
27	27	4.96661	27	-15.4559	27	17.9875	27	3.29442	27	-20.9048	27	19.7795
28	28	5.44928	28	-15.0999	28	17.3096	28	3.79737	28	-20.5013	28	19.0039
29	29	5.84519	29	-14.6564	29	16.6061	29	4.2037	29	-19.9994	29	18.2164
30	30	6.16591	30	-14.1388	30	15.8668	30	4.52423	30	-19.4225	30	17.4112
31	31	6.43642	31	-13.5757	31	15.0926	31	4.78641	31	-18.8049	31	16.5896
32	32	6.68459	32	-12.999	32	14.2909	32	5.02382	32	-18.1803	32	15.756
33	33	6.93283	33	-12.4352	33	13.4712	33	5.26543	33	-17.5735	33	14.9145
34	34	7.19398	34	-11.9009	34	12.6417	34	5.52872	34	-16.9969	34	14.0674
35	35	7.47106	35	-11.4024	35	11.8087	35	5.81919	35	-16.4533	35	13.2152
36	36	7.76068	36	-10.9387	36	10.978	36	6.13385	36	-15.9397	36	12.357
37	37	8.0573	37	-10.5048	37	10.1533	37	6.4652	37	-15.4512	37	11.4906
38	38	8.35481	38	-10.0951	38	9.33469	38	6.80451	38	-14.983	38	10.6117
39	39	8.6477	39	-9.70525	39	8.51762	39	7.14418	39	-14.5313	39	9.71435
40	40	8.93233	40	-9.33381	40	7.69395	40	7.4788	40	-14.0944	40	8.79296
41	41	9.20679	41	-8.98213	41	6.85368	41	7.80534	41	-13.6733	41	7.84436
42	42	9.46954	42	-8.65462	42	5.98793	42	8.12234	42	-13.272	42	6.86956
43	43	9.71872	43	-8.35923	43	5.09183	43	8.42866	43	-12.8968	43	5.8745
44	44	9.95274	44	-8.10821	44	4.16751	44	8.7232	44	-12.5572	44	4.86935
45	45	10.1707	45	-7.91821	45	3.22633	45	9.00558	45	-12.2675	45	3.86802
46	46	10.3728	46	-7.80848	46	2.28775	46	9.27624	46	-12.0461	46	2.88731
47	47	10.5603	47	-7.79836	47	1.37511	47	9.53607	47	-11.9137	47	1.94494
48	48	10.7354	48	-7.90547	48	0.51111	48	9.78651	48	-11.8901	48	1.05716
49	49	10.9011	49	-8.14537	49	-0.28536	49	10.0291	49	-11.9916	49	0.2366
50	50	11.0596	50	-8.53205	50	-1.00074	50	10.2644	50	-12.2305	50	-0.50864
51	51	11.2092	51	-9.07765	51	-1.62675	51	10.4909	51	-12.616	51	-1.17428
52	52	11.3413	52	-9.79215	52	-2.15849	52	10.7041	52	-13.1547	52	-1.75789
53	53	11.4388	53	-10.6837	53	-2.591	53	10.8945	53	-13.852	53	-2.25619
54	54	11.4771	54	-11.7598	54	-2.91528	54	11.0461	54	-14.7124	54	-2.66206
55	55	11.4255	55	-13.0297	55	-3.11532	55	11.1369	55	-15.7415	55	-2.96226
56	56	11.249	56	-14.5061	56	-3.16786	56	11.139	56	-16.947	56	-3.13664
57	57	10.9092	57	-16.2045	57	-3.04587	57	11.0201	57	-18.3395	57	-3.16035
58	58	10.3656	58	-18.1413	58	-2.72513	58	10.7443	58	-19.9321	58	-3.00831
59	59	9.57589	59	-20.3297	59	-2.19145	59	10.2731	59	-21.7393	59	-2.66065
60	60	8.49621	60	-22.7736	60	-1.44664	60	9.56419	60	-23.7739	60	-2.10798
61	61	7.08587	61	-25.462	61	-0.51095	61	8.56919	61	-26.0419	61	-1.35496
62	62	5.32005	62	-28.3663	62	0.57912	62	7.23545	62	-28.5377	62	-0.42103
63	63	3.2097	63	-31.4404	63	1.7769	63	5.51716	63	-31.24	63	0.66216
64	64	0.82387	64	-34.6252	64	3.03448	64	3.3987	64	-34.1123	64	1.85587
65	65	-1.69847	65	-37.8577	65	4.31277	65	0.92737	65	-37.1069	65	3.12175
66	66	-4.16122	66	-41.0836	66	5.59029	66	-1.76051	66	-40.176	66	4.43103
67	67	-6.34905	67	-44.2648	67	6.86862	67	-4.44312	67	-43.2802	67	5.77175
68	68	-8.07061	68	-47.3798	68	8.17008	68	-6.85558	68	-46.3896	68	7.15039
69	69	-9.18698	69	-50.4158	69	9.52821	69	-8.75283	69	-49.4766	69	8.58772
70	70	-9.6322	70	-53.3534	70	10.9762	70	-9.96055	70	-52.5082	70	10.1107
71	71	-9.43483	71	-56.1525	71	12.5388	71	-10.4063	71	-55.4408	71	11.7442
72	72	-8.71781	72	-58.746	72	14.2279	72	-10.1372	72	-58.2161	72	13.5046
73	73	-7.6568	73	-61.0478	73	16.0381	73	-9.30066	73	-60.7629	73	15.3957
74	74	-6.41787	74	-62.9705	74	17.9452	74	-8.07965	74	-63.0073	74	17.4061
75	75	-5.11853	75	-64.4424	75	19.9084	75	-6.63268	75	-64.8839	75	19.5078
76	76	-3.8259	76	-65.4178	76	21.8778	76	-5.07596	76	-66.3423	76	21.6584
77	77	-2.57523	77	-65.8806	77	23.8029	77	-3.4962	77	-67.3517	77	23.807
78	78	-1.38859	78	-65.8392	78	25.6394	78	-1.96313	78	-67.9002	78	25.9013
79	79	-0.28387	79	-65.3173	79	27.3514	79	-0.53029	79	-67.9901	79	27.893
80	80	0.72339	80	-64.345	80	28.9103	80	0.76866	80	-67.6311	80	29.7417
81	81	1.61975	81	-62.9532	81	30.2949	81	1.91771	81	-66.8361	81	31.4167
82	82	2.39379	82	-61.1709	82	31.4911	82	2.90966	82	-65.6183	82	32.8962
83	83	3.03645	83	-59.0251	83	32.4938	83	3.73934	83	-63.9904	83	34.1677
84	84	3.53963	84	-56.5431	84	33.3074	84	4.40261	84	-61.9639	84	35.2282
85	85	3.89442	85	-53.7553	85	33.9451	85	4.89441	85	-59.5515	85	36.085
86	86	4.09375	86	-50.6997	86	34.4255	86	5.2061	86	-56.7724	86	36.7557
87	87	4.13959	87	-47.4239	87	34.7686	87	5.32884	87	-53.6595	87	37.2649
88	88	4.04898	88	-43.9828	88	34.9905	88	5.26074	88	-50.2635	88	37.6389
89	89	3.85294	89	-40.4353	89	35.103	89	5.01082	89	-46.6538	89	37.9003
90	90	3.5888	90	-36.8421	90	35.1151	90	4.59941	90	-42.9153	90	38.0668
91	91	3.29202	91	-33.264	91	35.037	91	4.0588	91	-39.1422	91	38.1511
92	92	2.9928	92	-29.7623	92	34.8818	92	3.43228	92	-35.432	92	38.1636
93	93	2.71399	93	-26.3976	93	34.6656	93	2.77336	93	-31.8749	93	38.113
94	94	2.46958	94	-23.2263	94	34.4037	94	2.14397	94	-28.5467	94	38.0068
95	95	2.264	95	-20.2985	95	34.1091	95	1.60408	95	-25.5058	95	37.8516
96	96	2.09327	96	-17.6579	96	33.7919	96	1.19533	96	-22.7951	96	37.6535
97	97	1.9499	97	-15.3458	97	33.4631	97	0.92776	97	-20.4447	97	37.4186
98	98	1.83025	98	-13.4068	98	33.1377	98	0.78009	98	-18.4744	98	37.1536
99	99	1.73809	99	-11.8907	99	32.836	99	0.71419	99	-16.8988	99	36.868
100	100	1.678	100	-10.8456	100	32.5806	100	0.69141	100	-15.7348	100	36.5753
101	101	1.64378	101	-10.2995	101	32.388	101	0.67967	101	-15.001	101	36.2908
