# Supplementary material for: Gait assessment using a 2D video-based motion analysis app in healthy subjects and subjects with lower limb amputation – A pilot study
Source: PLoS One. 2025 May 30;20(5):e0324499. doi: 10.1371/journal.pone.0324499 (PMC12124523; doi:10.1371/journal.pone.0324499)
Supplement: S1 Table — Raw data of all trials (M##) of the healthy subjects (0##) from the gait analysis recorded with the Orthelligent App (OV) and with the Qualisys system (Qual). (ZIP) [file pone.0324499.s001.zip › Subjects_healty_all_trials/003_Qual_M14.xlsx]

## Sheet: Tabelle1
	D:\Qualisys\2024_Orthelligent\Data\P003\Laufband1,4ms0001,c3d	D:\Qualisys\2024_Orthelligent\Data\P003\Laufband1,4ms0001,c3d	D:\Qualisys\2024_Orthelligent\Data\P003\Laufband1,4ms0001,c3d	D:\Qualisys\2024_Orthelligent\Data\P003\Laufband1,4ms0001,c3d	D:\Qualisys\2024_Orthelligent\Data\P003\Laufband1,4ms0001,c3d	D:\Qualisys\2024_Orthelligent\Data\P003\Laufband1,4ms0001,c3d	D:\Qualisys\2024_Orthelligent\Data\P003\Laufband1,4ms0001,c3d	D:\Qualisys\2024_Orthelligent\Data\P003\Laufband1,4ms0001,c3d	D:\Qualisys\2024_Orthelligent\Data\P003\Laufband1,4ms0001,c3d	D:\Qualisys\2024_Orthelligent\Data\P003\Laufband1,4ms0001,c3d	D:\Qualisys\2024_Orthelligent\Data\P003\Laufband1,4ms0001,c3d	D:\Qualisys\2024_Orthelligent\Data\P003\Laufband1,4ms0001,c3d	D:\Qualisys\2024_Orthelligent\Data\P003\Laufband1,4ms0001,c3d	D:\Qualisys\2024_Orthelligent\Data\P003\Laufband1,4ms0001,c3d	D:\Qualisys\2024_Orthelligent\Data\P003\Laufband1,4ms0001,c3d	D:\Qualisys\2024_Orthelligent\Data\P003\Laufband1,4ms0001,c3d	D:\Qualisys\2024_Orthelligent\Data\P003\Laufband1,4ms0001,c3d	D:\Qualisys\2024_Orthelligent\Data\P003\Laufband1,4ms0001,c3d	D:\Qualisys\2024_Orthelligent\Data\P003\Laufband1,4ms0001,c3d	D:\Qualisys\2024_Orthelligent\Data\P003\Laufband1,4ms0001,c3d	D:\Qualisys\2024_Orthelligent\Data\P003\Laufband1,4ms0001,c3d	D:\Qualisys\2024_Orthelligent\Data\P003\Laufband1,4ms0001,c3d	D:\Qualisys\2024_Orthelligent\Data\P003\Laufband1,4ms0001,c3d	D:\Qualisys\2024_Orthelligent\Data\P003\Laufband1,4ms0001,c3d	D:\Qualisys\2024_Orthelligent\Data\P003\Laufband1,4ms0001,c3d	D:\Qualisys\2024_Orthelligent\Data\P003\Laufband1,4ms0001,c3d	D:\Qualisys\2024_Orthelligent\Data\P003\Laufband1,4ms0001,c3d	D:\Qualisys\2024_Orthelligent\Data\P003\Laufband1,4ms0001,c3d	D:\Qualisys\2024_Orthelligent\Data\P003\Laufband1,4ms0001,c3d	D:\Qualisys\2024_Orthelligent\Data\P003\Laufband1,4ms0001,c3d	D:\Qualisys\2024_Orthelligent\Data\P003\Laufband1,4ms0001,c3d	D:\Qualisys\2024_Orthelligent\Data\P003\Laufband1,4ms0001,c3d	D:\Qualisys\2024_Orthelligent\Data\P003\Laufband1,4ms0001,c3d	D:\Qualisys\2024_Orthelligent\Data\P003\Laufband1,4ms0001,c3d	D:\Qualisys\2024_Orthelligent\Data\P003\Laufband1,4ms0001,c3d	D:\Qualisys\2024_Orthelligent\Data\P003\Laufband1,4ms0001,c3d	D:\Qualisys\2024_Orthelligent\Data\P003\Laufband1,4ms0001,c3d
	Left Ankle Mean Angle	Left Ankle Mean Angle	Left Knee Mean Angle	Left Knee Mean Angle	Left Hip Mean Angle	Left Hip Mean Angle	Right Ankle Mean Angle	Right Ankle Mean Angle	Right Knee Mean Angle	Right Knee Mean Angle	Right Hip Mean Angle	Right Hip Mean Angle	Speed	Left_Strides_Per_Minute_Count	Left_Strides_Per_Minute_Mean	Left_Strides_Per_Minute_StdDev	Right_Strides_Per_Minute_Count	Right_Strides_Per_Minute_Mean	Right_Strides_Per_Minute_StdDev	Left_Stride_Length_Count	Left_Stride_Length_Mean	Left_Stride_Length_StdDev	Right_Stride_Length_Count	Right_Stride_Length_Mean	Right_Stride_Length_StdDev	Left_Cycle_Time_Count	Left_Cycle_Time_Mean	Left_Cycle_Time_StdDev	Right_Cycle_Time_Count	Right_Cycle_Time_Mean	Right_Cycle_Time_StdDev	Left_Stance_Time_Count	Left_Stance_Time_Mean	Left_Stance_Time_StdDev	Right_Stance_Time_Count	Right_Stance_Time_Mean	Right_Stance_Time_StdDev
	P2D	P2D	P2D	P2D	P2D	P2D	P2D	P2D	P2D	P2D	P2D	P2D	METRIC	METRIC	METRIC	METRIC	METRIC	METRIC	METRIC	METRIC	METRIC	METRIC	METRIC	METRIC	METRIC	METRIC	METRIC	METRIC	METRIC	METRIC	METRIC	METRIC	METRIC	METRIC	METRIC	METRIC	METRIC
	ORIGINAL	ORIGINAL	ORIGINAL	ORIGINAL	ORIGINAL	ORIGINAL	ORIGINAL	ORIGINAL	ORIGINAL	ORIGINAL	ORIGINAL	ORIGINAL	TEMPORAL_DISTANCE	TEMPORAL_DISTANCE	TEMPORAL_DISTANCE	TEMPORAL_DISTANCE	TEMPORAL_DISTANCE	TEMPORAL_DISTANCE	TEMPORAL_DISTANCE	TEMPORAL_DISTANCE	TEMPORAL_DISTANCE	TEMPORAL_DISTANCE	TEMPORAL_DISTANCE	TEMPORAL_DISTANCE	TEMPORAL_DISTANCE	TEMPORAL_DISTANCE	TEMPORAL_DISTANCE	TEMPORAL_DISTANCE	TEMPORAL_DISTANCE	TEMPORAL_DISTANCE	TEMPORAL_DISTANCE	TEMPORAL_DISTANCE	TEMPORAL_DISTANCE	TEMPORAL_DISTANCE	TEMPORAL_DISTANCE	TEMPORAL_DISTANCE	TEMPORAL_DISTANCE
ITEM	X	Y	X	Y	X	Y	X	Y	X	Y	X	Y	X	X	X	X	X	X	X	X	X	X	X	X	X	X	X	X	X	X	X	X	X	X	X	X	X
1	1	2.48932	1	-9.22997	1	34.5466	1	1.4539	1	-14.9769	1	38.5579	1.39951	32	62.4353	0.64873	32	62.4124	0.49718	32	1.34565	0.02068	32	1.3449	0.01807	32	0.96109	0.0099	32	0.96141	0.00764	32	0.63922	0.00708	32	0.63672	0.00667
2	2	2.37957	2	-9.16813	2	34.4304	2	1.25931	2	-14.703	2	38.3289
3	3	2.21012	3	-9.59222	3	34.4032	3	0.98091	3	-14.8714	3	38.15
4	4	1.92296	4	-10.4252	4	34.4478	4	0.57579	4	-15.4328	4	38.0152
5	5	1.46023	5	-11.5568	5	34.5366	5	0.00151	5	-16.2975	5	37.9069
6	6	0.79148	6	-12.8695	6	34.6436	6	-0.76049	6	-17.359	6	37.8053
7	7	-0.0588	7	-14.2654	7	34.7547	7	-1.67917	7	-18.5235	7	37.6988
8	8	-0.99655	8	-15.6845	8	34.8699	8	-2.65826	8	-19.7319	8	37.5867
9	9	-1.87646	9	-17.1105	9	34.9976	9	-3.55275	9	-20.965	9	37.4742
10	10	-2.55399	10	-18.5591	10	35.1429	10	-4.21904	10	-22.2277	10	37.3597
11	11	-2.93294	11	-20.043	11	35.293	11	-4.56536	11	-23.516	11	37.2231
12	12	-2.98584	12	-21.5337	12	35.4067	12	-4.57665	12	-24.788	12	37.0218
13	13	-2.74267	13	-22.9489	13	35.4182	13	-4.30106	13	-25.9623	13	36.6985
14	14	-2.262	14	-24.1746	14	35.2526	14	-3.81408	14	-26.9428	14	36.1976
15	15	-1.61486	15	-25.1005	15	34.8462	15	-3.19435	15	-27.6498	15	35.481
16	16	-0.87805	16	-25.6493	16	34.1616	16	-2.51307	16	-28.0381	16	34.5369
17	17	-0.12255	17	-25.7899	17	33.1944	17	-1.82672	17	-28.0995	17	33.3794
18	18	0.59735	18	-25.5395	18	31.9708	18	-1.1742	18	-27.8582	18	32.0436
19	19	1.25094	19	-24.9559	19	30.5425	19	-0.57685	19	-27.3647	19	30.5804
20	20	1.83344	20	-24.1267	20	28.9783	20	-0.03761	20	-26.6888	20	29.049
21	21	2.36226	21	-23.1555	21	27.3563	21	0.45735	21	-25.9089	21	27.5109
22	22	2.86698	22	-22.1478	22	25.7551	22	0.93133	22	-25.0991	22	26.0224
23	23	3.37678	23	-21.1949	23	24.2452	23	1.40869	23	-24.3176	23	24.6284
24	24	3.9109	24	-20.3559	24	22.8785	24	1.9081	24	-23.5966	24	23.3566
25	25	4.47434	25	-19.6489	25	21.6805	25	2.43657	25	-22.9382	25	22.2129
26	26	5.05729	26	-19.0523	26	20.6473	26	2.98591	26	-22.3172	26	21.1807
27	27	5.63661	27	-18.5168	27	19.7473	27	3.53519	27	-21.6925	27	20.2265
28	28	6.1812	28	-17.9832	28	18.9296	28	4.05743	28	-21.0217	28	19.3081
29	29	6.66131	29	-17.3983	29	18.1361	29	4.52746	29	-20.2734	29	18.3846
30	30	7.05815	30	-16.7279	30	17.3138	30	4.92884	30	-19.4353	30	17.4244
31	31	7.36883	31	-15.9611	31	16.4238	31	5.25826	31	-18.5157	31	16.409
32	32	7.60437	32	-15.1086	32	15.4445	32	5.52567	32	-17.5394	32	15.3326
33	33	7.78444	33	-14.1956	33	14.3707	33	5.74979	33	-16.5401	33	14.198
34	34	7.93166	34	-13.2531	34	13.2094	34	5.95255	34	-15.551	34	13.0135
35	35	8.06788	35	-12.3115	35	11.975	35	6.15447	35	-14.6009	35	11.7893
36	36	8.21158	36	-11.3967	36	10.6857	36	6.37143	36	-13.7127	36	10.5363
37	37	8.37562	37	-10.5304	37	9.36071	37	6.61297	37	-12.9031	37	9.26443
38	38	8.56645	38	-9.73066	38	8.01764	38	6.88223	38	-12.1848	38	7.9824
39	39	8.78531	39	-9.01415	39	6.67242	39	7.17777	39	-11.5668	39	6.69739
40	40	9.02997	40	-8.39681	40	5.33926	40	7.49536	40	-11.0554	40	5.41538
41	41	9.29625	41	-7.89404	41	4.03074	41	7.82947	41	-10.655	41	4.14169
42	42	9.57888	42	-7.51976	42	2.75767	42	8.17482	42	-10.3685	42	2.88194
43	43	9.87205	43	-7.28518	43	1.52897	43	8.5271	43	-10.1979	43	1.64331
44	44	10.1694	44	-7.19843	44	0.35225	44	8.88275	44	-10.1456	44	0.43568
45	45	10.4631	45	-7.26468	45	-0.76521	45	9.23706	45	-10.215	45	-0.72811
46	46	10.7427	46	-7.48616	46	-1.81533	46	9.58178	46	-10.4094	46	-1.83347
47	47	10.9938	47	-7.86164	47	-2.78949	47	9.90363	47	-10.7314	47	-2.86643
48	48	11.1981	48	-8.38602	48	-3.67972	48	10.1849	48	-11.181	48	-3.81599
49	49	11.3347	49	-9.05118	49	-4.47939	49	10.4053	49	-11.7565	49	-4.67474
50	50	11.3819	50	-9.84874	50	-5.18297	50	10.5446	50	-12.4557	50	-5.43787
51	51	11.3194	51	-10.7741	51	-5.78491	51	10.5842	51	-13.2789	51	-6.10127
52	52	11.1289	52	-11.8307	52	-6.27764	52	10.5078	52	-14.2314	52	-6.65934
53	53	10.7931	53	-13.0327	53	-6.64944	53	10.3008	53	-15.3256	53	-7.10259
54	54	10.2934	54	-14.4055	54	-6.88282	54	9.94824	54	-16.5821	54	-7.41531
55	55	9.60609	55	-15.9828	55	-6.95417	55	9.43212	55	-18.0286	55	-7.57371
56	56	8.70056	56	-17.8003	56	-6.83548	56	8.72795	56	-19.6955	56	-7.54642
57	57	7.53929	57	-19.8881	57	-6.4986	57	7.80125	57	-21.6099	57	-7.29852
58	58	6.08296	58	-22.2637	58	-5.92205	58	6.60699	58	-23.7888	58	-6.79887
59	59	4.30152	59	-24.9269	59	-5.09898	59	5.09353	59	-26.2353	59	-6.029
60	60	2.19054	60	-27.8577	60	-4.04356	60	3.21303	60	-28.9359	60	-4.99154
61	61	-0.20915	61	-31.0167	61	-2.79326	61	0.94386	61	-31.8601	61	-3.71491
62	62	-2.79499	62	-34.3467	62	-1.40499	62	-1.67558	62	-34.964	62	-2.25178
63	63	-5.40388	63	-37.7757	63	0.05469	63	-4.51733	63	-38.1948	63	-0.67041
64	64	-7.83906	64	-41.2213	64	1.52323	64	-7.3649	64	-41.4964	64	0.95965
65	65	-9.91123	65	-44.5972	65	2.95599	65	-9.95847	65	-44.8096	65	2.58226
66	66	-11.469	66	-47.826	66	4.33571	66	-12.061	66	-48.0731	66	4.16525
67	67	-12.4126	67	-50.8534	67	5.67515	67	-13.5038	67	-51.2281	67	5.70525
68	68	-12.7064	68	-53.6555	68	7.01277	68	-14.2075	68	-54.2251	68	7.2263
69	69	-12.3861	69	-56.2325	69	8.4024	69	-14.1924	69	-57.0288	69	8.77299
70	70	-11.5461	70	-58.5915	70	9.89804	70	-13.5632	70	-59.615	70	10.3984
71	71	-10.3098	71	-60.7271	71	11.539	71	-12.4643	71	-61.9651	71	12.1494
72	72	-8.8084	72	-62.613	72	13.3414	72	-11.0375	72	-64.0584	72	14.0543
73	73	-7.16956	73	-64.206	73	15.2973	73	-9.40278	73	-65.8674	73	16.1176
74	74	-5.50717	74	-65.4577	74	17.3788	74	-7.66064	74	-67.3598	74	18.3216
75	75	-3.91022	75	-66.3241	75	19.5428	75	-5.89872	75	-68.5043	75	20.6316
76	76	-2.43652	76	-66.772	76	21.7379	76	-4.19356	76	-69.275	76	23.0007
77	77	-1.1138	77	-66.7824	77	23.9101	77	-2.60582	77	-69.6536	77	25.3751
78	78	0.05344	78	-66.3532	78	26.0097	78	-1.17361	78	-69.6303	78	27.6989
79	79	1.0736	79	-65.498	79	27.9938	79	0.0885	79	-69.206	79	29.9197
80	80	1.95707	80	-64.2423	80	29.8284	80	1.18201	80	-68.3917	80	31.9923
81	81	2.70966	81	-62.6165	81	31.4871	81	2.11412	81	-67.2045	81	33.8815
82	82	3.3337	82	-60.6502	82	32.9511	82	2.89174	82	-65.6633	82	35.5621
83	83	3.83187	83	-58.3697	83	34.2087	83	3.52163	83	-63.7855	83	37.0191
84	84	4.20739	84	-55.7996	84	35.2557	84	4.01018	84	-61.5861	84	38.2475
85	85	4.462	85	-52.9668	85	36.0959	85	4.36079	85	-59.0797	85	39.2512
86	86	4.59776	86	-49.9035	86	36.7405	86	4.57383	86	-56.2849	86	40.0412
87	87	4.62172	87	-46.6483	87	37.2056	87	4.64963	87	-53.2277	87	40.6338
88	88	4.54801	88	-43.2443	88	37.5096	88	4.59215	88	-49.9432	88	41.0472
89	89	4.39676	89	-39.7378	89	37.6709	89	4.41354	89	-46.4772	89	41.3007
90	90	4.19208	90	-36.1776	90	37.7067	90	4.13745	90	-42.8873	90	41.4134
91	91	3.9595	91	-32.6163	91	37.6323	91	3.79558	91	-39.2414	91	41.4038
92	92	3.72205	92	-29.1108	92	37.4633	92	3.42074	92	-35.6144	92	41.2901
93	93	3.49704	93	-25.7212	93	37.2164	93	3.04387	93	-32.0842	93	41.0902
94	94	3.29488	94	-22.5101	94	36.9109	94	2.69342	94	-28.7297	94	40.8231
95	95	3.11972	95	-19.5385	95	36.567	95	2.39315	95	-25.6278	95	40.5104
96	96	2.97044	96	-16.8605	96	36.2033	96	2.15692	96	-22.8482	96	40.1743
97	97	2.84226	97	-14.5215	97	35.8355	97	1.98338	97	-20.4438	97	39.8333
98	98	2.73004	98	-12.5608	98	35.4782	98	1.85532	98	-18.4445	98	39.4986
99	99	2.63094	99	-11.0177	99	35.1481	99	1.74629	99	-16.8613	99	39.176
100	100	2.54261	100	-9.9335	100	34.8663	100	1.62993	100	-15.7001	100	38.8716
101	101	2.45693	101	-9.3457	101	34.6553	101	1.48415	101	-14.9746	101	38.5962
