# Supplementary material for: Gait assessment using a 2D video-based motion analysis app in healthy subjects and subjects with lower limb amputation – A pilot study
Source: PLoS One. 2025 May 30;20(5):e0324499. doi: 10.1371/journal.pone.0324499 (PMC12124523; doi:10.1371/journal.pone.0324499)
Supplement: S1 Table — Raw data of all trials (M##) of the healthy subjects (0##) from the gait analysis recorded with the Orthelligent App (OV) and with the Qualisys system (Qual). (ZIP) [file pone.0324499.s001.zip › Subjects_healty_all_trials/003_Qual_M18.xlsx]

## Sheet: Tabelle1
	D:\Qualisys\2024_Orthelligent\Data\P003\Laufband1,8ms0001,c3d	D:\Qualisys\2024_Orthelligent\Data\P003\Laufband1,8ms0001,c3d	D:\Qualisys\2024_Orthelligent\Data\P003\Laufband1,8ms0001,c3d	D:\Qualisys\2024_Orthelligent\Data\P003\Laufband1,8ms0001,c3d	D:\Qualisys\2024_Orthelligent\Data\P003\Laufband1,8ms0001,c3d	D:\Qualisys\2024_Orthelligent\Data\P003\Laufband1,8ms0001,c3d	D:\Qualisys\2024_Orthelligent\Data\P003\Laufband1,8ms0001,c3d	D:\Qualisys\2024_Orthelligent\Data\P003\Laufband1,8ms0001,c3d	D:\Qualisys\2024_Orthelligent\Data\P003\Laufband1,8ms0001,c3d	D:\Qualisys\2024_Orthelligent\Data\P003\Laufband1,8ms0001,c3d	D:\Qualisys\2024_Orthelligent\Data\P003\Laufband1,8ms0001,c3d	D:\Qualisys\2024_Orthelligent\Data\P003\Laufband1,8ms0001,c3d	D:\Qualisys\2024_Orthelligent\Data\P003\Laufband1,8ms0001,c3d	D:\Qualisys\2024_Orthelligent\Data\P003\Laufband1,8ms0001,c3d	D:\Qualisys\2024_Orthelligent\Data\P003\Laufband1,8ms0001,c3d	D:\Qualisys\2024_Orthelligent\Data\P003\Laufband1,8ms0001,c3d	D:\Qualisys\2024_Orthelligent\Data\P003\Laufband1,8ms0001,c3d	D:\Qualisys\2024_Orthelligent\Data\P003\Laufband1,8ms0001,c3d	D:\Qualisys\2024_Orthelligent\Data\P003\Laufband1,8ms0001,c3d	D:\Qualisys\2024_Orthelligent\Data\P003\Laufband1,8ms0001,c3d	D:\Qualisys\2024_Orthelligent\Data\P003\Laufband1,8ms0001,c3d	D:\Qualisys\2024_Orthelligent\Data\P003\Laufband1,8ms0001,c3d	D:\Qualisys\2024_Orthelligent\Data\P003\Laufband1,8ms0001,c3d	D:\Qualisys\2024_Orthelligent\Data\P003\Laufband1,8ms0001,c3d	D:\Qualisys\2024_Orthelligent\Data\P003\Laufband1,8ms0001,c3d	D:\Qualisys\2024_Orthelligent\Data\P003\Laufband1,8ms0001,c3d	D:\Qualisys\2024_Orthelligent\Data\P003\Laufband1,8ms0001,c3d	D:\Qualisys\2024_Orthelligent\Data\P003\Laufband1,8ms0001,c3d	D:\Qualisys\2024_Orthelligent\Data\P003\Laufband1,8ms0001,c3d	D:\Qualisys\2024_Orthelligent\Data\P003\Laufband1,8ms0001,c3d	D:\Qualisys\2024_Orthelligent\Data\P003\Laufband1,8ms0001,c3d	D:\Qualisys\2024_Orthelligent\Data\P003\Laufband1,8ms0001,c3d	D:\Qualisys\2024_Orthelligent\Data\P003\Laufband1,8ms0001,c3d	D:\Qualisys\2024_Orthelligent\Data\P003\Laufband1,8ms0001,c3d	D:\Qualisys\2024_Orthelligent\Data\P003\Laufband1,8ms0001,c3d	D:\Qualisys\2024_Orthelligent\Data\P003\Laufband1,8ms0001,c3d	D:\Qualisys\2024_Orthelligent\Data\P003\Laufband1,8ms0001,c3d
	Left Ankle Mean Angle	Left Ankle Mean Angle	Left Knee Mean Angle	Left Knee Mean Angle	Left Hip Mean Angle	Left Hip Mean Angle	Right Ankle Mean Angle	Right Ankle Mean Angle	Right Knee Mean Angle	Right Knee Mean Angle	Right Hip Mean Angle	Right Hip Mean Angle	Speed	Left_Strides_Per_Minute_Count	Left_Strides_Per_Minute_Mean	Left_Strides_Per_Minute_StdDev	Right_Strides_Per_Minute_Count	Right_Strides_Per_Minute_Mean	Right_Strides_Per_Minute_StdDev	Left_Stride_Length_Count	Left_Stride_Length_Mean	Left_Stride_Length_StdDev	Right_Stride_Length_Count	Right_Stride_Length_Mean	Right_Stride_Length_StdDev	Left_Cycle_Time_Count	Left_Cycle_Time_Mean	Left_Cycle_Time_StdDev	Right_Cycle_Time_Count	Right_Cycle_Time_Mean	Right_Cycle_Time_StdDev	Left_Stance_Time_Count	Left_Stance_Time_Mean	Left_Stance_Time_StdDev	Right_Stance_Time_Count	Right_Stance_Time_Mean	Right_Stance_Time_StdDev
	P2D	P2D	P2D	P2D	P2D	P2D	P2D	P2D	P2D	P2D	P2D	P2D	METRIC	METRIC	METRIC	METRIC	METRIC	METRIC	METRIC	METRIC	METRIC	METRIC	METRIC	METRIC	METRIC	METRIC	METRIC	METRIC	METRIC	METRIC	METRIC	METRIC	METRIC	METRIC	METRIC	METRIC	METRIC
	ORIGINAL	ORIGINAL	ORIGINAL	ORIGINAL	ORIGINAL	ORIGINAL	ORIGINAL	ORIGINAL	ORIGINAL	ORIGINAL	ORIGINAL	ORIGINAL	TEMPORAL_DISTANCE	TEMPORAL_DISTANCE	TEMPORAL_DISTANCE	TEMPORAL_DISTANCE	TEMPORAL_DISTANCE	TEMPORAL_DISTANCE	TEMPORAL_DISTANCE	TEMPORAL_DISTANCE	TEMPORAL_DISTANCE	TEMPORAL_DISTANCE	TEMPORAL_DISTANCE	TEMPORAL_DISTANCE	TEMPORAL_DISTANCE	TEMPORAL_DISTANCE	TEMPORAL_DISTANCE	TEMPORAL_DISTANCE	TEMPORAL_DISTANCE	TEMPORAL_DISTANCE	TEMPORAL_DISTANCE	TEMPORAL_DISTANCE	TEMPORAL_DISTANCE	TEMPORAL_DISTANCE	TEMPORAL_DISTANCE	TEMPORAL_DISTANCE	TEMPORAL_DISTANCE
ITEM	X	Y	X	Y	X	Y	X	Y	X	Y	X	Y	X	X	X	X	X	X	X	X	X	X	X	X	X	X	X	X	X	X	X	X	X	X	X	X	X
1	1	4.14334	1	-10.9249	1	38.806	1	4.04213	1	-16.1308	1	42.0379	1.80032	35	68.3003	0.73109	34	68.3183	0.88056	35	1.58164	0.03013	34	1.58144	0.03839	35	0.87857	0.00936	34	0.87838	0.01126	35	0.57914	0.008	34	0.57515	0.00857
2	2	3.94953	2	-10.8095	2	38.6859	2	3.73937	2	-15.7948	2	41.8253
3	3	3.66385	3	-11.1224	3	38.6618	3	3.30772	3	-15.8173	3	41.6894
4	4	3.24322	4	-11.8199	4	38.7274	4	2.70911	4	-16.1742	4	41.626
5	5	2.64844	5	-12.843	5	38.8674	5	1.91183	5	-16.8337	5	41.6257
6	6	1.8655	6	-14.1287	6	39.0656	6	0.91091	6	-17.7588	6	41.6778
7	7	0.93101	7	-15.6275	7	39.3133	7	-0.24729	7	-18.9221	7	41.7769
8	8	-0.0526	8	-17.3132	8	39.6125	8	-1.45141	8	-20.3124	8	41.9247
9	9	-0.93364	9	-19.1778	9	39.9706	9	-2.54155	9	-21.927	9	42.1226
10	10	-1.56352	10	-21.2113	10	40.3847	10	-3.35929	10	-23.7484	10	42.3584
11	11	-1.84921	11	-23.3724	11	40.8247	11	-3.80232	11	-25.7166	11	42.593
12	12	-1.77392	12	-25.5659	12	41.2232	12	-3.84974	12	-27.7176	12	42.7569
13	13	-1.38463	13	-27.6482	13	41.484	13	-3.55265	13	-29.6015	13	42.7619
14	14	-0.7607	14	-29.4624	14	41.5052	14	-3.00231	14	-31.2202	14	42.5228
15	15	0.01187	15	-30.8737	15	41.2037	15	-2.29678	15	-32.4606	15	41.9781
16	16	0.85093	16	-31.7913	16	40.5305	16	-1.52155	16	-33.2593	16	41.101
17	17	1.68494	17	-32.1764	17	39.4781	17	-0.74269	17	-33.5997	17	39.9007
18	18	2.46132	18	-32.0429	18	38.0798	18	-0.00508	18	-33.5035	18	38.4184
19	19	3.15198	19	-31.4521	19	36.4054	19	0.66705	19	-33.0231	19	36.7196
20	20	3.75437	20	-30.5019	20	34.5495	20	1.26815	20	-32.2328	20	34.8854
21	21	4.2877	21	-29.311	21	32.6165	21	1.80837	21	-31.2195	21	33.0004
22	22	4.78429	22	-28.0015	22	30.7045	22	2.30786	22	-30.0713	22	31.1408
23	23	5.27713	23	-26.6795	23	28.8898	23	2.78838	23	-28.8659	23	29.3642
24	24	5.78784	24	-25.4183	24	27.219	24	3.26583	24	-27.6603	24	27.7057
25	25	6.32083	25	-24.2515	25	25.7077	25	3.74618	25	-26.4863	25	26.1775
26	26	6.86458	26	-23.1761	26	24.3452	26	4.22471	26	-25.3501	26	24.7727
27	27	7.39619	27	-22.1634	27	23.1023	27	4.68703	27	-24.2381	27	23.4694
28	28	7.88687	28	-21.1729	28	21.9394	28	5.11305	28	-23.1252	28	22.2378
29	29	8.3085	29	-20.1644	29	20.8144	29	5.48362	29	-21.9864	29	21.0451
30	30	8.64039	30	-19.108	30	19.6883	30	5.78679	30	-20.8053	30	19.8618
31	31	8.87361	31	-17.9888	31	18.5305	31	6.02068	31	-19.5796	31	18.6639
32	32	9.01148	32	-16.8081	32	17.3196	32	6.19284	32	-18.3203	32	17.4343
33	33	9.0675	33	-15.58	33	16.0442	33	6.31731	33	-17.0475	33	16.1616
34	34	9.06157	34	-14.3261	34	14.6991	34	6.41104	34	-15.7843	34	14.8379
35	35	9.01599	35	-13.0687	35	13.2824	35	6.49076	35	-14.5513	35	13.4579
36	36	8.9522	36	-11.8288	36	11.7941	36	6.57066	36	-13.3648	36	12.0174
37	37	8.88879	37	-10.6265	37	10.2367	37	6.6611	37	-12.2377	37	10.5145
38	38	8.84128	38	-9.485	38	8.61694	38	6.76841	38	-11.1821	38	8.95094
39	39	8.82254	39	-8.43244	39	6.94718	39	6.89584	39	-10.2134	39	7.33362
40	40	8.84243	40	-7.50269	40	5.24586	40	7.04538	40	-9.35201	40	5.67532
41	41	8.9068	41	-6.73222	41	3.53653	41	7.21902	41	-8.62445	41	3.99506
42	42	9.01596	42	-6.15524	42	1.84554	42	7.4184	42	-8.06043	42	2.31701
43	43	9.16256	43	-5.79785	43	0.19893	43	7.642	43	-7.68796	43	0.66806
44	44	9.33034	44	-5.67304	44	-1.38072	44	7.88218	44	-7.52705	44	-0.92559
45	45	9.49475	45	-5.77852	45	-2.87565	45	8.12373	45	-7.58469	45	-2.44116
46	46	9.6254	46	-6.09817	46	-4.27195	46	8.34447	46	-7.85346	46	-3.8605
47	47	9.68921	47	-6.6065	47	-5.55734	47	8.51719	47	-8.31421	47	-5.16971
48	48	9.65348	48	-7.27443	48	-6.71922	48	8.61216	48	-8.94182	48	-6.35785
49	49	9.48838	49	-8.07528	49	-7.74346	49	8.60024	49	-9.71211	49	-7.41512
50	50	9.16865	50	-8.99039	50	-8.61401	50	8.45596	50	-10.6081	50	-8.33081
51	51	8.67405	51	-10.0135	51	-9.31294	51	8.1595	51	-11.6239	51	-9.09181
52	52	7.9882	52	-11.1534	52	-9.82143	52	7.69625	52	-12.7665	52	-9.68252
53	53	7.09624	53	-12.4332	53	-10.1214	53	7.05387	53	-14.0547	53	-10.086
54	54	5.98289	54	-13.8874	54	-10.1975	54	6.21783	54	-15.5154	54	-10.2857
55	55	4.63237	55	-15.5562	55	-10.0379	55	5.16776	55	-17.1797	55	-10.2666
56	56	3.03189	56	-17.4791	56	-9.63493	56	3.87703	56	-19.0764	56	-10.016
57	57	1.17925	57	-19.6871	57	-8.98639	57	2.31713	57	-21.2274	57	-9.5241
58	58	-0.90537	58	-22.1977	58	-8.09813	58	0.46826	58	-23.644	58	-8.78659
59	59	-3.16666	59	-25.0102	59	-6.98803	59	-1.66417	59	-26.3248	59	-7.80819
60	60	-5.50799	60	-28.1063	60	-5.68839	60	-4.03049	60	-29.2559	60	-6.60754
61	61	-7.80021	61	-31.4489	61	-4.24493	61	-6.52486	61	-32.4114	61	-5.21944
62	62	-9.90608	62	-34.9837	62	-2.71164	62	-8.9935	62	-35.7539	62	-3.69196
63	63	-11.708	63	-38.6388	63	-1.14355	63	-11.2665	63	-39.2344	63	-2.07927
64	64	-13.1226	64	-42.328	64	0.41112	64	-13.1942	64	-42.7919	64	-0.43275
65	65	-14.099	65	-45.956	65	1.91907	65	-14.6687	65	-46.3547	65	1.20829
66	66	-14.6106	66	-49.4294	66	3.36932	66	-15.6303	66	-49.8457	66	2.825
67	67	-14.6474	67	-52.6684	67	4.77767	67	-16.0661	67	-53.1892	67	4.42372
68	68	-14.2095	68	-55.6193	68	6.18483	68	-15.9959	68	-56.3214	68	6.03503
69	69	-13.3125	69	-58.2576	69	7.64721	69	-15.4567	69	-59.1974	69	7.70611
70	70	-12.0069	70	-60.5799	70	9.22209	70	-14.5001	70	-61.7911	70	9.48811
71	71	-10.3931	71	-62.5887	71	10.953	71	-13.2009	71	-64.0851	71	11.4225
72	72	-8.61156	72	-64.2809	72	12.8609	72	-11.6563	72	-66.0637	72	13.531
73	73	-6.80841	73	-65.6441	73	14.9425	73	-9.96806	73	-67.7088	73	15.8111
74	74	-5.09809	74	-66.6588	74	17.1734	74	-8.22341	74	-69.0006	74	18.2377
75	75	-3.5419	75	-67.3025	75	19.5139	75	-6.4858	75	-69.9197	75	20.7692
76	76	-2.14922	76	-67.5559	76	21.9156	76	-4.79542	76	-70.4513	76	23.3561
77	77	-0.89757	77	-67.4095	77	24.3286	77	-3.17623	77	-70.5899	77	25.948
78	78	0.24042	78	-66.8672	78	26.706	78	-1.64658	78	-70.342	78	28.4996
79	79	1.2782	79	-65.9462	79	29.0063	79	-0.22737	79	-69.7244	79	30.9721
80	80	2.21123	80	-64.6714	80	31.1937	80	1.05684	80	-68.7607	80	33.3333
81	81	3.02495	81	-63.0697	81	33.237	81	2.18211	81	-67.4755	81	35.5557
82	82	3.70666	82	-61.1671	82	35.1095	82	3.13216	82	-65.8912	82	37.6154
83	83	4.25293	83	-58.9876	83	36.7893	83	3.90334	83	-64.0258	83	39.4908
84	84	4.66925	84	-56.5538	84	38.2603	84	4.50364	84	-61.8929	84	41.1623
85	85	4.96725	85	-53.8882	85	39.5119	85	4.94765	85	-59.503	85	42.6129
86	86	5.16346	86	-51.0141	86	40.5393	86	5.2527	86	-56.8648	86	43.8283
87	87	5.27672	87	-47.9559	87	41.3425	87	5.43705	87	-53.9888	87	44.7985
88	88	5.3246	88	-44.7388	88	41.9268	88	5.51936	88	-50.8893	88	45.5189
89	89	5.32111	89	-41.3912	89	42.3013	89	5.51894	89	-47.5896	89	45.991
90	90	5.27654	90	-37.9476	90	42.4792	90	5.4557	90	-44.1259	90	46.2244
91	91	5.19833	91	-34.4525	91	42.4789	91	5.34952	91	-40.5512	91	46.2376
92	92	5.09265	92	-30.9627	92	42.3244	92	5.21988	92	-36.9369	92	46.0584
93	93	4.96654	93	-27.5483	93	42.0462	93	5.08478	93	-33.3704	93	45.7229
94	94	4.82872	94	-24.2889	94	41.6788	94	4.95805	94	-29.9501	94	45.2736
95	95	4.68783	95	-21.2672	95	41.258	95	4.84676	95	-26.7764	95	44.7555
96	96	4.54941	96	-18.5598	96	40.8169	96	4.74984	96	-23.9407	96	44.2122
97	97	4.41453	97	-16.2287	97	40.3834	97	4.65942	97	-21.5124	97	43.6819
98	98	4.28093	98	-14.3169	98	39.9799	98	4.56378	98	-19.5296	98	43.1937
99	99	4.14444	99	-12.848	99	39.6248	99	4.44837	99	-17.9972	99	42.766
100	100	3.99833	100	-11.832	100	39.3338	100	4.29456	100	-16.8944	100	42.4079
101	101	3.82995	101	-11.2736	101	39.1225	101	4.07737	101	-16.1937	101	42.1236
