# Supplementary material for: Gait assessment using a 2D video-based motion analysis app in healthy subjects and subjects with lower limb amputation – A pilot study
Source: PLoS One. 2025 May 30;20(5):e0324499. doi: 10.1371/journal.pone.0324499 (PMC12124523; doi:10.1371/journal.pone.0324499)
Supplement: S1 Table — Raw data of all trials (M##) of the healthy subjects (0##) from the gait analysis recorded with the Orthelligent App (OV) and with the Qualisys system (Qual). (ZIP) [file pone.0324499.s001.zip › Subjects_healty_all_trials/003_Qual_ME1.xlsx]

## Sheet: Tabelle1
	Mean	Mean	Std Dev	Std Dev	Mean	Mean	Std Dev	Std Dev	Mean	Mean	Std Dev	Std Dev	Mean	Mean	Std Dev	Std Dev	Mean	Mean	Std Dev	Std Dev	Mean	Mean	Std Dev	Std Dev	D:\Qualisys\2024_Orthelligent\Data\P003\ebenesGehen0001_OV,c3d	D:\Qualisys\2024_Orthelligent\Data\P003\ebenesGehen0001_OV,c3d	D:\Qualisys\2024_Orthelligent\Data\P003\ebenesGehen0001_OV,c3d	D:\Qualisys\2024_Orthelligent\Data\P003\ebenesGehen0001_OV,c3d	D:\Qualisys\2024_Orthelligent\Data\P003\ebenesGehen0001_OV,c3d	D:\Qualisys\2024_Orthelligent\Data\P003\ebenesGehen0001_OV,c3d	D:\Qualisys\2024_Orthelligent\Data\P003\ebenesGehen0001_OV,c3d	D:\Qualisys\2024_Orthelligent\Data\P003\ebenesGehen0001_OV,c3d	D:\Qualisys\2024_Orthelligent\Data\P003\ebenesGehen0001_OV,c3d	D:\Qualisys\2024_Orthelligent\Data\P003\ebenesGehen0001_OV,c3d	D:\Qualisys\2024_Orthelligent\Data\P003\ebenesGehen0001_OV,c3d	D:\Qualisys\2024_Orthelligent\Data\P003\ebenesGehen0001_OV,c3d	D:\Qualisys\2024_Orthelligent\Data\P003\ebenesGehen0001_OV,c3d	D:\Qualisys\2024_Orthelligent\Data\P003\ebenesGehen0001_OV,c3d	D:\Qualisys\2024_Orthelligent\Data\P003\ebenesGehen0001_OV,c3d	D:\Qualisys\2024_Orthelligent\Data\P003\ebenesGehen0001_OV,c3d	D:\Qualisys\2024_Orthelligent\Data\P003\ebenesGehen0001_OV,c3d	D:\Qualisys\2024_Orthelligent\Data\P003\ebenesGehen0001_OV,c3d	D:\Qualisys\2024_Orthelligent\Data\P003\ebenesGehen0001_OV,c3d	D:\Qualisys\2024_Orthelligent\Data\P003\ebenesGehen0001_OV,c3d	D:\Qualisys\2024_Orthelligent\Data\P003\ebenesGehen0001_OV,c3d	D:\Qualisys\2024_Orthelligent\Data\P003\ebenesGehen0001_OV,c3d	D:\Qualisys\2024_Orthelligent\Data\P003\ebenesGehen0001_OV,c3d	D:\Qualisys\2024_Orthelligent\Data\P003\ebenesGehen0001_OV,c3d	D:\Qualisys\2024_Orthelligent\Data\P003\ebenesGehen0001_OV,c3d
	Left Ankle Mean Angle	Left Ankle Mean Angle	Left Ankle Mean Angle	Left Ankle Mean Angle	Left Knee Mean Angle	Left Knee Mean Angle	Left Knee Mean Angle	Left Knee Mean Angle	Left Hip Mean Angle	Left Hip Mean Angle	Left Hip Mean Angle	Left Hip Mean Angle	Right Ankle Mean Angle	Right Ankle Mean Angle	Right Ankle Mean Angle	Right Ankle Mean Angle	Right Knee Mean Angle	Right Knee Mean Angle	Right Knee Mean Angle	Right Knee Mean Angle	Right Hip Mean Angle	Right Hip Mean Angle	Right Hip Mean Angle	Right Hip Mean Angle	Left Ankle Mean Angle	Left Ankle Mean Angle	Left Knee Mean Angle	Left Knee Mean Angle	Left Hip Mean Angle	Left Hip Mean Angle	Right Ankle Mean Angle	Right Ankle Mean Angle	Right Knee Mean Angle	Right Knee Mean Angle	Right Hip Mean Angle	Right Hip Mean Angle	Speed	Left_Strides_Per_Minute_Count	Left_Strides_Per_Minute_Mean	Left_Strides_Per_Minute_StdDev	Right_Strides_Per_Minute_Count	Right_Strides_Per_Minute_Mean	Right_Strides_Per_Minute_StdDev	Left_Stride_Length_Count	Left_Stride_Length_Mean	Left_Stride_Length_StdDev	Right_Stride_Length_Count	Right_Stride_Length_Mean	Right_Stride_Length_StdDev
	P2D	P2D	P2D	P2D	P2D	P2D	P2D	P2D	P2D	P2D	P2D	P2D	P2D	P2D	P2D	P2D	P2D	P2D	P2D	P2D	P2D	P2D	P2D	P2D	P2D	P2D	P2D	P2D	P2D	P2D	P2D	P2D	P2D	P2D	P2D	P2D	METRIC	METRIC	METRIC	METRIC	METRIC	METRIC	METRIC	METRIC	METRIC	METRIC	METRIC	METRIC	METRIC
	ORIGINAL	ORIGINAL	ORIGINAL	ORIGINAL	ORIGINAL	ORIGINAL	ORIGINAL	ORIGINAL	ORIGINAL	ORIGINAL	ORIGINAL	ORIGINAL	ORIGINAL	ORIGINAL	ORIGINAL	ORIGINAL	ORIGINAL	ORIGINAL	ORIGINAL	ORIGINAL	ORIGINAL	ORIGINAL	ORIGINAL	ORIGINAL	ORIGINAL	ORIGINAL	ORIGINAL	ORIGINAL	ORIGINAL	ORIGINAL	ORIGINAL	ORIGINAL	ORIGINAL	ORIGINAL	ORIGINAL	ORIGINAL	TEMPORAL_DISTANCE	TEMPORAL_DISTANCE	TEMPORAL_DISTANCE	TEMPORAL_DISTANCE	TEMPORAL_DISTANCE	TEMPORAL_DISTANCE	TEMPORAL_DISTANCE	TEMPORAL_DISTANCE	TEMPORAL_DISTANCE	TEMPORAL_DISTANCE	TEMPORAL_DISTANCE	TEMPORAL_DISTANCE	TEMPORAL_DISTANCE
ITEM	X	Y	X	Y	X	Y	X	Y	X	Y	X	Y	X	Y	X	Y	X	Y	X	Y	X	Y	X	Y	X	Y	X	Y	X	Y	X	Y	X	Y	X	Y	X	X	X	X	X	X	X	X	X	X	X	X	X
1	1	1.83655	0	0.21899	1	-7.95735	0	1.16287	1	33.477	0	0.25843	1	0.44505	0	0.34104	1	-13.4608	0	0.27187	1	36.5886	0	0.47091	1	1.97983	1	-8.53397	1	33.4928	1	-0.00085	1	-13.7765	1	36.9988	0.3067	2	60	1e-05	3	60.001	0.3	2	0.31107	0.03133	3	0.30379	0.03137
2	2	1.7407	0	0.20865	2	-8.31346	0	1.19552	2	33.5755	0	0.23375	2	0.15839	0	0.2792	2	-13.3356	0	0.24838	2	36.4451	0	0.4542	2	1.83932	2	-8.98027	2	33.6376	2	-0.23134	2	-13.6368	2	36.8581
3	3	1.56892	0	0.21158	3	-9.16476	0	1.19086	3	33.7513	0	0.21023	3	-0.2161	0	0.23752	3	-13.7358	0	0.22824	3	36.3851	0	0.4309	3	1.59417	3	-9.85803	3	33.8449	3	-0.54277	3	-14.0245	3	36.7938
4	4	1.24776	0	0.26604	4	-10.3934	0	1.14831	4	33.971	0	0.18465	4	-0.71476	0	0.22618	4	-14.5985	0	0.21646	4	36.3997	0	0.40439	4	1.17424	4	-11.051	4	34.0797	4	-0.96568	4	-14.8771	4	36.7957
5	5	0.71584	0	0.37742	5	-11.8575	0	1.0768	5	34.1975	0	0.15929	5	-1.36232	0	0.24161	5	-15.8147	0	0.21576	5	36.4668	0	0.38168	5	0.53464	5	-12.4383	5	34.312	5	-1.51586	5	-16.0951	5	36.8459
6	6	-0.0428	0	0.50591	6	-13.4227	0	0.99387	6	34.4033	0	0.14562	6	-2.14209	0	0.2633	6	-17.2574	0	0.22845	6	36.5599	0	0.36983	6	-0.31301	6	-13.9198	6	34.5257	6	-2.17104	6	-17.5618	6	36.9239
7	7	-0.96793	0	0.59483	7	-14.9904	0	0.91952	7	34.5768	0	0.15776	7	-2.97204	0	0.27351	7	-18.8104	0	0.26919	7	36.6539	0	0.37261	7	-1.27755	7	-15.4316	7	34.7183	7	-2.85485	7	-19.1633	7	37.0083
8	8	-1.92262	0	0.59501	8	-16.5139	0	0.86861	8	34.7214	0	0.19169	8	-3.7171	0	0.27567	8	-20.3862	0	0.35278	8	36.7253	0	0.38855	8	-2.20221	8	-16.9496	8	34.8946	8	-3.45157	8	-20.8027	8	37.0758
9	9	-2.73963	0	0.50239	9	-17.9954	0	0.84002	9	34.847	0	0.22535	9	-4.24549	0	0.29577	9	-21.9263	0	0.46793	9	36.7475	0	0.41059	9	-2.92852	9	-18.477	9	35.0568	9	-3.84851	9	-22.4057	9	37.097
10	10	-3.28005	0	0.36825	10	-19.4611	0	0.80926	10	34.9576	0	0.23571	10	-4.47972	0	0.35649	10	-23.3864	0	0.58577	10	36.6873	0	0.42828	10	-3.35133	10	-20.0174	10	35.1942	10	-3.9763	10	-23.9169	10	37.035
11	11	-3.47067	0	0.27303	11	-20.9213	0	0.73852	11	35.0389	0	0.21428	11	-4.41068	0	0.44851	11	-24.7202	0	0.67954	11	36.5066	0	0.43191	11	-3.43308	11	-21.5432	11	35.2748	11	-3.82781	11	-25.2882	11	36.8497
12	12	-3.31583	0	0.2642	12	-22.3385	0	0.60554	12	35.0537	0	0.20567	12	-4.08403	0	0.545	12	-25.8719	0	0.73429	12	36.1691	0	0.41635	12	-3.20142	12	-22.9842	12	35.2492	12	-3.44656	12	-26.4681	12	36.5037
13	13	-2.8795	0	0.294	13	-23.627	0	0.44372	13	34.9466	0	0.30429	13	-3.57188	0	0.62506	13	-26.7827	0	0.74852	13	35.6476	0	0.38258	13	-2.72586	13	-24.2445	13	35.0648	13	-2.89984	13	-27.4027	13	35.9695
14	14	-2.25168	0	0.3187	14	-24.682	0	0.39567	14	34.6591	0	0.48713	14	-2.9489	0	0.67918	14	-27.4081	0	0.7312	14	34.9305	0	0.33699	14	-2.08743	14	-25.2328	14	34.6803	14	-2.25607	14	-28.0496	14	35.2358
15	15	-1.52077	0	0.33404	15	-25.4177	0	0.55699	15	34.1464	0	0.68243	15	-2.27698	0	0.70847	15	-27.7322	0	0.69731	15	34.0259	0	0.28828	15	-1.36264	15	-25.8883	15	34.0751	15	-1.57094	15	-28.3949	15	34.312
16	16	-0.75683	0	0.34775	16	-25.7902	0	0.78322	16	33.3886	0	0.84185	16	-1.59762	0	0.72014	16	-27.7715	0	0.66255	16	32.9597	0	0.24421	16	-0.61086	16	-26.1932	16	33.2509	16	-0.88162	16	-28.4569	16	33.2244
17	17	-0.00647	0	0.36312	17	-25.8013	0	0.96481	17	32.3949	0	0.9366	17	-0.93462	0	0.72182	17	-27.5678	0	0.63791	17	31.7692	0	0.20881	17	0.13087	17	-26.1694	17	32.23	17	-0.20961	17	-28.278	17	32.01
18	18	0.70439	0	0.3767	18	-25.491	0	1.05335	18	31.2005	0	0.95651	18	-0.30077	0	0.71853	18	-27.1763	0	0.62667	18	30.496	0	0.18218	18	0.84295	18	-25.8666	18	31.0502	18	0.43216	18	-27.9116	18	30.709
19	19	1.36707	0	0.38641	19	-24.9253	0	1.03378	19	29.859	0	0.90981	19	0.29956	0	0.71198	19	-26.6539	0	0.62612	19	29.1807	0	0.16347	19	1.51789	19	-25.349	19	29.7589	19	1.03632	19	-27.4114	19	29.3611
20	20	1.98614	0	0.39722	20	-24.1837	0	0.92082	20	28.433	0	0.82087	20	0.86855	0	0.70208	20	-26.05	0	0.63154	20	27.8591	0	0.1533	20	2.15543	20	-24.6816	20	28.4057	20	1.60259	20	-26.8257	20	28.0037
21	21	2.57252	0	0.41709	21	-23.3457	0	0.75548	21	26.9853	0	0.72202	21	1.41117	0	0.68845	21	-25.4011	0	0.63823	21	26.5615	0	0.1522	21	2.75746	21	-23.9225	21	27.038	21	2.13618	21	-26.1925	21	26.6705
22	22	3.13715	0	0.44752	22	-22.4804	0	0.59498	22	25.5727	0	0.63973	22	1.9323	0	0.67084	22	-24.7306	0	0.64192	22	25.3117	0	0.15668	22	3.32576	22	-23.1202	22	25.6991	22	2.64451	22	-25.5376	22	25.3896
23	23	3.68762	0	0.47971	23	-21.6376	0	0.49306	23	24.2412	0	0.58237	23	2.43567	0	0.64876	23	-24.0489	0	0.64009	23	24.126	0	0.15904	23	3.86176	23	-22.3108	23	24.426	23	3.13446	23	-24.8742	23	24.1806
24	24	4.22678	0	0.50082	24	-20.8441	0	0.46003	24	23.022	0	0.53993	24	2.92327	0	0.62266	24	-23.3554	0	0.63434	24	23.011	0	0.15162	24	4.36686	24	-21.5175	24	23.2457	24	3.61127	24	-24.2032	24	23.0504
25	25	4.75261	0	0.50181	25	-20.1025	0	0.4556	25	21.9266	0	0.49837	25	3.39366	0	0.59487	25	-22.6408	0	0.63046	25	21.9618	0	0.13062	25	4.84217	25	-20.7503	25	22.1718	25	4.07607	25	-23.514	25	21.9915
26	26	5.25859	0	0.48179	26	-19.3946	0	0.44535	26	20.9458	0	0.45216	26	3.84125	0	0.56916	26	-21.8908	0	0.6345	26	20.963	0	0.09667	26	5.28766	26	-20.007	26	21.2015	26	4.52365	26	-22.7882	26	20.9844
27	27	5.73477	0	0.44752	27	-18.6908	0	0.42698	27	20.0518	0	0.40659	27	4.25864	0	0.55007	27	-21.0931	0	0.64859	27	19.9922	0	0.05311	27	5.70125	27	-19.2746	27	20.3148	27	4.94576	27	-22.0085	27	20.0024
28	28	6.17032	0	0.4094	28	-17.961	0	0.417	28	19.2059	0	0.37314	28	4.64011	0	0.54104	28	-20.2426	0	0.66982	28	19.0255	0	0.01087	28	6.08105	28	-18.537	28	19.4799	28	5.33516	28	-21.1666	28	19.0183
29	29	6.55713	0	0.3763	29	-17.1857	0	0.42949	29	18.3679	0	0.36018	29	4.98434	0	0.54239	29	-19.3444	0	0.69279	29	18.0425	0	0.05209	29	6.4274	29	-17.7822	29	18.6617	29	5.68852	29	-20.2666	29	18.0108
30	30	6.89329	0	0.35191	30	-16.3601	0	0.46459	30	17.5041	0	0.36532	30	5.29532	0	0.55058	30	-18.4129	0	0.71258	30	17.0294	0	0.10347	30	6.74412	30	-17.0042	30	17.8271	30	6.00648	30	-19.3235	30	16.9676
31	31	7.1845	0	0.33599	31	-15.4934	0	0.51469	31	16.5912	0	0.37835	31	5.58235	0	0.56107	31	-17.4691	0	0.72669	31	15.9791	0	0.15226	31	7.0379	31	-16.2018	31	16.9476	31	6.29537	31	-18.3607	31	15.8842
32	32	7.44271	0	0.32797	32	-14.6037	0	0.57348	32	15.6165	0	0.38922	32	5.85795	0	0.57112	32	-16.536	0	0.73524	32	14.89	0	0.19683	32	7.31698	32	-15.3771	32	16.0016	32	6.56736	32	-17.4057	32	14.7623
33	33	7.68295	0	0.32886	33	-13.7124	0	0.63706	33	14.5766	0	0.39154	33	6.13525	0	0.57946	33	-15.6356	0	0.73979	33	13.7644	0	0.23691	33	7.58901	33	-14.5347	33	14.976	33	6.83702	33	-16.485	33	13.6068
34	34	7.91959	0	0.34013	34	-12.8395	0	0.70164	34	13.4758	0	0.38241	34	6.42567	0	0.58513	34	-14.7854	0	0.74209	34	12.6063	0	0.27351	34	7.859	34	-13.6822	34	13.8679	34	7.1173	34	-15.6206	34	12.4233
35	35	8.16354	0	0.36107	35	-12.0008	0	0.76271	35	12.323	0	0.36163	35	6.73711	0	0.58656	35	-13.9982	0	0.74312	35	11.4211	0	0.30844	35	8.12918	35	-12.8299	35	12.683	35	7.416	35	-14.8278	35	11.2171
36	36	8.42142	0	0.38696	36	-11.2062	0	0.81502	36	11.129	0	0.33182	36	7.07338	0	0.58171	36	-13.282	0	0.74298	36	10.2146	0	0.34331	36	8.39994	36	-11.9907	36	11.4327	36	7.73539	36	-14.1151	36	9.99205
37	37	8.69596	0	0.4099	37	-10.4622	0	0.85226	37	9.90557	0	0.29864	37	7.43434	0	0.5688	37	-12.6404	0	0.7413	37	8.992	0	0.37816	37	8.67216	37	-11.1798	37	10.1329	37	8.07333	37	-13.4854	37	8.75131
38	38	8.98732	0	0.42236	38	-9.77393	0	0.86733	38	8.66461	0	0.26903	38	7.81723	0	0.54681	38	-12.0742	0	0.73782	38	7.75835	0	0.41091	38	8.94833	38	-10.4148	38	8.8027	38	8.42526	38	-12.9371	38	7.49823
39	39	9.2952	0	0.41957	39	-9.14771	0	0.85375	39	7.41841	0	0.24794	39	8.21829	0	0.51583	39	-11.5829	0	0.73247	39	6.51802	0	0.43896	39	9.23287	39	-9.71507	39	7.46217	39	8.78618	39	-12.4667	39	6.23573
40	40	9.6202	0	0.40048	40	-8.5935	0	0.80848	40	6.17979	0	0.23715	40	8.63376	0	0.4773	40	-11.1661	0	0.7258	40	5.27611	0	0.46115	40	9.53112	40	-9.10199	40	6.13192	40	9.15271	40	-12.0708	40	4.96698
41	41	9.96293	0	0.36751	41	-8.12406	0	0.73436	41	4.96075	0	0.23473	41	9.05958	0	0.433	41	-10.824	0	0.71805	41	4.03955	0	0.47746	41	9.84623	41	-8.59607	41	4.83147	41	9.52203	41	-11.7464	41	3.69788
42	42	10.3225	0	0.32597	42	-7.75326	0	0.64145	42	3.77108	0	0.23599	42	9.49139	0	0.38449	42	-10.5574	0	0.70913	42	2.81706	0	0.48759	42	10.1781	42	-8.21484	42	3.5764	42	9.89097	42	-11.4924	42	2.43882
43	43	10.6956	0	0.28286	43	-7.49355	0	0.54649	43	2.61787	0	0.23561	43	9.92454	0	0.33312	43	-10.368	0	0.69865	43	1.61885	0	0.4905	43	10.5229	43	-7.97018	43	2.37698	43	10.2566	43	-11.3096	43	1.20427
44	44	11.0757	0	0.24549	44	-7.3543	0	0.47011	44	1.50659	0	0.22811	44	10.3542	0	0.28073	44	-10.2599	0	0.68704	44	0.45675	0	0.48495	44	10.8733	44	-7.86801	44	1.24034	44	10.6175	44	-11.2045	44	0.01184
45	45	11.4533	0	0.22017	45	-7.3418	0	0.43075	45	0.44324	0	0.20959	45	10.7752	0	0.22978	45	-10.2413	0	0.67547	45	-0.6558	0	0.47002	45	11.2198	45	-7.90972	45	0.17249	45	10.9731	45	-11.1883	45	-1.11981
46	46	11.8176	0	0.21017	46	-7.46114	0	0.43665	46	-0.56341	0	0.18023	46	11.1816	0	0.18265	46	-10.3231	0	0.66584	46	-1.70484	0	0.44539	46	11.554	46	-8.09691	46	-0.81842	46	11.3201	46	-11.2762	46	-2.17298
47	47	12.1583	0	0.21457	47	-7.71897	0	0.48148	47	-1.50089	0	0.147	47	11.5657	0	0.14144	47	-10.5185	0	0.66016	47	-2.67718	0	0.41225	47	11.87	47	-8.43493	47	-1.7202	47	11.6506	47	-11.4833	47	-3.1333
48	48	12.4669	0	0.22967	48	-8.12368	0	0.55083	48	-2.35519	0	0.13074	48	11.9183	0	0.11	48	-10.8397	0	0.66001	48	-3.56264	0	0.37378	48	12.1605	48	-8.93048	48	-2.52059	48	11.9524	48	-11.8205	48	-3.9925
49	49	12.7332	0	0.25273	49	-8.68152	0	0.63075	49	-3.11522	0	0.1555	49	12.2279	0	0.0968	49	-11.2945	0	0.66575	49	-4.35589	0	0.33483	49	12.4127	49	-9.58589	49	-3.21316	49	12.2105	49	-12.2925	49	-4.7498
50	50	12.9423	0	0.28358	50	-9.39214	0	0.7111	50	-3.77647	0	0.21073	50	12.4807	0	0.10997	50	-11.8852	0	0.67592	50	-5.05714	0	0.3004	50	12.6065	50	-10.3954	50	-3.79963	50	12.4078	50	-12.8966	50	-5.41096
51	51	13.0733	0	0.32314	51	-10.2483	0	0.78679	51	-4.34122	0	0.2735	51	12.66	0	0.14568	51	-12.6079	0	0.68754	51	-5.67122	0	0.27473	51	12.7162	51	-11.3472	51	-4.28768	51	12.5254	51	-13.625	51	-5.986
52	52	13.1008	0	0.3709	52	-11.2411	0	0.85775	52	-4.81468	0	0.3321	52	12.7479	0	0.19647	52	-13.4578	0	0.69737	52	-6.20372	0	0.26132	52	12.7127	52	-12.4307	52	-4.68524	52	12.5451	52	-14.4701	52	-6.48417
53	53	12.9979	0	0.42419	53	-12.368	0	0.92794	53	-5.19829	0	0.38387	53	12.7263	0	0.25885	53	-14.4351	0	0.70248	53	-6.65545	0	0.26325	53	12.5677	53	-13.6462	53	-4.9925	53	12.45	53	-15.4312	53	-6.90817
54	54	12.7384	0	0.47981	54	-13.6398	0	1.00223	54	-5.4837	0	0.4323	54	12.5773	0	0.33196	54	-15.5489	0	0.69973	54	-7.01764	0	0.28227	54	12.253	54	-15.0094	54	-5.19752	54	12.2226	54	-16.5163	54	-7.25011
55	55	12.2949	0	0.53641	55	-15.082	0	1.08333	55	-5.65057	0	0.48428	55	12.2799	0	0.41503	55	-16.8174	0	0.68637	55	-7.27031	0	0.31636	55	11.7385	55	-16.549	55	-5.27694	55	11.8417	55	-17.7417	55	-7.49031
56	56	11.6365	0	0.5957	56	-16.7289	0	1.17067	56	-5.66945	0	0.5459	56	11.807	0	0.50664	56	-18.2637	0	0.66114	56	-7.38359	0	0.35947	56	10.9893	56	-18.2996	56	-5.20108	56	11.2777	56	-19.1291	56	-7.59977
57	57	10.7249	0	0.66246	57	-18.6151	0	1.26052	57	-5.50816	0	0.61899	57	11.1224	0	0.60586	57	-19.9123	0	0.62516	57	-7.32246	0	0.40396	57	9.96323	57	-20.2922	57	-4.94165	57	10.4901	57	-20.7028	57	-7.546
58	58	9.51504	0	0.74283	58	-20.7673	0	1.34725	58	-5.13922	0	0.70027	58	10.1809	0	0.71266	58	-21.786	0	0.58239	58	-7.05426	0	0.44326	58	8.61395	58	-22.5471	58	-4.47925	58	9.42841	58	-22.4882	58	-7.29956
59	59	7.95984	0	0.84102	59	-23.1989	0	1.42455	59	-4.54632	0	0.78244	59	8.93101	0	0.82678	59	-23.9029	0	0.53943	59	-6.55585	0	0.47338	59	6.89862	59	-25.0686	59	-3.80854	59	8.03985	59	-24.5108	59	-6.83899
60	60	6.02025	0	0.95389	60	-25.9043	0	1.48649	60	-3.72981	0	0.8568	60	7.32077	0	0.94613	60	-26.2732	0	0.50411	60	-5.81941	0	0.49294	60	4.79226	60	-27.8432	60	-2.94082	60	6.27779	60	-26.791	60	-6.15496
61	61	3.68346	0	1.06616	61	-28.8553	0	1.52815	61	-2.70949	0	0.91524	61	5.31003	0	1.06362	61	-28.8946	0	0.48332	61	-4.85558	0	0.50259	61	2.30836	61	-30.837	61	-1.90414	61	4.11513	61	-29.3375	61	-5.25273
62	62	0.99047	0	1.14889	62	-32.0009	0	1.54609	62	-1.52375	0	0.95173	62	2.89251	0	1.1635	62	-31.7475	0	0.48108	62	-3.69266	0	0.50398	62	-0.47467	62	-33.9956	62	-0.74027	62	1.56592	62	-32.1393	62	-4.15241
63	63	-1.93718	0	1.16484	63	-35.2706	0	1.53899	63	-0.2238	0	0.96379	63	0.12599	0	1.22245	63	-34.7934	0	0.49831	63	-2.37329	0	0.49874	63	-3.39426	63	-37.2477	63	0.5022	63	-1.2882	63	-35.1622	63	-2.88743
64	64	-4.89309	0	1.08487	64	-38.5844	0	1.50801	64	1.1373	0	0.95356	64	-2.8437	0	1.21935	64	-37.9776	0	0.53329	64	-0.94808	0	0.48768	64	-6.21741	64	-40.5129	64	1.78023	64	-4.28336	64	-38.3495	64	-1.49989
65	65	-7.6233	0	0.90664	65	-41.8656	0	1.4565	65	2.51921	0	0.92786	65	-5.78809	0	1.15244	65	-41.2349	0	0.58143	65	0.53471	0	0.47159	65	-8.69669	65	-43.7133	65	3.06885	65	-7.19181	65	-41.6271	65	-0.03241
66	66	-9.89092	0	0.65983	66	-45.0519	0	1.38945	66	3.9058	0	0.8957	66	-8.44217	0	1.05201	66	-44.4966	0	0.63535	66	2.04003	0	0.45263	66	-10.6284	66	-46.7864	66	4.36791	66	-9.77124	66	-44.9119	66	1.48094
67	67	-11.523	0	0.41612	67	-48.1033	0	1.31309	67	5.30782	0	0.86509	67	-10.5661	0	0.96743	67	-47.6982	0	0.6868	67	3.55408	0	0.43423	67	-11.8781	67	-49.695	67	5.70138	67	-11.808	67	-48.1243	67	3.02309
68	68	-12.4281	0	0.35991	68	-51.0013	0	1.23252	68	6.75656	0	0.84097	68	-11.9869	0	0.9316	68	-50.7868	0	0.72927	68	5.08653	0	0.41906	68	-12.3945	68	-52.4271	68	7.10949	68	-13.14	68	-51.2018	68	4.59873
69	69	-12.6052	0	0.54159	69	-53.7399	0	1.14792	69	8.29306	0	0.82463	69	-12.6237	0	0.93728	69	-53.7233	0	0.75855	69	6.66713	0	0.40696	69	-12.2213	69	-54.9814	69	8.63677	69	-13.6856	69	-54.1027	69	6.23261
70	70	-12.1421	0	0.74654	70	-56.3084	0	1.05413	70	9.95606	0	0.81383	70	-12.5067	0	0.95008	70	-56.4778	0	0.77235	70	8.33706	0	0.39482	70	-11.4824	70	-57.3447	70	10.3182	70	-13.4732	70	-56.7998	70	7.96158
71	71	-11.1864	0	0.8955	71	-58.6772	0	0.94788	71	11.7706	0	0.80377	71	-11.7671	0	0.94481	71	-59.0208	0	0.77072	71	10.1374	0	0.37905	71	-10.3361	71	-59.4814	71	12.1685	71	-12.635	71	-59.2695	71	9.82267
72	72	-9.90273	0	0.98227	72	-60.7958	0	0.83665	72	13.7398	0	0.78913	72	-10.5893	0	0.92069	72	-61.3188	0	0.75588	72	12.0971	0	0.35767	72	-8.93422	72	-61.3355	72	14.1769	72	-11.3601	72	-61.4851	72	11.8415
73	73	-8.43956	0	1.02033	73	-62.6012	0	0.74481	73	15.8424	0	0.7655	73	-9.15432	0	0.88876	73	-63.3325	0	0.73026	73	14.223	0	0.33069	73	-7.4024	73	-62.8427	73	16.3083	73	-9.83466	73	-63.4123	73	14.0224
74	74	-6.91379	0	1.02441	74	-64.0312	0	0.71166	74	18.0366	0	0.73029	74	-7.60262	0	0.85413	74	-65.0179	0	0.69558	74	16.4961	0	0.29945	74	-5.83701	74	-63.9455	74	18.5089	74	-8.20262	74	-65.009	74	16.3442
75	75	-5.40847	0	1.00386	75	-65.0367	0	0.76611	75	20.2684	0	0.68247	75	-6.02906	0	0.81094	75	-66.3336	0	0.654	75	18.8741	0	0.26657	75	-4.30914	75	-64.6028	75	20.7165	75	-6.55558	75	-66.2334	75	18.7633
76	76	-3.9796	0	0.96438	76	-65.5869	0	0.89998	76	22.4801	0	0.62337	76	-4.49612	0	0.75105	76	-67.2478	0	0.60902	76	21.2996	0	0.23671	76	-2.86947	76	-64.7928	76	22.8711	76	-4.94933	76	-67.0529	76	21.2214
77	77	-2.66427	0	0.91252	77	-65.6689	0	1.08278	77	24.6175	0	0.55719	77	-3.04719	0	0.67333	77	-67.743	0	0.56481	77	23.7091	0	0.21528	77	-1.55233	77	-64.5126	77	24.9201	77	-3.42162	77	-67.4504	77	23.6549
78	78	-1.48329	0	0.85743	78	-65.2869	0	1.28736	78	26.6349	0	0.49095	78	-1.71195	0	0.58473	78	-67.8147	0	0.52619	78	26.042	0	0.20637	78	-0.37622	78	-63.7754	78	26.8227	78	-2.0011	78	-67.424	78	26.0048
79	79	-0.44088	0	0.80783	79	-64.4595	0	1.49664	79	28.4967	0	0.4345	79	-0.50658	0	0.49506	79	-67.4696	0	0.49847	79	28.2457	0	0.21148	79	0.65595	79	-62.6064	79	28.5493	79	-0.7063	79	-66.9848	79	28.2217
80	80	0.4712	0	0.76671	80	-63.2148	0	1.70082	80	30.1763	0	0.39953	80	0.56422	0	0.41331	80	-66.723	0	0.48551	80	30.2782	0	0.2299	80	1.55124	80	-61.0371	80	30.0796	80	0.45309	80	-66.1528	80	30.2669
81	81	1.26574	0	0.73157	81	-61.5844	0	1.8951	81	31.6537	0	0.39538	81	1.50053	0	0.34694	81	-65.5947	0	0.4869	81	32.108	0	0.26089	81	2.32063	81	-59.0999	81	31.4	81	1.46999	81	-64.9516	81	32.1122
82	82	1.95424	0	0.69678	82	-59.5973	0	2.077	82	32.9147	0	0.42241	82	2.30174	0	0.29965	82	-64.1048	0	0.49712	82	33.715	0	0.30376	82	2.97249	82	-56.8233	82	32.504	82	2.33709	82	-63.4046	82	33.7392
83	83	2.54375	0	0.65475	83	-57.2772	0	2.24321	83	33.9515	0	0.47038	83	2.96774	0	0.26912	83	-62.2713	0	0.50814	83	35.0898	0	0.35619	83	3.5074	83	-54.2343	83	33.3924	83	3.05031	83	-61.533	83	35.1389
84	84	3.03554	0	0.5976	84	-54.6458	0	2.38808	84	34.7647	0	0.52521	84	3.50005	0	0.24983	84	-60.1099	0	0.51253	84	36.2337	0	0.41421	84	3.91785	84	-51.3631	84	34.0745	84	3.61071	84	-59.3553	84	36.3114
85	85	3.42515	0	0.52038	85	-51.7279	0	2.50335	85	35.3642	0	0.57555	85	3.89927	0	0.2365	85	-57.6363	0	0.50468	85	37.1566	0	0.47301	85	4.19378	85	-48.2478	85	34.5671	85	4.02045	85	-56.8903	85	37.2651
86	86	3.70532	0	0.42364	86	-48.5544	0	2.5794	86	35.7668	0	0.6145	86	4.16266	0	0.22708	86	-54.8704	0	0.48125	86	37.8759	0	0.52756	86	4.32961	86	-44.9349	86	34.8906	86	4.27934	86	-54.1611	86	38.0153
87	87	3.87027	0	0.31423	87	-45.1649	0	2.60688	87	35.9941	0	0.63921	87	4.28497	0	0.22341	87	-51.8394	0	0.44176	87	38.4119	0	0.57325	87	4.32952	87	-41.4783	87	35.0667	87	4.38428	87	-51.1965	87	38.5807
88	88	3.91996	0	0.20595	88	-41.6067	0	2.57852	88	36.0699	0	0.64965	88	4.26295	0	0.22981	88	-48.5797	0	0.38899	88	38.7857	0	0.60688	88	4.21126	88	-37.9364	88	35.1169	88	4.33347	88	-48.0328	88	38.9813
89	89	3.8636	0	0.12243	89	-37.9343	0	2.49097	89	36.0179	0	0.6475	89	4.10157	0	0.25165	89	-45.1377	0	0.32961	89	39.0169	0	0.6266	89	4.00603	89	-34.3691	89	35.0606	89	4.13334	89	-44.7134	89	39.2349
90	90	3.72033	0	0.09969	90	-34.2073	0	2.34598	90	35.8607	0	0.63522	90	3.81814	0	0.2914	90	-41.5692	0	0.27619	90	39.1222	0	0.63193	90	3.75191	90	-30.8349	90	34.9158	90	3.8037	90	-41.2891	90	39.3569
91	91	3.5169	0	0.12676	91	-30.49	0	2.15008	91	35.6191	0	0.61533	91	3.44222	0	0.34571	91	-37.9382	0	0.24884	91	39.1149	0	0.62309	91	3.48533	91	-27.3899	91	34.6996	91	3.37777	91	-37.8173	91	39.361
92	92	3.28225	0	0.15855	92	-26.8498	0	1.91315	92	35.3143	0	0.5891	92	3.01162	0	0.40557	92	-34.3146	0	0.26511	92	39.0064	0	0.60107	92	3.23291	92	-24.0882	92	34.4314	92	2.89795	92	-34.3598	92	39.2593
93	93	3.04016	0	0.18483	93	-23.3565	0	1.64784	93	34.9684	0	0.55733	93	2.56628	0	0.45822	93	-30.7712	0	0.31912	93	38.8083	0	0.5678	93	3.00727	93	-20.9804	93	34.1324	93	2.41024	93	-30.9813	93	39.0649
94	94	2.80538	0	0.207	94	-20.0803	0	1.36896	94	34.605	0	0.52187	94	2.14214	0	0.48964	94	-27.3832	0	0.38986	94	38.536	0	0.52625	94	2.80857	94	-18.1135	94	33.8233	94	1.95748	94	-27.7482	94	38.7947
95	95	2.58414	0	0.22533	95	-17.089	0	1.0928	95	34.2465	0	0.48625	95	1.76634	0	0.48841	95	-24.2271	0	0.45902	95	38.2101	0	0.47963	95	2.62852	95	-15.5291	95	33.521	95	1.57204	95	-24.7269	95	38.469
96	96	2.37809	0	0.23777	96	-14.4451	0	0.83406	96	33.9127	0	0.45385	96	1.45213	0	0.45075	96	-21.3755	0	0.5136	96	37.8549	0	0.43098	96	2.45856	96	-13.2667	96	33.2403	96	1.26824	96	-21.9798	96	38.11
97	97	2.18952	0	0.24188	97	-12.2048	0	0.60214	97	33.6201	0	0.42543	97	1.19586	0	0.38374	97	-18.8897	0	0.54552	97	37.4934	0	0.38278	97	2.29749	97	-11.3688	97	32.9974	97	1.04036	97	-19.5609	97	37.739
98	98	2.02499	0	0.23649	98	-10.4194	0	0.40021	98	33.384	0	0.399	98	0.98004	0	0.30397	98	-16.8139	0	0.55299	98	37.1442	0	0.33666	98	2.15353	98	-9.88391	98	32.8122	98	0.86571	98	-17.5139	98	37.375
99	99	1.8942	0	0.22243	99	-9.13563	0	0.23136	99	33.2193	0	0.3719	99	0.78194	0	0.23115	99	-15.1799	0	0.54093	99	36.8226	0	0.294	99	2.03864	99	-8.86458	99	32.706	99	0.71478	99	-15.8786	99	37.0355
100	100	1.80171	0	0.20132	100	-8.39225	0	0.13138	100	33.1401	0	0.34302	100	0.58068	0	0.17925	100	-14.0188	0	0.51713	100	36.5447	0	0.25682	100	1.95631	100	-8.35542	100	32.6972	100	0.55946	100	-14.699	100	36.7404
101	101	1.73575	0	0.17406	101	-8.20745	0	0.17724	101	33.155	0	0.31469	101	0.35758	0	0.14928	101	-13.3657	0	0.48678	101	36.3292	0	0.22806	101	1.88871	101	-8.37102	101	32.7914	101	0.37501	101	-14.0198	101	36.5109
[truncated: 123 more columns]
