# Supplementary material for: Gait assessment using a 2D video-based motion analysis app in healthy subjects and subjects with lower limb amputation – A pilot study
Source: PLoS One. 2025 May 30;20(5):e0324499. doi: 10.1371/journal.pone.0324499 (PMC12124523; doi:10.1371/journal.pone.0324499)
Supplement: S1 Table — Raw data of all trials (M##) of the healthy subjects (0##) from the gait analysis recorded with the Orthelligent App (OV) and with the Qualisys system (Qual). (ZIP) [file pone.0324499.s001.zip › Subjects_healty_all_trials/003_Qual_ME2.xlsx]

## Sheet: Tabelle1
	Mean	Mean	Std Dev	Std Dev	Mean	Mean	Std Dev	Std Dev	Mean	Mean	Std Dev	Std Dev	Mean	Mean	Std Dev	Std Dev	Mean	Mean	Std Dev	Std Dev	Mean	Mean	Std Dev	Std Dev	D:\Qualisys\2024_Orthelligent\Data\P003\ebenesGehen0002_OV,c3d	D:\Qualisys\2024_Orthelligent\Data\P003\ebenesGehen0002_OV,c3d	D:\Qualisys\2024_Orthelligent\Data\P003\ebenesGehen0002_OV,c3d	D:\Qualisys\2024_Orthelligent\Data\P003\ebenesGehen0002_OV,c3d	D:\Qualisys\2024_Orthelligent\Data\P003\ebenesGehen0002_OV,c3d	D:\Qualisys\2024_Orthelligent\Data\P003\ebenesGehen0002_OV,c3d	D:\Qualisys\2024_Orthelligent\Data\P003\ebenesGehen0002_OV,c3d	D:\Qualisys\2024_Orthelligent\Data\P003\ebenesGehen0002_OV,c3d	D:\Qualisys\2024_Orthelligent\Data\P003\ebenesGehen0002_OV,c3d	D:\Qualisys\2024_Orthelligent\Data\P003\ebenesGehen0002_OV,c3d	D:\Qualisys\2024_Orthelligent\Data\P003\ebenesGehen0002_OV,c3d	D:\Qualisys\2024_Orthelligent\Data\P003\ebenesGehen0002_OV,c3d	D:\Qualisys\2024_Orthelligent\Data\P003\ebenesGehen0002_OV,c3d	D:\Qualisys\2024_Orthelligent\Data\P003\ebenesGehen0002_OV,c3d	D:\Qualisys\2024_Orthelligent\Data\P003\ebenesGehen0002_OV,c3d	D:\Qualisys\2024_Orthelligent\Data\P003\ebenesGehen0002_OV,c3d	D:\Qualisys\2024_Orthelligent\Data\P003\ebenesGehen0002_OV,c3d	D:\Qualisys\2024_Orthelligent\Data\P003\ebenesGehen0002_OV,c3d	D:\Qualisys\2024_Orthelligent\Data\P003\ebenesGehen0002_OV,c3d	D:\Qualisys\2024_Orthelligent\Data\P003\ebenesGehen0002_OV,c3d	D:\Qualisys\2024_Orthelligent\Data\P003\ebenesGehen0002_OV,c3d	D:\Qualisys\2024_Orthelligent\Data\P003\ebenesGehen0002_OV,c3d	D:\Qualisys\2024_Orthelligent\Data\P003\ebenesGehen0002_OV,c3d	D:\Qualisys\2024_Orthelligent\Data\P003\ebenesGehen0002_OV,c3d	D:\Qualisys\2024_Orthelligent\Data\P003\ebenesGehen0002_OV,c3d
	Left Ankle Mean Angle	Left Ankle Mean Angle	Left Ankle Mean Angle	Left Ankle Mean Angle	Left Knee Mean Angle	Left Knee Mean Angle	Left Knee Mean Angle	Left Knee Mean Angle	Left Hip Mean Angle	Left Hip Mean Angle	Left Hip Mean Angle	Left Hip Mean Angle	Right Ankle Mean Angle	Right Ankle Mean Angle	Right Ankle Mean Angle	Right Ankle Mean Angle	Right Knee Mean Angle	Right Knee Mean Angle	Right Knee Mean Angle	Right Knee Mean Angle	Right Hip Mean Angle	Right Hip Mean Angle	Right Hip Mean Angle	Right Hip Mean Angle	Left Ankle Mean Angle	Left Ankle Mean Angle	Left Knee Mean Angle	Left Knee Mean Angle	Left Hip Mean Angle	Left Hip Mean Angle	Right Ankle Mean Angle	Right Ankle Mean Angle	Right Knee Mean Angle	Right Knee Mean Angle	Right Hip Mean Angle	Right Hip Mean Angle	Speed	Left_Strides_Per_Minute_Count	Left_Strides_Per_Minute_Mean	Left_Strides_Per_Minute_StdDev	Right_Strides_Per_Minute_Count	Right_Strides_Per_Minute_Mean	Right_Strides_Per_Minute_StdDev	Left_Stride_Length_Count	Left_Stride_Length_Mean	Left_Stride_Length_StdDev	Right_Stride_Length_Count	Right_Stride_Length_Mean	Right_Stride_Length_StdDev
	P2D	P2D	P2D	P2D	P2D	P2D	P2D	P2D	P2D	P2D	P2D	P2D	P2D	P2D	P2D	P2D	P2D	P2D	P2D	P2D	P2D	P2D	P2D	P2D	P2D	P2D	P2D	P2D	P2D	P2D	P2D	P2D	P2D	P2D	P2D	P2D	METRIC	METRIC	METRIC	METRIC	METRIC	METRIC	METRIC	METRIC	METRIC	METRIC	METRIC	METRIC	METRIC
	ORIGINAL	ORIGINAL	ORIGINAL	ORIGINAL	ORIGINAL	ORIGINAL	ORIGINAL	ORIGINAL	ORIGINAL	ORIGINAL	ORIGINAL	ORIGINAL	ORIGINAL	ORIGINAL	ORIGINAL	ORIGINAL	ORIGINAL	ORIGINAL	ORIGINAL	ORIGINAL	ORIGINAL	ORIGINAL	ORIGINAL	ORIGINAL	ORIGINAL	ORIGINAL	ORIGINAL	ORIGINAL	ORIGINAL	ORIGINAL	ORIGINAL	ORIGINAL	ORIGINAL	ORIGINAL	ORIGINAL	ORIGINAL	TEMPORAL_DISTANCE	TEMPORAL_DISTANCE	TEMPORAL_DISTANCE	TEMPORAL_DISTANCE	TEMPORAL_DISTANCE	TEMPORAL_DISTANCE	TEMPORAL_DISTANCE	TEMPORAL_DISTANCE	TEMPORAL_DISTANCE	TEMPORAL_DISTANCE	TEMPORAL_DISTANCE	TEMPORAL_DISTANCE	TEMPORAL_DISTANCE
ITEM	X	Y	X	Y	X	Y	X	Y	X	Y	X	Y	X	Y	X	Y	X	Y	X	Y	X	Y	X	Y	X	Y	X	Y	X	Y	X	Y	X	Y	X	Y	X	X	X	X	X	X	X	X	X	X	X	X	X
1	1	1.49475	0	0.33634	1	-8.04123	0	0.65975	1	33.3688	0	0.41583	1	0.48227	0	0.22294	1	-14.5627	0	0.56677	1	36.7963	0	0.59965	1	1.5547	1	-7.208	1	33.6122	1	0.40246	1	-14.2401	1	36.6729	2.73747	2	61.0881	1.53877	2	60.763	0.65265	2	2.69857	0.04078	2	2.69425	0.01782
2	2	1.39716	0	0.42596	2	-8.42398	0	0.60615	2	33.4825	0	0.42941	2	0.32454	0	0.192	2	-14.4612	0	0.64812	2	36.6639	0	0.60669	2	1.56218	2	-7.66747	2	33.7479	2	0.16753	2	-14.0036	2	36.4857
3	3	1.23587	0	0.55407	3	-9.32902	0	0.51478	3	33.6866	0	0.43028	3	0.08131	0	0.18922	3	-14.825	0	0.7062	3	36.6009	0	0.59905	3	1.56432	3	-8.69453	3	33.9747	3	-0.16415	3	-14.2835	3	36.4031
4	4	0.94034	0	0.71181	4	-10.6346	0	0.40538	4	33.9455	0	0.41352	4	-0.28965	0	0.22416	4	-15.5913	0	0.73263	4	36.5941	0	0.57535	4	1.47825	4	-10.1327	4	34.2398	4	-0.62385	4	-15.0336	4	36.4203
5	5	0.4518	0	0.87205	5	-12.1888	0	0.30197	5	34.2172	0	0.37291	5	-0.82206	0	0.27938	5	-16.6584	0	0.72734	5	36.62	0	0.53824	5	1.2148	5	-11.7919	5	34.484	5	-1.23518	5	-16.165	5	36.5182
6	6	-0.2433	0	0.98861	6	-13.8448	0	0.25272	6	34.4677	0	0.30589	6	-1.51627	0	0.32761	6	-17.9111	0	0.70444	6	36.6534	0	0.498	6	0.70733	6	-13.4919	6	34.662	6	-1.98717	6	-17.5658	6	36.6701
7	7	-1.08746	0	1.00823	7	-15.4907	0	0.32532	7	34.6787	0	0.22287	7	-2.31361	0	0.34214	7	-19.2483	0	0.69543	7	36.6756	0	0.47321	7	-0.0564	7	-15.1006	7	34.7555	7	-2.80536	7	-19.1273	7	36.8485
8	8	-1.95497	0	0.89884	8	-17.0664	0	0.49669	8	34.8468	0	0.16405	8	-3.09305	0	0.31128	8	-20.6019	0	0.73764	8	36.6749	0	0.48306	8	-1.00628	8	-16.5589	8	34.7769	8	-3.55087	8	-20.7612	8	37.0266
9	9	-2.69146	0	0.67572	9	-18.5643	0	0.70024	9	34.9754	0	0.1807	9	-3.71196	0	0.27252	9	-21.9386	0	0.83974	9	36.6412	0	0.53153	9	-1.98302	9	-17.8894	9	34.7622	9	-4.07632	9	-22.4024	9	37.1746
10	10	-3.16883	0	0.3978	10	-20.0075	0	0.87357	10	35.0645	0	0.22306	10	-4.06279	0	0.30973	10	-23.2428	0	0.96712	10	36.5577	0	0.60363	10	-2.78694	10	-19.1794	10	34.7564	10	-4.29295	10	-23.9954	10	37.2529
11	11	-3.32087	0	0.14635	11	-21.4098	0	0.95634	11	35.1011	0	0.22228	11	-4.10426	0	0.42141	11	-24.4906	0	1.07231	11	36.3957	0	0.68048	11	-3.2563	11	-20.5258	11	34.7914	11	-4.18889	11	-25.4794	11	37.2132
12	12	-3.15077	0	0.10991	12	-22.7413	0	0.9106	12	35.0527	0	0.17142	12	-3.86004	0	0.53875	12	-25.6322	0	1.1255	12	36.1162	0	0.75109	12	-3.31475	12	-21.963	12	34.8626	12	-3.81272	12	-26.7822	12	37.0064
13	13	-2.71591	0	0.19414	13	-23.925	0	0.7454	13	34.871	0	0.19526	13	-3.3937	0	0.62333	13	-26.5949	0	1.12314	13	35.6785	0	0.8117	13	-2.98383	13	-23.4279	13	34.917	13	-3.24389	13	-27.8272	13	36.5933
14	14	-2.09979	0	0.20824	14	-24.8658	0	0.5393	14	34.5043	0	0.37832	14	-2.78208	0	0.66463	14	-27.3056	0	1.08136	14	35.0506	0	0.85898	14	-2.35535	14	-24.7849	14	34.865	14	-2.56476	14	-28.5539	14	35.9525
15	15	-1.38698	0	0.16949	15	-25.4885	0	0.47412	15	33.9151	0	0.60512	15	-2.09687	0	0.66796	15	-27.7171	0	1.02317	15	34.2197	0	0.88596	15	-1.54687	15	-25.8864	15	34.6108	15	-1.84317	15	-28.9356	15	35.0857
16	16	-0.64544	0	0.12767	16	-25.7601	0	0.6369	16	33.0903	0	0.80637	16	-1.39269	0	0.64735	16	-27.8208	0	0.96827	16	33.1964	0	0.88383	16	-0.66915	16	-26.6196	16	34.0811	16	-1.12409	16	-28.985	16	34.0161
17	17	0.08097	0	0.13797	17	-25.6909	0	0.84823	17	32.0443	0	0.94173	17	-0.70417	0	0.61855	17	-27.6449	0	0.92959	17	32.0111	0	0.84736	17	0.19264	17	-26.9202	17	33.24	17	-0.43136	17	-28.7492	17	32.7837
18	18	0.76962	0	0.17673	18	-25.3258	0	0.98631	18	30.8146	0	0.98968	18	-0.04995	0	0.5945	18	-27.2439	0	0.91531	18	30.707	0	0.77856	18	0.98141	18	-26.7744	18	32.0943	18	0.22664	18	-28.2961	18	31.4385
19	19	1.41401	0	0.19627	19	-24.7328	0	1.01048	19	29.4547	0	0.9478	19	0.5635	0	0.5836	19	-26.6844	0	0.9301	19	29.3328	0	0.68795	19	1.66802	19	-26.221	19	30.6918	19	0.85196	19	-27.6987	19	30.0334
20	20	2.0194	0	0.18281	20	-23.9908	0	0.92513	20	28.0252	0	0.83081	20	1.139	0	0.58849	20	-26.0318	0	0.97147	20	27.9366	0	0.59331	20	2.25255	20	-25.3478	20	29.112	20	1.45238	20	-27.0201	20	28.6169
21	21	2.5971	0	0.14459	21	-23.1772	0	0.76636	21	26.5869	0	0.66518	21	1.68528	0	0.60589	21	-25.3408	0	1.02545	21	26.5623	0	0.51541	21	2.75771	21	-24.2784	21	27.4507	21	2.03601	21	-26.3041	21	27.2294
22	22	3.1591	0	0.10531	22	-22.3593	0	0.58868	22	25.1953	0	0.48235	22	2.21298	0	0.62754	22	-24.6492	0	1.06968	22	25.2467	0	0.46685	22	3.21755	22	-23.1479	22	25.8066	22	2.60662	22	-25.5735	22	25.9007
23	23	3.71442	0	0.09717	23	-21.5853	0	0.44614	23	23.8965	0	0.31341	23	2.73123	0	0.64267	23	-23.9764	0	1.08263	23	24.0166	0	0.44096	23	3.66738	23	-22.0755	23	24.2652	23	3.16104	23	-24.8326	23	24.6487
24	24	4.26679	0	0.11539	24	-20.8787	0	0.36329	24	22.7203	0	0.18751	24	3.24535	0	0.64084	24	-23.323	0	1.05254	24	22.8854	0	0.41748	24	4.13521	24	-21.1404	24	22.8875	24	3.69048	24	-24.0738	24	23.4796
25	25	4.81329	0	0.12824	25	-20.2353	0	0.31683	25	21.676	0	0.12932	25	3.75518	0	0.61515	25	-22.674	0	0.98105	25	21.8507	0	0.37993	25	4.6341	25	-20.3681	25	21.7008	25	4.18486	25	-23.2836	25	22.3875
26	26	5.34459	0	0.12658	26	-19.6279	0	0.27494	26	20.75	0	0.12286	26	4.25351	0	0.56627	26	-22.0051	0	0.88174	26	20.895	0	0.32478	26	5.16002	26	-19.734	26	20.6976	26	4.63684	26	-22.4486	26	21.3572
27	27	5.84777	0	0.1243	27	-19.0178	0	0.2417	27	19.9103	0	0.1186	27	4.72712	0	0.50353	27	-21.2918	0	0.77434	27	19.9901	0	0.2597	27	5.69529	27	-19.1802	27	19.8409	27	5.04239	27	-21.5612	27	20.3675
28	28	6.3098	0	0.14402	28	-18.3682	0	0.2496	28	19.1139	0	0.10215	28	5.16178	0	0.44097	28	-20.5177	0	0.67692	28	19.1034	0	0.19954	28	6.21457	28	-18.6374	28	19.0739	28	5.40169	28	-20.6229	28	19.3966
29	29	6.72104	0	0.18613	29	-17.6561	0	0.30283	29	18.3173	0	0.0891	29	5.54807	0	0.39075	29	-19.6798	0	0.59884	29	18.2047	0	0.16029	29	6.69232	29	-18.0461	29	18.334	29	5.71902	29	-19.6461	29	18.4256
30	30	7.07889	0	0.23233	30	-16.8778	0	0.36735	30	17.4855	0	0.09956	30	5.88486	0	0.35759	30	-18.7896	0	0.53866	30	17.2717	0	0.14711	30	7.11122	30	-17.371	30	17.5664	30	6.00195	30	-18.6515	30	17.4408
31	31	7.38902	0	0.26851	31	-16.0477	0	0.41463	31	16.596	0	0.1261	31	6.18002	0	0.33863	31	-17.8691	0	0.4889	31	16.2917	0	0.14823	31	7.46608	31	-16.6045	31	16.7326	31	6.26217	31	-17.6646	31	16.4335
32	32	7.6641	0	0.28846	32	-15.1915	0	0.43258	32	15.64	0	0.151	32	6.44815	0	0.32805	32	-16.9467	0	0.44371	32	15.2615	0	0.15108	32	7.76398	32	-15.7626	32	15.8139	32	6.51345	32	-16.7103	32	15.3978
33	33	7.92064	0	0.29187	33	-14.3388	0	0.42059	33	14.6199	0	0.16559	33	6.70649	0	0.32061	33	-16.0505	0	0.40333	33	14.1837	0	0.1535	33	8.02077	33	-14.8758	33	14.8084	33	6.76833	33	-15.8087	33	14.3296
34	34	8.17514	0	0.28264	34	-13.5157	0	0.3851	34	13.5448	0	0.16839	34	6.9711	0	0.31208	34	-15.2044	0	0.37377	34	13.064	0	0.1601	34	8.25566	34	-13.9781	34	13.7248	34	7.03544	34	-14.9721	34	13.2247
35	35	8.44093	0	0.2674	35	-12.7407	0	0.33659	35	12.4262	0	0.16228	35	7.2543	0	0.2985	35	-14.4253	0	0.36199	35	11.9092	0	0.17546	35	8.48646	35	-13.0993	35	12.5761	35	7.31917	35	-14.2057	35	12.079
36	36	8.72665	0	0.25372	36	-12.0236	0	0.28936	36	11.2757	0	0.15486	36	7.56309	0	0.27695	36	-13.722	0	0.37007	36	10.7247	0	0.19964	36	8.72731	36	-12.2608	36	11.3767	36	7.62023	36	-13.5087	36	10.8884
37	37	9.03541	0	0.2477	37	-11.3662	0	0.26132	37	10.103	0	0.15753	37	7.8988	0	0.24686	37	-13.0965	0	0.39254	37	9.51435	0	0.22961	37	8.98689	37	-11.477	37	10.1417	37	7.93662	37	-12.8772	37	9.6507
38	38	9.36535	0	0.25183	38	-10.7652	0	0.265	38	8.9152	0	0.17762	38	8.25849	0	0.21102	38	-12.546	0	0.42088	38	8.2814	0	0.26232	38	9.26815	38	-10.7578	38	8.88512	38	8.26391	38	-12.3052	38	8.36653
39	39	9.71171	0	0.26433	39	-10.2165	0	0.29334	39	7.71745	0	0.21138	39	8.63715	0	0.17695	39	-12.0663	0	0.44905	39	7.02958	0	0.29706	39	9.57066	39	-10.1123	39	7.62073	39	8.59731	39	-11.7869	39	7.03948
40	40	10.0693	0	0.28037	40	-9.71949	0	0.32605	40	6.51475	0	0.24913	40	9.02903	0	0.15701	40	-11.6533	0	0.47458	40	5.76377	0	0.33546	40	9.89346	40	-9.55136	40	6.36134	40	8.93307	40	-11.3195	40	5.67845
41	41	10.4341	0	0.29474	41	-9.27874	0	0.34594	41	5.31222	0	0.28202	41	9.42886	0	0.16204	41	-11.3052	0	0.49729	41	4.49066	0	0.37879	41	10.236	41	-9.08691	41	5.11757	41	9.2706	41	-10.9056	41	4.2976
42	42	10.8028	0	0.30387	42	-8.90387	0	0.34437	42	4.11529	0	0.30434	42	9.83195	0	0.18763	42	-11.022	0	0.5172	42	3.21936	0	0.42531	42	10.5964	42	-8.72925	42	3.89636	42	9.61222	42	-10.5528	42	2.91543
43	43	11.1712	0	0.30706	43	-8.60745	0	0.3215	43	2.92982	0	0.31407	43	10.2347	0	0.21851	43	-10.8058	0	0.53277	43	1.96225	0	0.47026	43	10.9688	43	-8.48389	43	2.7003	43	9.96256	43	-10.274	43	1.55484
44	44	11.5332	0	0.3059	44	-8.40253	0	0.28566	44	1.76221	0	0.31285	44	10.6346	0	0.24192	44	-10.6612	0	0.54023	44	0.73467	0	0.50716	44	11.3436	44	-8.35133	44	1.52922	44	10.3267	44	-10.0868	44	0.24178
45	45	11.8807	0	0.30285	45	-8.30134	0	0.25318	45	0.62125	0	0.30521	45	11.029	0	0.25136	45	-10.5967	0	0.53452	45	-0.44522	0	0.53026	45	11.7087	45	-8.33019	45	0.38485	45	10.707	45	-10.0132	45	-0.99707
46	46	12.2049	0	0.30055	46	-8.31603	0	0.2432	46	-0.47955	0	0.2983	46	11.4136	0	0.24606	46	-10.625	0	0.51264	46	-1.55818	0	0.53722	46	12.0516	46	-8.42135	46	-0.72505	46	11.0992	46	-10.076	46	-2.13847
47	47	12.4976	0	0.30166	47	-8.45996	0	0.26162	47	-1.52151	0	0.29966	47	11.7832	0	0.2303	47	-10.7627	0	0.47742	47	-2.58646	0	0.53047	47	12.3617	47	-8.62989	47	-1.78581	47	11.4922	47	-10.296	47	-3.16557
48	48	12.7526	0	0.30849	48	-8.74695	0	0.29471	48	-2.48346	0	0.31375	48	12.1304	0	0.21241	48	-11.0271	0	0.44151	48	-3.51632	0	0.51676	48	12.6304	48	-8.96409	48	-2.77814	48	11.867	48	-10.6855	48	-4.07072
49	49	12.964	0	0.32169	49	-9.18797	0	0.32659	49	-3.34628	0	0.34072	49	12.4437	0	0.20177	49	-11.4315	0	0.42518	49	-4.34013	0	0.50399	49	12.849	49	-9.43195	49	-3.68209	49	12.2	49	-11.2454	49	-4.85556
50	50	13.1225	0	0.33968	50	-9.78726	0	0.35121	50	-4.09722	0	0.37722	50	12.706	0	0.20521	50	-11.9809	0	0.44482	50	-5.05808	0	0.49826	50	13.007	50	-10.0387	50	-4.48074	50	12.4637	50	-11.9645	50	-5.53056
51	51	13.2142	0	0.35986	51	-10.5413	0	0.37068	51	-4.73196	0	0.4186	51	12.8949	0	0.22518	51	-12.6718	0	0.49913	51	-5.67673	0	0.50163	51	13.0892	51	-10.786	51	-5.1633	51	12.6308	51	-12.8254	51	-6.11073
52	52	13.2197	0	0.38144	52	-11.4431	0	0.39009	52	-5.25258	0	0.45977	52	12.9864	0	0.26049	52	-13.497	0	0.57442	52	-6.20456	0	0.51303	52	13.075	52	-11.6744	52	-5.72465	52	12.6778	52	-13.8113	52	-6.61032
53	53	13.1153	0	0.40651	53	-12.4894	0	0.4136	53	-5.66192	0	0.49659	53	12.9584	0	0.3075	53	-14.4544	0	0.65705	53	-6.64532	0	0.52932	53	12.939	53	-12.7081	53	-6.1617	53	12.5879	53	-14.9156	53	-7.03508
54	54	12.8741	0	0.43906	54	-13.6869	0	0.44385	54	-5.95726	0	0.52662	54	12.7916	0	0.3611	54	-15.5518	0	0.73857	54	-6.99325	0	0.54664	54	12.6527	54	-13.8986	54	-6.4683	54	12.3494	54	-16.1445	54	-7.37809
55	55	12.4666	0	0.48365	55	-15.0548	0	0.48266	55	-6.12628	0	0.5498	55	12.4674	0	0.41606	55	-16.8083	0	0.81515	55	-7.23075	0	0.56093	55	12.1848	55	-15.2662	55	-6.6324	55	11.952	55	-17.5167	55	-7.61805
56	56	11.8587	0	0.54454	56	-16.6217	0	0.53159	56	-6.14733	0	0.56764	56	11.9636	0	0.46848	56	-18.2496	0	0.88644	56	-7.32973	0	0.56813	56	11.4999	56	-16.8376	56	-6.636	56	11.3798	56	-19.0583	56	-7.72192
57	57	11.0096	0	0.62455	57	-18.4201	0	0.5917	57	-5.9934	0	0.58163	57	11.2499	0	0.51697	57	-19.9032	0	0.95489	57	-7.25648	0	0.56458	57	10.5578	57	-18.6416	57	-6.45751	57	10.6055	57	-20.7969	57	-7.64911
58	58	9.87233	0	0.72374	58	-20.4782	0	0.66339	58	-5.63833	0	0.59238	58	10.2847	0	0.56403	58	-21.7924	0	1.02414	58	-6.97892	0	0.54843	58	9.31433	58	-20.7034	58	-6.07661	58	9.58514	58	-22.757	58	-7.3595
59	59	8.39834	0	0.83856	59	-22.814	0	0.74564	59	-5.0639	0	0.59923	59	9.01615	0	0.61514	59	-23.9332	0	1.09708	59	-6.47373	0	0.52081	59	7.72516	59	-23.0385	59	-5.47995	59	8.26118	59	-24.9565	59	-6.82156
60	60	6.54658	0	0.96039	60	-25.429	0	0.83541	60	-4.26606	0	0.60099	60	7.38691	0	0.67572	60	-26.3309	0	1.17368	60	-5.73176	0	0.48749	60	5.75539	60	-25.649	60	-4.6671	60	6.57139	60	-27.4035	60	-6.02095
61	61	4.29917	0	1.07332	61	-28.3047	0	0.92739	61	-3.25895	0	0.59664	61	5.34807	0	0.74633	61	-28.9774	0	1.25045	61	-4.76135	0	0.45828	61	3.39722	61	-28.5191	61	-3.65381	61	4.46799	61	-30.0933	61	-4.96622
62	62	1.68578	0	1.15319	62	-31.4004	0	1.01446	62	-2.07523	0	0.58626	62	2.88439	0	0.81759	62	-31.8477	0	1.32094	62	-3.58922	0	0.44324	62	0.69476	62	-31.6123	62	-2.47236	62	1.94828	62	-33.0045	62	-3.69136
63	63	-1.19023	0	1.17178	63	-34.6542	0	1.0898	63	-0.76246	0	0.57163	63	0.04911	0	0.86738	63	-34.9003	0	1.37805	63	-2.25829	0	0.44616	63	-2.23149	63	-34.8712	63	-1.16785	63	-0.90965	63	-36.0984	63	-2.25151
64	64	-4.14262	0	1.10801	64	-37.9885	0	1.14985	64	0.6252	0	0.55625	64	-3.0094	0	0.86704	64	-38.0796	0	1.41565	64	-0.82089	0	0.46108	64	-5.18218	64	-38.2212	64	0.20955	64	-3.93015	64	-39.3201	64	-0.71367
65	65	-6.92911	0	0.9631	65	-41.3205	0	1.195	65	2.03967	0	0.54488	65	-6.05421	0	0.79752	65	-41.3227	0	1.42897	65	0.6724	0	0.47647	65	-7.91435	65	-41.5792	65	1.61624	65	-6.86565	65	-42.6024	65	0.85753
66	66	-9.30831	0	0.76706	66	-44.5751	0	1.22748	66	3.45203	0	0.54236	66	-8.81179	0	0.66431	66	-44.5653	0	1.41481	66	2.18408	0	0.48256	66	-10.2014	66	-44.8654	66	3.02608	66	-9.45969	66	-45.8722	66	2.41332
67	67	-11.088	0	0.57325	67	-47.6973	0	1.24865	67	4.86009	0	0.55271	67	-11.0379	0	0.49611	67	-47.7465	0	1.3731	67	3.69776	0	0.47565	67	-11.8728	67	-48.0167	67	4.43706	67	-11.4983	67	-49.061	67	3.93111
68	68	-12.1494	0	0.45237	68	-50.6567	0	1.25728	68	6.28677	0	0.57846	68	-12.5547	0	0.34617	68	-50.8162	0	1.30816	68	5.22106	0	0.45913	68	-12.8272	68	-50.9949	68	5.87078	68	-12.8312	68	-52.1155	68	5.41871
69	69	-12.4636	0	0.4488	69	-53.4424	0	1.24955	69	7.77226	0	0.61998	69	-13.2725	0	0.30569	69	-53.7383	0	1.22825	69	6.78299	0	0.44257	69	-13.0442	69	-53.7846	69	7.36621	69	-13.3899	69	-55.0032	69	6.91207
70	70	-12.0993	0	0.50717	70	-56.0467	0	1.22017	70	9.36165	0	0.67495	70	-13.2131	0	0.38451	70	-56.487	0	1.14303	70	8.42642	0	0.43778	70	-12.5967	70	-56.3772	70	8.96826	70	-13.2082	70	-57.7065	70	8.46567
71	71	-11.201	0	0.55395	71	-58.4478	0	1.16559	71	11.0913	0	0.7377	71	-12.5057	0	0.48062	71	-59.0373	0	1.06193	71	10.1967	0	0.45259	71	-11.6308	71	-58.7534	71	10.7146	71	-12.4127	71	-60.2116	71	10.1385
72	72	-9.94361	0	0.56187	72	-60.6038	0	1.08568	72	12.978	0	0.79956	72	-11.3395	0	0.54631	72	-61.3591	0	0.99244	72	12.1282	0	0.48626	72	-10.322	72	-60.8764	72	12.6239	72	-11.1822	72	-62.4977	72	11.9774
73	73	-8.48982	0	0.53278	73	-62.4588	0	0.98313	73	15.0138	0	0.85056	73	-9.90258	0	0.5789	73	-63.4149	0	0.93803	73	14.2324	0	0.53049	73	-8.83304	73	-62.6955	73	14.6891	73	-9.70001	73	-64.5318	73	14.0044
74	74	-6.96716	0	0.48036	74	-63.9531	0	0.86264	74	17.1677	0	0.88194	74	-8.34211	0	0.58711	74	-65.1595	0	0.89828	74	16.4918	0	0.57434	74	-7.28792	74	-64.1551	74	16.8784	74	-8.11929	74	-66.2683	74	16.2102
75	75	-5.4633	0	0.41934	75	-65.0362	0	0.73001	75	19.392	0	0.88867	75	-6.75771	0	0.57595	75	-66.5468	0	0.8711	75	18.8639	0	0.6084	75	-5.768	75	-65.2068	75	19.142	75	-6.55013	75	-67.6579	75	18.5581
76	76	-4.03459	0	0.35908	76	-65.6729	0	0.59074	76	21.6303	0	0.86997	76	-5.21465	0	0.54664	76	-67.5392	0	0.85325	76	21.2904	0	0.62708	76	-4.32136	76	-65.8168	76	21.4208	76	-5.06227	76	-68.6575	76	20.9923
77	77	-2.71654	0	0.30361	77	-65.8455	0	0.44926	77	23.8246	0	0.82725	77	-3.75834	0	0.50263	77	-68.1127	0	0.84058	77	23.7072	0	0.62875	77	-2.97736	77	-65.9687	77	23.656	77	-3.6925	77	-69.2372	77	23.4484
78	78	-1.52846	0	0.25535	78	-65.5521	0	0.31092	78	25.9214	0	0.76345	78	-2.41992	0	0.45226	78	-68.257	0	0.82969	78	26.052	0	0.61539	78	-1.75315	78	-65.6639	78	25.7956	78	-2.45428	78	-69.3827	78	25.8609
79	79	-0.47492	0	0.21683	79	-64.806	0	0.18895	79	27.8756	0	0.68267	79	-1.21382	0	0.40554	79	-67.9738	0	0.81898	79	28.27	0	0.59238	79	-0.65465	79	-64.9189	79	27.7978	79	-1.34557	79	-69.0951	79	28.1704
80	80	0.44996	0	0.18986	80	-63.6324	0	0.13552	80	29.6523	0	0.58991	80	-0.13944	0	0.3689	80	-67.2762	0	0.80828	80	30.3166	0	0.5672	80	0.32096	80	-63.7604	80	29.6313	80	-0.35406	80	-68.3889	80	30.3262
81	81	1.25594	0	0.1747	81	-62.0629	0	0.20621	81	31.2269	0	0.49173	81	0.81011	0	0.34224	81	-66.1839	0	0.79784	81	32.1593	0	0.54719	81	1.1797	81	-62.2201	81	31.2738	81	0.53334	81	-67.2866	81	32.2886
82	82	1.95225	0	0.16903	82	-60.1293	0	0.32483	82	32.5839	0	0.39724	82	1.63966	0	0.32303	82	-64.7198	0	0.78801	82	33.7779	0	0.53807	82	1.92948	82	-60.3295	82	32.7097	82	1.32117	82	-65.8129	82	34.0296
83	83	2.54644	0	0.17203	83	-57.8598	0	0.45186	83	33.7158	0	0.31955	83	2.35046	0	0.30997	83	-62.9045	0	0.77959	83	35.1638	0	0.54191	83	2.57999	83	-58.1157	83	33.9291	83	2.00562	83	-63.9907	83	35.5335
84	84	3.04255	0	0.18806	84	-55.2795	0	0.57713	84	34.623	0	0.27619	84	2.94155	0	0.30319	84	-60.7556	0	0.77396	84	36.3188	0	0.55571	84	3.13922	84	-55.6001	84	34.927	84	2.57962	84	-61.8395	84	36.7952
85	85	3.43837	0	0.22293	85	-52.4138	0	0.69498	85	35.3136	0	0.27742	85	3.40821	0	0.30292	85	-58.2889	0	0.77246	85	37.2529	0	0.57342	85	3.60936	85	-52.8013	85	35.7036	85	3.03357	85	-59.3773	85	37.8203
86	86	3.7259	0	0.27873	86	-49.2933	0	0.80014	86	35.8018	0	0.3113	86	3.7411	0	0.30857	86	-55.5233	0	0.77646	86	37.9824	0	0.5885	86	3.98505	86	-49.7422	86	36.2654	86	3.35744	86	-56.6251	86	38.6222
87	87	3.89642	0	0.35371	87	-45.9569	0	0.88726	87	36.1062	0	0.35653	87	3.92857	0	0.31918	87	-52.4849	0	0.7873	87	38.527	0	0.59551	87	4.25738	87	-46.4545	87	36.6247	87	3.5426	87	-53.6107	87	39.2183
88	88	3.94722	0	0.44273	88	-42.4524	0	0.95104	88	36.2489	0	0.39853	88	3.96196	0	0.33354	88	-49.2106	0	0.80564	88	38.9074	0	0.59148	88	4.41906	88	-42.9779	88	36.7993	88	3.58428	88	-50.3713	88	39.6283
89	89	3.88501	0	0.53716	89	-38.8355	0	0.98755	89	36.2533	0	0.43045	89	3.8418	0	0.34795	89	-45.749	0	0.82976	89	39.1431	0	0.57608	89	4.46772	89	-39.3591	89	36.8103	89	3.48598	89	-46.9526	89	39.8732
90	90	3.72707	0	0.62615	90	-35.1662	0	0.99513	90	36.142	0	0.45	90	3.58166	0	0.35358	90	-42.1606	0	0.85424	90	39.2524	0	0.5501	90	4.4096	90	-35.6493	90	36.6811	90	3.26561	90	-43.407	90	39.9717
91	91	3.50049	0	0.69891	91	-31.5057	0	0.97454	91	35.9354	0	0.4562	91	3.20891	0	0.33832	91	-38.5146	0	0.87091	91	39.2501	0	0.51453	91	4.26151	91	-31.9024	91	36.4334	91	2.95847	91	-39.7921	91	39.9386
92	92	3.23743	0	0.74674	92	-27.9152	0	0.93028	92	35.6524	0	0.44824	92	2.76221	0	0.29347	92	-34.8852	0	0.87095	92	39.1484	0	0.47014	92	4.04792	92	-28.1743	92	36.0879	92	2.61167	92	-36.1695	92	39.7838
93	93	2.96763	0	0.7636	93	-24.4555	0	0.8732	93	35.3127	0	0.42672	93	2.28711	0	0.22491	93	-31.3492	0	0.84786	93	38.9589	0	0.4189	93	3.79304	93	-24.5247	93	35.6664	93	2.27353	93	-32.6064	93	39.5183
94	94	2.71293	0	0.74631	94	-21.1879	0	0.82467	94	34.9376	0	0.39692	94	1.8308	0	0.17897	94	-27.9836	0	0.79958	94	38.6964	0	0.36504	94	3.51556	94	-21.0191	94	35.1932	94	1.98442	94	-29.1758	94	39.1582
95	95	2.48468	0	0.69513	95	-18.1739	0	0.81548	95	34.5501	0	0.37184	95	1.43513	0	0.23127	95	-24.8643	0	0.73001	95	38.3807	0	0.3166	95	3.22678	95	-17.7289	95	34.6963	95	1.76922	95	-25.9552	95	38.7281
96	96	2.28472	0	0.61608	96	-15.4728	0	0.86927	96	34.1722	0	0.36954	96	1.12783	0	0.34313	96	-22.062	0	0.64807	96	38.0356	0	0.28595	96	2.93327	96	-14.7296	96	34.2042	96	1.63163	96	-23.0193	96	38.2568
97	97	2.11049	0	0.52232	97	-13.1406	0	0.97788	97	33.8236	0	0.39751	97	0.91529	0	0.45013	97	-19.6336	0	0.56794	97	37.6838	0	0.28626	97	2.64463	97	-12.1003	97	33.7448	97	1.55331	97	-20.4306	97	37.7717
98	98	1.9609	0	0.43188	98	-11.2314	0	1.10421	98	33.522	0	0.44149	98	0.78216	0	0.52393	98	-17.6163	0	0.50879	98	37.3425	0	0.32112	98	2.37881	98	-9.92415	98	33.3449	98	1.49912	98	-18.2332	98	37.2947
99	99	1.83908	0	0.36301	99	-9.80023	0	1.20648	99	33.286	0	0.47826	99	0.69843	0	0.55533	99	-16.0312	0	0.49185	99	37.024	0	0.38102	99	2.16242	99	-8.28719	99	33.0318	99	1.42932	99	-16.4581	99	36.8427
100	100	1.74725	0	0.3308	100	-8.90013	0	1.25457	100	33.1346	0	0.49099	100	0.62881	0	0.54613	100	-14.8958	0	0.52654	100	36.7405	0	0.45324	100	2.02172	100	-7.26826	100	32.8311	100	1.30916	100	-15.135	100	36.4331
101	101	1.67627	0	0.34699	101	-8.56835	0	1.23602	101	33.0837	0	0.47418	101	0.53942	0	0.50564	101	-14.2336	0	0.60051	101	36.5073	0	0.52733	101	1.96661	101	-6.91743	101	32.7597	101	1.11369	101	-14.3021	101	36.0886
[truncated: 123 more columns]
