# Supplementary material for: Gait assessment using a 2D video-based motion analysis app in healthy subjects and subjects with lower limb amputation – A pilot study
Source: PLoS One. 2025 May 30;20(5):e0324499. doi: 10.1371/journal.pone.0324499 (PMC12124523; doi:10.1371/journal.pone.0324499)
Supplement: S1 Table — Raw data of all trials (M##) of the healthy subjects (0##) from the gait analysis recorded with the Orthelligent App (OV) and with the Qualisys system (Qual). (ZIP) [file pone.0324499.s001.zip › Subjects_healty_all_trials/003_Qual_ME3.xlsx]

## Sheet: Tabelle1
	Mean	Mean	Std Dev	Std Dev	Mean	Mean	Std Dev	Std Dev	Mean	Mean	Std Dev	Std Dev	Mean	Mean	Std Dev	Std Dev	Mean	Mean	Std Dev	Std Dev	Mean	Mean	Std Dev	Std Dev	D:\Qualisys\2024_Orthelligent\Data\P003\ebenesGehen0003_OV,c3d	D:\Qualisys\2024_Orthelligent\Data\P003\ebenesGehen0003_OV,c3d	D:\Qualisys\2024_Orthelligent\Data\P003\ebenesGehen0003_OV,c3d	D:\Qualisys\2024_Orthelligent\Data\P003\ebenesGehen0003_OV,c3d	D:\Qualisys\2024_Orthelligent\Data\P003\ebenesGehen0003_OV,c3d	D:\Qualisys\2024_Orthelligent\Data\P003\ebenesGehen0003_OV,c3d	D:\Qualisys\2024_Orthelligent\Data\P003\ebenesGehen0003_OV,c3d	D:\Qualisys\2024_Orthelligent\Data\P003\ebenesGehen0003_OV,c3d	D:\Qualisys\2024_Orthelligent\Data\P003\ebenesGehen0003_OV,c3d	D:\Qualisys\2024_Orthelligent\Data\P003\ebenesGehen0003_OV,c3d	D:\Qualisys\2024_Orthelligent\Data\P003\ebenesGehen0003_OV,c3d	D:\Qualisys\2024_Orthelligent\Data\P003\ebenesGehen0003_OV,c3d	D:\Qualisys\2024_Orthelligent\Data\P003\ebenesGehen0003_OV,c3d	D:\Qualisys\2024_Orthelligent\Data\P003\ebenesGehen0003_OV,c3d	D:\Qualisys\2024_Orthelligent\Data\P003\ebenesGehen0003_OV,c3d	D:\Qualisys\2024_Orthelligent\Data\P003\ebenesGehen0003_OV,c3d	D:\Qualisys\2024_Orthelligent\Data\P003\ebenesGehen0003_OV,c3d	D:\Qualisys\2024_Orthelligent\Data\P003\ebenesGehen0003_OV,c3d	D:\Qualisys\2024_Orthelligent\Data\P003\ebenesGehen0003_OV,c3d	D:\Qualisys\2024_Orthelligent\Data\P003\ebenesGehen0003_OV,c3d	D:\Qualisys\2024_Orthelligent\Data\P003\ebenesGehen0003_OV,c3d	D:\Qualisys\2024_Orthelligent\Data\P003\ebenesGehen0003_OV,c3d	D:\Qualisys\2024_Orthelligent\Data\P003\ebenesGehen0003_OV,c3d	D:\Qualisys\2024_Orthelligent\Data\P003\ebenesGehen0003_OV,c3d	D:\Qualisys\2024_Orthelligent\Data\P003\ebenesGehen0003_OV,c3d
	Left Ankle Mean Angle	Left Ankle Mean Angle	Left Ankle Mean Angle	Left Ankle Mean Angle	Left Knee Mean Angle	Left Knee Mean Angle	Left Knee Mean Angle	Left Knee Mean Angle	Left Hip Mean Angle	Left Hip Mean Angle	Left Hip Mean Angle	Left Hip Mean Angle	Right Ankle Mean Angle	Right Ankle Mean Angle	Right Ankle Mean Angle	Right Ankle Mean Angle	Right Knee Mean Angle	Right Knee Mean Angle	Right Knee Mean Angle	Right Knee Mean Angle	Right Hip Mean Angle	Right Hip Mean Angle	Right Hip Mean Angle	Right Hip Mean Angle	Left Ankle Mean Angle	Left Ankle Mean Angle	Left Knee Mean Angle	Left Knee Mean Angle	Left Hip Mean Angle	Left Hip Mean Angle	Right Ankle Mean Angle	Right Ankle Mean Angle	Right Knee Mean Angle	Right Knee Mean Angle	Right Hip Mean Angle	Right Hip Mean Angle	Speed	Left_Strides_Per_Minute_Count	Left_Strides_Per_Minute_Mean	Left_Strides_Per_Minute_StdDev	Right_Strides_Per_Minute_Count	Right_Strides_Per_Minute_Mean	Right_Strides_Per_Minute_StdDev	Left_Stride_Length_Count	Left_Stride_Length_Mean	Left_Stride_Length_StdDev	Right_Stride_Length_Count	Right_Stride_Length_Mean	Right_Stride_Length_StdDev
	P2D	P2D	P2D	P2D	P2D	P2D	P2D	P2D	P2D	P2D	P2D	P2D	P2D	P2D	P2D	P2D	P2D	P2D	P2D	P2D	P2D	P2D	P2D	P2D	P2D	P2D	P2D	P2D	P2D	P2D	P2D	P2D	P2D	P2D	P2D	P2D	METRIC	METRIC	METRIC	METRIC	METRIC	METRIC	METRIC	METRIC	METRIC	METRIC	METRIC	METRIC	METRIC
	ORIGINAL	ORIGINAL	ORIGINAL	ORIGINAL	ORIGINAL	ORIGINAL	ORIGINAL	ORIGINAL	ORIGINAL	ORIGINAL	ORIGINAL	ORIGINAL	ORIGINAL	ORIGINAL	ORIGINAL	ORIGINAL	ORIGINAL	ORIGINAL	ORIGINAL	ORIGINAL	ORIGINAL	ORIGINAL	ORIGINAL	ORIGINAL	ORIGINAL	ORIGINAL	ORIGINAL	ORIGINAL	ORIGINAL	ORIGINAL	ORIGINAL	ORIGINAL	ORIGINAL	ORIGINAL	ORIGINAL	ORIGINAL	TEMPORAL_DISTANCE	TEMPORAL_DISTANCE	TEMPORAL_DISTANCE	TEMPORAL_DISTANCE	TEMPORAL_DISTANCE	TEMPORAL_DISTANCE	TEMPORAL_DISTANCE	TEMPORAL_DISTANCE	TEMPORAL_DISTANCE	TEMPORAL_DISTANCE	TEMPORAL_DISTANCE	TEMPORAL_DISTANCE	TEMPORAL_DISTANCE
ITEM	X	Y	X	Y	X	Y	X	Y	X	Y	X	Y	X	Y	X	Y	X	Y	X	Y	X	Y	X	Y	X	Y	X	Y	X	Y	X	Y	X	Y	X	Y	X	X	X	X	X	X	X	X	X	X	X	X	X
1	1	2.05525	0	0.3877	1	-8.39083	0	0.49815	1	34.0439	0	0.43566	1	0.40775	0	0.70861	1	-15.0026	0	0.16545	1	37.1254	0	0.40398	1	1.54091	1	-8.13231	1	34.0791	1	0.41867	1	-14.9047	1	36.8554	3.11123	3	60.9179	0.61848	3	60.525	1.37298	3	3.076	0.01213	3	3.07387	0.01612
2	2	1.92152	0	0.34097	2	-8.8277	0	0.42044	2	34.1904	0	0.40076	2	0.25567	0	0.6453	2	-14.7719	0	0.29022	2	36.936	0	0.46031	2	1.49729	2	-8.59501	2	34.2257	2	0.16047	2	-14.5717	2	36.5941
3	3	1.68975	0	0.28733	3	-9.74471	0	0.36004	3	34.3888	0	0.36669	3	0.03089	0	0.59423	3	-15.0169	0	0.39841	3	36.8103	0	0.50063	3	1.38607	3	-9.52451	3	34.417	3	-0.1924	3	-14.7442	3	36.4115
4	4	1.2872	0	0.24515	4	-11.026	0	0.32871	4	34.6083	0	0.33934	4	-0.31023	0	0.55956	4	-15.687	0	0.46399	4	36.7442	0	0.51507	4	1.1376	4	-10.7978	4	34.6194	4	-0.67181	4	-15.3932	4	36.3113
5	5	0.6625	0	0.25165	5	-12.5369	0	0.32845	5	34.8194	0	0.32226	5	-0.80749	0	0.53977	5	-16.6887	0	0.46462	5	36.7207	0	0.49538	5	0.69457	5	-12.2799	5	34.8051	5	-1.30107	5	-16.445	5	36.2823
6	6	-0.17664	0	0.31614	6	-14.1558	0	0.35352	6	35.0052	0	0.31682	6	-1.4721	0	0.5257	6	-17.9068	0	0.39325	6	36.7181	0	0.43893	6	0.03963	6	-13.8507	6	34.9615	6	-2.06641	6	-17.7948	6	36.3032
7	7	-1.13639	0	0.393	7	-15.7976	0	0.39648	7	35.1637	0	0.32277	7	-2.25828	0	0.49681	7	-19.2334	0	0.28194	7	36.7184	0	0.35093	7	-0.77659	7	-15.4271	7	35.0941	7	-2.88911	7	-19.3308	7	36.3497
8	8	-2.05468	0	0.44339	8	-17.4213	0	0.44968	8	35.3024	0	0.33797	8	-3.05336	0	0.43137	8	-20.5887	0	0.27648	8	36.7089	0	0.24824	8	-1.62494	8	-16.973	8	35.221	8	-3.63449	8	-20.9521	8	36.3966
9	9	-2.76674	0	0.46549	9	-19.0204	0	0.50234	9	35.4267	0	0.35937	9	-3.71173	0	0.32782	9	-21.9269	0	0.46298	9	36.6782	0	0.17743	9	-2.33234	9	-18.4957	9	35.3612	9	-4.17023	9	-22.5732	9	36.4151
10	10	-3.16043	0	0.4761	10	-20.596	0	0.5397	10	35.5277	0	0.38576	10	-4.11621	0	0.20781	10	-23.2234	0	0.69653	10	36.6085	0	0.21226	10	-2.75295	10	-20.0202	10	35.5194	10	-4.41895	10	-24.1179	10	36.3673
11	11	-3.19821	0	0.48894	11	-22.1241	0	0.54853	11	35.5755	0	0.42155	11	-4.21531	0	0.11787	11	-24.4516	0	0.89327	11	36.4712	0	0.31452	11	-2.81634	11	-21.5481	11	35.6722	11	-4.37055	11	-25.5138	11	36.2095
12	12	-2.91522	0	0.50849	12	-23.5394	0	0.52549	12	35.5214	0	0.47346	12	-4.0247	0	0.13408	12	-25.5656	0	1.01902	12	36.2281	0	0.42121	12	-2.53734	12	-23.0262	12	35.7635	12	-4.07019	12	-26.6917	12	35.9018
13	13	-2.39035	0	0.53138	13	-24.7474	0	0.4802	13	35.31	0	0.54058	13	-3.60454	0	0.19722	13	-26.5022	0	1.06676	13	35.8396	0	0.51008	13	-1.99311	13	-24.3529	13	35.7183	13	-3.59044	13	-27.5945	13	35.4173
14	14	-1.71304	0	0.55234	14	-25.6575	0	0.43147	14	34.8947	0	0.61155	14	-3.02987	0	0.24229	14	-27.1981	0	1.04676	14	35.2747	0	0.57289	14	-1.28206	14	-25.4141	14	35.4651	14	-3.00428	14	-28.1886	14	34.7478
15	15	-0.96428	0	0.5675	15	-26.2112	0	0.39795	15	34.2493	0	0.66984	15	-2.37143	0	0.26144	15	-27.6113	0	0.97703	15	34.5194	0	0.60658	15	-0.49655	15	-26.1183	15	34.9506	15	-2.36915	15	-28.4714	15	33.9037
16	16	-0.20459	0	0.57262	16	-26.3942	0	0.38389	16	33.3734	0	0.70081	16	-1.6845	0	0.26026	16	-27.734	0	0.87696	16	33.5808	0	0.61157	16	0.28934	16	-26.4149	16	34.1519	16	-1.72075	16	-28.4704	16	32.91
17	17	0.52876	0	0.56333	17	-26.2326	0	0.37843	17	32.2918	0	0.6967	17	-1.00493	0	0.2455	17	-27.5913	0	0.76564	17	32.4849	0	0.591	17	1.02542	17	-26.3004	17	33.0817	17	-1.07742	17	-28.235	17	31.8013
18	18	1.21809	0	0.53824	18	-25.7838	0	0.37445	18	31.049	0	0.65846	18	-0.35178	0	0.22305	18	-27.2321	0	0.66135	18	31.2688	0	0.55033	18	1.68704	18	-25.8177	18	31.7852	18	-0.44948	18	-27.8244	18	30.6156
19	19	1.86163	0	0.50089	19	-25.1228	0	0.38213	19	29.6996	0	0.59451	19	0.26918	0	0.19802	19	-26.7152	0	0.57871	19	29.9734	0	0.49732	19	2.2746	19	-25.048	19	30.3306	19	0.15825	19	-27.2952	19	29.3889
20	20	2.46688	0	0.45871	20	-24.3286	0	0.4173	20	28.2999	0	0.51706	20	0.86118	0	0.17705	20	-26.0984	0	0.52404	20	28.6384	0	0.44328	20	2.80519	20	-24.0929	20	28.7947	20	0.74488	20	-26.6904	20	28.1508
21	21	3.04259	0	0.42066	21	-23.4711	0	0.47868	21	26.901	0	0.43754	21	1.43072	0	0.1688	21	-25.4301	0	0.4925	21	27.3004	0	0.40275	21	3.30092	21	-23.0537	21	27.2503	21	1.31068	21	-26.0356	21	26.9233
22	22	3.59543	0	0.39439	22	-22.6039	0	0.54706	22	25.5447	0	0.36426	22	1.98349	0	0.1773	22	-24.7444	0	0.47081	22	25.9909	0	0.38738	22	3.78261	22	-22.0161	22	25.7593	22	1.85475	22	-25.341	22	25.7213
23	23	4.12935	0	0.38315	23	-21.7608	0	0.60218	23	24.2623	0	0.30127	23	2.52245	0	0.19658	23	-24.0605	0	0.44485	23	24.7353	0	0.39563	23	4.26534	23	-21.0402	23	24.3691	23	2.37413	23	-24.6079	23	24.5544
24	24	4.64481	0	0.38528	24	-20.955	0	0.63319	24	23.0727	0	0.2499	24	3.04809	0	0.2174	24	-23.3837	0	0.40678	24	23.5506	0	0.41327	24	4.7555	24	-20.1532	24	23.1078	24	2.8649	24	-23.8344	24	23.4278
25	25	5.13791	0	0.39679	25	-20.1806	0	0.63992	25	21.9806	0	0.21325	25	3.55871	0	0.23599	25	-22.7075	0	0.35966	25	22.4427	0	0.42589	25	5.24969	25	-19.3487	25	21.9814	25	3.32401	25	-23.0186	25	22.3411
26	26	5.60094	0	0.41374	26	-19.4176	0	0.62908	26	20.9751	0	0.19625	26	4.04883	0	0.25519	26	-22.0166	0	0.31832	26	21.4051	0	0.42719	26	5.73539	26	-18.5952	26	20.9734	26	3.74934	26	-22.1587	26	21.2879
27	27	6.02474	0	0.43224	27	-18.6395	0	0.60949	27	20.0308	0	0.19863	27	4.50889	0	0.27908	27	-21.2927	0	0.30372	27	20.4205	0	0.41988	27	6.19464	27	-17.8488	27	20.0493	27	4.13948	27	-21.2543	27	20.2556
28	28	6.40212	0	0.44772	28	-17.8237	0	0.58912	28	19.1147	0	0.2125	28	4.92838	0	0.30645	28	-20.5215	0	0.3258	28	19.4653	0	0.41263	28	6.60905	28	-17.069	28	19.1651	28	4.49458	28	-20.3071	28	19.2285
29	29	6.73065	0	0.45501	29	-16.9591	0	0.5748	29	18.1944	0	0.22813	29	5.30108	0	0.33173	29	-19.6979	0	0.37399	29	18.5149	0	0.41479	29	6.96464	29	-16.2288	29	18.2772	29	4.81715	29	-19.3232	29	18.1914
30	30	7.01345	0	0.4501	30	-16.049	0	0.57276	30	17.2446	0	0.23982	30	5.6281	0	0.35028	30	-18.8279	0	0.43122	30	17.5481	0	0.43061	30	7.25559	30	-15.3202	30	17.3503	30	5.11204	30	-18.3145	30	17.1328
31	31	7.25932	0	0.43182	31	-15.109	0	0.58856	31	16.2498	0	0.24641	31	5.91724	0	0.3609	31	-17.9273	0	0.48621	31	16.5509	0	0.4586	31	7.4859	31	-14.3539	31	16.3619	31	5.38609	31	-17.2985	31	16.0461
32	32	7.48195	0	0.40269	32	-14.1631	0	0.62474	32	15.2052	0	0.24971	32	6.18093	0	0.36551	32	-17.0182	0	0.53386	32	15.516	0	0.49414	32	7.66958	32	-13.3566	32	15.304	32	5.64767	32	-16.2965	32	14.9294
33	33	7.69741	0	0.36852	33	-13.2371	0	0.67848	33	14.1136	0	0.2533	33	6.43352	0	0.36702	33	-16.1245	0	0.57233	33	14.4418	0	0.53226	33	7.8277	33	-12.3623	33	14.1814	33	5.9064	33	-15.3311	33	13.7852
34	34	7.9211	0	0.3364	34	-12.3536	0	0.74158	34	12.9829	0	0.26097	34	6.68856	0	0.36706	34	-15.2683	0	0.60124	34	13.3306	0	0.56898	34	7.98285	34	-11.4062	34	13.0069	34	6.17245	34	-14.423	34	12.6178
35	35	8.16534	0	0.31244	35	-11.5293	0	0.80333	35	11.8229	0	0.27518	35	6.95692	0	0.36555	35	-14.4682	0	0.62182	35	12.1874	0	0.60229	35	8.15518	35	-10.5174	35	11.7965	35	6.45518	35	-13.5878	35	11.4319
36	36	8.43831	0	0.29865	36	-10.7736	0	0.85225	36	10.6435	0	0.29576	36	7.24564	0	0.36128	36	-13.7372	0	0.63664	36	11.0186	0	0.6318	36	8.36119	36	-9.7183	36	10.5675	36	6.76219	36	-12.8352	36	10.232
37	37	8.74307	0	0.29146	37	-10.0898	0	0.87884	37	9.4531	0	0.31997	37	7.5569	0	0.35259	37	-13.082	0	0.64837	37	9.83073	0	0.65842	37	8.61045	37	-9.02249	37	9.33504	37	7.09792	37	-12.1691	37	9.02164
38	38	9.07816	0	0.28471	38	-9.47739	0	0.87777	38	8.25845	0	0.34442	38	7.88859	0	0.33856	38	-12.5027	0	0.65851	38	8.62868	0	0.68262	38	8.90409	38	-8.4344	38	8.11109	38	7.4623	38	-11.5879	38	7.80295
39	39	9.43946	0	0.27407	39	-8.93591	0	0.84892	39	7.06546	0	0.36692	39	8.23572	0	0.31958	39	-11.994	0	0.66701	39	7.41507	0	0.70323	39	9.23673	39	-7.95164	39	6.90333	39	7.85098	39	-11.0862	39	6.5776
40	40	9.82172	0	0.25875	40	-8.46703	0	0.79662	40	5.87848	0	0.38712	40	8.59233	0	0.29739	40	-11.5493	0	0.67265	40	6.19218	0	0.7187	40	9.59973	40	-7.56802	40	5.71429	40	8.25759	40	-10.6567	40	5.34789
41	41	10.2192	0	0.2417	41	-8.07533	0	0.7279	41	4.7007	0	0.40508	41	8.95269	0	0.27535	41	-11.1628	0	0.67396	41	4.9637	0	0.72815	41	9.98304	41	-7.27624	41	4.54216	41	8.67566	41	-10.293	41	4.11819
42	42	10.6256	0	0.22865	42	-7.76826	0	0.65033	42	3.53505	0	0.42029	42	9.31265	0	0.25878	42	-10.8316	0	0.66982	42	3.73616	0	0.73148	42	10.3763	42	-7.07012	42	3.38248	42	9.09931	42	-9.99119	42	2.89589
43	43	11.0339	0	0.22653	43	-7.55498	0	0.57088	43	2.38455	0	0.4318	43	9.67024	0	0.25351	43	-10.5563	0	0.65988	43	2.51931	0	0.72944	43	10.7696	43	-6.94618	43	2.23051	43	9.52369	43	-9.75082	43	1.6913
44	44	11.4359	0	0.23985	44	-7.44542	0	0.49595	44	1.25429	0	0.43998	44	10.0254	0	0.26322	44	-10.3428	0	0.64487	44	1.32615	0	0.7233	44	11.155	44	-6.90642	44	1.08626	44	9.94524	44	-9.57639	44	0.51706
45	45	11.8228	0	0.26674	45	-7.45029	0	0.43184	45	0.15355	0	0.4486	45	10.3785	0	0.28671	45	-10.2024	0	0.62657	45	0.17246	0	0.71466	45	11.5283	45	-6.96198	45	-0.04133	45	10.3614	45	-9.47816	45	-0.61258
46	46	12.1869	0	0.3001	46	-7.58142	0	0.38245	46	-0.90327	0	0.46316	46	10.7296	0	0.31905	46	-10.1524	0	0.60749	46	-0.92365	0	0.70516	46	11.8896	46	-7.13462	46	-1.13275	46	10.7696	46	-9.47177	46	-1.68146
47	47	12.5214	0	0.33365	47	-7.85084	0	0.34601	47	-1.89799	0	0.48754	47	11.0766	0	0.3539	47	-10.214	0	0.58969	47	-1.94397	0	0.69624	47	12.2385	47	-7.45099	47	-2.16175	47	11.1649	47	-9.57583	47	-2.67394
48	48	12.8195	0	0.36624	48	-8.26812	0	0.3157	48	-2.81206	0	0.52161	48	11.4126	0	0.38613	48	-10.4077	0	0.57413	48	-2.87387	0	0.68908	48	12.5685	48	-7.93251	48	-3.10346	48	11.5384	48	-9.80698	48	-3.57854
49	49	13.0715	0	0.40095	49	-8.83675	0	0.28587	49	-3.63064	0	0.56217	49	11.7253	0	0.41374	49	-10.7477	0	0.56127	49	-3.70576	0	0.68452	49	12.8625	49	-8.58675	49	-3.9416	49	11.8761	49	-10.1752	49	-4.39046
50	50	13.2629	0	0.44159	50	-9.55262	0	0.25631	50	-4.34563	0	0.60478	50	11.9967	0	0.43814	50	-11.2384	0	0.55239	50	-4.44049	0	0.68311	50	13.0937	50	-9.40534	50	-4.67092	50	12.1607	50	-10.6822	50	-5.1115
51	51	13.3739	0	0.48948	51	-10.4065	0	0.23153	51	-4.95532	0	0.6452	51	12.2056	0	0.46232	51	-11.8751	0	0.54958	51	-5.08535	0	0.68515	51	13.2302	51	-10.3704	51	-5.29425	51	12.3728	51	-11.3239	51	-5.74762
52	52	13.3812	0	0.54216	52	-11.3909	0	0.21898	52	-5.46072	0	0.68082	52	12.33	0	0.48853	52	-12.6492	0	0.55355	52	-5.65007	0	0.6904	52	13.2404	52	-11.4669	52	-5.81527	52	12.4928	52	-12.0952	52	-6.30566
53	53	13.2595	0	0.59473	53	-12.5068	0	0.22824	53	-5.85986	0	0.71137	53	12.3491	0	0.5177	53	-13.5555	0	0.56259	53	-6.14116	0	0.698	53	13.097	53	-12.6936	53	-6.23184	53	12.5025	53	-12.9962	53	-6.78837
54	54	12.9814	0	0.64196	54	-13.7688	0	0.26568	54	-6.14312	0	0.73824	54	12.2443	0	0.54945	54	-14.5984	0	0.57301	54	-6.55575	0	0.70649	54	12.7761	54	-14.0678	54	-6.53169	54	12.3853	54	-14.0381	54	-7.18854
55	55	12.516	0	0.67975	55	-15.2027	0	0.33052	55	-6.29171	0	0.76314	55	11.9975	0	0.58238	55	-15.7939	0	0.58043	55	-6.87813	0	0.71377	55	12.2519	55	-15.6212	55	-6.69228	55	12.1256	55	-15.2438	55	-7.48558
56	56	11.8269	0	0.70604	56	-16.8405	0	0.41855	56	-6.27968	0	0.78757	56	11.5876	0	0.61433	56	-17.167	0	0.58146	56	-7.08015	0	0.71774	56	11.4923	56	-17.391	56	-6.68442	56	11.704	56	-16.6449	56	-7.64631
57	57	10.8717	0	0.7217	57	-18.7138	0	0.52518	57	-6.07893	0	0.81261	57	10.986	0	0.64282	57	-18.7464	0	0.57518	57	-7.12531	0	0.71679	57	10.4566	57	-19.4108	57	-6.47836	57	11.092	57	-18.2754	57	-7.62981
58	58	9.6057	0	0.73096	58	-20.8477	0	0.64445	58	-5.66521	0	0.83884	58	10.1534	0	0.66602	58	-20.5596	0	0.56415	58	-6.97565	0	0.71048	58	9.10047	58	-21.7026	58	-6.05065	58	10.2478	58	-20.1643	58	-7.39561
59	59	7.98823	0	0.74035	59	-23.2565	0	0.76793	59	-5.02402	0	0.86571	59	9.03906	0	0.68378	59	-22.6277	0	0.55415	59	-6.60005	0	0.69966	59	7.3836	59	-24.2731	59	-5.3898	59	9.11628	59	-22.3305	59	-6.91263
60	60	5.99201	0	0.75387	60	-25.9385	0	0.88612	60	-4.15544	0	0.89087	60	7.58421	0	0.69925	60	-24.9615	0	0.55201	60	-5.9814	0	0.68622	60	5.28391	60	-27.1121	60	-4.49966	60	7.63491	60	-24.7778	60	-6.16765
61	61	3.62038	0	0.76747	61	-28.872	0	0.99032	61	-3.07737	0	0.91029	61	5.73211	0	0.71843	61	-27.5576	0	0.56088	61	-5.12052	0	0.67245	61	2.81822	61	-30.1898	61	-3.40113	61	5.74979	61	-27.4921	61	-5.16962
62	62	0.93223	0	0.76709	62	-32.0117	0	1.07437	62	-1.82595	0	0.91954	62	3.45037	0	0.74488	62	-30.3949	0	0.57635	62	-4.03699	0	0.65935	62	0.06872	62	-33.4547	62	-2.13116	62	3.44282	62	-30.441	62	-3.94992
63	63	-1.93561	0	0.73429	63	-35.2908	0	1.13515	63	-0.45137	0	0.9157	63	0.76445	0	0.77347	63	-33.4347	0	0.58838	63	-2.7676	0	0.64553	63	-2.80059	63	-36.8359	63	-0.73775	63	0.76698	63	-33.5763	63	-2.55819
64	64	-4.77111	0	0.6587	64	-38.6295	0	1.17185	64	0.99194	0	0.89878	64	-2.20885	0	0.79378	64	-36.6241	0	0.58685	64	-1.3611	0	0.62775	64	-5.56046	64	-40.2488	64	0.72958	64	-2.12814	64	-36.84	64	-1.05413
65	65	-7.33039	0	0.55003	65	-41.9453	0	1.18519	65	2.45877	0	0.87205	65	-5.25381	0	0.80581	65	-39.9034	0	0.56668	65	0.13138	0	0.6032	65	-7.97136	65	-43.6063	65	2.23167	65	-5.00297	65	-40.171	65	0.50422
66	66	-9.39914	0	0.43633	66	-45.1655	0	1.17702	66	3.92512	0	0.84105	66	-8.09619	0	0.8346	66	-43.2117	0	0.52949	66	1.66831	0	0.5715	66	-9.84076	66	-46.8327	66	3.75029	66	-7.58127	66	-43.5087	66	2.07343
67	67	-10.8295	0	0.35416	67	-48.2377	0	1.1494	67	5.39281	0	0.81149	67	-10.4741	0	0.91358	67	-46.4897	0	0.48057	67	3.22684	0	0.53563	67	-11.0453	67	-49.876	67	5.29081	67	-9.62456	67	-46.7928	67	3.63288
68	68	-11.5533	0	0.33794	68	-51.1334	0	1.10284	68	6.88581	0	0.78726	68	-12.1862	0	1.04573	68	-49.6828	0	0.42414	68	4.80646	0	0.50202	68	-11.5434	68	-52.7094	68	6.87785	68	-10.9751	68	-49.9661	68	5.18692
69	69	-11.591	0	0.37762	69	-53.8407	0	1.0364	69	8.44104	0	0.76992	69	-13.1126	0	1.19748	69	-52.745	0	0.36157	69	6.42756	0	0.48001	69	-11.3862	69	-55.3229	69	8.54611	69	-11.5705	69	-52.9801	69	6.76303
70	70	-11.0433	0	0.42511	70	-56.3494	0	0.94977	70	10.0972	0	0.75936	70	-13.2397	0	1.32593	70	-55.6374	0	0.29432	70	8.12453	0	0.47851	70	-10.6977	70	-57.7084	70	10.3287	70	-11.4499	70	-55.7956	70	8.40375
71	71	-10.055	0	0.45262	71	-58.637	0	0.84526	71	11.8826	0	0.75412	71	-12.668	0	1.40548	71	-58.3222	0	0.22964	71	9.93514	0	0.49981	71	-9.627	71	-59.8472	71	12.2446	71	-10.7379	71	-58.3798	71	10.1542
72	72	-8.77721	0	0.4596	72	-60.663	0	0.72705	72	13.8051	0	0.75064	72	-11.5775	0	1.43614	72	-60.7589	0	0.18506	72	11.8884	0	0.53661	72	-8.31199	72	-61.7034	72	14.2898	72	-9.60025	72	-60.7013	72	12.0483
73	73	-7.34275	0	0.45657	73	-62.3738	0	0.60007	73	15.8496	0	0.7429	73	-10.164	0	1.4324	73	-62.9059	0	0.18382	73	13.9939	0	0.57652	73	-6.86635	73	-63.2287	73	16.4364	73	-8.20096	73	-62.7263	73	14.0981
74	74	-5.85733	0	0.45078	74	-63.7153	0	0.47093	74	17.9821	0	0.72365	74	-8.58893	0	1.40905	74	-64.7202	0	0.22665	74	16.2363	0	0.60935	74	-5.38107	74	-64.3758	74	18.6392	74	-6.67582	74	-64.4177	74	16.2902
75	75	-4.39981	0	0.44336	75	-64.6438	0	0.35131	75	20.1565	0	0.68672	75	-6.96331	0	1.37317	75	-66.1608	0	0.29033	75	18.5779	0	0.62971	75	-3.92735	75	-65.1076	75	20.8446	75	-5.12558	75	-65.7405	75	18.5902
76	76	-3.02602	0	0.43211	76	-65.1304	0	0.26599	76	22.3211	0	0.62949	76	-5.35824	0	1.32384	76	-67.1955	0	0.35681	76	20.9658	0	0.63523	76	-2.55897	76	-65.4022	76	22.9986	76	-3.6215	76	-66.6681	76	20.9498
77	77	-1.77099	0	0.41608	77	-65.1616	0	0.25224	77	24.4244	0	0.55345	77	-3.82208	0	1.25801	77	-67.8057	0	0.4178	77	23.342	0	0.62509	77	-1.31111	77	-65.2529	77	25.0539	77	-2.21133	77	-67.185	77	23.3139
78	78	-0.64897	0	0.3972	78	-64.7394	0	0.31016	78	26.4192	0	0.46328	78	-2.3903	0	1.17634	78	-67.9861	0	0.46956	78	25.6494	0	0.59998	78	-0.19793	78	-64.6684	78	26.9725	78	-0.92255	78	-67.2878	78	25.6273
79	79	0.34353	0	0.37712	79	-63.8797	0	0.39848	79	28.2659	0	0.36618	79	-1.08509	0	1.08353	79	-67.7424	0	0.50953	79	27.8374	0	0.56178	79	0.78252	79	-63.6696	79	28.7263	79	0.23473	79	-66.9848	79	27.839
80	80	1.21877	0	0.35604	80	-62.609	0	0.49011	80	29.9339	0	0.27168	80	0.08474	0	0.98537	80	-67.0883	0	0.53531	80	29.8645	0	0.51295	80	1.63897	80	-62.2856	80	30.2958	80	1.26161	80	-66.293	80	29.9053
81	81	1.98867	0	0.33326	81	-60.9572	0	0.57497	81	31.4008	0	0.19364	81	1.11671	0	0.88662	81	-66.0435	0	0.54508	81	31.6994	0	0.45757	81	2.38068	81	-60.547	81	31.6683	81	2.16045	81	-65.2341	81	31.7909
82	82	2.66105	0	0.30741	82	-58.9517	0	0.65094	82	32.6513	0	0.15493	82	2.00867	0	0.79063	82	-64.629	0	0.53784	82	33.3218	0	0.40176	82	3.01499	82	-58.4789	82	32.8368	82	2.92984	82	-63.8299	82	33.4696
83	83	3.23821	0	0.27749	83	-56.6148	0	0.71938	83	33.6784	0	0.17112	83	2.75821	0	0.70005	83	-62.8642	0	0.51326	83	34.7214	0	0.35224	83	3.54579	83	-56.0996	83	33.7988	83	3.56688	83	-62.1002	83	34.9263
84	84	3.71574	0	0.24413	84	-53.9679	0	0.78242	84	34.4843	0	0.21966	84	3.36459	0	0.61672	84	-60.7668	0	0.47282	84	35.8984	0	0.31421	84	3.97109	84	-53.4253	84	34.5566	84	4.06902	84	-60.0607	84	36.1564
85	85	4.08329	0	0.20924	85	-51.0355	0	0.84134	85	35.0799	0	0.27567	85	3.8282	0	0.54188	85	-58.3535	0	0.41999	85	36.8614	0	0.28994	85	4.28306	85	-50.4771	85	35.1192	85	4.43396	85	-57.7244	85	37.1645
86	86	4.32797	0	0.17467	86	-47.8498	0	0.89685	86	35.484	0	0.32857	86	4.14726	0	0.47704	86	-55.6428	0	0.36004	86	37.6257	0	0.27702	86	4.47123	86	-47.2853	86	35.5012	86	4.65764	86	-55.1039	86	37.9622
87	87	4.43991	0	0.14118	87	-44.4522	0	0.94921	87	35.7201	0	0.37354	87	4.31645	0	0.42396	87	-52.6583	0	0.29997	87	38.2091	0	0.26911	87	4.52857	87	-43.8902	87	35.7213	87	4.73564	87	-52.2155	87	38.5643
88	88	4.41836	0	0.10817	88	-40.8945	0	0.99733	88	35.8136	0	0.40681	88	4.33094	0	0.38246	88	-49.4318	0	0.24943	88	38.6307	0	0.25992	88	4.45769	88	-40.3414	88	35.8	88	4.66474	88	-49.0827	88	38.9877
89	89	4.27555	0	0.07551	89	-37.2368	0	1.0385	89	35.7897	0	0.42577	89	4.19368	0	0.34983	89	-46.0071	0	0.22143	89	38.9087	0	0.2456	89	4.27438	89	-36.6967	89	35.7589	89	4.44705	89	-45.7395	89	39.2491
90	90	4.03816	0	0.05006	90	-33.5444	0	1.06941	90	35.6717	0	0.42948	90	3.91995	0	0.32213	90	-42.4415	0	0.22548	90	39.0597	0	0.22532	90	4.00767	90	-33.0185	90	35.6189	90	4.09355	90	-42.2323	90	39.3637
91	91	3.74326	0	0.0563	91	-29.8846	0	1.08706	91	35.4818	0	0.4187	91	3.53813	0	0.29638	91	-38.804	0	0.25705	91	39.0985	0	0.20244	91	3.69514	91	-29.3719	91	35.4012	91	3.6273	91	-38.6227	91	39.3453
92	92	3.42924	0	0.09156	92	-26.3245	0	1.08949	92	35.2414	0	0.39592	92	3.08622	0	0.27256	92	-35.172	0	0.3036	92	39.0386	0	0.18536	92	3.3745	92	-25.8228	92	35.1283	92	3.08286	92	-34.9857	92	39.2091
93	93	3.12864	0	0.13295	93	-22.9304	0	1.07695	93	34.9719	0	0.36597	93	2.60798	0	0.2547	93	-31.6262	0	0.35477	93	38.893	0	0.18386	93	3.078	93	-22.437	93	34.8237	93	2.50458	93	-31.4046	93	38.9712
94	94	2.86338	0	0.1702	94	-19.7674	0	1.05265	94	34.6943	0	0.33624	94	2.14952	0	0.25005	94	-28.2475	0	0.40313	94	38.6761	0	0.2009	94	2.82686	94	-19.279	94	34.5106	94	1.94411	94	-27.9657	94	38.6503
95	95	2.64312	0	0.19696	95	-16.8972	0	1.02232	95	34.4275	0	0.31602	95	1.7528	0	0.26377	95	-25.1156	0	0.44446	95	38.407	0	0.23205	95	2.62824	95	-16.4102	95	34.2102	95	1.45194	95	-24.7546	95	38.2693
96	96	2.46718	0	0.20996	96	-14.3758	0	0.99125	96	34.1868	0	0.31161	96	1.44531	0	0.29246	96	-22.3049	0	0.4788	96	38.1086	0	0.27314	96	2.4783	96	-13.8872	96	33.9403	96	1.06496	96	-21.8516	96	37.8547
97	97	2.33001	0	0.21077	97	-12.2519	0	0.96066	97	33.9835	0	0.32049	97	1.23111	0	0.32536	97	-19.8774	0	0.5092	97	37.8033	0	0.32149	97	2.37009	97	-11.7625	97	33.715	97	0.79411	97	-19.3258	97	37.4346
98	98	2.22699	0	0.20602	98	-10.5694	0	0.92713	98	33.826	0	0.33299	98	1.09047	0	0.35313	98	-17.8751	0	0.5371	98	37.5092	0	0.37217	98	2.30002	98	-10.0858	98	33.5462	98	0.62015	98	-17.229	98	37.0352
99	99	2.15589	0	0.20328	99	-9.37052	0	0.88604	99	33.7243	0	0.34	99	0.99032	0	0.37455	99	-16.3202	0	0.5604	99	37.2385	0	0.41817	99	2.26714	99	-8.90417	99	33.4465	99	0.50142	99	-15.5934	99	36.6771
100	100	2.11141	0	0.20529	100	-8.69492	0	0.83677	100	33.6905	0	0.33854	100	0.89716	0	0.39498	100	-15.2256	0	0.57568	100	37.0008	0	0.45387	100	2.26623	100	-8.25549	100	33.4278	100	0.39004	100	-14.4387	100	36.3753
101	101	2.07508	0	0.20969	101	-8.56555	0	0.78538	101	33.7353	0	0.33186	101	0.78298	0	0.42203	101	-14.6044	0	0.58241	101	36.8071	0	0.47714	101	2.27816	101	-8.1534	101	33.4964	101	0.24191	101	-13.7795	101	36.1417
[truncated: 123 more columns]
