# Supplementary material for: Gait assessment using a 2D video-based motion analysis app in healthy subjects and subjects with lower limb amputation – A pilot study
Source: PLoS One. 2025 May 30;20(5):e0324499. doi: 10.1371/journal.pone.0324499 (PMC12124523; doi:10.1371/journal.pone.0324499)
Supplement: S1 Table — Raw data of all trials (M##) of the healthy subjects (0##) from the gait analysis recorded with the Orthelligent App (OV) and with the Qualisys system (Qual). (ZIP) [file pone.0324499.s001.zip › Subjects_healty_all_trials/004_OV_M1.xlsx]

## Sheet: Sheet1
0.43409	-4.0867
1.4321	-4.2271
2.4301	-4.4339
3.428	-4.3758
4.426	-4.7669
5.424	-4.9602
6.422	-5.2202
7.4199	-5.4928
8.4179	-5.895
9.4159	-5.7663
10.414	-5.2798
11.412	-5.0796
12.41	-4.2296
13.408	-3.6412
14.406	-2.8775
15.404	-2.1295
16.402	-0.84654
17.4	0.88147
18.398	1.5518
19.396	3.3096
20.394	4.4821
21.392	4.8792
22.39	5.2113
23.388	5.9267
24.386	6.5096
25.384	6.7317
26.382	6.3284
27.38	6.7949
28.378	7.3094
29.375	7.4232
30.373	7.5362
31.371	7.5069
32.369	7.7931
33.367	8.0875
34.365	8.6069
35.363	9.0162
36.361	9.317
37.359	9.1648
38.357	9.6637
39.355	10.338
40.353	10.907
41.351	11.468
42.349	12.067
43.347	12.883
44.345	13.442
45.343	14.06
46.341	14.472
47.339	14.807
48.337	15.013
49.335	15.035
50.333	14.96
51.331	13.519
52.329	12.771
53.327	11.438
54.325	9.347
55.323	6.9699
56.321	4.8058
57.319	1.9975
58.317	1.0844
59.315	-0.81626
60.313	-2.3286
61.311	-3.6211
62.309	-4.7291
63.307	-6.045
64.305	-6.9825
65.303	-7.3844
66.301	-7.7623
67.299	-7.8538
68.297	-6.9544
69.295	-6.4339
70.293	-6.0297
71.291	-5.7775
72.289	-5.5398
73.287	-5.2335
74.285	-4.8193
75.283	-4.5623
76.28	-3.7777
77.278	-3.4579
78.276	-2.3017
79.274	-1.6182
80.272	-0.83041
81.27	-0.21966
82.268	0.17256
83.266	0.27842
84.264	0.2219
85.262	-0.18997
86.26	-0.67687
87.258	-0.98353
88.256	-2.1452
89.254	-2.8477
90.252	-3.2849
91.25	-4.0407
92.248	-4.5995
93.246	-4.6676
94.244	-4.5521
95.242	-4.6132
96.24	-4.7472
97.238	-5.0457
98.236	-5.2762
99.234	-5.1759
100.23	-4.6403

## Sheet: Sheet2
0.52143	-3.9093
1.5172	-4.0563
2.5129	-4.458
3.5086	-5.0877
4.5043	-5.8004
5.5001	-6.6317
6.4958	-7.4442
7.4915	-8.1738
8.4873	-8.7923
9.483	-9.2877
10.479	-9.6278
11.474	-9.7524
12.47	-9.6411
13.466	-9.2611
14.462	-8.5994
15.457	-7.6363
16.453	-6.5038
17.449	-5.191
18.445	-3.7802
19.44	-2.3699
20.436	-1.0111
21.432	0.34639
22.427	1.4068
23.423	2.2687
24.419	3.0188
25.415	3.6275
26.41	4.0868
27.406	4.4486
28.402	4.74
29.398	4.9278
30.393	5.1171
31.389	5.3071
32.385	5.6078
33.38	6.0095
34.376	6.4878
35.372	7.0808
36.368	7.7417
37.363	8.2259
38.359	9.2941
39.355	10.347
40.351	11.333
41.346	12.379
42.342	13.425
43.338	14.452
44.334	15.446
45.329	16.337
46.325	17.137
47.321	17.75
48.316	18.187
49.312	18.369
50.308	18.415
51.304	17.784
52.299	16.731
53.295	15.371
54.291	13.739
55.287	11.638
56.282	9.6468
57.278	7.4335
58.274	5.2318
59.269	3.2873
60.265	1.4767
61.261	-0.1209
62.257	-1.4379
63.252	-2.5229
64.248	-3.3463
65.244	-3.8599
66.24	-4.1615
67.235	-4.1762
68.231	-3.9857
69.227	-3.5888
70.222	-3.3128
71.218	-2.9892
72.214	-2.5823
73.21	-2.1601
74.205	-1.7054
75.201	-1.1728
76.197	-0.60706
77.193	-0.10248
78.188	0.33263
79.184	0.55645
80.18	0.68466
81.176	0.63347
82.171	0.46356
83.167	0.15502
84.163	-0.24564
85.158	-0.68935
86.154	-1.2136
87.15	-1.7599
88.146	-2.2941
89.141	-2.7926
90.137	-3.2594
91.133	-3.6274
92.129	-3.7973
93.124	-3.9043
94.12	-3.96
95.116	-3.963
96.111	-3.9345
97.107	-3.8716
98.103	-3.8316
99.099	-3.8079
100.09	-3.9124

## Sheet: Sheet3
0.39577	24.213
1.39	24.029
2.3842	23.862
3.3784	23.575
4.3726	23.27
5.3667	22.888
6.3609	22.269
7.3551	21.579
8.3493	20.846
9.3435	20.06
10.338	19.374
11.332	18.551
12.326	17.269
13.32	16.634
14.315	16.16
15.309	15.597
16.303	14.913
17.297	14.655
18.291	13.821
19.285	12.551
20.28	11.314
21.274	10.617
22.268	10.433
23.262	8.6981
24.256	7.1734
25.251	6.1032
26.245	5.3282
27.239	3.256
28.233	1.5637
29.227	0.51781
30.222	-1.2896
31.216	-2.1658
32.21	-4.1396
33.204	-5.1908
34.198	-6.0868
35.193	-7.8757
36.187	-8.9291
37.181	-9.0212
38.175	-9.7126
39.169	-10.595
40.164	-11.306
41.158	-11.734
42.152	-12.853
43.146	-13.466
44.14	-13.714
45.135	-13.508
46.129	-13.636
47.123	-13.605
48.117	-13.687
49.111	-14.076
50.106	-14.095
51.1	-13.976
52.094	-13.53
53.088	-13.468
54.082	-13.459
55.077	-12.857
56.071	-11.902
57.065	-10.985
58.059	-9.7749
59.053	-8.4287
60.048	-6.2946
61.042	-4.9443
62.036	-3.1511
63.03	-2.3284
64.024	-0.59059
65.018	0.71304
66.013	3.2753
67.007	4.8388
68.001	5.904
68.995	7.839
69.989	9.6401
70.984	11.456
71.978	12.937
72.972	14.401
73.966	16.243
74.96	18.358
75.955	19.121
76.949	20.84
77.943	22.448
78.937	23.48
79.931	24.52
80.926	25.004
81.92	25.383
82.914	25.865
83.908	26.043
84.902	26.342
85.897	26.724
86.891	26.759
87.885	26.741
88.879	26.738
89.873	26.49
90.868	26.411
91.862	26.183
92.856	25.994
93.85	25.817
94.844	25.509
95.839	25.348
96.833	24.764
97.827	24.464
98.821	24.98
99.815	25.049

## Sheet: Sheet4
0.35126	23.446
1.3439	23.233
2.3365	22.803
3.3292	22.021
4.3218	21.162
5.3145	20.022
6.3071	18.775
7.2997	17.681
8.2924	16.305
9.285	15.091
10.278	13.794
11.27	12.556
12.263	11.385
13.256	10.308
14.248	9.3886
15.241	8.6175
16.233	8.0133
17.226	7.5534
18.219	7.1992
19.211	6.8985
20.204	6.6262
21.197	6.3568
22.189	6.0689
23.182	5.7248
24.175	5.2953
25.167	4.772
26.16	4.129
27.152	3.3344
28.145	2.4447
29.138	1.5223
30.13	0.5836
31.123	-0.37349
32.116	-1.2759
33.108	-2.0715
34.101	-3.0475
35.094	-3.8454
36.086	-4.5701
37.079	-5.2501
38.072	-5.8007
39.064	-6.2607
40.057	-6.7013
41.049	-7.098
42.042	-7.4618
43.035	-7.7874
44.027	-8.0871
45.02	-8.3412
46.013	-8.5713
47.005	-8.7011
47.998	-8.8899
48.991	-8.9762
49.983	-9.053
50.976	-8.9701
51.968	-8.5695
52.961	-8.0724
53.954	-7.3565
54.946	-6.4525
55.939	-5.3916
56.932	-4.4655
57.924	-2.8903
58.917	-1.3195
59.91	0.27482
60.902	1.8808
61.895	3.5168
62.887	5.1018
63.88	6.8049
64.873	8.3206
65.865	9.8074
66.858	11.188
67.851	12.52
68.843	13.796
69.836	15.029
70.829	16.239
71.821	17.401
72.814	18.551
73.806	19.635
74.799	20.648
75.792	21.626
76.784	22.501
77.777	23.113
78.77	23.902
79.762	24.582
80.755	25.001
81.748	25.481
82.74	25.876
83.733	26.19
84.725	26.407
85.718	26.547
86.711	26.645
87.703	26.717
88.696	26.604
89.689	26.55
90.681	26.51
91.674	26.43
92.667	26.41
93.659	26.361
94.652	26.318
95.645	26.304
96.637	26.185
97.63	26.141
98.622	26.128
99.615	26.318

## Sheet: Sheet5
0.52415	10.778
1.5109	11.052
2.4977	11.354
3.4844	11.758
4.4712	11.813
5.4579	11.565
6.4447	12.017
7.4314	12.489
8.4182	13.117
9.4049	13.801
10.392	14.006
11.378	14.556
12.365	15.485
13.352	16.366
14.339	16.593
15.325	17.065
16.312	18.357
17.299	19.633
18.286	20.393
19.272	21.145
20.259	21.408
21.246	21.569
22.233	21.452
23.219	20.914
24.206	20.713
25.193	18.679
26.18	18.275
27.167	16.362
28.153	14.764
29.14	13.35
30.127	11.974
31.114	10.214
32.1	9.707
33.087	7.8743
34.074	7.2412
35.061	6.5406
36.047	5.7496
37.034	5.2597
38.021	5.3066
39.008	5.9531
39.994	6.5945
40.981	7.0783
41.968	7.5066
42.955	8.05
43.941	8.5584
44.928	9.2084
45.915	10.435
46.902	11.334
47.888	12.818
48.875	14.314
49.862	15.726
50.849	17.744
51.835	19.317
52.822	20.886
53.809	23.043
54.796	25.104
55.782	28.075
56.769	30.546
57.756	34.535
58.743	36.929
59.729	39.744
60.716	42.6
61.703	45.534
62.69	49.002
63.676	50.784
64.663	52.097
65.65	54.214
66.637	55.1
67.623	56.889
68.61	57.975
69.597	57.911
70.584	57.62
71.57	57.783
72.557	57.645
73.544	56.58
74.531	56.027
75.517	54.135
76.504	53.185
77.491	50.644
78.478	49.103
79.464	46.402
80.451	42.93
81.438	41.217
82.425	36.452
83.411	33.333
84.398	31.448
85.385	29.373
86.372	24.797
87.358	21.92
88.345	18.431
89.332	16.838
90.319	13.544
91.306	12.198
92.292	9.7544
93.279	9.0877
94.266	7.5285
95.253	7.1896
96.239	6.7152
97.226	6.1915
98.213	6.0365
99.2	6.2851

## Sheet: Sheet6
0.34927	10.06
1.3456	9.9293
2.342	9.71
3.3384	9.3019
4.3348	8.8012
5.3311	8.105
6.3275	7.2783
7.3239	6.5279
8.3202	5.7254
9.3166	4.7624
10.313	4.0016
11.309	3.4407
12.306	3.1278
13.302	3.0996
14.298	3.3994
15.295	4.1897
16.291	5.2923
17.288	6.6942
18.284	8.2921
19.28	9.9551
20.277	11.513
21.273	12.95
22.269	14.077
23.266	15.008
24.262	15.609
25.258	15.905
26.255	15.775
27.251	15.312
28.248	14.63
29.244	13.773
30.24	12.934
31.237	11.865
32.233	10.932
33.229	10.186
34.226	9.545
35.222	9.1021
36.219	8.8077
37.215	8.5912
38.211	8.75
39.208	9.0588
40.204	9.4754
41.2	9.96
42.197	10.561
43.193	11.259
44.19	12.031
45.186	12.893
46.182	13.887
47.179	14.973
48.175	16.155
49.171	17.479
50.168	19.233
51.164	20.723
52.16	22.764
53.157	24.968
54.153	27.555
55.15	30.482
56.146	33.599
57.142	37.101
58.139	40.242
59.135	43.671
60.131	47.249
61.128	50.498
62.124	53.121
63.121	55.974
64.117	58.253
65.113	60.133
66.11	61.564
67.106	62.501
68.102	63.078
69.099	63.274
70.095	63.131
71.091	62.724
72.088	62.085
73.084	61.285
74.081	60.149
75.077	58.726
76.073	57.048
77.07	55.158
78.066	52.316
79.062	50.52
80.059	47.743
81.055	44.848
82.052	41.825
83.048	38.727
84.044	35.556
85.041	31.968
86.037	28.839
87.033	25.594
88.03	22.859
89.026	20.169
90.022	17.974
91.019	15.946
92.015	14.291
93.012	12.978
94.008	11.917
95.004	11.122
96.001	10.485
96.997	9.9297
97.993	9.5936
98.99	9.3999
99.986	9.439
