# Supplementary material for: Gait assessment using a 2D video-based motion analysis app in healthy subjects and subjects with lower limb amputation – A pilot study
Source: PLoS One. 2025 May 30;20(5):e0324499. doi: 10.1371/journal.pone.0324499 (PMC12124523; doi:10.1371/journal.pone.0324499)
Supplement: S1 Table — Raw data of all trials (M##) of the healthy subjects (0##) from the gait analysis recorded with the Orthelligent App (OV) and with the Qualisys system (Qual). (ZIP) [file pone.0324499.s001.zip › Subjects_healty_all_trials/004_OV_M14.xlsx]

## Sheet: Sheet1
1.0379	-2.3982
2.0301	-2.6745
3.0222	-2.7221
4.0144	-2.795
5.0065	-2.916
5.9987	-3.0748
6.9908	-3.452
7.983	-3.3938
8.9751	-3.1766
9.9673	-2.3972
10.959	-2.2718
11.952	-1.6525
12.944	-0.62346
13.936	0.25154
14.928	0.97015
15.92	2.0732
16.912	2.7859
17.904	4.1518
18.897	5.1327
19.889	5.5578
20.881	6.6515
21.873	7.243
22.865	8.3305
23.857	8.7019
24.85	8.9137
25.842	9.2892
26.834	9.315
27.826	9.4929
28.818	9.7895
29.81	10.175
30.802	10.371
31.795	10.547
32.787	11.319
33.779	11.845
34.771	12.046
35.763	12.026
36.755	12.322
37.747	12.845
38.74	13.741
39.732	14.47
40.724	15.099
41.716	15.739
42.708	16.317
43.7	16.309
44.692	16.498
45.685	16.361
46.677	15.865
47.669	15.008
48.661	12.838
49.653	12.056
50.645	9.8742
51.638	7.7568
52.63	4.1476
53.622	2.1472
54.614	-0.071606
55.606	-2.1328
56.598	-4.8291
57.59	-5.7729
58.583	-6.81
59.575	-7.5162
60.567	-8.3165
61.559	-8.8433
62.551	-8.8236
63.543	-8.8847
64.535	-8.5204
65.528	-7.9192
66.52	-7.2207
67.512	-6.1231
68.504	-4.4519
69.496	-3.6759
70.488	-3.1456
71.48	-2.6044
72.473	-2.1972
73.465	-1.6306
74.457	-1.2985
75.449	-0.73585
76.441	-0.18287
77.433	0.44945
78.426	0.91426
79.418	1.1784
80.41	1.7194
81.402	1.749
82.394	1.829
83.386	1.9009
84.378	1.6946
85.371	0.68075
86.363	-0.013456
87.355	-0.68145
88.347	-0.99928
89.339	-1.2254
90.331	-1.4754
91.323	-1.7169
92.316	-2.1141
93.308	-2.0968
94.3	-2.0326
95.292	-2.0729
96.284	-2.2207
97.276	-2.9467
98.268	-2.9391
99.261	-2.9027
100.25	-2.664

## Sheet: Sheet2
0.5668	-3.8332
1.5622	-3.9486
2.5576	-4.0668
3.553	-4.2253
4.5484	-4.3532
5.5437	-4.5439
6.5391	-4.6696
7.5345	-4.693
8.5299	-4.6305
9.5253	-4.4808
10.521	-4.3181
11.516	-3.9325
12.511	-3.4207
13.507	-2.8422
14.502	-2.1681
15.498	-1.2914
16.493	-0.25462
17.488	0.79363
18.484	1.8837
19.479	3.0512
20.475	4.1945
21.47	5.3359
22.465	6.4094
23.461	7.4151
24.456	8.3392
25.451	9.1347
26.447	9.7951
27.442	10.314
28.438	10.774
29.433	11.137
30.428	11.442
31.424	11.69
32.419	11.914
33.415	12.129
34.41	12.358
35.405	12.587
36.401	12.892
37.396	13.186
38.392	13.84
39.387	14.428
40.382	15.042
41.378	15.659
42.373	16.245
43.368	16.764
44.364	17.128
45.359	17.335
46.355	17.339
47.35	16.99
48.345	16.288
49.341	15.316
50.336	14.023
51.332	12.445
52.327	10.541
53.322	8.3138
54.318	6.086
55.313	4.0514
56.309	2.1702
57.304	0.28947
58.299	-1.4078
59.295	-3.0326
60.29	-4.3695
61.285	-5.4647
62.281	-6.1872
63.276	-6.5573
64.272	-6.8297
65.267	-6.9343
66.262	-6.762
67.258	-6.4189
68.253	-5.9774
69.249	-5.4475
70.244	-4.8686
71.239	-4.2582
72.235	-3.556
73.23	-2.9077
74.226	-2.2229
75.221	-1.5474
76.216	-0.97644
77.212	-0.3742
78.207	0.016403
79.202	0.40899
80.198	0.72966
81.193	0.86333
82.189	0.76479
83.184	0.63026
84.179	0.31661
85.175	-0.089487
86.17	-0.61535
87.166	-1.008
88.161	-1.4855
89.156	-1.7826
90.152	-2.4137
91.147	-2.7796
92.142	-3.0578
93.138	-3.2446
94.133	-3.3958
95.129	-3.5103
96.124	-3.6507
97.119	-3.7851
98.115	-3.8386
99.11	-3.8768
100.11	-3.6957

## Sheet: Sheet3
0.3065	29.13
1.3008	28.59
2.2951	28.289
3.2894	28.299
4.2838	28.334
5.2781	28.192
6.2724	27.034
7.2667	26.552
8.261	25.551
9.2553	24.381
10.25	23.735
11.244	23.18
12.238	22.841
13.233	21.552
14.227	20.576
15.221	18.882
16.216	18.181
17.21	17.611
18.204	15.814
19.199	15.192
20.193	13.031
21.187	11.878
22.181	11.079
23.176	8.76
24.17	7.5603
25.164	6.4501
26.159	4.3166
27.153	2.4546
28.147	1.093
29.142	-1.1337
30.136	-2.7089
31.13	-5.7878
32.125	-6.2202
33.119	-8.5539
34.113	-10.664
35.108	-11.12
36.102	-12.188
37.096	-14.084
38.091	-15.631
39.085	-16.152
40.079	-17.092
41.073	-17.24
42.068	-17.948
43.062	-19.135
44.056	-19.062
45.051	-19.964
46.045	-20.27
47.039	-20.326
48.034	-19.974
49.028	-20.205
50.022	-20.535
51.017	-20.199
52.011	-19.724
53.005	-19.161
54	-18.863
54.994	-17.66
55.988	-16.138
56.983	-15.255
57.977	-13.796
58.971	-11.047
59.965	-9.5393
60.96	-8.8296
61.954	-6.3887
62.948	-5.1597
63.943	-2.6949
64.937	0.89939
65.931	1.4431
66.926	4.5184
67.92	6.724
68.914	7.666
69.909	9.3112
70.903	11.304
71.897	12.813
72.892	14.826
73.886	16.38
74.88	19.11
75.875	20.367
76.869	21.279
77.863	22.32
78.858	23.942
79.852	25.061
80.846	25.995
81.84	26.916
82.835	27.467
83.829	28.09
84.823	28.799
85.818	29.175
86.812	29.599
87.806	29.929
88.801	29.905
89.795	29.795
90.789	29.817
91.784	29.856
92.778	29.825
93.772	29.879
94.767	30.016
95.761	29.915
96.755	29.706
97.75	29.497
98.744	28.972
99.738	29.191

## Sheet: Sheet4
0.23274	28.705
1.2255	28.535
2.2182	28.271
3.2109	27.96
4.2036	27.357
5.1963	26.603
6.189	25.77
7.1818	24.801
8.1745	23.717
9.1672	22.528
10.16	21.32
11.153	20.11
12.145	18.885
13.138	17.639
14.131	16.537
15.124	15.488
16.116	14.516
17.109	13.559
18.102	12.65
19.094	11.845
20.087	11.141
21.08	10.528
22.073	9.9441
23.065	9.3231
24.058	8.6131
25.051	7.7096
26.043	6.7396
27.036	5.7076
28.029	4.5687
29.022	3.3457
30.014	2.1502
31.007	0.92906
32	-0.52019
32.992	-1.9665
33.985	-3.269
34.978	-4.4962
35.971	-5.7955
36.963	-7.0551
37.956	-8.1387
38.949	-9.0363
39.941	-9.905
40.934	-10.658
41.927	-11.357
42.92	-11.954
43.912	-12.455
44.905	-12.88
45.898	-13.166
46.89	-13.381
47.883	-13.49
48.876	-13.53
49.869	-13.491
50.861	-13.299
51.854	-13.071
52.847	-12.588
53.839	-12.01
54.832	-11.241
55.825	-10.307
56.818	-9.2244
57.81	-8.0162
58.803	-6.6934
59.796	-5.2475
60.789	-3.6956
61.781	-2.0144
62.774	-0.28728
63.767	1.6387
64.759	3.4769
65.752	5.2984
66.745	7.1112
67.738	8.8989
68.73	10.627
69.723	12.185
70.716	13.764
71.708	15.297
72.701	16.765
73.694	18.178
74.687	19.573
75.679	20.96
76.672	22.183
77.665	23.331
78.657	24.363
79.65	25.036
80.643	25.815
81.636	26.571
82.628	27.274
83.621	27.995
84.614	28.549
85.606	28.91
86.599	29.354
87.592	29.675
88.585	29.761
89.577	29.932
90.57	30.139
91.563	30.213
92.555	30.249
93.548	30.242
94.541	30.237
95.534	30.265
96.526	30.238
97.519	30.205
98.512	30.16
99.504	30.411

## Sheet: Sheet5
0.62075	15.723
1.6168	16.242
2.6128	15.933
3.6088	16.364
4.6049	17.442
5.6009	18.444
6.5969	19
7.593	19.812
8.589	20.53
9.585	20.713
10.581	21.568
11.577	22.279
12.573	22.627
13.569	22.96
14.565	22.732
15.561	22.78
16.557	23.8
17.553	24.399
18.549	24.643
19.545	24.686
20.541	24.571
21.537	24.227
22.533	23.506
23.529	21.417
24.525	20.871
25.521	19.682
26.517	17.783
27.514	17.239
28.51	15.098
29.506	13.969
30.502	11.793
31.498	10.243
32.494	8.2425
33.49	7.5559
34.486	6.0282
35.482	5.2795
36.478	4.5629
37.474	4.3548
38.47	4.327
39.466	4.3322
40.462	4.6378
41.458	4.8749
42.454	4.7413
43.45	5.7069
44.446	7.3619
45.442	7.6448
46.438	8.7563
47.434	10.949
48.43	12.697
49.426	14.081
50.422	15.841
51.418	17.739
52.414	20.617
53.41	22.994
54.406	25.433
55.402	29.548
56.398	32.371
57.394	35.674
58.39	37.9
59.386	41.722
60.382	45.07
61.379	48.613
62.375	51.903
63.371	53.638
64.367	55.948
65.363	57.333
66.359	59.319
67.355	60.786
68.351	61.435
69.347	61.515
70.343	61.335
71.339	60.402
72.335	58.985
73.331	57.93
74.327	56.076
75.323	54.049
76.319	53.267
77.315	50.543
78.311	48.328
79.307	46.359
80.303	43.464
81.299	39.006
82.295	37.099
83.291	34.767
84.287	31.024
85.283	27.169
86.279	24.792
87.275	22.029
88.271	19.695
89.267	17.331
90.263	15.519
91.259	13.749
92.255	12.162
93.251	11.151
94.247	10.563
95.243	10.232
96.24	9.6517
97.236	9.3269
98.232	9.194
99.228	8.6814
100.22	8.7631

## Sheet: Sheet6
0.57423	14.591
1.5653	14.9
2.5565	15.248
3.5476	15.548
4.5387	15.647
5.5298	16.329
6.5209	16.7
7.512	17.036
8.5031	17.226
9.4943	17.323
10.485	17.342
11.476	17.317
12.468	17.268
13.459	17.202
14.45	17.26
15.441	17.322
16.432	17.502
17.423	17.807
18.414	18.181
19.405	18.61
20.397	19.044
21.388	19.459
22.379	19.792
23.37	19.977
24.361	20.075
25.352	20.105
26.343	19.804
27.334	19.265
28.325	18.564
29.317	17.753
30.308	16.804
31.299	15.706
32.29	14.616
33.281	13.541
34.272	12.392
35.263	11.431
36.254	10.799
37.245	10.162
38.237	9.7321
39.228	9.5867
40.219	9.6118
41.21	9.8401
42.201	10.203
43.192	10.796
44.183	11.531
45.174	12.49
46.165	13.653
47.157	15.003
48.148	16.425
49.139	18.041
50.13	19.793
51.121	21.929
52.112	23.865
53.103	26.129
54.094	28.726
55.085	31.438
56.077	34.005
57.068	36.973
58.059	39.884
59.05	43.173
60.041	45.882
61.032	49.031
62.023	51.689
63.014	54.116
64.006	56.47
64.997	58.494
65.988	60.181
66.979	61.586
67.97	62.622
68.961	63.304
69.952	63.676
70.943	63.713
71.934	63.482
72.926	62.743
73.917	61.852
74.908	60.705
75.899	59.343
76.89	57.738
77.881	55.915
78.872	54.368
79.863	51.652
80.854	49.197
81.846	46.598
82.837	43.801
83.828	41.035
84.819	38.152
85.81	35.534
86.801	32.561
87.792	30.198
88.783	27.077
89.774	24.94
90.766	22.864
91.757	21.022
92.748	19.469
93.739	18.183
94.73	17.083
95.721	16.108
96.712	15.211
97.703	14.436
98.694	14.049
99.686	13.516
