# Supplementary material for: Gait assessment using a 2D video-based motion analysis app in healthy subjects and subjects with lower limb amputation – A pilot study
Source: PLoS One. 2025 May 30;20(5):e0324499. doi: 10.1371/journal.pone.0324499 (PMC12124523; doi:10.1371/journal.pone.0324499)
Supplement: S1 Table — Raw data of all trials (M##) of the healthy subjects (0##) from the gait analysis recorded with the Orthelligent App (OV) and with the Qualisys system (Qual). (ZIP) [file pone.0324499.s001.zip › Subjects_healty_all_trials/004_OV_M18.xlsx]

## Sheet: Sheet1
0.3924	-0.56238
1.3878	-0.61662
2.3832	-0.68032
3.3786	-0.71642
4.374	-0.80873
5.3693	-0.76064
6.3647	-0.53702
7.3601	-0.49309
8.3555	-0.2816
9.3509	-0.010233
10.346	0.051825
11.342	0.62843
12.337	1.3797
13.332	2.1014
14.328	3.1276
15.323	4.4841
16.319	5.4356
17.314	6.2845
18.309	6.8184
19.305	7.0214
20.3	7.3787
21.296	8.1884
22.291	9.1923
23.286	9.5707
24.282	9.83
25.277	9.9362
26.273	9.9975
27.268	10.19
28.263	10.429
29.259	10.49
30.254	10.435
31.249	10.208
32.245	10.27
33.24	10.677
34.236	11.394
35.231	11.602
36.226	11.851
37.222	12.2
38.217	12.422
39.213	12.822
40.208	12.875
41.203	12.952
42.199	12.508
43.194	11.669
44.19	10.929
45.185	9.9385
46.18	8.7401
47.176	6.724
48.171	5.0567
49.166	2.9136
50.162	0.94326
51.157	-1.4551
52.153	-3.9545
53.148	-5.5445
54.143	-6.8988
55.139	-8.0422
56.134	-9.4032
57.13	-10.485
58.125	-11.252
59.12	-11.529
60.116	-11.414
61.111	-11.094
62.107	-10.674
63.102	-9.8015
64.097	-8.3642
65.093	-6.9481
66.088	-5.71
67.083	-4.8101
68.079	-3.6956
69.074	-2.5993
70.07	-1.5252
71.065	-0.41849
72.06	1.0178
73.056	1.9318
74.051	2.0461
75.047	3.1222
76.042	3.5717
77.037	3.9735
78.033	4.4249
79.028	4.2612
80.024	4.095
81.019	3.988
82.014	3.6461
83.01	2.6721
84.005	2.6036
85.001	2.4213
85.996	1.6626
86.991	1.4489
87.987	1.139
88.982	0.57798
89.977	-0.46993
90.973	-0.46291
91.968	-0.51526
92.964	-0.76753
93.959	-1.184
94.954	-0.96547
95.95	-0.084201
96.945	0.45766
97.941	0.6773
98.936	0.77806
99.931	0.62708

## Sheet: Sheet2
0.20927	-0.83212
1.2044	-0.84116
2.1996	-0.91292
3.1947	-0.81707
4.1899	-0.77319
5.185	-0.89462
6.1802	-0.76698
7.1753	-0.54063
8.1705	-0.19691
9.1657	0.26706
10.161	0.86663
11.156	1.5189
12.151	2.2071
13.146	2.9248
14.141	3.7
15.137	4.5132
16.132	5.3972
17.127	6.3451
18.122	7.392
19.117	8.3404
20.112	9.2621
21.107	10.145
22.103	10.928
23.098	11.626
24.093	12.2
25.088	12.604
26.083	12.868
27.078	12.973
28.074	12.974
29.069	12.944
30.064	12.952
31.059	13.033
32.054	13.076
33.049	13.058
34.044	13.089
35.04	13.089
36.035	13.036
37.03	13.066
38.025	13.099
39.02	12.806
40.015	12.662
41.011	12.51
42.006	12.197
43.001	11.762
43.996	11.182
44.991	10.34
45.986	9.1672
46.981	7.781
47.977	6.1162
48.972	4.1441
49.967	2.3698
50.962	-0.24548
51.957	-2.2953
52.952	-3.9842
53.948	-5.7974
54.943	-7.3199
55.938	-8.5175
56.933	-9.4375
57.928	-10.039
58.923	-10.425
59.918	-10.528
60.914	-10.417
61.909	-10.008
62.904	-9.3913
63.899	-8.4379
64.894	-7.3514
65.889	-6.1464
66.885	-4.9588
67.88	-3.8412
68.875	-2.7255
69.87	-1.8282
70.865	-1.0918
71.86	-0.51161
72.855	-0.023523
73.851	0.40467
74.846	0.81345
75.841	1.1748
76.836	1.5167
77.831	1.7964
78.826	1.7079
79.822	1.6494
80.817	1.3403
81.812	0.9868
82.807	0.57602
83.802	0.19288
84.797	-0.19069
85.792	-0.59084
86.788	-0.99546
87.783	-1.2071
88.778	-1.4926
89.773	-1.7185
90.768	-1.9749
91.763	-2.2015
92.759	-2.3073
93.754	-2.406
94.749	-2.4848
95.744	-2.3549
96.739	-2.159
97.734	-1.9713
98.729	-1.7853
99.725	-1.5068

## Sheet: Sheet3
0.78795	32.573
1.7806	31.993
2.7733	31.565
3.7659	31.227
4.7586	30.96
5.7513	30.365
6.7439	29.917
7.7366	29.101
8.7293	28.725
9.7219	28.124
10.715	27.265
11.707	26.044
12.7	25.05
13.693	23.773
14.685	22.468
15.678	21.099
16.671	21.006
17.663	19.962
18.656	17.783
19.649	15.421
20.641	14.12
21.634	12.915
22.627	11.721
23.619	9.0408
24.612	8.1039
25.605	5.4466
26.597	4.3334
27.59	1.4409
28.583	-0.2063
29.575	-1.7469
30.568	-3.1657
31.561	-5.3714
32.553	-7.2805
33.546	-9.849
34.539	-10.702
35.531	-13.058
36.524	-13.807
37.517	-14.85
38.509	-15.877
39.502	-16.325
40.495	-17.541
41.487	-18.549
42.48	-18.79
43.473	-18.737
44.465	-19.679
45.458	-19.749
46.451	-19.411
47.443	-19.224
48.436	-19.289
49.429	-19.396
50.421	-19.473
51.414	-19.479
52.407	-19.826
53.399	-19.431
54.392	-18.912
55.385	-17.329
56.377	-15.452
57.37	-14.077
58.363	-13.114
59.355	-12.031
60.348	-10.848
61.341	-7.9112
62.333	-5.1478
63.326	-3.6623
64.319	-1.9848
65.311	1.8789
66.304	3.5454
67.297	5.1502
68.289	7.1221
69.282	9.6916
70.275	11.806
71.267	13.447
72.26	15.212
73.253	16.349
74.245	18.934
75.238	20.655
76.231	22.388
77.223	23.764
78.216	24.515
79.209	26.269
80.201	27.658
81.194	28.978
82.187	29.589
83.179	30.129
84.172	31.195
85.165	31.62
86.157	31.913
87.15	32.608
88.143	34.088
89.135	34.344
90.128	34.407
91.121	34.265
92.113	34.312
93.106	34.84
94.099	34.897
95.091	34.867
96.084	34.995
97.077	35.042
98.069	35.061
99.062	34.714
100.05	34.665

## Sheet: Sheet4
0.78795	32.573
1.7806	31.993
2.7733	31.565
3.7659	31.227
4.7586	30.96
5.7513	30.365
6.7439	29.917
7.7366	29.101
8.7293	28.725
9.7219	28.124
10.715	27.265
11.707	26.044
12.7	25.05
13.693	23.773
14.685	22.468
15.678	21.099
16.671	21.006
17.663	19.962
18.656	17.783
19.649	15.421
20.641	14.12
21.634	12.915
22.627	11.721
23.619	9.0408
24.612	8.1039
25.605	5.4466
26.597	4.3334
27.59	1.4409
28.583	-0.2063
29.575	-1.7469
30.568	-3.1657
31.561	-5.3714
32.553	-7.2805
33.546	-9.849
34.539	-10.702
35.531	-13.058
36.524	-13.807
37.517	-14.85
38.509	-15.877
39.502	-16.325
40.495	-17.541
41.487	-18.549
42.48	-18.79
43.473	-18.737
44.465	-19.679
45.458	-19.749
46.451	-19.411
47.443	-19.224
48.436	-19.289
49.429	-19.396
50.421	-19.473
51.414	-19.479
52.407	-19.826
53.399	-19.431
54.392	-18.912
55.385	-17.329
56.377	-15.452
57.37	-14.077
58.363	-13.114
59.355	-12.031
60.348	-10.848
61.341	-7.9112
62.333	-5.1478
63.326	-3.6623
64.319	-1.9848
65.311	1.8789
66.304	3.5454
67.297	5.1502
68.289	7.1221
69.282	9.6916
70.275	11.806
71.267	13.447
72.26	15.212
73.253	16.349
74.245	18.934
75.238	20.655
76.231	22.388
77.223	23.764
78.216	24.515
79.209	26.269
80.201	27.658
81.194	28.978
82.187	29.589
83.179	30.129
84.172	31.195
85.165	31.62
86.157	31.913
87.15	32.608
88.143	34.088
89.135	34.344
90.128	34.407
91.121	34.265
92.113	34.312
93.106	34.84
94.099	34.897
95.091	34.867
96.084	34.995
97.077	35.042
98.069	35.061
99.062	34.714
100.05	34.665

## Sheet: Sheet5
0.92403	17.074
1.9078	17.7
2.8915	18.197
3.8752	18.908
4.8589	19.692
5.8426	20.544
6.8264	21.449
7.8101	22.153
8.7938	22.502
9.7775	23.414
10.761	23.973
11.745	24.402
12.729	24.668
13.712	25.044
14.696	24.751
15.68	25.26
16.664	25.868
17.647	26.33
18.631	26.262
19.615	25.228
20.598	24.785
21.582	24.224
22.566	22.893
23.55	21.932
24.533	20.922
25.517	19.102
26.501	17.966
27.485	15.471
28.468	14.044
29.452	13.315
30.436	10.787
31.419	9.4764
32.403	8.0146
33.387	7.0203
34.371	6.1943
35.354	5.4537
36.338	4.7978
37.322	4.6942
38.305	4.8366
39.289	5.0342
40.273	4.8328
41.257	5.6423
42.24	6.9957
43.224	7.7335
44.208	10.029
45.192	11.297
46.175	12.237
47.159	14.236
48.143	15.519
49.126	17.524
50.11	18.699
51.094	20.526
52.078	22.411
53.061	24.164
54.045	26.416
55.029	30.171
56.012	32.943
56.996	34.411
57.98	37.71
58.964	40.704
59.947	43.697
60.931	46.112
61.915	49.319
62.898	51.472
63.882	53.348
64.866	55.518
65.85	57.192
66.833	57.739
67.817	58.57
68.801	58.984
69.785	58.948
70.768	58.65
71.752	57.37
72.736	56.61
73.719	54.93
74.703	53.523
75.687	52.288
76.671	50.068
77.654	48.047
78.638	45.427
79.622	43.883
80.605	41.633
81.589	37.831
82.573	34.92
83.557	32.282
84.54	29.453
85.524	27.721
86.508	25.309
87.492	22.766
88.475	21.595
89.459	18.348
90.443	16.657
91.426	15.003
92.41	14.379
93.394	12.785
94.378	12.261
95.361	11.618
96.345	11.18
97.329	10.679
98.312	10.137
99.296	10.274

## Sheet: Sheet6
0.93285	22.054
1.9251	22.487
2.9174	23.02
3.9097	24.07
4.9019	25.146
5.8942	25.7
6.8865	26.803
7.8788	27.938
8.871	28.624
9.8633	29.688
10.856	30.544
11.848	31.113
12.84	31.133
13.832	31.055
14.825	30.563
15.817	30.206
16.809	29.814
17.801	30.119
18.794	30.676
19.786	30.739
20.778	30.792
21.771	30.105
22.763	29.321
23.755	28.856
24.747	27.984
25.74	25.92
26.732	24.859
27.724	23.801
28.716	22.405
29.709	21.581
30.701	19.998
31.693	18.804
32.686	16.553
33.678	14.952
34.67	13.182
35.662	12.139
36.655	10.351
37.647	9.939
38.639	9.4069
39.631	9.2119
40.624	9.2359
41.616	9.418
42.608	10.284
43.601	11.124
44.593	11.772
45.585	12.982
46.577	14.509
47.57	16.554
48.562	17.551
49.554	19.602
50.546	21.749
51.539	24.299
52.531	26.742
53.523	29.633
54.516	32.615
55.508	35.439
56.5	37.671
57.492	41.952
58.485	44.87
59.477	47.585
60.469	50.138
61.461	53.648
62.454	55.652
63.446	57.975
64.438	59.882
65.431	61.91
66.423	62.664
67.415	64.405
68.407	65.082
69.4	65.666
70.392	65.65
71.384	64.795
72.376	64.23
73.369	62.238
74.361	61.106
75.353	59.127
76.346	57.312
77.338	54.923
78.33	52.453
79.322	51.014
80.315	49.102
81.307	47.086
82.299	44.555
83.291	41.396
84.284	37.675
85.276	35.164
86.268	32.056
87.261	29.66
88.253	27.133
89.245	25.498
90.237	23.529
91.23	21.137
92.222	20.029
93.214	18.219
94.206	17.374
95.199	16.706
96.191	15.876
97.183	15.28
98.176	14.652
99.168	14.493
100.16	14.299
