# Supplementary material for: Gait assessment using a 2D video-based motion analysis app in healthy subjects and subjects with lower limb amputation – A pilot study
Source: PLoS One. 2025 May 30;20(5):e0324499. doi: 10.1371/journal.pone.0324499 (PMC12124523; doi:10.1371/journal.pone.0324499)
Supplement: S1 Table — Raw data of all trials (M##) of the healthy subjects (0##) from the gait analysis recorded with the Orthelligent App (OV) and with the Qualisys system (Qual). (ZIP) [file pone.0324499.s001.zip › Subjects_healty_all_trials/004_OV_ME1.xlsx]

## Sheet: Sheet1
0.4375	-2.8828
1.4345	-3.0498
2.4314	-3.04
3.4284	-2.588
4.4254	-3.0027
5.4223	-2.6631
6.4193	-2.4549
7.4163	-2.3316
8.4133	-2.0459
9.4102	-1.6111
10.407	-1.3464
11.404	-1.084
12.401	-0.56971
13.398	0.6342
14.395	1.4336
15.392	1.8239
16.389	2.8756
17.386	3.9407
18.383	4.7283
19.38	5.3991
20.377	6.0396
21.374	6.6773
22.371	7.1517
23.368	7.5281
24.365	8.0616
25.362	8.2368
26.359	8.5075
27.356	9.284
28.353	10.098
29.35	10.623
30.347	11.011
31.344	11.304
32.341	11.653
33.337	12.582
34.334	13.575
35.331	14.321
36.328	15.014
37.325	15.73
38.322	16.068
39.319	16.616
40.316	17.469
41.313	18.234
42.31	18.945
43.307	19.452
44.304	19.782
45.301	19.926
46.298	19.791
47.295	19.316
48.292	18.447
49.289	17.381
50.286	15.793
51.283	14.251
52.28	11.333
53.277	8.8952
54.274	6.7352
55.271	4.0134
56.268	1.1407
57.265	-1.328
58.262	-3.0405
59.259	-4.1024
60.256	-6.268
61.253	-7.0537
62.25	-7.6158
63.247	-7.5015
64.244	-7.2027
65.241	-6.5183
66.237	-6.3156
67.234	-5.6132
68.231	-4.6131
69.228	-3.6804
70.225	-2.8532
71.222	-1.95
72.219	-1.1029
73.216	0.074397
74.213	0.48724
75.21	1.5731
76.207	1.6016
77.204	1.6005
78.201	1.6394
79.198	1.9057
80.195	2.0197
81.192	2.0996
82.189	1.9265
83.186	1.4713
84.183	1.1545
85.18	0.8883
86.177	0.67357
87.174	0.69895
88.171	0.77321
89.168	0.90885
90.165	0.99077
91.162	0.93553
92.159	0.62099
93.156	0.40991
94.153	0.7952
95.15	1.2193
96.147	1.264
97.144	1.1048
98.141	0.71079
99.137	0.72653
100.13	0.84732

## Sheet: Sheet2
0.37816	-2.425
1.3716	-2.3582
2.365	-2.2879
3.3584	-2.1992
4.3518	-2.1297
5.3452	-2.0285
6.3386	-1.9295
7.332	-1.9216
8.3254	-1.8259
9.3188	-1.4895
10.312	-1.4137
11.306	-1.1146
12.299	-0.76618
13.292	-0.3568
14.286	0.11761
15.279	0.72768
16.273	1.381
17.266	2.1315
18.26	2.9762
19.253	3.8823
20.246	4.8257
21.24	5.7844
22.233	6.6424
23.227	7.3728
24.22	8.0797
25.213	8.6852
26.207	9.2539
27.2	9.7779
28.194	10.197
29.187	10.545
30.18	10.948
31.174	11.3
32.167	11.71
33.161	12.048
34.154	12.389
35.147	12.765
36.141	13.169
37.134	13.722
38.128	14.325
39.121	15.078
40.115	15.575
41.108	16.539
42.101	17.273
43.095	17.956
44.088	18.59
45.082	19.184
46.075	19.689
47.068	20.126
48.062	20.441
49.055	20.531
50.049	20.421
51.042	20.058
52.035	19.329
53.029	18.189
54.022	16.636
55.016	14.465
56.009	12.552
57.002	10.094
57.996	7.3951
58.989	4.5472
59.983	1.6766
60.976	-0.99105
61.97	-3.5631
62.963	-5.3761
63.956	-7.0693
64.95	-8.5574
65.943	-9.589
66.937	-10.143
67.93	-10.329
68.923	-10.052
69.917	-9.3994
70.91	-8.3791
71.904	-7.1117
72.897	-5.7495
73.89	-4.202
74.884	-2.8548
75.877	-1.6626
76.871	-0.5439
77.864	0.46299
78.857	1.3733
79.851	2.0554
80.844	2.6407
81.838	3.04
82.831	3.2314
83.825	3.2603
84.818	3.1332
85.811	2.7875
86.805	2.3286
87.798	1.7893
88.792	1.2214
89.785	0.70299
90.778	0.016211
91.772	-0.23023
92.765	-0.56963
93.759	-0.87997
94.752	-1.2098
95.745	-1.53
96.739	-1.8696
97.732	-2.0804
98.726	-2.2057
99.719	-2.2079

## Sheet: Sheet3
0.82638	21.445
1.8111	21.059
2.7959	20.875
3.7807	20.062
4.7654	19.13
5.7502	18.205
6.7349	16.964
7.7197	16.207
8.7044	15.38
9.6892	14.046
10.674	13.025
11.659	11.742
12.643	10.852
13.628	10.075
14.613	9.3516
15.598	8.5622
16.583	7.4562
17.567	6.5013
18.552	5.3908
19.537	4.7409
20.522	4.1196
21.506	3.3639
22.491	2.3234
23.476	1.4314
24.461	0.91061
25.445	0.4494
26.43	-0.62312
27.415	-1.3862
28.4	-2.8382
29.384	-4.3102
30.369	-5.1368
31.354	-5.5913
32.339	-6.3505
33.323	-7.1399
34.308	-8.5105
35.293	-9.3274
36.278	-10.891
37.262	-11.344
38.247	-12.077
39.232	-12.574
40.217	-13.097
41.201	-13.432
42.186	-13.624
43.171	-14.133
44.156	-14.854
45.141	-15.346
46.125	-15.591
47.11	-15.743
48.095	-15.643
49.08	-15.775
50.064	-15.918
51.049	-15.665
52.034	-15.474
53.019	-15.096
54.003	-14.474
54.988	-13.669
55.973	-13.035
56.958	-11.282
57.942	-10.049
58.927	-8.7934
59.912	-6.4288
60.897	-4.9594
61.881	-2.7251
62.866	-0.95306
63.851	1.0292
64.836	2.8696
65.82	4.5714
66.805	6.6359
67.79	8.5781
68.775	11.458
69.76	14.581
70.744	16.062
71.729	17.163
72.714	19.1
73.699	21.051
74.683	22.715
75.668	23.821
76.653	25.113
77.638	25.68
78.622	25.947
79.607	26.733
80.592	26.7
81.577	26.475
82.561	26.699
83.546	26.728
84.531	26.645
85.516	26.598
86.5	26.541
87.485	26.291
88.47	25.998
89.455	26.162
90.439	25.96
91.424	25.737
92.409	25.909
93.394	26.006
94.378	25.988
95.363	26.015
96.348	26.011
97.333	25.789
98.318	25.584
99.302	25.398

## Sheet: Sheet4
0.31437	25.849
1.3099	25.364
2.3054	24.773
3.3009	23.9
4.2964	22.583
5.292	21.195
6.2875	19.717
7.283	18.165
8.2785	16.758
9.274	15.717
10.27	14.137
11.265	12.911
12.261	11.769
13.256	10.809
14.252	9.8239
15.247	9.0164
16.243	8.4502
17.238	8.099
18.234	7.8342
19.229	7.6505
20.225	7.3992
21.22	7.1338
22.216	6.8027
23.211	6.3982
24.207	5.7669
25.202	5.1351
26.198	4.4468
27.193	3.6995
28.189	2.9302
29.184	2.1279
30.18	1.3834
31.175	0.56757
32.171	-0.57697
33.166	-1.728
34.162	-2.8299
35.158	-3.8748
36.153	-4.8272
37.149	-5.6606
38.144	-6.3889
39.14	-6.9771
40.135	-7.4069
41.131	-7.9749
42.126	-8.4079
43.122	-8.7764
44.117	-9.1409
45.113	-9.4576
46.108	-9.7222
47.104	-9.8807
48.099	-10.002
49.095	-10.129
50.09	-10.172
51.086	-10.213
52.081	-10.135
53.077	-10.101
54.072	-9.9691
55.068	-9.9003
56.063	-9.165
57.059	-8.418
58.054	-7.4555
59.05	-6.2971
60.045	-4.945
61.041	-3.5807
62.037	-1.7552
63.032	-0.24019
64.028	1.356
65.023	3.084
66.019	4.7938
67.014	6.5235
68.01	8.246
69.005	9.9114
70.001	11.629
70.996	13.224
71.992	14.457
72.987	15.807
73.983	17.185
74.978	18.552
75.974	19.923
76.969	21.241
77.965	22.527
78.96	23.764
79.956	24.885
80.951	25.893
81.947	26.831
82.942	27.757
83.938	28.597
84.933	29.341
85.929	29.981
86.924	30.538
87.92	30.977
88.916	31.29
89.911	31.553
90.907	31.583
91.902	31.804
92.898	31.98
93.893	32.077
94.889	32.131
95.884	32.166
96.88	32.206
97.875	32.311
98.871	32.293
99.866	32.277

## Sheet: Sheet5
0.93214	10.209
1.917	10.618
2.9018	10.951
3.8866	11.028
4.8714	11.456
5.8563	11.616
6.8411	12.051
7.8259	12.287
8.8107	12.415
9.7955	12.722
10.78	12.92
11.765	12.758
12.75	12.479
13.735	12.838
14.72	13.011
15.704	13.232
16.689	13.059
17.674	12.994
18.659	13.328
19.644	13.492
20.629	13.116
21.613	13
22.598	13.421
23.583	12.567
24.568	12.415
25.553	11.684
26.538	10.815
27.522	10.659
28.507	9.9679
29.492	9.1925
30.477	8.7828
31.462	8.1379
32.446	7.8767
33.431	7.5374
34.416	6.9468
35.401	6.9185
36.386	6.9265
37.371	7.3185
38.355	7.6228
39.34	7.7533
40.325	8.1809
41.31	9.0251
42.295	9.9652
43.28	10.893
44.264	11.891
45.249	12.379
46.234	14.042
47.219	15.206
48.204	16.84
49.188	19.039
50.173	21.066
51.158	23.259
52.143	25.449
53.128	28.149
54.113	31.133
55.097	35.071
56.082	37.566
57.067	39.182
58.052	42.023
59.037	45.656
60.021	49.201
61.006	50.894
61.991	52.908
62.976	54.307
63.961	56.601
64.946	57.538
65.93	58.293
66.915	59.759
67.9	60.024
68.885	60.329
69.87	60.248
70.855	59.548
71.839	58.149
72.824	57.754
73.809	56.624
74.794	54.331
75.779	52.076
76.763	49.648
77.748	44.376
78.733	42.344
79.718	37.601
80.703	34.894
81.688	30.211
82.672	25.904
83.657	23.648
84.642	20.544
85.627	18.034
86.612	14.267
87.597	12.131
88.581	10.549
89.566	8.9803
90.551	8.4209
91.536	7.8365
92.521	7.9918
93.505	8.1202
94.49	8.19
95.475	8.1258
96.46	7.9573
97.445	8.0978
98.43	8.4251
99.414	8.7143

## Sheet: Sheet6
0.3961	12.863
1.3884	12.762
2.3806	12.719
3.3729	12.737
4.3652	12.853
5.3574	12.999
6.3497	13.165
7.342	13.307
8.3342	13.289
9.3265	13.357
10.319	13.221
11.311	13.24
12.303	13.311
13.296	13.442
14.288	13.677
15.28	13.963
16.272	14.299
17.265	14.657
18.257	15.064
19.249	15.524
20.241	16.009
21.234	16.465
22.226	16.824
23.218	17.035
24.211	17.103
25.203	17.007
26.195	16.88
27.187	16.657
28.18	16.323
29.172	15.914
30.164	15.403
31.156	14.718
32.149	14.006
33.141	13.257
34.133	12.544
35.125	11.933
36.118	11.467
37.11	11.086
38.102	10.842
39.095	10.654
40.087	10.876
41.079	10.7
42.071	10.826
43.064	10.983
44.056	11.345
45.048	11.952
46.04	12.643
47.033	13.453
48.025	14.55
49.017	15.737
50.009	17.129
51.002	18.653
51.994	20.417
52.986	22.356
53.979	24.438
54.971	26.732
55.963	29.14
56.955	31.784
57.948	34.622
58.94	37.665
59.932	40.686
60.924	43.68
61.917	46.558
62.909	49.431
63.901	51.993
64.893	54.269
65.886	56.408
66.878	57.955
67.87	59.349
68.863	60.418
69.855	61.098
70.847	61.416
71.839	61.37
72.832	61.103
73.824	60.716
74.816	60.287
75.808	59.726
76.801	59.03
77.793	58.143
78.785	57.053
79.778	55.35
80.77	54.107
81.762	52.466
82.754	50.441
83.747	48.29
84.739	45.947
85.731	43.419
86.723	40.589
87.716	37.679
88.708	34.715
89.7	31.8
90.692	28.922
91.685	26.469
92.677	24.271
93.669	22.365
94.662	20.727
95.654	19.266
96.646	17.886
97.638	16.75
98.631	16.096
99.623	15.512
