# Supplementary material for: Gait assessment using a 2D video-based motion analysis app in healthy subjects and subjects with lower limb amputation – A pilot study
Source: PLoS One. 2025 May 30;20(5):e0324499. doi: 10.1371/journal.pone.0324499 (PMC12124523; doi:10.1371/journal.pone.0324499)
Supplement: S1 Table — Raw data of all trials (M##) of the healthy subjects (0##) from the gait analysis recorded with the Orthelligent App (OV) and with the Qualisys system (Qual). (ZIP) [file pone.0324499.s001.zip › Subjects_healty_all_trials/004_OV_ME2.xlsx]

## Sheet: Sheet1
0.6285	-3.6466
1.6256	-3.7146
2.6228	-3.7481
3.6199	-3.6798
4.617	-3.3328
5.6142	-3.2022
6.6113	-3.124
7.6084	-2.9096
8.6056	-2.3998
9.6027	-1.98
10.6	-0.6417
11.597	-0.04208
12.594	0.70449
13.591	1.5177
14.588	2.0003
15.585	2.8298
16.583	3.6317
17.58	5.2016
18.577	6.2796
19.574	6.8397
20.571	7.4723
21.568	8.4014
22.565	8.7488
23.563	8.9658
24.56	9.3073
25.557	9.5817
26.554	9.7712
27.551	10.183
28.548	10.887
29.545	11.262
30.542	11.09
31.54	11.394
32.537	11.933
33.534	12.424
34.531	13.021
35.528	13.945
36.525	14.112
37.522	14.287
38.519	14.956
39.517	15.667
40.514	16.461
41.511	16.984
42.508	17.622
43.505	18.306
44.502	18.688
45.499	18.754
46.497	18.71
47.494	18.203
48.491	17.269
49.488	16.376
50.485	14.849
51.482	12.931
52.479	11.439
53.476	9.5771
54.474	6.8116
55.471	4.6605
56.468	2.9229
57.465	0.57939
58.462	-1.0671
59.459	-1.8841
60.456	-3.1627
61.454	-3.5822
62.451	-3.9511
63.448	-4.1914
64.445	-4.174
65.442	-3.7298
66.439	-2.9417
67.436	-2.4098
68.433	-1.6976
69.431	-1.0471
70.428	-0.75695
71.425	-0.29039
72.422	-0.049783
73.419	-0.27678
74.416	-0.29642
75.413	0.031235
76.41	0.1051
77.408	0.13316
78.405	0.080042
79.402	-0.12785
80.399	-0.48209
81.396	-0.98049
82.393	-1.006
83.39	-0.99471
84.388	-1.1835
85.385	-1.2181
86.382	-1.3557
87.379	-1.354
88.376	-1.1762
89.373	-0.84849
90.37	-0.85395
91.367	-0.8446
92.365	-0.80275
93.362	-0.84234
94.359	-1.0095
95.356	-1.2119
96.353	-1.045
97.35	-0.65454
98.347	-0.51771
99.345	-0.55733
100.34	-0.65308

## Sheet: Sheet2
0.54195	-4.05
1.5357	-3.9837
2.5295	-3.9358
3.5233	-3.9358
4.517	-3.9584
5.5108	-3.9527
6.5046	-3.9113
7.4984	-3.8383
8.4921	-3.1725
9.4859	-2.5639
10.48	-1.8598
11.473	-1.1395
12.467	-0.37696
13.461	0.39298
14.455	1.2038
15.449	2.0254
16.442	2.8574
17.436	3.6528
18.43	4.3722
19.424	5.0508
20.417	5.675
21.411	6.252
22.405	6.8099
23.399	7.339
24.393	7.8551
25.386	8.3037
26.38	8.7506
27.374	9.2082
28.368	9.6829
29.361	10.168
30.355	10.723
31.349	11.275
32.343	11.925
33.336	12.641
34.33	13.338
35.324	13.992
36.318	14.78
37.312	15.531
38.305	16.272
39.299	16.99
40.293	17.652
41.287	18.25
42.28	18.728
43.274	19.08
44.268	19.309
45.262	19.332
46.256	19.144
47.249	18.618
48.243	17.845
49.237	16.492
50.231	14.853
51.224	12.781
52.218	10.303
53.212	7.7209
54.206	5.0179
55.199	2.258
56.193	-0.38991
57.187	-2.8499
58.181	-4.8103
59.175	-6.4421
60.168	-7.7187
61.162	-8.6113
62.156	-8.9714
63.15	-8.9739
64.143	-8.5419
65.137	-7.7636
66.131	-6.7047
67.125	-5.4252
68.119	-3.9185
69.112	-2.4416
70.106	-1.1861
71.1	-0.18253
72.094	0.8294
73.087	1.6901
74.081	2.411
75.075	2.6902
76.069	2.9248
77.062	2.9391
78.056	2.7375
79.05	2.3816
80.044	1.8563
81.038	1.2448
82.031	0.62091
83.025	0.070858
84.019	-0.368
85.013	-0.77945
86.006	-1.0592
87	-1.2263
87.994	-1.2961
88.988	-1.2534
89.982	-1.1529
90.975	-1.0077
91.969	-0.81153
92.963	-0.57195
93.957	-0.35863
94.95	-0.18646
95.944	-0.0231
96.938	0.059927
97.932	0.087139
98.926	0.089965
99.919	0.023762

## Sheet: Sheet3
0.67537	22.874
1.6649	22.48
2.6545	21.599
3.6441	21.042
4.6336	20.209
5.6232	19.09
6.6128	17.918
7.6023	16.992
8.5919	16.165
9.5815	14.612
10.571	13.639
11.561	12.371
12.55	10.992
13.54	10.013
14.529	9.0826
15.519	8.6674
16.508	8.0688
17.498	7.1389
18.488	6.4606
19.477	5.553
20.467	5.3834
21.456	4.3584
22.446	3.49
23.435	2.7506
24.425	1.4152
25.415	0.42283
26.404	-0.28757
27.394	-1.755
28.383	-2.6614
29.373	-3.7142
30.362	-4.761
31.352	-5.1944
32.342	-6.6606
33.331	-7.2157
34.321	-8.5397
35.31	-9.194
36.3	-10.371
37.289	-10.773
38.279	-11.533
39.268	-12.446
40.258	-12.876
41.248	-13.089
42.237	-13.985
43.227	-14.781
44.216	-15.307
45.206	-15.67
46.195	-15.483
47.185	-15.433
48.175	-15.171
49.164	-14.725
50.154	-14.286
51.143	-14.28
52.133	-13.434
53.122	-12.351
54.112	-10.888
55.102	-9.7945
56.091	-8.3765
57.081	-6.6874
58.07	-5.5035
59.06	-3.3239
60.049	-1.8655
61.039	-0.13834
62.029	1.0292
63.018	3.9037
64.008	4.8597
64.997	7.4016
65.987	9.2731
66.976	10.713
67.966	12.888
68.956	14.346
69.945	16.7
70.935	18.258
71.924	19.551
72.914	20.865
73.903	22.47
74.893	23.73
75.882	24.808
76.872	25.846
77.862	26.637
78.851	27.389
79.841	27.968
80.83	27.614
81.82	27.839
82.809	28.29
83.799	28.622
84.789	28.528
85.778	28.915
86.768	28.977
87.757	28.707
88.747	28.788
89.736	28.632
90.726	28.558
91.716	28.396
92.705	28.162
93.695	27.944
94.684	27.916
95.674	27.899
96.663	27.832
97.653	27.746
98.643	27.71
99.632	27.421

## Sheet: Sheet4
0.36117	25.376
1.355	24.967
2.3489	24.287
3.3427	23.37
4.3365	22.288
5.3304	21.228
6.3242	19.786
7.3181	18.426
8.3119	16.987
9.3057	15.602
10.3	14.38
11.293	13.224
12.287	12.246
13.281	11.344
14.275	10.532
15.269	9.8251
16.263	9.1504
17.256	8.5808
18.25	7.9757
19.244	7.3188
20.238	6.6548
21.232	5.9373
22.226	5.1684
23.22	4.3528
24.213	3.4568
25.207	2.514
26.201	1.5422
27.195	0.5101
28.189	-0.48002
29.183	-1.5638
30.176	-2.5959
31.17	-3.6158
32.164	-4.6026
33.158	-5.5581
34.152	-6.5543
35.146	-7.2967
36.139	-8.0916
37.133	-8.8514
38.127	-9.5553
39.121	-10.192
40.115	-10.831
41.109	-11.393
42.103	-11.896
43.096	-12.369
44.09	-12.749
45.084	-12.986
46.078	-13.14
47.072	-13.201
48.066	-13.068
49.059	-12.765
50.053	-12.318
51.047	-11.783
52.041	-10.768
53.035	-9.5792
54.029	-8.2637
55.023	-6.847
56.016	-5.3884
57.01	-3.7286
58.004	-2.0128
58.998	-0.30469
59.992	1.3628
60.986	3.0722
61.979	4.7403
62.973	6.3172
63.967	7.849
64.961	9.4279
65.955	10.816
66.949	12.341
67.942	13.85
68.936	15.371
69.93	16.863
70.924	18.294
71.918	19.75
72.912	21.152
73.906	22.51
74.899	23.798
75.893	24.78
76.887	25.947
77.881	26.805
78.875	27.542
79.869	28.133
80.862	28.566
81.856	28.919
82.85	29.167
83.844	29.311
84.838	29.33
85.832	29.239
86.825	29.202
87.819	29.157
88.813	28.996
89.807	28.758
90.801	28.531
91.795	28.333
92.789	28.168
93.782	28.021
94.776	27.94
95.77	27.863
96.764	27.84
97.758	27.762
98.752	27.738
99.745	27.607

## Sheet: Sheet5
0.37488	13.164
1.3691	13.24
2.3633	13.069
3.3575	13.013
4.3517	13.379
5.3459	13.506
6.3401	13.666
7.3343	13.821
8.3286	14.128
9.3228	14.376
10.317	13.964
11.311	13.867
12.305	14.181
13.3	14.352
14.294	14.665
15.288	14.974
16.282	15.369
17.276	15.832
18.271	16.485
19.265	16.936
20.259	16.87
21.253	16.554
22.247	16.003
23.242	15.638
24.236	14.965
25.23	13.703
26.224	13.005
27.219	12.21
28.213	10.792
29.207	9.7388
30.201	9.4729
31.195	9.2089
32.19	8.7046
33.184	8.1049
34.178	7.4826
35.172	7.2328
36.166	7.1519
37.161	7.3741
38.155	8.0587
39.149	8.6891
40.143	9.2616
41.137	10.001
42.132	10.763
43.126	11.318
44.12	12.722
45.114	14.665
46.108	16.339
47.103	17.719
48.097	19.571
49.091	21.612
50.085	24.86
51.08	27.44
52.074	30.546
53.068	34.753
54.062	37.116
55.056	39.11
56.051	43.254
57.045	46.509
58.039	49.975
59.033	52.364
60.027	54.56
61.022	55.629
62.016	57.599
63.01	58.853
64.004	60.33
64.998	61.323
65.993	62.452
66.987	62.982
67.981	63.015
68.975	62.68
69.97	61.937
70.964	61.086
71.958	60.051
72.952	58.359
73.946	56.004
74.941	53.539
75.935	51.585
76.929	45.98
77.923	42.468
78.917	39.162
79.912	36.52
80.906	33.367
81.9	30.028
82.894	25.598
83.888	21.944
84.883	18.849
85.877	16.716
86.871	13.96
87.865	12.22
88.859	10.436
89.854	9.2697
90.848	8.706
91.842	8.3977
92.836	7.853
93.831	7.6013
94.825	7.3984
95.819	7.8832
96.813	8.3023
97.807	8.5043
98.802	8.6761
99.796	8.607

## Sheet: Sheet6
0.40329	13.1
1.3969	13.102
2.3906	13.174
3.3842	13.254
4.3779	13.289
5.3715	13.375
6.3651	13.524
7.3588	13.599
8.3524	13.486
9.3461	13.546
10.34	13.678
11.333	13.863
12.327	14.115
13.321	14.378
14.314	14.724
15.308	14.964
16.302	15.321
17.295	15.752
18.289	15.993
19.282	16.159
20.276	16.234
21.27	16.193
22.263	15.945
23.257	15.596
24.251	15.13
25.244	14.603
26.238	14.003
27.232	13.398
28.225	12.825
29.219	12.269
30.213	11.783
31.206	11.389
32.2	11.01
33.193	10.726
34.187	10.425
35.181	10.556
36.174	10.714
37.168	10.935
38.162	11.205
39.155	11.621
40.149	12.17
41.143	12.87
42.136	13.729
43.13	14.754
44.123	16.013
45.117	17.388
46.111	19.001
47.104	20.738
48.098	22.713
49.092	24.867
50.085	27.236
51.079	29.244
52.073	32.676
53.066	35.665
54.06	38.691
55.054	41.857
56.047	44.926
57.041	47.665
58.034	50.64
59.028	53.316
60.022	55.384
61.015	57.297
62.009	58.852
63.003	59.969
63.996	60.702
64.99	61.03
65.984	61.203
66.977	61.053
67.971	60.796
68.965	60.496
69.958	59.836
70.952	58.774
71.945	57.649
72.939	56.329
73.933	54.723
74.926	52.903
75.92	50.888
76.914	48.412
77.907	45.863
78.901	42.981
79.895	39.869
80.888	36.57
81.882	33.109
82.875	29.728
83.869	26.484
84.863	22.978
85.856	19.965
86.85	17.394
87.844	15.229
88.837	13.446
89.831	11.927
90.825	10.698
91.818	9.8244
92.812	9.1892
93.806	8.7187
94.799	8.5624
95.793	8.4791
96.786	8.582
97.78	8.7784
98.774	8.9038
99.767	8.9478
