# Supplementary material for: Gait assessment using a 2D video-based motion analysis app in healthy subjects and subjects with lower limb amputation – A pilot study
Source: PLoS One. 2025 May 30;20(5):e0324499. doi: 10.1371/journal.pone.0324499 (PMC12124523; doi:10.1371/journal.pone.0324499)
Supplement: S1 Table — Raw data of all trials (M##) of the healthy subjects (0##) from the gait analysis recorded with the Orthelligent App (OV) and with the Qualisys system (Qual). (ZIP) [file pone.0324499.s001.zip › Subjects_healty_all_trials/004_OV_ME3.xlsx]

## Sheet: Sheet1
0.86279	-6.9681
1.8505	-6.8905
2.8381	-7.2221
3.8258	-7.4152
4.8135	-7.5569
5.8011	-7.7296
6.7888	-7.9913
7.7765	-7.7971
8.7641	-7.0351
9.7518	-6.3345
10.739	-5.9496
11.727	-5.7254
12.715	-5.5247
13.702	-4.4975
14.69	-4.175
15.678	-2.511
16.665	-1.7634
17.653	-0.8753
18.641	-0.15023
19.628	0.13695
20.616	1.0368
21.604	2.0455
22.591	3.1944
23.579	3.9838
24.567	4.2365
25.554	4.5672
26.542	4.6791
27.53	4.9648
28.517	5.1054
29.505	5.2658
30.493	5.7116
31.48	6.0344
32.468	5.1232
33.456	4.6165
34.443	2.8271
35.431	1.9222
36.419	1.1318
37.406	0.63837
38.394	0.29086
39.382	0.33213
40.369	0.51841
41.357	1.0502
42.345	1.6618
43.332	2.4526
44.32	3.3571
45.308	4.3141
46.295	5.0944
47.283	6.8319
48.271	8.357
49.258	9.9158
50.246	12.297
51.234	14.044
52.221	15.231
53.209	15.985
54.197	16.763
55.184	17.162
56.172	17.59
57.16	16.941
58.147	15.982
59.135	14.916
60.123	13.515
61.11	12.235
62.098	11.276
63.086	9.9644
64.073	9.2184
65.061	8.3492
66.049	7.0705
67.036	5.9104
68.024	5.1482
69.012	3.2746
69.999	2.7603
70.987	1.8465
71.975	1.9584
72.962	1.8448
73.95	2.0328
74.938	2.3505
75.925	2.1677
76.913	1.7552
77.901	1.3969
78.888	1.1676
79.876	0.99842
80.864	0.88682
81.851	0.86749
82.839	1.2437
83.827	1.624
84.814	1.7291
85.802	1.7042
86.79	1.7239
87.777	1.965
88.765	1.6071
89.753	1.0121
90.74	0.8334
91.728	0.61133
92.716	0.39156
93.703	-0.23263
94.691	-0.34053
95.679	-0.2273
96.666	-0.5729
97.654	-0.68845
98.642	-0.95914
99.629	-0.85906

## Sheet: Sheet2
0.34797	-3.2142
1.342	-3.1429
2.3359	-3.0002
3.3299	-2.8155
4.3239	-2.649
5.3179	-2.4224
6.3119	-2.1327
7.3059	-1.8716
8.2999	-1.2945
9.2939	-0.70459
10.288	-0.041663
11.282	0.70318
12.276	1.5328
13.27	2.3866
14.264	3.253
15.258	4.1051
16.252	4.9635
17.246	5.828
18.24	6.6675
19.234	7.4743
20.228	8.0962
21.222	8.6219
22.216	9.0858
23.21	9.4991
24.204	9.8611
25.198	10.181
26.192	10.517
27.186	10.851
28.18	11.201
29.174	11.569
30.168	11.965
31.162	12.409
32.156	12.916
33.15	13.475
34.144	14.079
35.138	14.72
36.132	15.355
37.126	16.047
38.12	16.732
39.113	17.436
40.107	18.06
41.101	18.647
42.095	19.134
43.089	19.542
44.083	19.796
45.077	19.969
46.071	19.966
47.065	19.723
48.059	19.273
49.053	18.466
50.047	17.395
51.041	15.98
52.035	14.322
53.029	12.546
54.023	10.299
55.017	8.0707
56.011	5.9308
57.005	3.8494
57.999	1.9408
58.993	0.062023
59.987	-1.4214
60.981	-2.7042
61.975	-3.7661
62.969	-4.5295
63.963	-4.9655
64.957	-5.1194
65.951	-5.0041
66.945	-4.6865
67.939	-4.1963
68.933	-3.6447
69.927	-3.0293
70.921	-2.3783
71.915	-1.717
72.909	-1.077
73.903	-0.44666
74.897	0.11617
75.891	0.58904
76.885	0.80144
77.879	1.1577
78.873	1.5401
79.867	1.7383
80.861	1.8423
81.855	1.8757
82.849	1.8451
83.843	1.7256
84.837	1.5403
85.831	1.3277
86.825	1.1146
87.819	0.99024
88.813	0.94717
89.807	0.90791
90.801	0.91146
91.795	0.98624
92.789	0.96849
93.783	0.94043
94.777	0.92258
95.771	0.89215
96.765	0.92361
97.759	0.92084
98.753	0.94323
99.747	0.98148

## Sheet: Sheet3
0.53699	23.258
1.5288	22.363
2.5206	22.032
3.5124	21.432
4.5042	20.926
5.4959	19.739
6.4877	18.631
7.4795	17.427
8.4713	15.862
9.4631	14.144
10.455	12.896
11.447	11.921
12.438	10.987
13.43	9.5376
14.422	8.4413
15.414	8.2634
16.406	6.4807
17.397	6.5625
18.389	4.6401
19.381	4.4686
20.373	3.8678
21.365	2.8879
22.356	1.8694
23.348	1.0175
24.34	0.41248
25.332	-0.57377
26.324	-1.125
27.315	-1.8827
28.307	-2.4993
29.299	-2.8191
30.291	-3.0539
31.283	-3.5369
32.274	-3.3975
33.266	-2.9405
34.258	-1.9535
35.25	-1.4536
36.241	-1.0851
37.233	-1.0333
38.225	-1.6985
39.217	-2.1709
40.209	-2.1385
41.2	-2.0216
42.192	-1.8032
43.184	-2.0688
44.176	-2.4423
45.168	-3.1101
46.159	-4.232
47.151	-5.6472
48.143	-8.4525
49.135	-10.374
50.127	-11.6
51.118	-12.908
52.11	-13.428
53.102	-13.759
54.094	-13.895
55.086	-13.799
56.077	-13.995
57.069	-14.017
58.061	-13.743
59.053	-13.638
60.044	-13.345
61.036	-12.822
62.028	-12.284
63.02	-11.847
64.012	-10.765
65.003	-9.6541
65.995	-8.0463
66.987	-6.2281
67.979	-4.8262
68.971	-3.5346
69.962	-3.3543
70.954	-1.9537
71.946	-0.28168
72.938	1.3344
73.93	3.5511
74.921	4.5578
75.913	5.6875
76.905	7.6384
77.897	8.9536
78.889	11.275
79.88	13.394
80.872	15.787
81.864	16.324
82.856	18.132
83.847	19.934
84.839	22.031
85.831	23.635
86.823	24.709
87.815	26.002
88.806	27.194
89.798	28.176
90.79	29.101
91.782	29.689
92.774	30.284
93.765	30.988
94.757	31.483
95.749	31.46
96.741	31.452
97.733	31.557
98.724	31.721
99.716	32.019

## Sheet: Sheet4
0.52857	24.352
1.5207	23.939
2.5129	23.196
3.5051	22.233
4.4972	21.178
5.4894	20.006
6.4816	18.906
7.4737	18.059
8.4659	16.026
9.4581	14.678
10.45	13.419
11.442	12.323
12.435	11.251
13.427	10.348
14.419	9.4762
15.411	8.6503
16.403	7.9044
17.395	7.1076
18.388	6.3973
19.38	5.7565
20.372	5.1023
21.364	4.6188
22.356	4.0319
23.348	3.3682
24.341	2.6005
25.333	1.6514
26.325	0.67629
27.317	-0.34559
28.309	-1.3814
29.301	-2.2275
30.294	-3.1176
31.286	-4.0143
32.278	-4.9517
33.27	-5.908
34.262	-6.8344
35.254	-7.6664
36.247	-8.3772
37.239	-8.8337
38.231	-9.6033
39.223	-10.078
40.215	-10.515
41.207	-10.963
42.2	-11.274
43.192	-11.535
44.184	-11.791
45.176	-12.035
46.168	-12.333
47.16	-12.623
48.153	-12.907
49.145	-13.201
50.137	-13.398
51.129	-13.37
52.121	-13.193
53.113	-12.866
54.106	-12.192
55.098	-11.307
56.09	-10.203
57.082	-9.6708
58.074	-7.2621
59.066	-5.5136
60.059	-3.6118
61.051	-1.5987
62.043	0.43768
63.035	2.5484
64.027	4.5857
65.019	6.4974
66.012	8.5035
67.004	10.281
67.996	12.108
68.988	13.651
69.98	15.116
70.972	16.491
71.965	17.78
72.957	18.997
73.949	20.155
74.941	21.292
75.933	22.455
76.926	23.25
77.918	24.459
78.91	25.459
79.902	26.354
80.894	27.172
81.886	27.941
82.879	28.755
83.871	29.428
84.863	29.964
85.855	30.512
86.847	30.978
87.839	31.433
88.832	31.783
89.824	32.089
90.816	32.285
91.808	32.451
92.8	32.736
93.792	32.866
94.785	33.018
95.777	33.158
96.769	33.072
97.761	32.915
98.753	32.84
99.745	32.791

## Sheet: Sheet5
0.95575	10.808
1.9413	10.402
2.9269	10.18
3.9125	10.535
4.8981	10.182
5.8837	9.8824
6.8693	9.8471
7.8549	9.6112
8.8404	8.9203
9.826	8.7142
10.812	8.9647
11.797	9.2861
12.783	9.1563
13.768	9.3683
14.754	9.352
15.74	9.4174
16.725	9.8437
17.711	10.145
18.696	10.337
19.682	10.658
20.667	11.218
21.653	11.865
22.639	11.666
23.624	10.864
24.61	10.321
25.595	10.257
26.581	9.3476
27.567	9.1501
28.552	8.6747
29.538	8.028
30.523	7.3981
31.509	6.5555
32.495	5.8001
33.48	5.2812
34.466	3.698
35.451	3.5732
36.437	1.9264
37.422	1.4783
38.408	0.82835
39.394	0.1955
40.379	-0.47599
41.365	-0.51506
42.35	-0.67125
43.336	-1.1692
44.322	-1.3727
45.307	-0.92845
46.293	-0.2854
47.278	0.30273
48.264	1.2829
49.249	2.1788
50.235	3.9131
51.221	6.0978
52.206	7.6626
53.192	8.8032
54.177	10.953
55.163	13.584
56.149	14.977
57.134	16.383
58.12	19.096
59.105	21.452
60.091	23.897
61.077	25.903
62.062	28.386
63.048	30.935
64.033	33.842
65.019	35.419
66.004	39.158
66.99	41.441
67.976	43.09
68.961	45.562
69.947	47.942
70.932	50.227
71.918	52.311
72.904	54.325
73.889	55.284
74.875	56.749
75.86	58.09
76.846	60.202
77.832	60.937
78.817	61.253
79.803	61.676
80.788	61.757
81.774	61.435
82.759	61.156
83.745	60.03
84.731	59.375
85.716	58.385
86.702	56.87
87.687	55.361
88.673	52.319
89.659	50.195
90.644	46.225
91.63	44.472
92.615	43.116
93.601	40.52
94.586	39.33
95.572	37.141
96.558	35.535
97.543	34.087
98.529	32.04
99.514	30.86

## Sheet: Sheet6
0.4689	14.107
1.4634	13.872
2.4579	13.731
3.4524	13.599
4.4469	13.492
5.4414	13.498
6.4359	13.616
7.4304	13.704
8.4249	13.518
9.4194	13.669
10.414	13.967
11.408	14.213
12.403	14.596
13.397	15.073
14.392	15.607
15.386	16.164
16.381	16.706
17.375	17.2
18.37	17.647
19.364	18.024
20.359	18.286
21.353	18.404
22.348	18.312
23.342	18.019
24.337	17.571
25.331	16.987
26.326	16.319
27.32	15.624
28.315	14.95
29.309	14.325
30.304	13.721
31.298	13.168
32.293	12.64
33.287	12.145
34.282	11.727
35.276	11.437
36.271	11.233
37.265	11.128
38.26	11.408
39.254	11.7
40.249	12.135
41.243	12.69
42.238	13.318
43.232	14.044
44.227	14.903
45.221	15.888
46.216	17.019
47.21	18.319
48.205	19.763
49.199	21.348
50.194	23.101
51.188	25.024
52.183	27.11
53.177	29.362
54.172	31.74
55.166	34.512
56.161	37.512
57.155	40.414
58.15	43.747
59.144	46.688
60.139	49.523
61.133	52.305
62.128	54.791
63.122	57.032
64.117	58.76
65.111	60.22
66.106	61.375
67.1	62.096
68.095	62.486
69.089	62.455
70.084	62.07
71.078	61.397
72.073	60.508
73.067	59.41
74.062	58.081
75.056	56.634
76.051	55.009
77.045	52.754
78.04	51.426
79.034	49.305
80.029	46.877
81.023	44.21
82.018	41.458
83.012	38.745
84.007	36.013
85.001	33.351
85.996	30.744
86.99	28.076
87.985	25.794
88.979	23.624
89.974	21.57
90.968	19.813
91.963	18.357
92.957	17.172
93.952	16.319
94.946	15.536
95.941	14.888
96.935	14.332
97.93	13.95
98.924	13.721
99.919	13.641
