# Supplementary material for: Gait assessment using a 2D video-based motion analysis app in healthy subjects and subjects with lower limb amputation – A pilot study
Source: PLoS One. 2025 May 30;20(5):e0324499. doi: 10.1371/journal.pone.0324499 (PMC12124523; doi:10.1371/journal.pone.0324499)
Supplement: S1 Table — Raw data of all trials (M##) of the healthy subjects (0##) from the gait analysis recorded with the Orthelligent App (OV) and with the Qualisys system (Qual). (ZIP) [file pone.0324499.s001.zip › Subjects_healty_all_trials/004_OV_OM1.xlsx]

## Sheet: Sheet1
0.18921	-4.0383
1.185	-4.1036
2.1809	-4.4118
3.1767	-4.5954
4.1725	-4.7873
5.1683	-5.1389
6.1641	-5.3203
7.16	-5.5442
8.1558	-5.3639
9.1516	-5.4636
10.147	-4.8289
11.143	-4.5503
12.139	-4.2782
13.135	-3.7834
14.131	-2.7271
15.127	-1.7276
16.122	-0.24934
17.118	0.50633
18.114	1.0415
19.11	1.9673
20.106	2.5406
21.101	2.8614
22.097	3.2164
23.093	3.5456
24.089	3.7333
25.085	4.0568
26.081	4.9335
27.076	5.0434
28.072	5.512
29.068	6.1385
30.064	6.6497
31.06	6.6951
32.055	7.0454
33.051	8.14
34.047	8.4409
35.043	8.453
36.039	8.7631
37.035	9.0894
38.03	9.5074
39.026	9.909
40.022	10.592
41.018	11.191
42.014	11.316
43.009	11.764
44.005	11.785
45.001	12.172
45.997	12.449
46.993	12.645
47.989	12.933
48.984	12.614
49.98	12.168
50.976	11.44
51.972	10.798
52.968	9.5219
53.963	8.0324
54.959	5.7369
55.955	3.9515
56.951	2.5432
57.947	0.4876
58.943	-0.27304
59.938	-1.8192
60.934	-2.8498
61.93	-4.0485
62.926	-4.4706
63.922	-4.889
64.917	-4.9266
65.913	-4.9146
66.909	-4.784
67.905	-4.4099
68.901	-4.4448
69.897	-4.4642
70.892	-4.2854
71.888	-4.2292
72.884	-3.6062
73.88	-3.5357
74.876	-3.3337
75.872	-2.692
76.867	-2.0311
77.863	-1.3755
78.859	-1.0496
79.855	-0.4281
80.851	-0.26498
81.846	0.095714
82.842	-0.24467
83.838	-0.26001
84.834	-0.65428
85.83	-1.2878
86.826	-1.8389
87.821	-2.5264
88.817	-3.0166
89.813	-3.3011
90.809	-3.617
91.805	-3.8616
92.8	-4.0208
93.796	-4.0765
94.792	-4.1096
95.788	-4.0819
96.784	-3.9444
97.78	-3.902
98.775	-3.902
99.771	-3.902

## Sheet: Sheet2
0.40972	-4.0468
1.4033	-4.1575
2.3969	-4.3899
3.3906	-4.7221
4.3842	-5.1188
5.3778	-5.5661
6.3714	-6.0158
7.365	-6.3638
8.3586	-6.5036
9.3522	-6.5573
10.346	-6.5208
11.339	-6.2969
12.333	-5.9205
13.327	-5.373
14.32	-4.6105
15.314	-3.6385
16.308	-2.5062
17.301	-1.1324
18.295	0.18576
19.288	1.5426
20.282	2.8617
21.276	4.1744
22.269	5.3751
23.263	6.4424
24.256	7.3908
25.25	8.1837
26.244	8.7816
27.237	9.232
28.231	9.5273
29.225	9.7327
30.218	9.8941
31.212	10.027
32.205	10.172
33.199	10.361
34.193	10.607
35.186	10.933
36.18	11.32
37.173	11.735
38.167	12.676
39.161	13.51
40.154	14.396
41.148	15.305
42.142	16.175
43.135	17.01
44.129	17.782
45.122	18.456
46.116	19.012
47.11	19.37
48.103	19.491
49.097	19.304
50.09	18.659
51.084	17.843
52.078	16.547
53.071	14.961
54.065	12.974
55.059	10.799
56.052	8.5518
57.046	6.3826
58.039	4.1081
59.033	2.2177
60.027	0.48386
61.02	-0.9774
62.014	-2.2301
63.007	-3.2276
64.001	-3.9411
64.995	-4.3826
65.988	-4.4701
66.982	-4.3343
67.976	-4.008
68.969	-3.636
69.963	-3.274
70.956	-2.9859
71.95	-2.5682
72.944	-2.0932
73.937	-1.5243
74.931	-0.88843
75.924	-0.25187
76.918	0.29635
77.912	0.8727
78.905	1.0213
79.899	1.1072
80.893	1.0752
81.886	0.85917
82.88	0.49217
83.873	0.032284
84.867	-0.49718
85.861	-1.1395
86.854	-1.8147
87.848	-2.3481
88.841	-2.9305
89.835	-3.4334
90.829	-3.806
91.822	-4.0487
92.816	-4.1536
93.809	-4.2086
94.803	-4.1934
95.797	-4.1342
96.79	-4.0782
97.784	-4.007
98.778	-3.9384
99.771	-3.902

## Sheet: Sheet3
0.4735	24.163
1.4624	24.227
2.4513	23.759
3.4402	23.528
4.4292	23.21
5.4181	22.614
6.407	21.414
7.3959	20.608
8.3848	20.156
9.3737	19.71
10.363	19.203
11.352	17.947
12.34	16.999
13.329	15.821
14.318	15.132
15.307	14.21
16.296	13.515
17.285	12.232
18.274	11.421
19.263	10.418
20.252	9.6022
21.241	8.4005
22.23	7.3437
23.219	6.5783
24.207	5.7655
25.196	5.0096
26.185	3.0733
27.174	2.4957
28.163	1.2842
29.152	0.13753
30.141	-2.074
31.13	-2.4913
32.119	-4.0831
33.108	-6.1283
34.097	-6.3117
35.086	-8.4279
36.074	-9.0033
37.063	-10.483
38.052	-10.751
39.041	-12.093
40.03	-12.687
41.019	-13.673
42.008	-13.613
42.997	-14.245
43.986	-14.77
44.975	-15.083
45.964	-15.462
46.952	-16.533
47.941	-16.196
48.93	-16.242
49.919	-16.513
50.908	-17.074
51.897	-16.985
52.886	-16.707
53.875	-16.229
54.864	-15.295
55.853	-13.973
56.842	-13.155
57.831	-12.342
58.819	-9.6952
59.808	-9.2457
60.797	-6.0974
61.786	-4.9449
62.775	-4.0963
63.764	-2.3478
64.753	-0.026411
65.742	2.8585
66.731	3.4371
67.72	5.7819
68.709	7.1124
69.698	9.0937
70.686	10.762
71.675	12.071
72.664	13.711
73.653	15.382
74.642	16.976
75.631	18.456
76.62	19.727
77.609	21.229
78.598	22.455
79.587	23.256
80.576	24.375
81.565	25.016
82.553	26.165
83.542	26.312
84.531	26.253
85.52	26.614
86.509	27.085
87.498	27.116
88.487	27.234
89.476	26.858
90.465	26.505
91.454	26.212
92.443	26.089
93.431	25.833
94.42	25.799
95.409	25.588
96.398	25.351
97.387	25.441
98.376	25.487
99.365	25.178

## Sheet: Sheet4
0.38825	23.813
1.38	23.608
2.3718	23.247
3.3635	22.733
4.3553	22.103
5.347	21.214
6.3388	20.302
7.3305	19.436
8.3223	18.323
9.3141	17.183
10.306	16.006
11.298	14.831
12.289	13.654
13.281	12.564
14.273	11.544
15.265	10.643
16.256	9.8796
17.248	9.2464
18.24	8.7104
19.232	8.2828
20.223	7.9321
21.215	7.5886
22.207	7.2518
23.199	6.8503
24.19	6.3374
25.182	5.7141
26.174	4.7541
27.166	3.7422
28.157	2.6097
29.149	1.3872
30.141	0.10692
31.133	-1.0808
32.124	-2.3185
33.116	-3.5047
34.108	-4.6075
35.1	-5.6011
36.091	-6.4514
37.083	-7.0309
38.075	-7.804
39.067	-8.3395
40.059	-8.8624
41.05	-9.3298
42.042	-9.7432
43.034	-10.134
44.026	-10.444
45.017	-10.761
46.009	-10.995
47.001	-11.196
47.993	-11.335
48.984	-11.391
49.976	-11.474
50.968	-11.347
51.96	-11.056
52.951	-10.628
53.943	-10.013
54.935	-9.1977
55.927	-8.1256
56.918	-6.949
57.91	-5.6233
58.902	-4.1536
59.894	-2.5903
60.885	-0.97544
61.877	0.6865
62.869	2.4917
63.861	4.3422
64.852	6.1673
65.844	8.0352
66.836	9.8131
67.828	11.567
68.819	13.448
69.811	14.984
70.803	16.643
71.795	18.274
72.786	19.931
73.778	21.537
74.77	22.993
75.762	24.086
76.753	25.099
77.745	25.81
78.737	26.568
79.729	27.144
80.721	27.511
81.712	27.759
82.704	27.965
83.696	27.998
84.688	27.985
85.679	27.833
86.671	27.744
87.663	27.442
88.655	27.23
89.646	26.998
90.638	26.741
91.63	26.519
92.622	26.33
93.613	26.151
94.605	26.002
95.597	25.87
96.589	25.751
97.58	25.626
98.572	25.546
99.564	25.476

## Sheet: Sheet5
0.90514	11.304
1.888	11.22
2.8708	11.663
3.8536	12.046
4.8365	12.015
5.8193	12.553
6.8021	13.14
7.7849	13.31
8.7678	13.825
9.7506	14.206
10.733	15.009
11.716	15.448
12.699	15.492
13.682	16.317
14.665	16.931
15.648	17.296
16.63	17.641
17.613	17.408
18.596	17.826
19.579	18.517
20.562	18.583
21.545	18.405
22.527	17.513
23.51	16.594
24.493	16.101
25.476	15.569
26.459	14.079
27.442	13.392
28.424	12.517
29.407	11.517
30.39	10.284
31.373	9.2506
32.356	8.8395
33.338	7.8874
34.321	7.083
35.304	6.666
36.287	6.2904
37.27	6.076
38.253	6.1131
39.235	6.5934
40.218	6.4113
41.201	6.5804
42.184	7.7283
43.167	7.8299
44.15	8.5152
45.132	9.1661
46.115	10.47
47.098	11.646
48.081	12.315
49.064	13.816
50.047	15.2
51.029	16.764
52.012	18.558
52.995	20.939
53.978	22.503
54.961	25.938
55.944	28.727
56.926	32.39
57.909	36.6
58.892	39.186
59.875	42.628
60.858	45.532
61.841	48.954
62.823	51.61
63.806	53.503
64.789	55.653
65.772	57.434
66.755	58.899
67.738	59.677
68.72	59.807
69.703	59.958
70.686	59.338
71.669	58.771
72.652	57.226
73.634	56.02
74.617	54.775
75.6	53.418
76.583	51.894
77.566	49.357
78.549	47.676
79.531	45.216
80.514	43.14
81.497	40.141
82.48	37.18
83.463	34.713
84.446	30.656
85.428	27.934
86.411	25.231
87.394	21.573
88.377	18.99
89.36	15.913
90.343	13.969
91.325	12.179
92.308	10.831
93.291	10.024
94.274	9.0017
95.257	8.2895
96.24	7.7114
97.222	7.2479
98.205	7.0601
99.188	6.9821

## Sheet: Sheet6
0.39206	13.653
1.3846	13.636
2.3771	13.644
3.3696	13.61
4.3621	13.525
5.3547	13.333
6.3472	12.958
7.3397	12.571
8.3322	11.989
9.3247	11.425
10.317	10.857
11.31	10.343
12.302	9.9459
13.295	9.6951
14.287	9.7082
15.28	9.9985
16.272	10.573
17.265	11.444
18.257	12.522
19.25	13.745
20.242	15.018
21.235	16.273
22.228	17.428
23.22	18.241
24.213	18.756
25.205	18.901
26.198	18.696
27.19	18.177
28.183	17.355
29.175	16.355
30.168	15.231
31.16	14.018
32.153	12.824
33.145	11.728
34.138	10.774
35.13	10.082
36.123	9.6629
37.115	9.5103
38.108	9.5798
39.1	9.7563
40.093	10.185
41.085	10.663
42.078	11.209
43.07	11.817
44.063	12.588
45.055	13.452
46.048	14.402
47.041	15.476
48.033	16.682
49.026	18.003
50.018	19.24
51.011	21.202
52.003	23.139
52.996	25.303
53.988	27.684
54.981	30.525
55.973	33.659
56.966	37.519
57.958	40.553
58.951	43.782
59.943	47.084
60.936	50.425
61.928	53.544
62.921	56.507
63.913	59.251
64.906	61.491
65.898	63.23
66.891	64.518
67.883	65.411
68.876	65.913
69.868	66.044
70.861	65.939
71.854	65.552
72.846	64.913
73.839	64.013
74.831	62.722
75.824	61.074
76.816	59.074
77.809	56.355
78.801	53.983
79.794	51.06
80.786	47.936
81.779	45.069
82.771	41.126
83.764	37.557
84.756	33.98
85.749	30.518
86.741	27.374
87.734	24.253
88.726	21.669
89.719	19.412
90.711	17.415
91.704	15.821
92.696	14.573
93.689	13.541
94.682	12.79
95.674	12.221
96.667	11.782
97.659	11.478
98.652	11.314
99.644	11.064
