# Supplementary material for: Gait assessment using a 2D video-based motion analysis app in healthy subjects and subjects with lower limb amputation – A pilot study
Source: PLoS One. 2025 May 30;20(5):e0324499. doi: 10.1371/journal.pone.0324499 (PMC12124523; doi:10.1371/journal.pone.0324499)
Supplement: S1 Table — Raw data of all trials (M##) of the healthy subjects (0##) from the gait analysis recorded with the Orthelligent App (OV) and with the Qualisys system (Qual). (ZIP) [file pone.0324499.s001.zip › Subjects_healty_all_trials/004_OV_OM14.xlsx]

## Sheet: Sheet1
0.42167	-3.2866
1.4105	-3.4348
2.3992	-3.2021
3.388	-3.4161
4.3768	-3.692
5.3656	-3.7912
6.3543	-4.2831
7.3431	-4.2216
8.3319	-3.8868
9.3207	-3.596
10.309	-2.7595
11.298	-1.9421
12.287	-1.664
13.276	-0.47593
14.265	0.6423
15.253	1.0735
16.242	2.0833
17.231	2.8861
18.22	3.8714
19.208	4.7403
20.197	5.7763
21.186	6.5323
22.175	6.6629
23.164	7.0428
24.152	7.7894
25.141	8.3628
26.13	8.9176
27.119	8.957
28.107	9.2723
29.096	9.8211
30.085	10.026
31.074	10.427
32.063	10.694
33.051	11.092
34.04	11.573
35.029	12.362
36.018	12.812
37.006	13.143
37.995	13.983
38.984	14.464
39.973	14.668
40.962	14.882
41.95	15.233
42.939	15.435
43.928	15.564
44.917	15.564
45.905	15.66
46.894	15.46
47.883	14.987
48.872	13.927
49.861	12.007
50.849	10.564
51.838	8.6676
52.827	5.5247
53.816	3.0818
54.804	1.3858
55.793	-0.36376
56.782	-2.3461
57.771	-3.7491
58.76	-4.667
59.748	-5.3997
60.737	-5.6093
61.726	-5.8724
62.715	-5.9186
63.703	-6.2049
64.692	-5.4408
65.681	-4.7719
66.67	-3.8156
67.659	-3.0055
68.647	-2.4066
69.636	-2.0557
70.625	-1.5392
71.614	-1.2135
72.602	-0.77872
73.591	-0.54288
74.58	-0.61394
75.569	-0.39065
76.558	0.23201
77.546	0.48974
78.535	0.47034
79.524	0.95857
80.513	1.1547
81.502	1.3681
82.49	1.5706
83.479	1.7884
84.468	1.6286
85.457	1.089
86.445	1.0956
87.434	1.0045
88.423	0.91579
89.412	0.4048
90.401	-0.040754
91.389	-0.15974
92.378	-0.1393
93.367	0.099329
94.356	0.097527
95.344	0.097527
96.333	0.077959
97.322	-0.38213
98.311	-0.37897
99.3	-0.29053

## Sheet: Sheet2
0.49853	-4.0986
1.4907	-4.0895
2.4828	-4.0943
3.475	-4.2911
4.4672	-4.3704
5.4593	-4.3682
6.4515	-4.3794
7.4436	-4.2646
8.4358	-4.064
9.428	-3.7233
10.42	-3.26
11.412	-2.7299
12.404	-2.0601
13.397	-1.2772
14.389	-0.38531
15.381	0.59113
16.373	1.6681
17.365	2.837
18.357	4.0144
19.35	5.2183
20.342	6.4561
21.334	7.6313
22.326	8.7141
23.318	9.6617
24.31	10.458
25.302	11.091
26.295	11.589
27.287	11.996
28.279	12.28
29.271	12.461
30.263	12.61
31.255	12.725
32.248	12.819
33.24	12.935
34.232	13.101
35.224	13.31
36.216	13.648
37.208	14.107
38.201	14.687
39.193	15.342
40.185	16.005
41.177	16.641
42.169	17.182
43.161	17.673
44.153	17.935
45.146	17.978
46.138	17.696
47.13	17.117
48.122	16.252
49.114	14.914
50.106	12.793
51.099	11.03
52.091	8.5615
53.083	6.0695
54.075	3.8987
55.067	1.4632
56.059	-0.78117
57.052	-2.4209
58.044	-3.8917
59.036	-5.0657
60.028	-5.9423
61.02	-6.5473
62.012	-6.8015
63.004	-6.7134
63.997	-6.3098
64.989	-5.6215
65.981	-4.8952
66.973	-4.2015
67.965	-3.6264
68.957	-3.1424
69.95	-2.7189
70.942	-2.3434
71.934	-1.9745
72.926	-1.6224
73.918	-1.2265
74.91	-0.8985
75.903	-0.5741
76.895	-0.35499
77.887	-0.20291
78.879	-0.14408
79.871	-0.15355
80.863	-0.25015
81.855	-0.46719
82.848	-0.78269
83.84	-1.2174
84.832	-1.7468
85.824	-2.299
86.816	-2.697
87.808	-3.1858
88.801	-3.7694
89.793	-4.1427
90.785	-4.365
91.777	-4.5063
92.769	-4.5741
93.761	-4.6008
94.754	-4.5412
95.746	-4.4351
96.738	-4.2641
97.73	-4.0455
98.722	-3.9055
99.714	-3.8446

## Sheet: Sheet3
0.37386	29.326
1.3612	29.302
2.3485	28.89
3.3358	28.751
4.3231	28.584
5.3104	28.384
6.2977	27.432
7.285	26.991
8.2724	25.814
9.2597	25.599
10.247	24.859
11.234	23.942
12.222	23.745
13.209	22.639
14.196	21.86
15.184	20.614
16.171	18.427
17.158	18.095
18.145	17.148
19.133	14.792
20.12	14.437
21.107	12.671
22.095	10.495
23.082	8.7039
24.069	7.1438
25.057	5.5223
26.044	3.3721
27.031	1.375
28.019	-0.61592
29.006	-2.2587
29.993	-2.8189
30.981	-5.6919
31.968	-6.0935
32.955	-7.6812
33.943	-10.154
34.93	-11.648
35.917	-12.238
36.904	-14.076
37.892	-15.224
38.879	-16.337
39.866	-16.711
40.854	-17.806
41.841	-18.665
42.828	-19.07
43.816	-19.797
44.803	-19.969
45.79	-20.364
46.778	-20.794
47.765	-21.159
48.752	-20.914
49.74	-20.529
50.727	-20.573
51.714	-20.47
52.701	-20.33
53.689	-19.794
54.676	-18.971
55.663	-18.609
56.651	-17.524
57.638	-14.978
58.625	-13.75
59.613	-11.648
60.6	-9.5302
61.587	-7.334
62.575	-5.6569
63.562	-4.5098
64.549	-2.1144
65.537	-0.0086897
66.524	2.8929
67.511	5.9642
68.498	8.0178
69.486	9.4429
70.473	9.993
71.46	12.182
72.448	13.928
73.435	16.272
74.422	18.169
75.41	19.277
76.397	20.939
77.384	22.659
78.372	24.976
79.359	26.01
80.346	27.428
81.334	28.404
82.321	28.777
83.308	29.621
84.295	29.487
85.283	29.518
86.27	30.238
87.257	30.553
88.245	30.518
89.232	30.175
90.219	30.106
91.207	30.003
92.194	29.931
93.181	29.882
94.169	29.834
95.156	29.812
96.143	30.066
97.131	30.184
98.118	29.628
99.105	29.704

## Sheet: Sheet4
0.45643	30.124
1.4509	29.97
2.4454	29.662
3.4399	29.12
4.4344	28.647
5.4289	27.973
6.4234	27.182
7.4179	26.264
8.4124	25.212
9.4069	24.054
10.401	22.83
11.396	21.553
12.39	20.247
13.385	18.97
14.379	17.711
15.374	16.493
16.368	15.318
17.363	14.178
18.357	13.069
19.352	11.99
20.346	10.921
21.341	9.8522
22.335	8.7589
23.33	7.6281
24.324	6.4443
25.319	5.1712
26.313	3.8351
27.308	2.4736
28.302	1.0275
29.297	-0.45409
30.291	-2.0018
31.286	-3.5552
32.28	-5.0918
33.275	-6.5427
34.269	-7.8878
35.264	-9.1275
36.258	-10.116
37.253	-11.105
38.247	-11.918
39.242	-12.656
40.236	-13.265
41.231	-13.865
42.225	-14.334
43.22	-14.709
44.214	-15.029
45.209	-15.193
46.203	-15.268
47.198	-15.258
48.192	-15.322
49.187	-15.167
50.181	-14.851
51.175	-14.631
52.17	-14.106
53.164	-13.414
54.159	-12.77
55.153	-11.267
56.148	-9.9674
57.142	-8.4704
58.137	-6.847
59.131	-5.2562
60.126	-3.5286
61.12	-1.7027
62.115	0.17934
63.109	2.1939
64.104	4.2737
65.098	6.3537
66.093	8.4453
67.087	10.352
68.082	12.156
69.076	13.863
70.071	15.5
71.065	17.074
72.06	18.732
73.054	20.045
74.049	21.481
75.043	22.831
76.038	24.077
77.032	25.171
78.027	26.135
79.021	26.992
80.016	27.813
81.01	28.512
82.005	29.146
82.999	29.718
83.994	30.259
84.988	30.803
85.983	31.222
86.977	31.729
87.972	31.711
88.966	31.829
89.961	31.961
90.955	32.058
91.95	32.117
92.944	32.19
93.939	32.225
94.933	32.255
95.928	32.316
96.922	32.185
97.917	32.076
98.911	32.042
99.906	32.062

## Sheet: Sheet5
0.91975	14.831
1.9058	15.189
2.8919	15.765
3.878	16.552
4.864	17.169
5.8501	18.36
6.8362	18.753
7.8222	19.988
8.8083	20.815
9.7944	21.837
10.78	22.591
11.766	23.118
12.753	23.449
13.739	23.729
14.725	24.195
15.711	24.022
16.697	24.179
17.683	24.602
18.669	24.357
19.655	24.042
20.641	23.179
21.627	22.621
22.613	21.579
23.599	20.766
24.585	19.492
25.571	17.82
26.558	17.216
27.544	16.187
28.53	14.924
29.516	12.343
30.502	11.648
31.488	10.367
32.474	8.96
33.46	7.5296
34.446	7.4624
35.432	6.6442
36.418	6.4899
37.404	5.3613
38.39	5.5468
39.376	5.4944
40.362	5.7457
41.349	6.0705
42.335	6.3199
43.321	7.0331
44.307	7.8817
45.293	9.5534
46.279	11.047
47.265	11.759
48.251	13.516
49.237	14.842
50.223	16.403
51.209	18.41
52.195	20.15
53.181	21.746
54.167	25.058
55.153	28.418
56.14	30.364
57.126	35.254
58.112	38.935
59.098	42.36
60.084	45.471
61.07	47.57
62.056	50.778
63.042	54.478
64.028	56.799
65.014	58.115
66	60.649
66.986	61.594
67.972	62.439
68.958	62.98
69.944	62.719
70.931	62.256
71.917	62.13
72.903	60.989
73.889	59.685
74.875	57.386
75.861	56.131
76.847	54.565
77.833	52.468
78.819	49.744
79.805	46.545
80.791	43.972
81.777	41.004
82.763	38.549
83.749	35.671
84.735	32.814
85.722	28.353
86.708	25.774
87.694	23.58
88.68	21.209
89.666	18.233
90.652	17.025
91.638	15.477
92.624	14.351
93.61	12.91
94.596	12.049
95.582	11.762
96.568	11.101
97.554	10.658
98.54	10.361
99.527	10.824

## Sheet: Sheet6
0.34612	17.576
1.3402	17.891
2.3343	18.25
3.3284	18.84
4.3225	19.336
5.3166	19.796
6.3107	20.29
7.3048	20.651
8.2989	20.876
9.293	20.919
10.287	20.85
11.281	20.69
12.275	20.468
13.269	20.262
14.263	20.171
15.258	20.174
16.252	20.278
17.246	20.568
18.24	20.901
19.234	21.246
20.228	21.508
21.222	21.705
22.216	21.715
23.21	21.546
24.204	21.232
25.199	20.69
26.193	19.996
27.187	19.156
28.181	18.129
29.175	16.926
30.169	15.619
31.163	14.251
32.157	12.912
33.151	11.722
34.145	10.748
35.14	10.013
36.134	9.7365
37.128	9.4101
38.122	9.4505
39.116	9.6802
40.11	10.065
41.104	10.64
42.098	11.437
43.092	12.418
44.086	13.585
45.081	14.97
46.075	16.531
47.069	18.194
48.063	19.996
49.057	21.9
50.051	23.999
51.045	26.194
52.039	28.552
53.033	31.166
54.027	33.766
55.022	37.13
56.016	40.387
57.01	43.657
58.004	46.782
58.998	49.954
59.992	52.888
60.986	55.792
61.98	58.394
62.974	60.788
63.968	62.854
64.963	64.559
65.957	65.832
66.951	66.728
67.945	67.087
68.939	67.106
69.933	66.679
70.927	66.029
71.921	65.034
72.915	63.766
73.909	62.33
74.903	60.602
75.898	58.58
76.892	56.348
77.886	54.059
78.88	51.479
79.874	48.315
80.868	45.429
81.862	42.162
82.856	39.317
83.85	35.865
84.844	32.77
85.839	30.011
86.833	27.672
87.827	24.796
88.821	22.327
89.815	20.343
90.809	18.706
91.803	17.374
92.797	16.28
93.791	15.346
94.785	14.662
95.78	14.133
96.774	13.707
97.768	13.44
98.762	13.273
99.756	13.049
