# Supplementary material for: Gait assessment using a 2D video-based motion analysis app in healthy subjects and subjects with lower limb amputation – A pilot study
Source: PLoS One. 2025 May 30;20(5):e0324499. doi: 10.1371/journal.pone.0324499 (PMC12124523; doi:10.1371/journal.pone.0324499)
Supplement: S1 Table — Raw data of all trials (M##) of the healthy subjects (0##) from the gait analysis recorded with the Orthelligent App (OV) and with the Qualisys system (Qual). (ZIP) [file pone.0324499.s001.zip › Subjects_healty_all_trials/004_OV_OM18.xlsx]

## Sheet: Sheet1
0.85034	0.74423
1.8444	-0.27717
2.8384	-0.5125
3.8324	-0.70144
4.8265	-1.0044
5.8205	-1.1074
6.8145	-1.1473
7.8086	-1.0367
8.8026	-0.92991
9.7966	-0.56533
10.791	-0.37625
11.785	0.32275
12.779	1.2352
13.773	1.9928
14.767	3.2608
15.761	4.3736
16.755	5.0626
17.749	5.7521
18.743	6.5372
19.737	7.2605
20.731	8.0852
21.725	8.8181
22.719	9.212
23.713	9.6142
24.707	9.7901
25.701	10.066
26.695	10.534
27.689	11.087
28.683	11.204
29.677	11.295
30.671	11.774
31.665	12.143
32.659	12.362
33.653	12.573
34.647	12.808
35.642	13.333
36.636	13.821
37.63	14.123
38.624	14.306
39.618	14.287
40.612	13.935
41.606	13.919
42.6	13.969
43.594	13.239
44.588	12.57
45.582	11.159
46.576	9.7762
47.57	8.0598
48.564	6.1769
49.558	3.6538
50.552	0.23048
51.546	-1.4924
52.54	-3.7545
53.534	-5.7636
54.528	-6.6588
55.522	-7.684
56.516	-8.3944
57.51	-9.0012
58.504	-9.6423
59.498	-9.5973
60.492	-9.3148
61.486	-8.6323
62.48	-7.9672
63.474	-6.9093
64.468	-5.4314
65.463	-3.8209
66.457	-2.8005
67.451	-2.1249
68.445	-1.1894
69.439	-0.49559
70.433	0.42187
71.427	0.59094
72.421	1.0876
73.415	1.3804
74.409	1.5786
75.403	1.5978
76.397	1.5802
77.391	1.4795
78.385	1.461
79.379	1.6603
80.373	1.7526
81.367	1.7466
82.361	1.3588
83.355	1.2741
84.349	1.0477
85.343	1.101
86.337	1.0989
87.331	0.9974
88.325	0.91235
89.319	0.7752
90.313	0.87556
91.307	1.0013
92.301	1.2296
93.295	1.2653
94.289	1.1728
95.284	1.25
96.278	1.526
97.272	1.8647
98.266	1.9598
99.26	1.9785
100.25	1.8292

## Sheet: Sheet2
0.41595	-1.016
1.4111	-1.0613
2.4063	-1.1052
3.4015	-1.1077
4.3966	-1.0545
5.3918	-1.1107
6.387	-1.0208
7.3822	-0.79826
8.3773	-0.63967
9.3725	-0.32191
10.368	0.023089
11.363	0.56245
12.358	1.1357
13.353	1.7793
14.348	2.5013
15.344	3.3445
16.339	4.3279
17.334	5.3768
18.329	6.4404
19.324	7.4493
20.319	8.4355
21.315	9.3635
22.31	10.188
23.305	10.915
24.3	11.538
25.295	12.052
26.29	12.473
27.286	12.807
28.281	13.05
29.276	13.215
30.271	13.363
31.266	13.403
32.261	13.465
33.257	13.483
34.252	13.503
35.247	13.566
36.242	13.669
37.237	13.776
38.233	14.103
39.228	14.444
40.223	14.694
41.218	14.834
42.213	14.856
43.208	14.674
44.204	14.304
45.199	13.68
46.194	12.692
47.189	11.4
48.184	9.9038
49.179	8.0014
50.175	5.8351
51.17	3.7748
52.165	1.4424
53.16	-0.20274
54.155	-1.9542
55.15	-3.4372
56.146	-4.626
57.141	-5.6104
58.136	-6.4222
59.131	-7.1414
60.126	-7.7798
61.122	-8.2064
62.117	-8.2969
63.112	-8.0362
64.107	-7.4165
65.102	-6.6208
66.097	-5.8435
67.093	-5.1214
68.088	-4.4725
69.083	-3.9012
70.078	-3.4183
71.073	-3.0077
72.068	-2.6024
73.064	-2.2206
74.059	-1.6963
75.054	-1.0729
76.049	-0.50727
77.044	-0.2932
78.039	-0.057907
79.035	-0.062083
80.03	-0.1371
81.025	-0.28206
82.02	-0.45283
83.015	-0.68889
84.01	-0.93998
85.006	-1.2346
86.001	-1.565
86.996	-1.8607
87.991	-2.1039
88.986	-2.2494
89.982	-2.2868
90.977	-2.3046
91.972	-2.3046
92.967	-2.2931
93.962	-2.2218
94.957	-2.0333
95.953	-1.7818
96.948	-1.471
97.943	-1.1926
98.938	-1.0384
99.933	-1.0798

## Sheet: Sheet3
0.14202	32.333
1.1325	31.577
2.1229	31.559
3.1134	31.549
4.1039	31.337
5.0943	30.906
6.0848	30.776
7.0752	30.015
8.0657	29.733
9.0562	28.787
10.047	27.882
11.037	27.065
12.028	25.694
13.018	24.535
14.008	23.4
14.999	22.292
15.989	21.248
16.98	19.936
17.97	17.946
18.961	17.607
19.951	15.409
20.942	12.843
21.932	11.907
22.923	9.2501
23.913	7.1335
24.904	4.5261
25.894	3.0921
26.884	0.36169
27.875	-1.8773
28.865	-3.7125
29.856	-4.2349
30.846	-6.7741
31.837	-7.9714
32.827	-9.8562
33.818	-11.295
34.808	-13.201
35.799	-14.649
36.789	-16.185
37.78	-17.307
38.77	-18.205
39.76	-18.462
40.751	-19.594
41.741	-20.423
42.732	-21.04
43.722	-21.313
44.713	-21.438
45.703	-21.421
46.694	-21.404
47.684	-21.618
48.675	-21.571
49.665	-21.685
50.656	-21.338
51.646	-21.151
52.636	-20.746
53.627	-19.859
54.617	-18.541
55.608	-17.158
56.598	-16.069
57.589	-14.458
58.579	-13.078
59.57	-10.97
60.56	-7.7976
61.551	-6.8189
62.541	-4.4257
63.531	-2.1767
64.522	-0.46718
65.512	2.1673
66.503	5.6076
67.493	8.244
68.484	10.454
69.474	13.19
70.465	14.99
71.455	17.272
72.446	18.781
73.436	19.905
74.427	21.308
75.417	23.62
76.407	24.654
77.398	26.54
78.388	27.986
79.379	29.302
80.369	30.399
81.36	30.385
82.35	31.712
83.341	32.394
84.331	33.071
85.322	33.517
86.312	33.619
87.303	33.691
88.293	33.748
89.283	33.58
90.274	33.549
91.264	33.449
92.255	32.967
93.245	33.014
94.236	33.441
95.226	33.549
96.217	33.327
97.207	32.912
98.198	32.846
99.188	33.76

## Sheet: Sheet4
0.06052	33.637
1.0536	33.489
2.0466	33.279
3.0397	33.038
4.0328	32.776
5.0258	32.176
6.0189	31.585
7.012	30.865
8.005	30.027
8.9981	29.084
9.9912	28.043
10.984	27.029
11.977	25.986
12.97	24.97
13.963	23.908
14.956	22.809
15.95	21.679
16.943	20.46
17.936	19.11
18.929	17.618
19.922	16.004
20.915	14.264
21.908	12.515
22.901	10.754
23.894	8.9785
24.887	7.2355
25.88	5.4923
26.873	3.8772
27.866	2.0483
28.859	0.27674
29.852	-1.4803
30.845	-3.2576
31.839	-5.1623
32.832	-6.8477
33.825	-8.4295
34.818	-9.8624
35.811	-11.151
36.804	-12.519
37.797	-13.368
38.79	-14.433
39.783	-15.35
40.776	-16.16
41.769	-16.871
42.762	-17.517
43.755	-18.034
44.748	-18.467
45.741	-18.746
46.734	-18.95
47.728	-19.123
48.721	-19.182
49.714	-19.201
50.707	-18.96
51.7	-18.666
52.693	-17.954
53.686	-17.005
54.679	-15.874
55.672	-14.486
56.665	-12.92
57.658	-11.169
58.651	-9.3546
59.644	-7.451
60.637	-5.4467
61.63	-3.3328
62.623	-1.0027
63.617	1.482
64.61	4.17
65.603	6.6207
66.596	9.3245
67.589	11.586
68.582	13.909
69.575	16.105
70.568	18.186
71.561	20.084
72.554	21.941
73.547	23.739
74.54	25.49
75.533	27.093
76.526	28.326
77.519	29.716
78.513	31.083
79.506	32.132
80.499	33.08
81.492	33.961
82.485	34.728
83.478	35.409
84.471	35.861
85.464	36.295
86.457	36.559
87.45	36.88
88.443	37.152
89.436	37.235
90.429	37.316
91.422	37.429
92.415	37.558
93.408	37.72
94.402	37.763
95.395	37.771
96.388	37.712
97.381	37.659
98.374	37.54
99.367	37.243

## Sheet: Sheet5
0.73916	17.224
1.721	17.229
2.7028	17.494
3.6846	17.845
4.6664	18.534
5.6482	19.393
6.63	20.956
7.6118	21.629
8.5936	22.116
9.5754	23.31
10.557	24.222
11.539	24.992
12.521	25.339
13.503	25.432
14.484	25.752
15.466	25.767
16.448	25.853
17.43	26.125
18.412	26.24
19.393	26.029
20.375	25.261
21.357	24.043
22.339	22.357
23.321	20.869
24.302	19.057
25.284	18.1
26.266	17.11
27.248	16.056
28.23	13.766
29.211	13.02
30.193	10.955
31.175	9.9866
32.157	8.2305
33.139	7.3247
34.12	5.8545
35.102	5.2883
36.084	4.4091
37.066	4.1905
38.048	4.2561
39.03	4.4659
40.011	4.867
40.993	5.5194
41.975	6.654
42.957	7.6743
43.939	9.7692
44.92	11.536
45.902	12.508
46.884	13.648
47.866	14.655
48.848	16.296
49.829	18.616
50.811	21.2
51.793	23.406
52.775	25.404
53.757	28.747
54.738	31.555
55.72	33.58
56.702	38.163
57.684	40.669
58.666	45.307
59.647	47.579
60.629	49.947
61.611	52.826
62.593	54.875
63.575	57.166
64.556	58.827
65.538	60.741
66.52	62.221
67.502	63.188
68.484	64.106
69.465	64.05
70.447	63.225
71.429	62.843
72.411	60.898
73.393	60.083
74.374	58.103
75.356	56.441
76.338	53.492
77.32	50.818
78.302	48.7
79.283	45.873
80.265	43.051
81.247	40.26
82.229	37.995
83.211	33.073
84.192	30.933
85.174	28.137
86.156	25.25
87.138	22.697
88.12	21.717
89.102	19.272
90.083	17.54
91.065	16.485
92.047	15.366
93.029	14.47
94.011	13.517
94.992	13.111
95.974	12.745
96.956	12.339
97.938	11.646
98.92	11.665

## Sheet: Sheet6
0.18728	19.025
1.1803	19.581
2.1733	20.14
3.1663	20.833
4.1593	21.566
5.1523	22.492
6.1453	23.469
7.1383	24.358
8.1313	25.063
9.1243	25.584
10.117	25.955
11.11	26.158
12.103	26.252
13.096	26.321
14.089	26.321
15.082	26.413
16.075	26.526
17.068	26.611
18.061	26.527
19.054	26.121
20.047	25.467
21.04	24.612
22.033	23.646
23.026	22.667
24.019	21.637
25.012	20.608
26.005	19.481
26.998	18.286
27.991	17.037
28.984	15.675
29.977	14.23
30.97	12.689
31.963	11.18
32.956	9.9258
33.95	8.9256
34.943	8.2444
35.936	7.8172
36.929	7.5764
37.922	7.649
38.915	7.9041
39.908	8.3993
40.901	9.0711
41.894	9.9596
42.887	11.047
43.88	12.322
44.873	13.775
45.866	15.422
46.859	17.111
47.852	18.928
48.845	20.843
49.838	22.899
50.831	25.145
51.824	26.981
52.817	30.349
53.81	33.434
54.803	36.328
55.796	39.592
56.789	42.982
57.782	46.334
58.775	49.444
59.768	52.401
60.761	55.041
61.754	57.538
62.747	59.909
63.74	62.061
64.733	63.944
65.726	65.433
66.719	66.454
67.712	67.14
68.705	67.284
69.698	67.009
70.691	66.239
71.684	65.086
72.677	63.683
73.67	62.128
74.663	60.349
75.656	58.315
76.649	55.835
77.642	53.587
78.635	51.02
79.628	47.996
80.621	45.091
81.614	42.031
82.607	38.913
83.6	35.937
84.593	33.097
85.586	30.093
86.579	27.275
87.572	25.103
88.565	22.971
89.558	21.098
90.551	19.522
91.544	18.242
92.537	17.065
93.53	16.183
94.523	15.448
95.516	14.875
96.509	14.435
97.502	14.133
98.495	13.962
99.488	13.915
