# Supplementary material for: Gait assessment using a 2D video-based motion analysis app in healthy subjects and subjects with lower limb amputation – A pilot study
Source: PLoS One. 2025 May 30;20(5):e0324499. doi: 10.1371/journal.pone.0324499 (PMC12124523; doi:10.1371/journal.pone.0324499)
Supplement: S1 Table — Raw data of all trials (M##) of the healthy subjects (0##) from the gait analysis recorded with the Orthelligent App (OV) and with the Qualisys system (Qual). (ZIP) [file pone.0324499.s001.zip › Subjects_healty_all_trials/004_OV_OME1.xlsx]

## Sheet: Sheet1
0.65317	-1.2617
1.6406	-1.032
2.6281	-1.5735
3.6156	-1.808
4.603	-1.7943
5.5905	-1.8436
6.578	-2.0168
7.5654	-2.0237
8.5529	-1.6555
9.5404	-1.2369
10.528	-0.71981
11.515	-0.029473
12.503	0.80149
13.49	1.5238
14.478	2.5807
15.465	3.3048
16.453	3.9166
17.44	4.7537
18.428	5.5244
19.415	6.2427
20.403	6.7438
21.39	7.2728
22.377	7.8783
23.365	8.7412
24.352	9.3972
25.34	9.8962
26.327	9.8454
27.315	10.219
28.302	11.026
29.29	11.689
30.277	12.03
31.265	12.616
32.252	13.01
33.24	13.684
34.227	14.376
35.214	14.775
36.202	15.541
37.189	16.111
38.177	16.677
39.164	17.181
40.152	17.612
41.139	18.074
42.127	18.456
43.114	18.893
44.102	19.104
45.089	19.236
46.077	19.152
47.064	18.222
48.052	17.274
49.039	15.746
50.026	14.836
51.014	12.72
52.001	11.151
52.989	8.5033
53.976	6.9729
54.964	5.3924
55.951	3.6821
56.939	1.8862
57.926	-0.079239
58.914	-1.2025
59.901	-2.3155
60.889	-3.0553
61.876	-3.0182
62.864	-3.3081
63.851	-3.3249
64.838	-2.9173
65.826	-2.5969
66.813	-2.1398
67.801	-1.6953
68.788	-1.203
69.776	-0.65113
70.763	-0.014385
71.751	0.43427
72.738	0.91548
73.726	1.4255
74.713	1.6565
75.701	1.8551
76.688	1.9307
77.676	1.9358
78.663	1.9045
79.65	1.8088
80.638	1.5797
81.625	1.4112
82.613	1.4213
83.6	1.0968
84.588	0.78657
85.575	0.72518
86.563	0.53592
87.55	0.5189
88.538	0.46528
89.525	0.15186
90.513	-0.20874
91.5	-0.20857
92.488	-0.18023
93.475	-0.14548
94.462	-0.11128
95.45	0.00039217
96.437	0.30525
97.425	0.45473
98.412	0.73739
99.4	0.51941

## Sheet: Sheet2
0.20758	-4.143
1.2036	-4.1103
2.1997	-4.0111
3.1958	-3.9706
4.1918	-3.9298
5.1879	-3.713
6.184	-3.5079
7.18	-3.1547
8.1761	-2.6786
9.1721	-2.0505
10.168	-1.3419
11.164	-0.56395
12.16	0.2488
13.156	1.0694
14.152	1.8654
15.149	2.6405
16.145	3.3792
17.141	4.1003
18.137	4.7675
19.133	5.3814
20.129	5.934
21.125	6.4383
22.121	6.9126
23.117	7.3748
24.113	7.8439
25.109	8.321
26.105	8.8146
27.101	9.3351
28.097	9.9132
29.093	10.514
30.089	11.162
31.086	11.863
32.082	12.74
33.078	13.487
34.074	14.307
35.07	15.104
36.066	15.91
37.062	16.698
38.058	17.437
39.054	18.13
40.05	18.728
41.046	19.15
42.042	19.41
43.038	19.442
44.034	19.151
45.03	18.577
46.026	17.59
47.023	16.218
48.019	14.473
49.015	12.715
50.011	9.8513
51.007	7.2648
52.003	4.5973
52.999	1.9822
53.995	-0.43565
54.991	-2.2655
55.987	-4.3409
56.983	-5.7647
57.979	-6.8865
58.975	-7.677
59.971	-7.9938
60.967	-7.8697
61.963	-7.3849
62.959	-6.5184
63.956	-5.4406
64.952	-4.212
65.948	-2.9311
66.944	-1.7666
67.94	-0.68324
68.936	0.36671
69.932	1.2567
70.928	2.107
71.924	2.7889
72.92	3.1974
73.916	3.3702
74.912	3.3807
75.908	3.2829
76.904	3.0537
77.9	2.7503
78.896	2.3692
79.893	1.8803
80.889	1.272
81.885	0.43435
82.881	-0.030685
83.877	-0.6515
84.873	-1.0996
85.869	-1.3352
86.865	-1.3876
87.861	-1.2583
88.857	-1.1473
89.853	-1.0584
90.849	-1.0225
91.845	-0.99867
92.841	-0.92371
93.837	-0.77783
94.833	-0.61051
95.83	-0.45514
96.826	-0.35966
97.822	-0.24114
98.818	-0.18691
99.814	-0.22052

## Sheet: Sheet3
0.022064	28.711
1.0126	28.382
2.0031	27.884
2.9936	27.779
3.9841	26.909
4.9747	25.573
5.9652	24.713
6.9557	24.055
7.9462	22.412
8.9368	21.353
9.9273	19.679
10.918	18.591
11.908	17.417
12.899	16.061
13.889	15.178
14.88	13.956
15.87	12.721
16.861	11.828
17.851	10.893
18.842	10.079
19.832	8.6255
20.823	7.3943
21.814	6.47
22.804	5.2645
23.795	4.2715
24.785	2.9909
25.776	1.9909
26.766	1.2214
27.757	0.93661
28.747	-1.0482
29.738	-1.3486
30.728	-1.9128
31.719	-3.5679
32.709	-4.3747
33.7	-4.8811
34.69	-5.9213
35.681	-6.2585
36.671	-8.0434
37.662	-8.2244
38.652	-9.1907
39.643	-9.3704
40.633	-10.931
41.624	-11.665
42.614	-11.391
43.605	-12.055
44.596	-12.512
45.586	-12.819
46.577	-12.912
47.567	-13.439
48.558	-13.443
49.548	-13.515
50.539	-13.189
51.529	-12.739
52.52	-12.547
53.51	-11.265
54.501	-10.818
55.491	-8.8971
56.482	-8.2421
57.472	-5.7662
58.463	-4.5146
59.453	-3.3148
60.444	-1.9714
61.434	-0.80095
62.425	1.8285
63.415	3.8014
64.406	6.1938
65.396	7.8685
66.387	9.5762
67.377	10.994
68.368	13.288
69.359	14.493
70.349	16.534
71.34	18.343
72.33	20.524
73.321	22.269
74.311	23.737
75.302	25.701
76.292	27.437
77.283	28.718
78.273	29.376
79.264	29.921
80.254	31.005
81.245	31.27
82.235	31.686
83.226	32.196
84.216	32.385
85.207	32.377
86.197	32.48
87.188	32.446
88.178	32.403
89.169	32.344
90.159	32.458
91.15	32.479
92.141	32.449
93.131	32.287
94.122	32.072
95.112	32.164
96.103	32.324
97.093	32.248
98.084	31.88
99.074	31.904

## Sheet: Sheet4
0.11087	27.679
1.1047	27.307
2.0985	26.693
3.0924	25.726
4.0862	24.879
5.0801	23.811
6.0739	22.667
7.0677	21.375
8.0616	20.021
9.0554	18.664
10.049	17.377
11.043	16.206
12.037	15.083
13.031	14.029
14.025	12.973
15.018	11.955
16.012	10.961
17.006	9.9902
18	9.0504
18.994	8.1234
19.988	7.1892
20.981	6.2742
21.975	5.3161
22.969	4.3203
23.963	3.2815
24.957	2.2138
25.951	1.1816
26.944	0.14804
27.938	-0.90457
28.932	-1.9194
29.926	-2.8926
30.92	-3.8666
31.914	-4.8263
32.908	-5.6132
33.901	-6.5095
34.895	-7.2454
35.889	-8.0702
36.883	-8.8831
37.877	-9.666
38.871	-10.375
39.864	-11.024
40.858	-11.584
41.852	-12.097
42.846	-12.534
43.84	-12.838
44.834	-13.086
45.827	-13.228
46.821	-13.035
47.815	-12.62
48.809	-11.775
49.803	-11.358
50.797	-10.465
51.79	-9.3629
52.784	-8.0559
53.778	-6.6016
54.772	-5.1586
55.766	-3.2668
56.76	-1.4587
57.753	0.30644
58.747	2.0777
59.741	3.8296
60.735	5.5391
61.729	7.2215
62.723	8.944
63.717	10.6
64.71	12.25
65.704	13.853
66.698	15.357
67.692	16.777
68.686	18.187
69.68	19.676
70.673	21.022
71.667	22.393
72.661	24.095
73.655	25.268
74.649	26.444
75.643	27.549
76.636	28.564
77.63	29.378
78.624	30.103
79.618	30.751
80.612	31.337
81.606	31.807
82.599	32.122
83.593	32.336
84.587	32.466
85.581	32.424
86.575	32.255
87.569	32.026
88.562	31.753
89.556	31.43
90.55	31.105
91.544	30.824
92.538	30.581
93.532	30.352
94.525	30.119
95.519	29.893
96.513	29.715
97.507	29.598
98.501	29.381
99.495	29.455

## Sheet: Sheet5
0.87258	10.748
1.8577	10.731
2.8428	10.586
3.8279	11.232
4.8131	11.548
5.7982	11.781
6.7833	12.335
7.7684	12.63
8.7535	12.595
9.7387	12.799
10.724	13.01
11.709	12.871
12.694	12.559
13.679	12.536
14.664	12.629
15.649	12.976
16.635	13.188
17.62	13.04
18.605	13.189
19.59	13.554
20.575	13.811
21.56	13.688
22.545	13.112
23.53	12.899
24.515	12.653
25.501	11.822
26.486	10.902
27.471	10.475
28.456	10.122
29.441	9.5214
30.426	8.9737
31.411	8.3333
32.396	8.0348
33.382	7.7443
34.367	7.4478
35.352	6.9317
36.337	6.8225
37.322	7.0539
38.307	7.4017
39.292	7.9704
40.277	8.3141
41.263	9.131
42.248	9.7545
43.233	10.72
44.218	11.597
45.203	12.554
46.188	13.823
47.173	15.195
48.158	16.604
49.143	17.807
50.129	21.054
51.114	23.585
52.099	25.869
53.084	29.288
54.069	31.784
55.054	35.139
56.039	36.92
57.024	39.057
58.01	43.235
58.995	45.756
59.98	48.469
60.965	51.676
61.95	52.653
62.935	54.904
63.92	56.97
64.905	57.854
65.891	59.572
66.876	60.271
67.861	60.571
68.846	60.716
69.831	60.659
70.816	59.673
71.801	58.845
72.786	57.786
73.771	57.022
74.757	54.849
75.742	53.044
76.727	49.633
77.712	47.172
78.697	41.467
79.682	38.927
80.667	36.352
81.652	32.425
82.638	28.149
83.623	24.031
84.608	20.646
85.593	16.943
86.578	15.309
87.563	13.282
88.548	11.101
89.533	9.5071
90.519	8.187
91.504	7.8862
92.489	7.847
93.474	8.4474
94.459	8.6233
95.444	8.5088
96.429	8.5374
97.414	8.7167
98.4	8.8619
99.385	9.1654

## Sheet: Sheet6
0.3961	12.921
1.3902	12.823
2.3842	12.784
3.3783	12.805
4.3723	12.922
5.3664	13.072
6.3604	13.225
7.3545	13.308
8.3485	13.297
9.3426	13.306
10.337	13.309
11.331	13.327
12.325	13.39
13.319	13.56
14.313	13.785
15.307	14.085
16.301	14.427
17.295	14.792
18.289	15.202
19.283	15.665
20.277	16.115
21.271	16.574
22.265	16.972
23.259	17.189
24.253	17.279
25.247	17.17
26.242	17.03
27.236	16.802
28.23	16.461
29.224	16.052
30.218	15.514
31.212	14.871
32.206	14.132
33.2	13.385
34.194	12.669
35.188	12.075
36.182	11.6
37.176	11.234
38.17	11.014
39.164	10.851
40.158	10.781
41.152	10.876
42.146	11.041
43.14	11.276
44.134	11.641
45.129	12.209
46.123	12.954
47.117	13.848
48.111	14.89
49.105	16.104
50.099	17.499
51.093	19.059
52.087	20.844
53.081	22.871
54.075	24.933
55.069	27.353
56.063	29.699
57.057	32.46
58.051	35.249
59.045	38.302
60.039	41.355
61.033	44.348
62.027	47.443
63.022	50.122
64.016	52.584
65.01	54.804
66.004	56.831
66.998	58.523
67.992	59.917
68.986	60.931
69.98	61.6
70.974	61.851
71.968	61.855
72.962	61.544
73.956	61.099
74.95	60.637
75.944	60.081
76.938	59.345
77.932	58.453
78.926	57.316
79.92	55.905
80.915	54.459
81.909	52.757
82.903	50.627
83.897	48.386
84.891	46.223
85.885	43.53
86.879	40.574
87.873	37.641
88.867	34.661
89.861	31.683
90.855	28.99
91.849	26.462
92.843	24.341
93.837	22.483
94.831	20.876
95.825	19.427
96.819	18.085
97.813	17.049
98.807	16.398
99.802	15.874
