# Supplementary material for: Gait assessment using a 2D video-based motion analysis app in healthy subjects and subjects with lower limb amputation – A pilot study
Source: PLoS One. 2025 May 30;20(5):e0324499. doi: 10.1371/journal.pone.0324499 (PMC12124523; doi:10.1371/journal.pone.0324499)
Supplement: S1 Table — Raw data of all trials (M##) of the healthy subjects (0##) from the gait analysis recorded with the Orthelligent App (OV) and with the Qualisys system (Qual). (ZIP) [file pone.0324499.s001.zip › Subjects_healty_all_trials/004_OV_OME2.xlsx]

## Sheet: Sheet1
0.34148	-2.8366
1.3335	-2.7972
2.3255	-2.3648
3.3175	-2.1168
4.3096	-1.8955
5.3016	-1.5213
6.2936	-1.4235
7.2856	-1.2129
8.2777	-0.67356
9.2697	-0.072995
10.262	0.57607
11.254	1.3329
12.246	1.9365
13.238	2.7783
14.23	3.1417
15.222	3.5914
16.214	4.63
17.206	5.2245
18.198	5.5553
19.19	6.1915
20.182	6.7839
21.174	7.3665
22.166	7.6849
23.158	8.5311
24.15	9.4362
25.142	9.9717
26.134	10.151
27.126	10.463
28.118	10.855
29.11	11.296
30.102	11.914
31.094	12.535
32.086	13.061
33.078	13.614
34.07	14.089
35.062	14.92
36.054	15.856
37.046	16.515
38.038	17.277
39.03	17.946
40.022	18.671
41.014	19.131
42.006	19.44
42.998	19.599
43.99	19.688
44.982	19.861
45.974	19.722
46.966	19.139
47.959	18.027
48.951	16.627
49.943	14.74
50.935	12.733
51.927	10.589
52.919	7.5586
53.911	5.3907
54.903	3.2743
55.895	1.7095
56.887	1.0477
57.879	-0.70336
58.871	-2.49
59.863	-2.7941
60.855	-3.8408
61.847	-4.2814
62.839	-3.9458
63.831	-3.6132
64.823	-3.3392
65.815	-2.8091
66.807	-2.3699
67.799	-2.0366
68.791	-1.4592
69.783	-1.1473
70.775	-0.86955
71.767	-0.46014
72.759	-0.1666
73.751	0.14381
74.743	0.64864
75.735	0.98756
76.727	1.2284
77.719	1.297
78.711	1.6269
79.703	1.6134
80.695	1.5223
81.687	1.747
82.679	1.7817
83.671	1.6854
84.663	1.5919
85.655	1.5361
86.647	1.5292
87.639	1.4922
88.631	1.6501
89.623	1.5996
90.615	1.4676
91.607	1.388
92.599	1.562
93.592	1.628
94.584	1.6642
95.576	1.8833
96.568	2.0592
97.56	1.8943
98.552	1.6585
99.544	1.2773

## Sheet: Sheet2
0.41297	-3.3854
1.4081	-3.3766
2.4032	-3.3337
3.3983	-3.3328
4.3934	-3.3768
5.3885	-3.448
6.3836	-3.4378
7.3787	-3.1452
8.3738	-2.7869
9.3689	-2.2744
10.364	-1.6777
11.359	-1.0032
12.354	-0.25266
13.349	0.46699
14.344	1.2256
15.34	1.968
16.335	2.7001
17.33	3.4463
18.325	4.1607
19.32	4.8578
20.315	5.5139
21.31	6.1624
22.305	6.8179
23.3	7.4449
24.296	8.0582
25.291	8.6689
26.286	9.238
27.281	9.7932
28.276	10.344
29.271	10.925
30.266	11.515
31.261	12.158
32.256	12.844
33.252	13.383
34.247	14.221
35.242	15.089
36.237	15.812
37.232	16.555
38.227	17.308
39.222	17.947
40.217	18.566
41.212	19.052
42.208	19.382
43.203	19.5
44.198	19.342
45.193	18.857
46.188	18.02
47.183	16.791
48.178	15.19
49.173	13.002
50.168	10.741
51.164	8.1327
52.159	5.4121
53.154	2.8576
54.149	0.47172
55.144	-1.5993
56.139	-3.493
57.134	-4.9465
58.129	-6.139
59.124	-7.0012
60.119	-7.5175
61.115	-7.5942
62.11	-7.3251
63.105	-6.6767
64.1	-5.8295
65.095	-4.8812
66.09	-3.919
67.085	-2.9481
68.08	-1.9961
69.075	-1.1334
70.071	-0.32246
71.066	0.47478
72.061	1.1461
73.056	1.7389
74.051	2.1411
75.046	2.227
76.041	2.4339
77.036	2.3823
78.031	2.2041
79.027	1.9173
80.022	1.566
81.017	1.1976
82.012	0.78237
83.007	0.29782
84.002	-0.13726
84.997	-0.55184
85.992	-0.79214
86.987	-0.86647
87.983	-0.84463
88.978	-0.74364
89.973	-0.68618
90.968	-0.65878
91.963	-0.617
92.958	-0.58361
93.953	-0.53684
94.948	-0.4892
95.943	-0.42906
96.939	-0.44443
97.934	-0.43193
98.929	-0.42575
99.924	-0.35625

## Sheet: Sheet3
0.2423	28.546
1.232	29.087
2.2217	28.509
3.2114	27.848
4.2011	26.403
5.1908	25.314
6.1806	24.463
7.1703	23.583
8.16	22.852
9.1497	20.689
10.139	20.073
11.129	18.06
12.119	16.762
13.109	15.738
14.098	14.484
15.088	13.295
16.078	11.903
17.067	10.615
18.057	9.0507
19.047	7.7421
20.036	6.7754
21.026	5.8293
22.016	5.42
23.006	4.3931
23.995	2.5125
24.985	1.6045
25.975	0.26187
26.964	-0.67506
27.954	-1.5277
28.944	-2.5793
29.934	-3.054
30.923	-3.8528
31.913	-5.5107
32.903	-6.3044
33.892	-7.0271
34.882	-7.723
35.872	-8.4366
36.862	-9.092
37.851	-10.509
38.841	-10.97
39.831	-11.828
40.82	-12.238
41.81	-12.108
42.8	-12.673
43.789	-13.208
44.779	-13.556
45.769	-13.856
46.759	-13.986
47.748	-14.16
48.738	-13.889
49.728	-13.573
50.717	-13.139
51.707	-12.47
52.697	-11.527
53.687	-10.527
54.676	-9.2559
55.666	-8.2192
56.656	-6.5907
57.645	-4.961
58.635	-3.61
59.625	-1.8077
60.615	-0.062284
61.604	1.2006
62.594	3.3375
63.584	4.3902
64.573	6.2119
65.563	8.4683
66.553	9.9563
67.543	11.718
68.532	14.406
69.522	16.032
70.512	17.161
71.501	19.034
72.491	21.081
73.481	23.398
74.47	25.08
75.46	26.17
76.45	27.594
77.44	28.539
78.429	29.33
79.419	30.183
80.409	30.991
81.398	31.695
82.388	33.389
83.378	33.258
84.368	33.303
85.357	33.886
86.347	33.813
87.337	33.734
88.326	33.676
89.316	34.099
90.306	34.198
91.296	33.524
92.285	33.023
93.275	32.962
94.265	33.009
95.254	33.046
96.244	33.132
97.234	33.206
98.223	33.108
99.213	32.818

## Sheet: Sheet4
0.41121	27.476
1.4036	27.081
2.396	26.466
3.3884	25.627
4.3808	24.646
5.3732	23.557
6.3656	22.406
7.3581	20.966
8.3505	19.688
9.3429	18.362
10.335	17.047
11.328	15.74
12.32	14.427
13.312	13.167
14.305	11.916
15.297	10.777
16.29	9.7213
17.282	8.6815
18.275	7.6577
19.267	6.6892
20.259	5.7379
21.252	4.761
22.244	3.8511
23.237	2.9808
24.229	2.05
25.221	1.1679
26.214	0.227
27.206	-0.68006
28.199	-1.5857
29.191	-2.462
30.183	-3.3304
31.176	-4.1623
32.168	-4.836
33.161	-5.5041
34.153	-6.5775
35.145	-7.3746
36.138	-8.1215
37.13	-8.8846
38.123	-9.5918
39.115	-10.284
40.107	-10.954
41.1	-11.584
42.092	-12.173
43.085	-12.707
44.077	-13.142
45.069	-13.557
46.062	-13.856
47.054	-13.988
48.047	-14.004
49.039	-13.826
50.031	-13.36
51.024	-12.685
52.016	-11.711
53.009	-10.709
54.001	-9.4804
54.993	-8.0306
55.986	-6.8298
56.978	-4.7442
57.971	-2.7466
58.963	-0.80446
59.956	0.98182
60.948	2.9741
61.94	4.9227
62.933	6.6576
63.925	8.4284
64.918	10.133
65.91	11.754
66.902	13.347
67.895	14.869
68.887	16.33
69.88	17.724
70.872	19.115
71.864	20.469
72.857	21.835
73.849	23.168
74.842	24.36
75.834	25.476
76.826	26.738
77.819	27.847
78.811	28.739
79.804	29.495
80.796	30.131
81.788	30.67
82.781	31.151
83.773	31.5
84.766	31.609
85.758	31.711
86.75	31.727
87.743	31.513
88.735	31.234
89.728	30.916
90.72	30.55
91.712	30.419
92.705	30.294
93.697	30.19
94.69	29.88
95.682	29.757
96.675	29.536
97.667	29.374
98.659	29.292
99.652	29.026

## Sheet: Sheet5
0.65545	17.44
1.6411	17.125
2.6267	17.184
3.6123	17.475
4.598	17.738
5.5836	18.091
6.5692	18.443
7.5548	18.489
8.5405	18.185
9.5261	18.021
10.512	18.183
11.497	18.495
12.483	18.314
13.469	17.814
14.454	17.664
15.44	17.081
16.425	16.477
17.411	15.788
18.397	15.447
19.382	15.691
20.368	15.545
21.354	15.136
22.339	14.743
23.325	14.141
24.31	13.489
25.296	12.802
26.282	11.806
27.267	10.736
28.253	9.7157
29.239	9.4392
30.224	8.9914
31.21	8.3903
32.196	8.5856
33.181	8.3277
34.167	8.1754
35.152	8.0468
36.138	8.1599
37.124	8.4046
38.109	8.8076
39.095	9.1004
40.081	9.2836
41.066	10.176
42.052	11.148
43.037	11.589
44.023	12.681
45.009	13.805
45.994	16.042
46.98	17.224
47.966	19.321
48.951	21.874
49.937	23.076
50.922	25.191
51.908	29.034
52.894	31.434
53.879	34.345
54.865	36.887
55.851	40.513
56.836	43.207
57.822	45.49
58.807	48.589
59.793	50.643
60.779	52.288
61.764	53.647
62.75	55.698
63.736	57.153
64.721	57.952
65.707	58.663
66.692	59.271
67.678	60.24
68.664	60.426
69.649	59.661
70.635	59.87
71.621	59.504
72.606	58.373
73.592	57.531
74.577	56.486
75.563	53.926
76.549	51.89
77.534	49.406
78.52	46.994
79.506	43.853
80.491	41.241
81.477	39.217
82.462	35.795
83.448	32.409
84.434	29.267
85.419	27.624
86.405	25.29
87.391	23.82
88.376	22.354
89.362	20.142
90.347	18.535
91.333	17.889
92.319	17.164
93.304	16.459
94.29	16.676
95.276	16.491
96.261	16.292
97.247	15.607
98.232	15.283
99.218	15.75

## Sheet: Sheet6
0.31638	14.652
1.3136	14.809
2.3108	14.926
3.3081	15.104
4.3053	15.293
5.3025	15.524
6.2998	15.734
7.297	15.94
8.2942	16.116
9.2915	16.243
10.289	16.329
11.286	16.428
12.283	16.462
13.28	16.505
14.278	16.573
15.275	16.607
16.272	16.635
17.269	16.612
18.267	16.592
19.264	16.293
20.261	15.96
21.258	15.566
22.256	15.106
23.253	14.595
24.25	14.091
25.247	13.523
26.244	12.882
27.242	12.384
28.239	11.862
29.236	11.426
30.233	11.078
31.231	10.89
32.228	10.709
33.225	10.628
34.222	10.957
35.22	11.271
36.217	11.58
37.214	12.012
38.211	12.56
39.208	13.206
40.206	13.964
41.203	14.829
42.2	15.818
43.197	16.95
44.195	18.219
45.192	19.637
46.189	21.215
47.186	22.959
48.184	24.874
49.181	26.912
50.178	28.876
51.175	31.674
52.173	34.18
53.17	37.08
54.167	40.017
55.164	43.001
56.161	45.771
57.159	48.822
58.156	51.653
59.153	54.086
60.15	56.257
61.148	58.178
62.145	59.839
63.142	61.18
64.139	62.239
65.137	62.941
66.134	63.323
67.131	63.35
68.128	63.004
69.125	62.389
70.123	61.42
71.12	60.233
72.117	58.836
73.114	57.185
74.112	55.279
75.109	53.378
76.106	50.554
77.103	47.878
78.101	44.933
79.098	41.807
80.095	38.655
81.092	35.458
82.09	32.242
83.087	29.014
84.084	26.028
85.081	22.896
86.078	20.083
87.076	17.708
88.073	15.534
89.07	13.662
90.067	12.067
91.065	10.805
92.062	9.8472
93.059	9.0712
94.056	8.5144
95.054	8.181
96.051	8.0259
97.048	8.0123
98.045	8.0484
99.042	8.0815
100.04	8.2333
