# Supplementary material for: Gait assessment using a 2D video-based motion analysis app in healthy subjects and subjects with lower limb amputation – A pilot study
Source: PLoS One. 2025 May 30;20(5):e0324499. doi: 10.1371/journal.pone.0324499 (PMC12124523; doi:10.1371/journal.pone.0324499)
Supplement: S1 Table — Raw data of all trials (M##) of the healthy subjects (0##) from the gait analysis recorded with the Orthelligent App (OV) and with the Qualisys system (Qual). (ZIP) [file pone.0324499.s001.zip › Subjects_healty_all_trials/004_OV_OME3.xlsx]

## Sheet: Sheet1
0.79492	-1.6607
1.7794	-1.7053
2.7639	-1.8159
3.7484	-1.7752
4.7329	-1.3528
5.7174	-1.2843
6.7019	-1.019
7.6864	-0.67414
8.6708	-0.36184
9.6553	0.18719
10.64	0.7328
11.624	1.2599
12.609	2.256
13.593	2.7416
14.578	4.1796
15.562	4.9721
16.547	5.6511
17.531	6.3142
18.516	6.5287
19.5	7.132
20.485	7.9551
21.469	8.3844
22.454	8.8768
23.438	9.0226
24.423	9.22
25.407	9.7108
26.392	10.545
27.376	11.377
28.361	11.827
29.345	12.184
30.33	12.108
31.314	12.454
32.299	13.042
33.283	13.703
34.268	14.343
35.252	15.137
36.237	16.131
37.221	17.431
38.206	17.926
39.19	18.552
40.175	19.078
41.159	19.445
42.144	20.072
43.128	20.076
44.113	20.094
45.097	20.072
46.081	19.427
47.066	18.385
48.05	17.607
49.035	15.974
50.019	12.982
51.004	11.247
51.988	9.2188
52.973	6.4027
53.957	4.7247
54.942	2.2504
55.926	-0.74351
56.911	-2.4005
57.895	-3.1348
58.88	-4.8848
59.864	-5.3785
60.849	-5.5236
61.833	-5.569
62.818	-5.5991
63.802	-4.6702
64.787	-3.5868
65.771	-2.0854
66.756	-1.5659
67.74	-0.6741
68.725	0.51047
69.709	1.165
70.694	1.0036
71.678	1.4317
72.663	1.9047
73.647	2.4899
74.632	2.6318
75.616	2.7162
76.601	2.7368
77.585	2.7388
78.57	2.5978
79.554	2.3396
80.539	2.1842
81.523	2.002
82.508	1.8197
83.492	1.3556
84.477	1.1951
85.461	0.8433
86.446	0.46299
87.43	0.22658
88.415	0.28818
89.399	0.090696
90.384	0.056656
91.368	0.00056389
92.353	0.033122
93.337	0.080779
94.322	0.49372
95.306	0.64763
96.291	0.69788
97.275	0.48491
98.259	0.2205
99.244	0.067515

## Sheet: Sheet2
0.31163	-3.04
1.3069	-3.0569
2.3022	-3.094
3.2975	-3.1138
4.2928	-3.1013
5.2881	-3.0615
6.2834	-3.0264
7.2787	-2.8274
8.274	-2.5359
9.2693	-2.1137
10.265	-1.6018
11.26	-1.0349
12.255	-0.38056
13.25	0.25913
14.246	0.96556
15.241	1.6832
16.236	2.3972
17.232	3.1138
18.227	3.8038
19.222	4.4753
20.217	5.1271
21.213	5.7666
22.208	6.3691
23.203	6.9545
24.199	7.5332
25.194	8.0903
26.189	8.6138
27.185	9.138
28.18	9.6775
29.175	10.221
30.17	10.782
31.166	11.387
32.161	12.036
33.156	12.688
34.152	13.292
35.147	14.168
36.142	14.94
37.137	15.715
38.133	16.468
39.128	17.186
40.123	17.814
41.119	18.349
42.114	18.766
43.109	19
44.105	19.026
45.1	18.773
46.095	18.245
47.09	17.333
48.086	16.061
49.081	14.397
50.076	12.73
51.072	10.059
52.067	7.6548
53.062	5.2005
54.057	2.7934
55.053	0.57594
56.048	-1.6202
57.043	-3.2581
58.039	-4.6109
59.034	-5.7645
60.029	-6.4929
61.025	-6.8645
62.02	-6.883
63.015	-6.5478
64.01	-5.9551
65.006	-5.1908
66.001	-4.2769
66.996	-3.3259
67.992	-2.39
68.987	-1.5205
69.982	-0.71804
70.977	0.02582
71.973	0.68063
72.968	1.2685
73.963	1.7338
74.959	1.8652
75.954	2.3107
76.949	2.5672
77.945	2.593
78.94	2.4011
79.935	2.0183
80.93	1.5371
81.926	0.94936
82.921	0.35925
83.916	-0.20335
84.912	-0.70417
85.907	-1.0807
86.902	-1.4759
87.897	-1.7671
88.893	-1.9954
89.888	-2.1699
90.883	-2.2747
91.879	-2.2748
92.874	-2.179
93.869	-1.9662
94.865	-1.7484
95.86	-1.5487
96.855	-1.386
97.85	-1.2703
98.846	-1.2415
99.841	-1.2992

## Sheet: Sheet3
0.094321	27.859
1.0893	27.25
2.0842	26.953
3.0791	25.992
4.0741	25.459
5.069	24.215
6.0639	23.577
7.0589	21.727
8.0538	20.393
9.0487	18.786
10.044	17.673
11.039	16.696
12.034	14.383
13.028	13.707
14.023	13.183
15.018	10.769
16.013	9.9325
17.008	8.7269
18.003	7.5285
18.998	5.9567
19.993	5.0849
20.988	4.0694
21.983	3.7405
22.978	2.0918
23.973	1.4007
24.968	-0.51771
25.963	-2.1617
26.958	-2.3725
27.952	-3.6015
28.947	-5.5784
29.942	-6.518
30.937	-6.9768
31.932	-8.0582
32.927	-8.9524
33.922	-9.3614
34.917	-9.8314
35.912	-10.273
36.907	-11.048
37.902	-11.401
38.897	-11.906
39.892	-13.12
40.887	-13.614
41.882	-13.857
42.876	-13.917
43.871	-14.794
44.866	-15.264
45.861	-15.266
46.856	-15.044
47.851	-14.977
48.846	-14.942
49.841	-14.247
50.836	-13.526
51.831	-13.122
52.826	-11.984
53.821	-11.34
54.816	-9.8946
55.811	-8.4982
56.805	-7.1476
57.8	-4.6474
58.795	-4.3439
59.79	-2.1328
60.785	-1.1932
61.78	1.4146
62.775	3.135
63.77	4.6559
64.765	7.2255
65.76	10.132
66.755	12.292
67.75	14.061
68.745	15.592
69.74	17.492
70.735	19.85
71.729	21.497
72.724	23.27
73.719	25.273
74.714	26.516
75.709	27.868
76.704	29.233
77.699	30.487
78.694	30.982
79.689	31.593
80.684	31.712
81.679	32.515
82.674	32.69
83.669	32.65
84.664	32.603
85.659	31.759
86.653	31.939
87.648	32.136
88.643	31.344
89.638	31.495
90.633	31.389
91.628	31.192
92.623	31.06
93.618	30.924
94.613	30.857
95.608	30.734
96.603	30.597
97.598	30.558
98.593	30.52
99.588	29.88

## Sheet: Sheet4
0.11698	27.364
1.1109	26.933
2.1048	26.292
3.0986	25.433
4.0925	24.344
5.0864	23.397
6.0803	21.926
7.0742	20.572
8.0681	19.175
9.062	17.761
10.056	16.399
11.05	15.071
12.044	13.829
13.038	12.636
14.031	11.539
15.025	10.502
16.019	9.5559
17.013	8.6553
18.007	7.7876
19.001	6.9208
19.995	6.089
20.989	5.2627
21.983	4.3964
22.976	3.5135
23.97	2.5987
24.964	1.6632
25.958	0.69541
26.952	-0.23298
27.946	-1.1972
28.94	-2.1463
29.934	-3.0903
30.928	-4.0164
31.921	-4.936
32.915	-5.8877
33.909	-6.8853
34.903	-7.5806
35.897	-8.4284
36.891	-9.2314
37.885	-9.9869
38.879	-10.693
39.873	-11.347
40.866	-11.928
41.86	-12.453
42.854	-12.894
43.848	-13.222
44.842	-13.415
45.836	-13.445
46.83	-13.398
47.824	-13.135
48.818	-12.754
49.811	-12.27
50.805	-11.563
51.799	-10.668
52.793	-9.6148
53.787	-8.3309
54.781	-6.9698
55.775	-5.4448
56.769	-3.9058
57.763	-2.2643
58.756	-0.60512
59.75	1.0366
60.744	2.7343
61.738	4.4387
62.732	6.2136
63.726	7.906
64.72	9.5962
65.714	11.193
66.708	12.779
67.701	14.261
68.695	15.76
69.689	17.226
70.683	18.634
71.677	20.058
72.671	21.445
73.665	22.737
74.659	23.769
75.653	25.073
76.646	26.164
77.64	27.075
78.634	27.904
79.628	28.597
80.622	29.223
81.616	29.724
82.61	30.144
83.604	30.343
84.598	30.482
85.591	30.521
86.585	30.504
87.579	30.367
88.573	30.258
89.567	30.085
90.561	29.876
91.555	29.691
92.549	29.502
93.543	29.373
94.536	29.205
95.53	29.133
96.524	28.991
97.518	28.946
98.512	28.918
99.506	28.988

## Sheet: Sheet5
0.39222	16.494
1.3794	16.922
2.3667	17.164
3.3539	17.334
4.3411	17.152
5.3283	17.198
6.3155	17.869
7.3027	17.851
8.29	17.299
9.2772	17.585
10.264	17.212
11.252	16.972
12.239	17.088
13.226	16.635
14.213	16.829
15.2	16.435
16.188	16.184
17.175	16.133
18.162	15.784
19.149	15.555
20.137	15.213
21.124	14.604
22.111	14.285
23.098	13.951
24.085	12.607
25.073	11.473
26.06	10.718
27.047	10.093
28.034	9.5378
29.022	9.0988
30.009	9.0215
30.996	8.0813
31.983	8.1923
32.97	8.041
33.958	8.338
34.945	8.3569
35.932	8.5222
36.919	8.7436
37.906	9.0105
38.894	9.7563
39.881	10.466
40.868	11.072
41.855	11.715
42.843	12.817
43.83	13.775
44.817	15.944
45.804	16.832
46.791	18.77
47.779	20.991
48.766	23.112
49.753	25.913
50.74	27.514
51.728	31.058
52.715	33.976
53.702	36.289
54.689	39.016
55.676	42.404
56.664	45.05
57.651	47.931
58.638	50.16
59.625	52.087
60.612	53.903
61.6	55.462
62.587	56.91
63.574	58.164
64.561	59.256
65.549	60.508
66.536	61.567
67.523	61.543
68.51	61.636
69.497	61.257
70.485	61.178
71.472	60.354
72.459	59.468
73.446	58.263
74.434	55.92
75.421	53.48
76.408	51.066
77.395	48.074
78.382	45.113
79.37	40.262
80.357	37.115
81.344	34.919
82.331	30.793
83.318	26.644
84.306	23.886
85.293	19.564
86.28	17.515
87.267	15.983
88.255	14.618
89.242	12.209
90.229	11.849
91.216	10.031
92.203	9.951
93.191	9.7116
94.178	9.8054
95.165	9.605
96.152	9.3039
97.139	10.224
98.127	10.422
99.114	10.483

## Sheet: Sheet6
0.27835	15.862
1.2735	15.788
2.2687	15.869
3.2639	15.968
4.2591	16.15
5.2543	16.356
6.2495	16.328
7.2447	16.413
8.2399	16.434
9.235	16.196
10.23	16.092
11.225	15.975
12.221	15.935
13.216	15.933
14.211	16.006
15.206	16.073
16.201	16.13
17.197	16.258
18.192	16.321
19.187	16.375
20.182	16.286
21.177	16.123
22.172	15.77
23.168	15.345
24.163	14.821
25.158	14.263
26.153	13.709
27.148	13.137
28.144	12.549
29.139	11.945
30.134	11.418
31.129	10.976
32.124	10.639
33.12	10.519
34.115	10.563
35.11	10.498
36.105	10.632
37.1	10.94
38.095	11.357
39.091	11.909
40.086	12.621
41.081	13.49
42.076	14.553
43.071	15.791
44.067	17.245
45.062	18.822
46.057	20.549
47.052	22.36
48.047	24.343
49.043	26.351
50.038	28.382
51.033	30.992
52.028	33.631
53.023	36.409
54.018	39.323
55.014	42.209
56.009	45.106
57.004	47.76
57.999	50.405
58.994	52.895
59.99	55.187
60.985	57.216
61.98	59.017
62.975	60.49
63.97	61.656
64.966	62.527
65.961	63.042
66.956	63.293
67.951	63.217
68.946	62.867
69.941	62.215
70.937	61.382
71.932	60.288
72.927	58.926
73.922	57.291
74.917	55.079
75.913	52.99
76.908	50.375
77.903	47.621
78.898	44.71
79.893	41.566
80.889	38.339
81.884	35.08
82.879	31.807
83.874	28.509
84.869	25.629
85.864	22.369
86.86	19.553
87.855	17.272
88.85	15.193
89.845	13.369
90.84	11.852
91.836	10.66
92.831	9.7575
93.826	9.0573
94.821	8.5549
95.816	8.2333
96.812	8.0305
97.807	7.9287
98.802	7.8576
99.797	7.9833
