# Supplementary material for: Gait assessment using a 2D video-based motion analysis app in healthy subjects and subjects with lower limb amputation – A pilot study
Source: PLoS One. 2025 May 30;20(5):e0324499. doi: 10.1371/journal.pone.0324499 (PMC12124523; doi:10.1371/journal.pone.0324499)
Supplement: S1 Table — Raw data of all trials (M##) of the healthy subjects (0##) from the gait analysis recorded with the Orthelligent App (OV) and with the Qualisys system (Qual). (ZIP) [file pone.0324499.s001.zip › Subjects_healty_all_trials/004_Qual_M1.xlsx]

## Sheet: Tabelle1
	D:\Qualisys\2024_Orthelligent\Data\P004\Laufband1ms0001,c3d	D:\Qualisys\2024_Orthelligent\Data\P004\Laufband1ms0001,c3d	D:\Qualisys\2024_Orthelligent\Data\P004\Laufband1ms0001,c3d	D:\Qualisys\2024_Orthelligent\Data\P004\Laufband1ms0001,c3d	D:\Qualisys\2024_Orthelligent\Data\P004\Laufband1ms0001,c3d	D:\Qualisys\2024_Orthelligent\Data\P004\Laufband1ms0001,c3d	D:\Qualisys\2024_Orthelligent\Data\P004\Laufband1ms0001,c3d	D:\Qualisys\2024_Orthelligent\Data\P004\Laufband1ms0001,c3d	D:\Qualisys\2024_Orthelligent\Data\P004\Laufband1ms0001,c3d	D:\Qualisys\2024_Orthelligent\Data\P004\Laufband1ms0001,c3d	D:\Qualisys\2024_Orthelligent\Data\P004\Laufband1ms0001,c3d	D:\Qualisys\2024_Orthelligent\Data\P004\Laufband1ms0001,c3d	D:\Qualisys\2024_Orthelligent\Data\P004\Laufband1ms0001,c3d	D:\Qualisys\2024_Orthelligent\Data\P004\Laufband1ms0001,c3d	D:\Qualisys\2024_Orthelligent\Data\P004\Laufband1ms0001,c3d	D:\Qualisys\2024_Orthelligent\Data\P004\Laufband1ms0001,c3d	D:\Qualisys\2024_Orthelligent\Data\P004\Laufband1ms0001,c3d	D:\Qualisys\2024_Orthelligent\Data\P004\Laufband1ms0001,c3d	D:\Qualisys\2024_Orthelligent\Data\P004\Laufband1ms0001,c3d	D:\Qualisys\2024_Orthelligent\Data\P004\Laufband1ms0001,c3d	D:\Qualisys\2024_Orthelligent\Data\P004\Laufband1ms0001,c3d	D:\Qualisys\2024_Orthelligent\Data\P004\Laufband1ms0001,c3d	D:\Qualisys\2024_Orthelligent\Data\P004\Laufband1ms0001,c3d	D:\Qualisys\2024_Orthelligent\Data\P004\Laufband1ms0001,c3d	D:\Qualisys\2024_Orthelligent\Data\P004\Laufband1ms0001,c3d	D:\Qualisys\2024_Orthelligent\Data\P004\Laufband1ms0001,c3d	D:\Qualisys\2024_Orthelligent\Data\P004\Laufband1ms0001,c3d	D:\Qualisys\2024_Orthelligent\Data\P004\Laufband1ms0001,c3d	D:\Qualisys\2024_Orthelligent\Data\P004\Laufband1ms0001,c3d	D:\Qualisys\2024_Orthelligent\Data\P004\Laufband1ms0001,c3d	D:\Qualisys\2024_Orthelligent\Data\P004\Laufband1ms0001,c3d	D:\Qualisys\2024_Orthelligent\Data\P004\Laufband1ms0001,c3d	D:\Qualisys\2024_Orthelligent\Data\P004\Laufband1ms0001,c3d	D:\Qualisys\2024_Orthelligent\Data\P004\Laufband1ms0001,c3d	D:\Qualisys\2024_Orthelligent\Data\P004\Laufband1ms0001,c3d	D:\Qualisys\2024_Orthelligent\Data\P004\Laufband1ms0001,c3d	D:\Qualisys\2024_Orthelligent\Data\P004\Laufband1ms0001,c3d
	Left Ankle Mean Angle	Left Ankle Mean Angle	Left Knee Mean Angle	Left Knee Mean Angle	Left Hip Mean Angle	Left Hip Mean Angle	Right Ankle Mean Angle	Right Ankle Mean Angle	Right Knee Mean Angle	Right Knee Mean Angle	Right Hip Mean Angle	Right Hip Mean Angle	Speed	Left_Strides_Per_Minute_Count	Left_Strides_Per_Minute_Mean	Left_Strides_Per_Minute_StdDev	Right_Strides_Per_Minute_Count	Right_Strides_Per_Minute_Mean	Right_Strides_Per_Minute_StdDev	Left_Stride_Length_Count	Left_Stride_Length_Mean	Left_Stride_Length_StdDev	Right_Stride_Length_Count	Right_Stride_Length_Mean	Right_Stride_Length_StdDev	Left_Cycle_Time_Count	Left_Cycle_Time_Mean	Left_Cycle_Time_StdDev	Right_Cycle_Time_Count	Right_Cycle_Time_Mean	Right_Cycle_Time_StdDev	Left_Stance_Time_Count	Left_Stance_Time_Mean	Left_Stance_Time_StdDev	Right_Stance_Time_Count	Right_Stance_Time_Mean	Right_Stance_Time_StdDev
	P2D	P2D	P2D	P2D	P2D	P2D	P2D	P2D	P2D	P2D	P2D	P2D	METRIC	METRIC	METRIC	METRIC	METRIC	METRIC	METRIC	METRIC	METRIC	METRIC	METRIC	METRIC	METRIC	METRIC	METRIC	METRIC	METRIC	METRIC	METRIC	METRIC	METRIC	METRIC	METRIC	METRIC	METRIC
	ORIGINAL	ORIGINAL	ORIGINAL	ORIGINAL	ORIGINAL	ORIGINAL	ORIGINAL	ORIGINAL	ORIGINAL	ORIGINAL	ORIGINAL	ORIGINAL	TEMPORAL_DISTANCE	TEMPORAL_DISTANCE	TEMPORAL_DISTANCE	TEMPORAL_DISTANCE	TEMPORAL_DISTANCE	TEMPORAL_DISTANCE	TEMPORAL_DISTANCE	TEMPORAL_DISTANCE	TEMPORAL_DISTANCE	TEMPORAL_DISTANCE	TEMPORAL_DISTANCE	TEMPORAL_DISTANCE	TEMPORAL_DISTANCE	TEMPORAL_DISTANCE	TEMPORAL_DISTANCE	TEMPORAL_DISTANCE	TEMPORAL_DISTANCE	TEMPORAL_DISTANCE	TEMPORAL_DISTANCE	TEMPORAL_DISTANCE	TEMPORAL_DISTANCE	TEMPORAL_DISTANCE	TEMPORAL_DISTANCE	TEMPORAL_DISTANCE	TEMPORAL_DISTANCE
ITEM	X	Y	X	Y	X	Y	X	Y	X	Y	X	Y	X	X	X	X	X	X	X	X	X	X	X	X	X	X	X	X	X	X	X	X	X	X	X	X	X
1	1	1.49314	1	-9.4908	1	37.4541	1	1.84308	1	-9.21669	1	37.1152	0.99946	28	53.4707	0.7486	28	53.4613	0.71276	28	1.12179	0.02506	28	1.12183	0.02439	28	1.12232	0.01566	28	1.1225	0.01494	28	0.75286	0.01308	28	0.74429	0.01095
2	2	1.34074	2	-9.67391	2	37.472	2	1.78634	2	-8.96318	2	36.8552
3	3	1.03966	3	-10.1937	3	37.4672	3	1.509	3	-9.03459	3	36.5989
4	4	0.53798	4	-10.9557	4	37.4302	4	0.94965	4	-9.33752	4	36.3354
5	5	-0.18701	5	-11.8529	5	37.3554	5	0.11042	5	-9.75593	5	36.049
6	6	-1.10285	6	-12.7959	6	37.2459	6	-0.92096	6	-10.1889	6	35.7266
7	7	-2.0872	7	-13.7421	7	37.1119	7	-1.97404	7	-10.592	7	35.3642
8	8	-2.93454	8	-14.7025	8	36.9627	8	-2.84281	8	-10.9939	8	34.9685
9	9	-3.42151	9	-15.7097	9	36.7962	9	-3.35754	9	-11.4599	9	34.5535
10	10	-3.41022	10	-16.7624	10	36.5931	10	-3.44876	10	-12.0239	10	34.1285
11	11	-2.91929	11	-17.7955	11	36.319	11	-3.16097	11	-12.6444	11	33.6827
12	12	-2.09359	12	-18.7069	12	35.9371	12	-2.60826	12	-13.2234	12	33.2279
13	13	-1.10897	13	-19.4143	13	35.4269	13	-1.90823	13	-13.6632	13	32.6721
14	14	-0.10653	14	-19.8922	14	34.7939	14	-1.16002	14	-13.9149	14	32.0214
15	15	0.8188	15	-20.1702	15	34.0651	15	-0.43808	15	-13.9965	15	31.2818
16	16	1.61198	16	-20.308	16	33.2741	16	0.20626	16	-13.9709	16	30.4897
17	17	2.25551	17	-20.366	17	32.4484	17	0.74748	17	-13.909	17	29.6627
18	18	2.76753	18	-20.383	18	31.6026	18	1.18944	18	-13.8654	18	28.8142
19	19	3.18817	19	-20.3673	19	30.7391	19	1.5639	19	-13.8553	19	27.9726
20	20	3.557	20	-20.3038	20	29.8518	20	1.91632	20	-13.8624	20	27.1343
21	21	3.90071	21	-20.1681	21	28.9325	21	2.28579	21	-13.8535	21	26.2939
22	22	4.23569	22	-19.94	22	27.9741	22	2.69256	22	-13.7939	22	25.4195
23	23	4.5735	23	-19.6075	23	26.972	23	3.13527	23	-13.6571	23	24.5071
24	24	4.92058	24	-19.1685	24	25.9252	24	3.60021	24	-13.4319	24	23.5495
25	25	5.27402	25	-18.6322	25	24.8394	25	4.06925	25	-13.1256	25	22.5514
26	26	5.62115	26	-18.0203	26	23.7289	26	4.52616	26	-12.7628	26	21.5291
27	27	5.94534	27	-17.3633	27	22.6142	27	4.96078	27	-12.3773	27	20.5055
28	28	6.23436	28	-16.6928	28	21.5159	28	5.37106	28	-12.0014	28	19.5016
29	29	6.48624	29	-16.0355	29	20.4502	29	5.76228	29	-11.6592	29	18.5327
30	30	6.71034	30	-15.4099	30	19.4267	30	6.14502	30	-11.366	30	17.6079
31	31	6.9228	31	-14.8266	31	18.4491	31	6.53281	31	-11.1313	31	16.731
32	32	7.14045	32	-14.2892	32	17.517	32	6.9385	32	-10.9596	32	15.9021
33	33	7.37654	33	-13.7976	33	16.6275	33	7.36961	33	-10.8497	33	15.1167
34	34	7.63916	34	-13.3506	34	15.7764	34	7.82679	34	-10.7934	34	14.3668
35	35	7.93142	35	-12.9469	35	14.9582	35	8.3063	35	-10.7785	35	13.6419
36	36	8.25244	36	-12.5866	36	14.1664	36	8.80267	36	-10.7916	36	12.9302
37	37	8.59863	37	-12.2718	37	13.3946	37	9.31052	37	-10.8222	37	12.2194
38	38	8.96622	38	-12.0066	38	12.6368	38	9.82619	38	-10.866	38	11.5
39	39	9.35299	39	-11.7958	39	11.887	39	10.3483	39	-10.9267	39	10.7677
40	40	9.75746	40	-11.6443	40	11.141	40	10.8771	40	-11.0153	40	10.0255
41	41	10.1783	41	-11.5585	41	10.4002	41	11.414	41	-11.1486	41	9.28414
42	42	10.6145	42	-11.546	42	9.67208	42	11.9594	42	-11.3455	42	8.5605
43	43	11.0655	43	-11.6155	43	8.97004	43	12.512	43	-11.6224	43	7.87459
44	44	11.5301	44	-11.7759	44	8.31053	44	13.0664	44	-11.9894	44	7.24517
45	45	12.0043	45	-12.0339	45	7.70922	45	13.613	45	-12.4476	45	6.68458
46	46	12.4796	46	-12.3933	46	7.17741	46	14.1387	46	-12.9903	46	6.19639
47	47	12.9427	47	-12.8523	47	6.71896	47	14.6287	47	-13.6068	47	5.77586
48	48	13.3756	48	-13.4038	48	6.32891	48	15.0678	48	-14.2861	48	5.41207
49	49	13.7574	49	-14.0359	49	5.99482	49	15.4425	49	-15.0214	49	5.09145
50	50	14.0664	50	-14.7355	50	5.7006	50	15.7413	50	-15.8115	50	4.80203
51	51	14.2819	51	-15.4919	51	5.43079	51	15.9535	51	-16.6631	51	4.53716
52	52	14.3843	52	-16.3005	52	5.17515	52	16.0666	52	-17.5903	52	4.29888
53	53	14.353	53	-17.1655	53	4.9329	53	16.0626	53	-18.6147	53	4.09988
54	54	14.1637	54	-18.1021	54	4.71493	54	15.9148	54	-19.7638	54	3.963
55	55	13.7845	55	-19.1359	55	4.54359	55	15.5859	55	-21.069	55	3.91778
56	56	13.1754	56	-20.3011	56	4.44983	56	15.0277	56	-22.5617	56	3.99465
57	57	12.2872	57	-21.6362	57	4.46666	57	14.1829	57	-24.2678	57	4.2181
58	58	11.0622	58	-23.1769	58	4.6217	58	12.989	58	-26.2006	58	4.60147
59	59	9.4389	59	-24.946	59	4.93222	59	11.3855	59	-28.3555	59	5.14652
60	60	7.36634	60	-26.9474	60	5.40474	60	9.33208	60	-30.7113	60	5.84708
61	61	4.82701	61	-29.1665	61	6.03815	61	6.8344	61	-33.2382	61	6.69385
62	62	1.8602	62	-31.5768	62	6.82514	62	3.97414	62	-35.9072	62	7.67721
63	63	-1.41641	63	-34.1516	63	7.80018	63	0.93248	63	-38.6983	63	8.78791
64	64	-4.79168	64	-36.8641	64	8.89372	64	-2.01522	64	-41.6048	64	10.0184
65	65	-7.96822	65	-39.7022	65	10.1168	65	-4.54768	65	-44.6263	65	11.3637
66	66	-10.6107	66	-42.6647	66	11.4677	66	-6.37103	66	-47.7522	66	12.8209
67	67	-12.4137	67	-45.7407	67	12.9568	67	-7.28342	67	-50.9472	67	14.3862
68	68	-13.1609	68	-48.8939	68	14.5548	68	-7.22796	68	-54.1448	68	16.0529
69	69	-12.7833	69	-52.0664	69	16.2524	69	-6.33702	69	-57.2508	69	17.8083
70	70	-11.414	70	-55.1647	70	18.0379	70	-4.92334	70	-60.1564	70	19.633
71	71	-9.37785	71	-58.0872	71	19.9132	71	-3.37253	71	-62.7546	71	21.5013
72	72	-7.09692	72	-60.7183	72	21.8033	72	-1.98985	72	-64.9574	72	23.3802
73	73	-4.93259	73	-62.9718	73	23.6939	73	-0.91588	73	-66.7065	73	25.2308
74	74	-3.0872	74	-64.7853	74	25.5408	74	-0.14518	74	-67.9739	74	27.0151
75	75	-1.59964	75	-66.1278	75	27.3056	75	0.40721	75	-68.758	75	28.7031
76	76	-0.40823	76	-66.9942	76	28.9626	76	0.84482	76	-69.0761	76	30.2768
77	77	0.58188	77	-67.3954	77	30.4998	77	1.2503	77	-68.9559	77	31.7299
78	78	1.4532	78	-67.349	78	31.9153	78	1.66994	78	-68.4269	78	33.0646
79	79	2.25688	79	-66.8736	79	33.2123	79	2.11881	79	-67.5164	79	34.2873
80	80	3.01479	80	-65.9869	80	34.3956	80	2.59295	80	-66.2488	80	35.4057
81	81	3.72905	81	-64.7051	81	35.4688	81	3.07838	81	-64.6456	81	36.426
82	82	4.39215	82	-63.0423	82	36.4322	82	3.55689	82	-62.7259	82	37.3509
83	83	4.99638	83	-61.0098	83	37.2817	83	4.00901	83	-60.5049	83	38.1791
84	84	5.53534	84	-58.6159	84	38.0098	84	4.41654	84	-57.994	84	38.9046
85	85	5.99877	85	-55.8676	85	38.6068	85	4.76401	85	-55.2033	85	39.5174
86	86	6.3694	86	-52.7756	86	39.0627	86	5.03642	86	-52.1447	86	40.0053
87	87	6.6228	87	-49.3602	87	39.3688	87	5.21521	87	-48.8352	87	40.3559
88	88	6.72868	88	-45.6563	88	39.5194	88	5.27828	88	-45.3001	88	40.559
89	89	6.65665	89	-41.7162	89	39.5159	89	5.20543	89	-41.5768	89	40.6099
90	90	6.38652	90	-37.6119	90	39.3707	90	4.9862	90	-37.719	90	40.5144
91	91	5.92274	91	-33.4368	91	39.1098	91	4.62842	91	-33.8002	91	40.2923
92	92	5.30149	92	-29.3029	92	38.7723	92	4.15972	92	-29.9113	92	39.9763
93	93	4.58321	93	-25.3332	93	38.4068	93	3.62211	93	-26.1533	93	39.6058
94	94	3.83764	94	-21.6505	94	38.0633	94	3.06685	94	-22.6265	94	39.2193
95	95	3.13238	95	-18.365	95	37.7839	95	2.55057	95	-19.4206	95	38.8466
96	96	2.52615	96	-15.564	96	37.5928	96	2.12855	96	-16.6058	96	38.5044
97	97	2.06181	97	-13.3013	97	37.4922	97	1.84388	97	-14.2267	97	38.1951
98	98	1.756	98	-11.5927	98	37.4647	98	1.71459	98	-12.3012	98	37.9111
99	99	1.58991	99	-10.4192	99	37.4822	99	1.72244	99	-10.8253	99	37.6408
100	100	1.50788	100	-9.74143	100	37.5161	100	1.8085	100	-9.78359	100	37.376
101	101	1.42916	101	-9.51407	101	37.546	101	1.87968	101	-9.15553	101	37.1151
