# Supplementary material for: Gait assessment using a 2D video-based motion analysis app in healthy subjects and subjects with lower limb amputation – A pilot study
Source: PLoS One. 2025 May 30;20(5):e0324499. doi: 10.1371/journal.pone.0324499 (PMC12124523; doi:10.1371/journal.pone.0324499)
Supplement: S1 Table — Raw data of all trials (M##) of the healthy subjects (0##) from the gait analysis recorded with the Orthelligent App (OV) and with the Qualisys system (Qual). (ZIP) [file pone.0324499.s001.zip › Subjects_healty_all_trials/004_Qual_M14.xlsx]

## Sheet: Tabelle1
	D:\Qualisys\2024_Orthelligent\Data\P004\Laufband1,4ms0001,c3d	D:\Qualisys\2024_Orthelligent\Data\P004\Laufband1,4ms0001,c3d	D:\Qualisys\2024_Orthelligent\Data\P004\Laufband1,4ms0001,c3d	D:\Qualisys\2024_Orthelligent\Data\P004\Laufband1,4ms0001,c3d	D:\Qualisys\2024_Orthelligent\Data\P004\Laufband1,4ms0001,c3d	D:\Qualisys\2024_Orthelligent\Data\P004\Laufband1,4ms0001,c3d	D:\Qualisys\2024_Orthelligent\Data\P004\Laufband1,4ms0001,c3d	D:\Qualisys\2024_Orthelligent\Data\P004\Laufband1,4ms0001,c3d	D:\Qualisys\2024_Orthelligent\Data\P004\Laufband1,4ms0001,c3d	D:\Qualisys\2024_Orthelligent\Data\P004\Laufband1,4ms0001,c3d	D:\Qualisys\2024_Orthelligent\Data\P004\Laufband1,4ms0001,c3d	D:\Qualisys\2024_Orthelligent\Data\P004\Laufband1,4ms0001,c3d	D:\Qualisys\2024_Orthelligent\Data\P004\Laufband1,4ms0001,c3d	D:\Qualisys\2024_Orthelligent\Data\P004\Laufband1,4ms0001,c3d	D:\Qualisys\2024_Orthelligent\Data\P004\Laufband1,4ms0001,c3d	D:\Qualisys\2024_Orthelligent\Data\P004\Laufband1,4ms0001,c3d	D:\Qualisys\2024_Orthelligent\Data\P004\Laufband1,4ms0001,c3d	D:\Qualisys\2024_Orthelligent\Data\P004\Laufband1,4ms0001,c3d	D:\Qualisys\2024_Orthelligent\Data\P004\Laufband1,4ms0001,c3d	D:\Qualisys\2024_Orthelligent\Data\P004\Laufband1,4ms0001,c3d	D:\Qualisys\2024_Orthelligent\Data\P004\Laufband1,4ms0001,c3d	D:\Qualisys\2024_Orthelligent\Data\P004\Laufband1,4ms0001,c3d	D:\Qualisys\2024_Orthelligent\Data\P004\Laufband1,4ms0001,c3d	D:\Qualisys\2024_Orthelligent\Data\P004\Laufband1,4ms0001,c3d	D:\Qualisys\2024_Orthelligent\Data\P004\Laufband1,4ms0001,c3d	D:\Qualisys\2024_Orthelligent\Data\P004\Laufband1,4ms0001,c3d	D:\Qualisys\2024_Orthelligent\Data\P004\Laufband1,4ms0001,c3d	D:\Qualisys\2024_Orthelligent\Data\P004\Laufband1,4ms0001,c3d	D:\Qualisys\2024_Orthelligent\Data\P004\Laufband1,4ms0001,c3d	D:\Qualisys\2024_Orthelligent\Data\P004\Laufband1,4ms0001,c3d	D:\Qualisys\2024_Orthelligent\Data\P004\Laufband1,4ms0001,c3d	D:\Qualisys\2024_Orthelligent\Data\P004\Laufband1,4ms0001,c3d	D:\Qualisys\2024_Orthelligent\Data\P004\Laufband1,4ms0001,c3d	D:\Qualisys\2024_Orthelligent\Data\P004\Laufband1,4ms0001,c3d	D:\Qualisys\2024_Orthelligent\Data\P004\Laufband1,4ms0001,c3d	D:\Qualisys\2024_Orthelligent\Data\P004\Laufband1,4ms0001,c3d	D:\Qualisys\2024_Orthelligent\Data\P004\Laufband1,4ms0001,c3d
	Left Ankle Mean Angle	Left Ankle Mean Angle	Left Knee Mean Angle	Left Knee Mean Angle	Left Hip Mean Angle	Left Hip Mean Angle	Right Ankle Mean Angle	Right Ankle Mean Angle	Right Knee Mean Angle	Right Knee Mean Angle	Right Hip Mean Angle	Right Hip Mean Angle	Speed	Left_Strides_Per_Minute_Count	Left_Strides_Per_Minute_Mean	Left_Strides_Per_Minute_StdDev	Right_Strides_Per_Minute_Count	Right_Strides_Per_Minute_Mean	Right_Strides_Per_Minute_StdDev	Left_Stride_Length_Count	Left_Stride_Length_Mean	Left_Stride_Length_StdDev	Right_Stride_Length_Count	Right_Stride_Length_Mean	Right_Stride_Length_StdDev	Left_Cycle_Time_Count	Left_Cycle_Time_Mean	Left_Cycle_Time_StdDev	Right_Cycle_Time_Count	Right_Cycle_Time_Mean	Right_Cycle_Time_StdDev	Left_Stance_Time_Count	Left_Stance_Time_Mean	Left_Stance_Time_StdDev	Right_Stance_Time_Count	Right_Stance_Time_Mean	Right_Stance_Time_StdDev
	P2D	P2D	P2D	P2D	P2D	P2D	P2D	P2D	P2D	P2D	P2D	P2D	METRIC	METRIC	METRIC	METRIC	METRIC	METRIC	METRIC	METRIC	METRIC	METRIC	METRIC	METRIC	METRIC	METRIC	METRIC	METRIC	METRIC	METRIC	METRIC	METRIC	METRIC	METRIC	METRIC	METRIC	METRIC
	ORIGINAL	ORIGINAL	ORIGINAL	ORIGINAL	ORIGINAL	ORIGINAL	ORIGINAL	ORIGINAL	ORIGINAL	ORIGINAL	ORIGINAL	ORIGINAL	TEMPORAL_DISTANCE	TEMPORAL_DISTANCE	TEMPORAL_DISTANCE	TEMPORAL_DISTANCE	TEMPORAL_DISTANCE	TEMPORAL_DISTANCE	TEMPORAL_DISTANCE	TEMPORAL_DISTANCE	TEMPORAL_DISTANCE	TEMPORAL_DISTANCE	TEMPORAL_DISTANCE	TEMPORAL_DISTANCE	TEMPORAL_DISTANCE	TEMPORAL_DISTANCE	TEMPORAL_DISTANCE	TEMPORAL_DISTANCE	TEMPORAL_DISTANCE	TEMPORAL_DISTANCE	TEMPORAL_DISTANCE	TEMPORAL_DISTANCE	TEMPORAL_DISTANCE	TEMPORAL_DISTANCE	TEMPORAL_DISTANCE	TEMPORAL_DISTANCE	TEMPORAL_DISTANCE
ITEM	X	Y	X	Y	X	Y	X	Y	X	Y	X	Y	X	X	X	X	X	X	X	X	X	X	X	X	X	X	X	X	X	X	X	X	X	X	X	X	X
1	1	2.41657	1	-9.68232	1	41.9246	1	3.03826	1	-9.22715	1	41.444	1.4009	31	60.7791	0.54392	31	60.7788	0.52556	31	1.38267	0.02405	31	1.38343	0.0235	31	0.98726	0.00884	31	0.98726	0.00855	32	0.63891	0.0078	31	0.63323	0.00909
2	2	2.04811	2	-10.0819	2	42.0814	2	2.89435	2	-9.10826	2	41.3225
3	3	1.40094	3	-10.8351	3	42.2206	3	2.46345	3	-9.51466	3	41.29
4	4	0.47409	4	-11.8694	4	42.3342	4	1.69323	4	-10.3782	4	41.3465
5	5	-0.65005	5	-13.1058	5	42.4175	5	0.6274	5	-11.5822	5	41.4734
6	6	-1.80511	6	-14.4789	6	42.4725	6	-0.57533	6	-13.0013	6	41.6435
7	7	-2.77232	7	-15.9573	7	42.5072	7	-1.67988	7	-14.5478	7	41.8303
8	8	-3.33818	8	-17.5384	8	42.5263	8	-2.45184	8	-16.1841	8	42.0112
9	9	-3.36322	9	-19.2156	9	42.521	9	-2.7354	9	-17.8929	9	42.1626
10	10	-2.83851	10	-20.9404	10	42.4647	10	-2.50184	10	-19.6334	10	42.2563
11	11	-1.87759	11	-22.6154	11	42.3197	11	-1.83262	11	-21.3292	11	42.2614
12	12	-0.64865	12	-24.1272	12	42.0497	12	-0.85921	12	-22.8926	12	42.1495
13	13	0.68543	13	-25.3878	13	41.6324	13	0.27955	13	-24.2525	13	41.8997
14	14	1.9891	14	-26.3545	14	41.0635	14	1.45544	14	-25.3656	14	41.4958
15	15	3.16054	15	-27.0254	15	40.3539	15	2.55999	15	-26.2116	15	41.0081
16	16	4.13935	16	-27.4232	16	39.5221	16	3.53604	16	-26.7899	16	40.3038
17	17	4.91299	17	-27.5801	17	38.5881	17	4.34723	17	-27.1037	17	39.4959
18	18	5.51404	18	-27.5314	18	37.5705	18	4.99839	18	-27.1714	18	38.5951
19	19	6.00007	19	-27.3133	19	36.4855	19	5.52701	19	-27.0137	19	37.5548
20	20	6.42501	20	-26.9612	20	35.3469	20	5.97199	20	-26.6672	20	36.4249
21	21	6.82322	21	-26.5062	21	34.1663	21	6.37199	21	-26.1748	21	35.213
22	22	7.21136	22	-25.9736	22	32.9535	22	6.75254	22	-25.5812	22	33.9521
23	23	7.59612	23	-25.3809	23	31.7153	23	7.12984	23	-24.9253	23	32.6591
24	24	7.97831	24	-24.7375	24	30.4558	24	7.51049	24	-24.2348	24	31.3451
25	25	8.35385	25	-24.0444	25	29.1764	25	7.89391	25	-23.5229	25	30.0148
26	26	8.71525	26	-23.2987	26	27.8761	26	8.27541	26	-22.7921	26	28.6695
27	27	9.05403	27	-22.4982	27	26.5538	27	8.64859	27	-22.0398	27	27.3107
28	28	9.36252	28	-21.6464	28	25.2111	28	9.00664	28	-21.2642	28	25.943
29	29	9.63535	29	-20.753	29	23.8534	29	9.34377	29	-20.4676	29	24.5739
30	30	9.87097	30	-19.8333	30	22.4892	30	9.65654	30	-19.6565	30	23.2124
31	31	10.0724	31	-18.9038	31	21.1286	31	9.94502	31	-18.8394	31	21.8657
32	32	10.2466	32	-17.9791	32	19.7807	32	10.2127	32	-18.0241	32	20.537
33	33	10.4031	33	-17.0714	33	18.453	33	10.4653	33	-17.2174	33	19.2242
34	34	10.5526	34	-16.1921	34	17.1516	34	10.7096	34	-16.426	34	17.922
35	35	10.7059	35	-15.3538	35	15.8818	35	10.952	35	-15.6581	35	16.6235
36	36	10.873	36	-14.5708	36	14.6481	36	11.1981	36	-14.9246	36	15.3228
37	37	11.0625	37	-13.8586	37	13.4543	37	11.4537	37	-14.2385	37	14.0167
38	38	11.2811	38	-13.2338	38	12.3038	38	11.7244	38	-13.6156	38	12.7064
39	39	11.5319	39	-12.7132	39	11.1997	39	12.0157	39	-13.0739	39	11.3985
40	40	11.8153	40	-12.3128	40	10.1393	40	12.3323	40	-12.6336	40	10.1064
41	41	12.1288	41	-12.0436	41	9.13313	41	12.6772	41	-12.3164	41	8.84986
42	42	12.4674	42	-11.9139	42	8.19489	42	13.0497	42	-12.1431	42	7.65378
43	43	12.8243	43	-11.9198	43	7.29221	43	13.4447	43	-12.1296	43	6.54345
44	44	13.1888	44	-12.0576	44	6.42887	44	13.8514	44	-12.286	44	5.54035
45	45	13.5474	45	-12.3179	45	5.59999	45	14.2542	45	-12.6145	45	4.65814
46	46	13.8834	46	-12.6962	46	4.82078	46	14.6334	46	-13.1103	46	3.90088
47	47	14.1755	47	-13.1895	47	4.14184	47	14.9663	47	-13.7622	47	3.26328
48	48	14.3999	48	-13.7843	48	3.50284	48	15.2281	48	-14.5549	48	2.7327
49	49	14.5278	49	-14.4846	49	2.94878	49	15.3931	49	-15.4719	49	2.29298
50	50	14.5288	50	-15.2837	50	2.43835	50	15.4337	50	-16.4998	50	1.92904
51	51	14.3682	51	-16.1904	51	2.0013	51	15.3189	51	-17.6322	51	1.63135
52	52	14.0086	52	-17.2128	52	1.62542	52	15.0126	52	-18.8715	52	1.39951
53	53	13.4078	53	-18.3676	53	1.32753	53	14.4712	53	-20.2296	53	1.24383
54	54	12.5174	54	-19.676	54	1.13088	54	13.6414	54	-21.7245	54	1.18428
55	55	11.2831	55	-21.1596	55	1.06426	55	12.4605	55	-23.3764	55	1.24634
56	56	9.64774	56	-22.8371	56	1.15717	56	10.8618	56	-25.2035	56	1.45412
57	57	7.56194	57	-24.7195	57	1.43229	57	8.78611	57	-27.2167	57	1.82308
58	58	5.00183	58	-26.8081	58	1.89857	58	6.20527	58	-29.4162	58	2.35582
59	59	1.99296	59	-29.0931	59	2.54934	59	3.1571	59	-31.7917	59	3.04502
60	60	-1.3647	60	-31.5572	60	3.36694	60	-0.21973	60	-34.3287	60	3.88076
61	61	-4.88161	61	-34.182	61	4.33163	61	-3.67905	61	-37.0132	61	4.85655
62	62	-8.28925	62	-36.9522	62	5.42912	62	-6.90453	62	-39.8327	62	5.97072
63	63	-11.2799	63	-39.8535	63	6.65186	63	-9.57364	63	-42.7718	63	7.22391
64	64	-13.5556	64	-42.8674	64	7.99596	64	-11.4136	64	-45.8078	64	8.61644
65	65	-14.8685	65	-45.9659	65	9.45463	65	-12.2383	65	-48.9071	65	10.1466
66	66	-15.062	66	-49.1167	66	11.1082	66	-11.9876	66	-52.0226	66	11.8095
67	67	-14.1338	67	-52.2466	67	12.7972	67	-10.7725	67	-55.0911	67	13.5967
68	68	-12.2682	68	-55.2909	68	14.6249	68	-8.88758	68	-58.0353	68	15.4957
69	69	-9.8207	69	-58.1646	69	16.5903	69	-6.73987	69	-60.7711	69	17.4888
70	70	-7.2238	70	-60.771	70	18.6066	70	-4.70819	70	-63.2185	70	19.55
71	71	-4.84739	71	-63.0293	71	20.6366	71	-3.02397	71	-65.3116	71	21.6456
72	72	-2.88523	72	-64.8927	72	22.6764	72	-1.74468	72	-67.0041	72	23.736
73	73	-1.36623	73	-66.3315	73	24.696	73	-0.80609	73	-68.2717	73	25.7829
74	74	-0.21661	74	-67.3335	74	26.6658	74	-0.09575	74	-69.1114	74	27.7546
75	75	0.6723	75	-67.9007	75	28.5609	75	0.49173	75	-69.5364	75	29.6282
76	76	1.40143	76	-68.0457	76	30.3624	76	1.02865	76	-69.5695	76	31.3889
77	77	2.04722	77	-67.7877	77	32.0576	77	1.55328	77	-69.2373	77	33.0296
78	78	2.65973	78	-67.1504	78	33.6396	78	2.08093	78	-68.5661	78	34.5488
79	79	3.26578	79	-66.1589	79	35.106	79	2.61311	79	-67.5797	79	35.9495
80	80	3.87443	80	-64.8369	80	36.4571	80	3.14168	80	-66.2984	80	37.2368
81	81	4.48465	81	-63.2045	81	37.694	81	3.65167	81	-64.738	81	38.4163
82	82	5.09233	82	-61.277	82	38.8164	82	4.12544	82	-62.9103	82	39.4926
83	83	5.68944	83	-59.0636	83	39.8216	83	4.54567	83	-60.8219	83	40.4682
84	84	6.2567	84	-56.5694	84	40.7037	84	4.89689	84	-58.4762	84	41.3425
85	85	6.76011	85	-53.7976	85	41.4539	85	5.16558	85	-55.8759	85	42.1123
86	86	7.15446	86	-50.754	86	42.0613	86	5.33799	86	-53.0255	86	42.7718
87	87	7.39042	87	-47.4495	87	42.5153	87	5.39975	87	-49.934	87	43.3138
88	88	7.42466	88	-43.9042	88	42.8084	88	5.33944	88	-46.617	88	43.7313
89	89	7.23225	89	-40.1515	89	42.9399	89	5.15503	89	-43.0991	89	44.004
90	90	6.81778	90	-36.2443	90	42.9193	90	4.85631	90	-39.4174	90	44.1583
91	91	6.21911	91	-32.258	91	42.7701	91	4.47133	91	-35.6248	91	44.1922
92	92	5.50161	92	-28.2902	92	42.529	92	4.04257	92	-31.7916	92	44.1022
93	93	4.74626	93	-24.4551	93	42.2422	93	3.61873	93	-27.9983	93	43.9108
94	94	4.03505	94	-20.8745	94	41.9585	94	3.24913	94	-24.3444	94	43.613
95	95	3.43783	95	-17.6675	95	41.7219	95	2.97021	95	-20.9254	95	43.2474
96	96	3.00121	96	-14.938	96	41.5652	96	2.80096	96	-17.8411	96	42.9126
97	97	2.73882	97	-12.7624	97	41.5054	97	2.75008	97	-15.1683	97	42.5776
98	98	2.6253	98	-11.1776	98	41.5413	98	2.8016	98	-12.9668	98	42.2719
99	99	2.59717	99	-10.1746	99	41.6539	99	2.91943	99	-11.2646	99	41.9804
100	100	2.56102	100	-9.70759	100	41.8125	100	3.04061	100	-10.0815	100	41.7416
101	101	2.40858	101	-9.71393	101	41.9858	101	3.07778	101	-9.4252	101	41.5513
