# Supplementary material for: Gait assessment using a 2D video-based motion analysis app in healthy subjects and subjects with lower limb amputation – A pilot study
Source: PLoS One. 2025 May 30;20(5):e0324499. doi: 10.1371/journal.pone.0324499 (PMC12124523; doi:10.1371/journal.pone.0324499)
Supplement: S1 Table — Raw data of all trials (M##) of the healthy subjects (0##) from the gait analysis recorded with the Orthelligent App (OV) and with the Qualisys system (Qual). (ZIP) [file pone.0324499.s001.zip › Subjects_healty_all_trials/004_Qual_M18.xlsx]

## Sheet: Tabelle1
	D:\Qualisys\2024_Orthelligent\Data\P004\Laufband1,8ms0001,c3d	D:\Qualisys\2024_Orthelligent\Data\P004\Laufband1,8ms0001,c3d	D:\Qualisys\2024_Orthelligent\Data\P004\Laufband1,8ms0001,c3d	D:\Qualisys\2024_Orthelligent\Data\P004\Laufband1,8ms0001,c3d	D:\Qualisys\2024_Orthelligent\Data\P004\Laufband1,8ms0001,c3d	D:\Qualisys\2024_Orthelligent\Data\P004\Laufband1,8ms0001,c3d	D:\Qualisys\2024_Orthelligent\Data\P004\Laufband1,8ms0001,c3d	D:\Qualisys\2024_Orthelligent\Data\P004\Laufband1,8ms0001,c3d	D:\Qualisys\2024_Orthelligent\Data\P004\Laufband1,8ms0001,c3d	D:\Qualisys\2024_Orthelligent\Data\P004\Laufband1,8ms0001,c3d	D:\Qualisys\2024_Orthelligent\Data\P004\Laufband1,8ms0001,c3d	D:\Qualisys\2024_Orthelligent\Data\P004\Laufband1,8ms0001,c3d	D:\Qualisys\2024_Orthelligent\Data\P004\Laufband1,8ms0001,c3d	D:\Qualisys\2024_Orthelligent\Data\P004\Laufband1,8ms0001,c3d	D:\Qualisys\2024_Orthelligent\Data\P004\Laufband1,8ms0001,c3d	D:\Qualisys\2024_Orthelligent\Data\P004\Laufband1,8ms0001,c3d	D:\Qualisys\2024_Orthelligent\Data\P004\Laufband1,8ms0001,c3d	D:\Qualisys\2024_Orthelligent\Data\P004\Laufband1,8ms0001,c3d	D:\Qualisys\2024_Orthelligent\Data\P004\Laufband1,8ms0001,c3d	D:\Qualisys\2024_Orthelligent\Data\P004\Laufband1,8ms0001,c3d	D:\Qualisys\2024_Orthelligent\Data\P004\Laufband1,8ms0001,c3d	D:\Qualisys\2024_Orthelligent\Data\P004\Laufband1,8ms0001,c3d	D:\Qualisys\2024_Orthelligent\Data\P004\Laufband1,8ms0001,c3d	D:\Qualisys\2024_Orthelligent\Data\P004\Laufband1,8ms0001,c3d	D:\Qualisys\2024_Orthelligent\Data\P004\Laufband1,8ms0001,c3d	D:\Qualisys\2024_Orthelligent\Data\P004\Laufband1,8ms0001,c3d	D:\Qualisys\2024_Orthelligent\Data\P004\Laufband1,8ms0001,c3d	D:\Qualisys\2024_Orthelligent\Data\P004\Laufband1,8ms0001,c3d	D:\Qualisys\2024_Orthelligent\Data\P004\Laufband1,8ms0001,c3d	D:\Qualisys\2024_Orthelligent\Data\P004\Laufband1,8ms0001,c3d	D:\Qualisys\2024_Orthelligent\Data\P004\Laufband1,8ms0001,c3d	D:\Qualisys\2024_Orthelligent\Data\P004\Laufband1,8ms0001,c3d	D:\Qualisys\2024_Orthelligent\Data\P004\Laufband1,8ms0001,c3d	D:\Qualisys\2024_Orthelligent\Data\P004\Laufband1,8ms0001,c3d	D:\Qualisys\2024_Orthelligent\Data\P004\Laufband1,8ms0001,c3d	D:\Qualisys\2024_Orthelligent\Data\P004\Laufband1,8ms0001,c3d	D:\Qualisys\2024_Orthelligent\Data\P004\Laufband1,8ms0001,c3d
	Left Ankle Mean Angle	Left Ankle Mean Angle	Left Knee Mean Angle	Left Knee Mean Angle	Left Hip Mean Angle	Left Hip Mean Angle	Right Ankle Mean Angle	Right Ankle Mean Angle	Right Knee Mean Angle	Right Knee Mean Angle	Right Hip Mean Angle	Right Hip Mean Angle	Speed	Left_Strides_Per_Minute_Count	Left_Strides_Per_Minute_Mean	Left_Strides_Per_Minute_StdDev	Right_Strides_Per_Minute_Count	Right_Strides_Per_Minute_Mean	Right_Strides_Per_Minute_StdDev	Left_Stride_Length_Count	Left_Stride_Length_Mean	Left_Stride_Length_StdDev	Right_Stride_Length_Count	Right_Stride_Length_Mean	Right_Stride_Length_StdDev	Left_Cycle_Time_Count	Left_Cycle_Time_Mean	Left_Cycle_Time_StdDev	Right_Cycle_Time_Count	Right_Cycle_Time_Mean	Right_Cycle_Time_StdDev	Left_Stance_Time_Count	Left_Stance_Time_Mean	Left_Stance_Time_StdDev	Right_Stance_Time_Count	Right_Stance_Time_Mean	Right_Stance_Time_StdDev
	P2D	P2D	P2D	P2D	P2D	P2D	P2D	P2D	P2D	P2D	P2D	P2D	METRIC	METRIC	METRIC	METRIC	METRIC	METRIC	METRIC	METRIC	METRIC	METRIC	METRIC	METRIC	METRIC	METRIC	METRIC	METRIC	METRIC	METRIC	METRIC	METRIC	METRIC	METRIC	METRIC	METRIC	METRIC
	ORIGINAL	ORIGINAL	ORIGINAL	ORIGINAL	ORIGINAL	ORIGINAL	ORIGINAL	ORIGINAL	ORIGINAL	ORIGINAL	ORIGINAL	ORIGINAL	TEMPORAL_DISTANCE	TEMPORAL_DISTANCE	TEMPORAL_DISTANCE	TEMPORAL_DISTANCE	TEMPORAL_DISTANCE	TEMPORAL_DISTANCE	TEMPORAL_DISTANCE	TEMPORAL_DISTANCE	TEMPORAL_DISTANCE	TEMPORAL_DISTANCE	TEMPORAL_DISTANCE	TEMPORAL_DISTANCE	TEMPORAL_DISTANCE	TEMPORAL_DISTANCE	TEMPORAL_DISTANCE	TEMPORAL_DISTANCE	TEMPORAL_DISTANCE	TEMPORAL_DISTANCE	TEMPORAL_DISTANCE	TEMPORAL_DISTANCE	TEMPORAL_DISTANCE	TEMPORAL_DISTANCE	TEMPORAL_DISTANCE	TEMPORAL_DISTANCE	TEMPORAL_DISTANCE
ITEM	X	Y	X	Y	X	Y	X	Y	X	Y	X	Y	X	X	X	X	X	X	X	X	X	X	X	X	X	X	X	X	X	X	X	X	X	X	X	X	X
1	1	4.1043	1	-10.1234	1	45.2673	1	4.32031	1	-11.518	1	45.6366	1.80075	36	67.6868	0.69957	36	67.6756	0.66771	36	1.5967	0.02557	36	1.59637	0.02779	36	0.88653	0.00917	36	0.88667	0.00878	36	0.56292	0.0075	37	0.55838	0.00635
2	2	3.92816	2	-10.5242	2	45.3855	2	4.08281	2	-11.3935	2	45.5537
3	3	3.44971	3	-11.3221	3	45.4946	3	3.62728	3	-11.8131	3	45.6024
4	4	2.65103	4	-12.4553	4	45.7145	4	2.93337	4	-12.7712	4	45.798
5	5	1.6043	5	-13.8487	5	45.9493	5	2.05315	5	-14.219	5	46.1358
6	6	0.48313	6	-15.4391	6	46.172	6	1.12467	6	-16.0699	6	46.5904
7	7	-0.47697	7	-17.184	7	46.3942	7	0.33765	7	-18.2236	7	47.1202
8	8	-1.04944	8	-19.054	8	46.5911	8	-0.13106	8	-20.5795	8	47.6695
9	9	-1.08881	9	-21.0189	9	46.7385	9	-0.17281	9	-23.0299	9	48.171
10	10	-0.58238	10	-23.0203	10	46.8022	10	0.22782	10	-25.449	10	48.5521
11	11	0.36239	11	-24.9638	11	46.7422	11	1.00655	11	-27.7007	11	48.7482
12	12	1.58464	12	-26.7402	12	46.5223	12	2.05143	12	-29.6668	12	48.7159
13	13	2.92545	13	-28.2586	13	46.1195	13	3.22869	13	-31.2733	13	48.4386
14	14	4.24838	14	-29.4654	14	45.5273	14	4.40789	14	-32.4974	14	47.9237
15	15	5.44765	15	-30.3443	15	44.755	15	5.49042	15	-33.3557	15	47.1996
16	16	6.45693	16	-30.9025	16	43.8208	16	6.42807	16	-33.8857	16	46.2909
17	17	7.25608	17	-31.157	17	42.7471	17	7.21445	17	-34.1323	17	45.2835
18	18	7.86931	18	-31.1298	18	41.5559	18	7.88725	18	-34.1347	18	44.1343
19	19	8.34947	19	-30.8487	19	40.2678	19	8.48397	19	-33.9257	19	42.9145
20	20	8.75259	20	-30.3489	20	38.9018	20	9.04514	20	-33.5301	20	41.5702
21	21	9.11783	21	-29.6704	21	37.4761	21	9.57326	21	-32.9755	21	40.241
22	22	9.46409	22	-28.8529	22	36.0069	22	10.0837	22	-32.2755	22	38.7967
23	23	9.79818	23	-27.9328	23	34.5075	23	10.5635	23	-31.4552	23	37.2894
24	24	10.1227	24	-26.9409	24	32.9877	24	11.0043	24	-30.5366	24	35.7329
25	25	10.438	25	-25.9006	25	31.4541	25	11.3973	25	-29.539	25	34.1631
26	26	10.7401	26	-24.8283	26	29.9104	26	11.7445	26	-28.4764	26	32.5212
27	27	11.0213	27	-23.7347	27	28.3569	27	12.038	27	-27.3597	27	30.8582
28	28	11.272	28	-22.6322	28	26.8209	28	12.2738	28	-26.2002	28	29.1825
29	29	11.4865	29	-21.5235	29	25.2538	29	12.4517	29	-24.9999	29	27.477
30	30	11.6583	30	-20.4249	30	23.703	30	12.5691	30	-23.7683	30	25.7499
31	31	11.7847	31	-19.3461	31	22.1672	31	12.6251	31	-22.5141	31	24.0194
32	32	11.8647	32	-18.2961	32	20.6515	32	12.6218	32	-21.246	32	22.2917
33	33	11.9007	33	-17.2806	33	19.1588	33	12.5638	33	-19.9733	33	20.5709
34	34	11.8977	34	-16.3043	34	17.6899	34	12.4578	34	-18.707	34	18.8592
35	35	11.863	35	-15.3728	35	16.2447	35	12.3111	35	-17.4615	35	17.1572
36	36	11.8046	36	-14.4981	36	14.8317	36	12.1317	36	-16.2556	36	15.4662
37	37	11.7309	37	-13.6883	37	13.4326	37	11.9292	37	-15.1128	37	13.7898
38	38	11.6486	38	-12.9648	38	12.0681	38	11.7141	38	-14.0608	38	12.136
39	39	11.5631	39	-12.3486	39	10.747	39	11.497	39	-13.1297	39	10.5165
40	40	11.4778	40	-11.8634	40	9.47471	40	11.2875	40	-12.3487	40	8.94623
41	41	11.3946	41	-11.52	41	8.24484	41	11.0927	41	-11.7428	41	7.44159
42	42	11.3112	42	-11.3327	42	7.04365	42	10.9162	42	-11.3296	42	6.01764
43	43	11.222	43	-11.3057	43	5.89228	43	10.7562	43	-11.1164	43	4.68637
44	44	11.1159	44	-11.4325	44	4.78151	44	10.6048	44	-11.1007	44	3.45606
45	45	10.9742	45	-11.7064	45	3.75456	45	10.4472	45	-11.2723	45	2.33189
46	46	10.7733	46	-12.1099	46	2.80748	46	10.2629	46	-11.6175	46	1.31734
47	47	10.483	47	-12.6258	47	1.91057	47	10.0261	47	-12.1238	47	0.41559
48	48	10.0683	48	-13.2528	48	1.12096	48	9.7074	48	-12.7826	48	-0.36917
49	49	9.4902	49	-13.9878	49	0.41458	49	9.2737	49	-13.5911	49	-1.03073
50	50	8.70695	50	-14.8424	50	-0.19292	50	8.68789	50	-14.5517	50	-1.56056
51	51	7.67445	51	-15.8371	51	-0.68043	51	7.90743	51	-15.6723	51	-1.9487
52	52	6.34722	52	-16.9965	52	-1.02376	52	6.88584	52	-16.9547	52	-2.23104
53	53	4.68092	53	-18.3438	53	-1.19888	53	5.56751	53	-18.408	53	-2.40639
54	54	2.63882	54	-19.8962	54	-1.18505	54	3.88828	54	-20.0867	54	-2.27431
55	55	0.20456	55	-21.6616	55	-0.96804	55	1.81046	55	-21.9817	55	-1.95367
56	56	-2.59846	56	-23.6396	56	-0.54281	56	-0.67583	56	-24.0993	56	-1.44547
57	57	-5.68545	57	-25.8264	57	0.08401	57	-3.52152	57	-26.4447	57	-0.74333
58	58	-8.89746	58	-28.2186	58	0.89316	58	-6.59654	58	-29.0091	58	0.11663
59	59	-12.0112	59	-30.8148	59	1.85586	59	-9.6936	59	-31.78	59	1.10866
60	60	-14.7737	60	-33.6118	60	2.9413	60	-12.5583	60	-34.7376	60	2.21214
61	61	-16.9466	61	-36.5978	61	4.12541	61	-14.9379	61	-37.8531	61	3.41818
62	62	-18.3365	62	-39.7483	62	5.39655	62	-16.6195	62	-41.0885	62	4.73027
63	63	-18.8084	63	-43.0247	63	6.75622	63	-17.449	63	-44.3981	63	6.15976
64	64	-18.297	64	-46.376	64	8.21492	64	-17.345	64	-47.7306	64	7.71984
65	65	-16.8259	65	-49.7394	65	9.78605	65	-16.3205	65	-51.0279	65	9.42002
66	66	-14.5319	66	-53.0438	66	11.489	66	-14.5089	66	-54.2234	66	11.2621
67	67	-11.6866	67	-56.2072	67	13.2999	67	-12.1652	67	-57.2445	67	13.2383
68	68	-8.65964	68	-59.1602	68	15.2676	68	-9.61841	68	-60.0199	68	15.3314
69	69	-5.84144	69	-61.824	69	17.3104	69	-7.18252	69	-62.4878	69	17.5169
70	70	-3.48438	70	-64.1544	70	19.4747	70	-5.07413	70	-64.6002	70	19.7653
71	71	-1.6861	71	-66.1064	71	21.6798	71	-3.37856	71	-66.3251	71	22.0441
72	72	-0.39754	72	-67.6526	72	23.8944	72	-2.07114	72	-67.6466	72	24.3201
73	73	0.50943	73	-68.784	73	26.0843	73	-1.06708	73	-68.5625	73	26.5608
74	74	1.18059	74	-69.5026	74	28.2233	74	-0.26805	74	-69.0824	74	28.7378
75	75	1.74297	75	-69.8246	75	30.3237	75	0.41048	75	-69.2244	75	30.8287
76	76	2.27749	76	-69.7662	76	32.3123	76	1.02851	76	-69.0124	76	32.8179
77	77	2.82627	77	-69.3522	77	34.1983	77	1.62109	77	-68.4743	77	34.7146
78	78	3.40413	78	-68.6108	78	35.9669	78	2.20052	78	-67.6336	78	36.46
79	79	4.00957	79	-67.5713	79	37.6481	79	2.7651	79	-66.5148	79	38.1022
80	80	4.63332	80	-66.2457	80	39.1684	80	3.3036	80	-65.1372	80	39.6256
81	81	5.26572	81	-64.653	81	40.5688	81	3.80231	81	-63.5149	81	41.0324
82	82	5.89601	82	-62.8013	82	41.846	82	4.24943	82	-61.6576	82	42.3223
83	83	6.51038	83	-60.694	83	42.9976	83	4.63639	83	-59.5706	83	43.4942
84	84	7.08761	84	-58.3307	84	44.0198	84	4.95691	84	-57.2587	84	44.5476
85	85	7.59753	85	-55.7088	85	44.9058	85	5.20616	85	-54.727	85	45.4731
86	86	8.00236	86	-52.8253	86	45.6462	86	5.37882	86	-51.9818	86	46.2663
87	87	8.26023	87	-49.6802	87	46.2311	87	5.46806	87	-49.0357	87	46.9297
88	88	8.33221	88	-46.2802	88	46.6523	88	5.46972	88	-45.906	88	47.4624
89	89	8.1928	89	-42.6449	89	46.9067	89	5.38551	89	-42.6187	89	47.8611
90	90	7.83975	90	-38.8122	90	46.9992	90	5.22851	90	-39.2056	90	48.1238
91	91	7.29842	91	-34.8434	91	46.9443	91	5.0238	91	-35.7116	91	48.2341
92	92	6.62028	92	-30.8243	92	46.7666	92	4.79919	92	-32.1971	92	48.2154
93	93	5.87734	93	-26.8636	93	46.4988	93	4.59467	93	-28.7279	93	48.0377
94	94	5.15399	94	-23.0852	94	46.1794	94	4.42852	94	-25.388	94	47.7925
95	95	4.53662	95	-19.6185	95	45.8492	95	4.32153	95	-22.2574	95	47.4625
96	96	4.09734	96	-16.5858	96	45.5475	96	4.27489	96	-19.418	96	47.0822
97	97	3.87304	97	-14.09	97	45.3083	97	4.27912	97	-16.9478	97	46.7316
98	98	3.84917	98	-12.2016	98	45.1562	98	4.32182	98	-14.8986	98	46.3894
99	99	3.95813	99	-10.9487	99	45.1024	99	4.37534	99	-13.3039	99	46.0791
100	100	4.09367	100	-10.3121	100	45.1422	100	4.39707	100	-12.1801	100	45.8204
101	101	4.13127	101	-10.2354	101	45.2569	101	4.32722	101	-11.5456	101	45.6365
