# Supplementary material for: Gait assessment using a 2D video-based motion analysis app in healthy subjects and subjects with lower limb amputation – A pilot study
Source: PLoS One. 2025 May 30;20(5):e0324499. doi: 10.1371/journal.pone.0324499 (PMC12124523; doi:10.1371/journal.pone.0324499)
Supplement: S1 Table — Raw data of all trials (M##) of the healthy subjects (0##) from the gait analysis recorded with the Orthelligent App (OV) and with the Qualisys system (Qual). (ZIP) [file pone.0324499.s001.zip › Subjects_healty_all_trials/004_Qual_ME1.xlsx]

## Sheet: Tabelle1
	Mean	Mean	Std Dev	Std Dev	Mean	Mean	Std Dev	Std Dev	Mean	Mean	Std Dev	Std Dev	Mean	Mean	Std Dev	Std Dev	Mean	Mean	Std Dev	Std Dev	Mean	Mean	Std Dev	Std Dev	D:\Qualisys\2024_Orthelligent\Data\P004\ebenesGehen0001_OV,c3d	D:\Qualisys\2024_Orthelligent\Data\P004\ebenesGehen0001_OV,c3d	D:\Qualisys\2024_Orthelligent\Data\P004\ebenesGehen0001_OV,c3d	D:\Qualisys\2024_Orthelligent\Data\P004\ebenesGehen0001_OV,c3d	D:\Qualisys\2024_Orthelligent\Data\P004\ebenesGehen0001_OV,c3d	D:\Qualisys\2024_Orthelligent\Data\P004\ebenesGehen0001_OV,c3d	D:\Qualisys\2024_Orthelligent\Data\P004\ebenesGehen0001_OV,c3d	D:\Qualisys\2024_Orthelligent\Data\P004\ebenesGehen0001_OV,c3d	D:\Qualisys\2024_Orthelligent\Data\P004\ebenesGehen0001_OV,c3d	D:\Qualisys\2024_Orthelligent\Data\P004\ebenesGehen0001_OV,c3d	D:\Qualisys\2024_Orthelligent\Data\P004\ebenesGehen0001_OV,c3d	D:\Qualisys\2024_Orthelligent\Data\P004\ebenesGehen0001_OV,c3d	D:\Qualisys\2024_Orthelligent\Data\P004\ebenesGehen0001_OV,c3d	D:\Qualisys\2024_Orthelligent\Data\P004\ebenesGehen0001_OV,c3d	D:\Qualisys\2024_Orthelligent\Data\P004\ebenesGehen0001_OV,c3d	D:\Qualisys\2024_Orthelligent\Data\P004\ebenesGehen0001_OV,c3d	D:\Qualisys\2024_Orthelligent\Data\P004\ebenesGehen0001_OV,c3d	D:\Qualisys\2024_Orthelligent\Data\P004\ebenesGehen0001_OV,c3d	D:\Qualisys\2024_Orthelligent\Data\P004\ebenesGehen0001_OV,c3d	D:\Qualisys\2024_Orthelligent\Data\P004\ebenesGehen0001_OV,c3d	D:\Qualisys\2024_Orthelligent\Data\P004\ebenesGehen0001_OV,c3d	D:\Qualisys\2024_Orthelligent\Data\P004\ebenesGehen0001_OV,c3d	D:\Qualisys\2024_Orthelligent\Data\P004\ebenesGehen0001_OV,c3d	D:\Qualisys\2024_Orthelligent\Data\P004\ebenesGehen0001_OV,c3d	D:\Qualisys\2024_Orthelligent\Data\P004\ebenesGehen0001_OV,c3d
	Left Ankle Mean Angle	Left Ankle Mean Angle	Left Ankle Mean Angle	Left Ankle Mean Angle	Left Knee Mean Angle	Left Knee Mean Angle	Left Knee Mean Angle	Left Knee Mean Angle	Left Hip Mean Angle	Left Hip Mean Angle	Left Hip Mean Angle	Left Hip Mean Angle	Right Ankle Mean Angle	Right Ankle Mean Angle	Right Ankle Mean Angle	Right Ankle Mean Angle	Right Knee Mean Angle	Right Knee Mean Angle	Right Knee Mean Angle	Right Knee Mean Angle	Right Hip Mean Angle	Right Hip Mean Angle	Right Hip Mean Angle	Right Hip Mean Angle	Left Ankle Mean Angle	Left Ankle Mean Angle	Left Knee Mean Angle	Left Knee Mean Angle	Left Hip Mean Angle	Left Hip Mean Angle	Right Ankle Mean Angle	Right Ankle Mean Angle	Right Knee Mean Angle	Right Knee Mean Angle	Right Hip Mean Angle	Right Hip Mean Angle	Speed	Left_Strides_Per_Minute_Count	Left_Strides_Per_Minute_Mean	Left_Strides_Per_Minute_StdDev	Right_Strides_Per_Minute_Count	Right_Strides_Per_Minute_Mean	Right_Strides_Per_Minute_StdDev	Left_Stride_Length_Count	Left_Stride_Length_Mean	Left_Stride_Length_StdDev	Right_Stride_Length_Count	Right_Stride_Length_Mean	Right_Stride_Length_StdDev
	P2D	P2D	P2D	P2D	P2D	P2D	P2D	P2D	P2D	P2D	P2D	P2D	P2D	P2D	P2D	P2D	P2D	P2D	P2D	P2D	P2D	P2D	P2D	P2D	P2D	P2D	P2D	P2D	P2D	P2D	P2D	P2D	P2D	P2D	P2D	P2D	METRIC	METRIC	METRIC	METRIC	METRIC	METRIC	METRIC	METRIC	METRIC	METRIC	METRIC	METRIC	METRIC
	ORIGINAL	ORIGINAL	ORIGINAL	ORIGINAL	ORIGINAL	ORIGINAL	ORIGINAL	ORIGINAL	ORIGINAL	ORIGINAL	ORIGINAL	ORIGINAL	ORIGINAL	ORIGINAL	ORIGINAL	ORIGINAL	ORIGINAL	ORIGINAL	ORIGINAL	ORIGINAL	ORIGINAL	ORIGINAL	ORIGINAL	ORIGINAL	ORIGINAL	ORIGINAL	ORIGINAL	ORIGINAL	ORIGINAL	ORIGINAL	ORIGINAL	ORIGINAL	ORIGINAL	ORIGINAL	ORIGINAL	ORIGINAL	TEMPORAL_DISTANCE	TEMPORAL_DISTANCE	TEMPORAL_DISTANCE	TEMPORAL_DISTANCE	TEMPORAL_DISTANCE	TEMPORAL_DISTANCE	TEMPORAL_DISTANCE	TEMPORAL_DISTANCE	TEMPORAL_DISTANCE	TEMPORAL_DISTANCE	TEMPORAL_DISTANCE	TEMPORAL_DISTANCE	TEMPORAL_DISTANCE
ITEM	X	Y	X	Y	X	Y	X	Y	X	Y	X	Y	X	Y	X	Y	X	Y	X	Y	X	Y	X	Y	X	Y	X	Y	X	Y	X	Y	X	Y	X	Y	X	X	X	X	X	X	X	X	X	X	X	X	X
1	1	0.04825	0	0.48551	1	-8.06466	0	0.5195	1	38.4073	0	0.34405	1	1.54475	0	0.61682	1	-7.9972	0	0.50587	1	39.5324	0	0.49073	1	0.70795	1	-7.43081	1	38.0248	1	2.12999	1	-8.74741	1	40.2144	2.17859	2	56.872	0	3	56.516	0.30831	2	2.30076	0.02064	3	2.31138	0.01674
2	2	-0.07611	0	0.58267	2	-8.43217	0	0.44766	2	38.5132	0	0.2951	2	1.49438	0	0.67323	2	-8.21887	0	0.43364	2	39.5827	0	0.45553	2	0.74457	2	-7.93755	2	38.2026	2	2.2097	2	-8.78492	2	40.1354
3	3	-0.40558	0	0.65344	3	-9.11088	0	0.40468	3	38.5645	0	0.25693	3	1.14009	0	0.73549	3	-8.85655	0	0.42949	3	39.6578	0	0.44762	3	0.53213	3	-8.6822	3	38.2954	3	2.01569	3	-9.25546	3	40.0735
4	4	-0.96176	0	0.70203	4	-10.0037	0	0.39274	4	38.5517	0	0.23213	4	0.41728	0	0.8055	4	-9.78699	0	0.45421	4	39.7365	0	0.46033	4	0.037	4	-9.55956	4	38.2897	4	1.4621	4	-10.0589	4	40.0183
5	5	-1.70779	0	0.73067	5	-11.0148	0	0.42328	5	38.4736	0	0.22214	5	-0.65383	0	0.86773	5	-10.8663	0	0.47199	5	39.7944	0	0.48239	5	-0.71676	5	-10.4868	5	38.1924	5	0.52943	5	-11.0454	5	39.9433
6	6	-2.53899	0	0.7285	6	-12.0835	0	0.48951	6	38.3433	0	0.22252	6	-1.93465	0	0.88916	6	-11.984	0	0.47254	6	39.8142	0	0.51223	6	-1.62262	6	-11.438	6	38.0338	6	-0.70184	6	-12.0663	6	39.8179
7	7	-3.29059	0	0.66766	7	-13.2039	0	0.5563	7	38.1839	0	0.22216	7	-3.18322	0	0.84267	7	-13.1021	0	0.46831	7	39.7906	0	0.56033	7	-2.49772	7	-12.4521	7	37.8579	7	-2.03758	7	-13.037	7	39.6238
8	8	-3.77446	0	0.53145	8	-14.4025	0	0.59075	8	38.0164	0	0.20933	8	-4.13169	0	0.73802	8	-14.2477	0	0.50271	8	39.7273	0	0.63973	8	-3.13368	8	-13.5927	8	37.7027	8	-3.21605	8	-13.9657	8	39.3625
9	9	-3.84346	0	0.35695	9	-15.6859	0	0.58402	9	37.8436	0	0.17703	9	-4.58718	0	0.63822	9	-15.4565	0	0.61449	9	39.6281	0	0.75208	9	-3.3674	9	-14.8825	9	37.5814	9	-4.00082	9	-14.9185	9	39.0519
10	10	-3.45526	0	0.27509	10	-16.9984	0	0.54754	10	37.6437	0	0.12633	10	-4.49875	0	0.62699	10	-16.7151	0	0.77791	10	39.4846	0	0.8831	10	-3.1453	10	-16.2578	10	37.471	10	-4.2611	10	-15.9468	10	38.7115
11	11	-2.68074	0	0.36258	11	-18.2321	0	0.50335	11	37.3766	0	0.08161	11	-3.94632	0	0.70804	11	-17.9472	0	0.94053	11	39.2709	0	1.01178	11	-2.5284	11	-17.5852	11	37.3186	11	-3.99707	11	-17.0339	11	38.3439
12	12	-1.65132	0	0.47986	12	-19.2797	0	0.48651	12	37.0042	0	0.11551	12	-3.06988	0	0.81766	12	-19.0494	0	1.07561	12	38.9532	0	1.12234	12	-1.63446	12	-18.7293	12	37.0661	12	-3.30556	12	-18.0963	12	37.9288
13	13	-0.50613	0	0.5519	13	-20.0839	0	0.53486	13	36.5091	0	0.20225	13	-2.00587	0	0.91535	13	-19.9414	0	1.18403	13	38.5058	0	1.20884	13	-0.58903	13	-19.6091	13	36.6765	13	-2.32065	13	-19.0308	13	37.4346
14	14	0.63079	0	0.56108	14	-20.6477	0	0.648	14	35.8979	0	0.29159	14	-0.86462	0	0.99042	14	-20.5949	0	1.27618	14	37.9233	0	1.27294	14	0.48992	14	-20.2135	14	36.145	14	-1.17169	14	-19.7641	14	36.8381
15	15	1.65967	0	0.51379	15	-21.0142	0	0.79083	15	35.1912	0	0.36632	15	0.26883	0	1.04381	15	-21.0338	0	1.35977	15	37.2211	0	1.31968	15	1.4988	15	-20.5827	15	35.4902	15	0.02888	15	-20.2786	15	36.1351
16	16	2.51688	0	0.43765	16	-21.2367	0	0.93044	16	34.4105	0	0.42005	16	1.32892	0	1.07788	16	-21.3116	0	1.43861	16	36.4251	0	1.35485	16	2.36395	16	-20.778	16	34.7392	16	1.18461	16	-20.6024	16	35.3373
17	17	3.18561	0	0.37181	17	-21.3555	0	1.0468	17	33.5699	0	0.4527	17	2.26754	0	1.09358	17	-21.4816	0	1.51515	17	35.5596	0	1.38537	17	3.05889	17	-20.856	17	33.9156	17	2.21614	17	-20.779	17	34.4597
18	18	3.69104	0	0.34135	18	-21.3866	0	1.13054	18	32.675	0	0.46793	18	3.05791	0	1.09176	18	-21.5757	0	1.59009	18	34.6401	0	1.41864	18	3.60081	18	-20.8504	18	33.0344	18	3.06829	18	-20.8395	18	33.5115
19	19	4.0801	0	0.3383	19	-21.3257	0	1.18044	19	31.7269	0	0.47179	19	3.69892	0	1.07717	19	-21.5991	0	1.6623	19	33.6741	0	1.45959	19	4.02875	19	-20.7679	19	32.1034	19	3.72	19	-20.7935	19	32.4976
20	20	4.39917	0	0.34279	20	-21.1614	0	1.20047	20	30.7272	0	0.47225	20	4.21428	0	1.06037	20	-21.5403	0	1.73035	20	32.6658	0	1.50836	20	4.38185	20	-20.5997	20	31.1284	20	4.18916	20	-20.6367	20	31.4233
21	21	4.68418	0	0.34588	21	-20.8896	0	1.19715	21	29.682	0	0.47728	21	4.64408	0	1.05276	21	-21.3868	0	1.79333	21	31.6193	0	1.56141	21	4.69062	21	-20.3373	21	30.1176	21	4.52584	21	-20.3626	21	30.2971
22	22	4.96154	0	0.3467	22	-20.5188	0	1.17834	22	28.6023	0	0.49229	22	5.03166	0	1.05943	22	-21.1337	0	1.85025	22	30.5393	0	1.61349	22	4.97752	22	-19.9813	22	29.081	22	4.7929	22	-19.9713	22	29.1294
23	23	5.25173	0	0.34645	23	-20.0658	0	1.15199	23	27.4999	0	0.51802	23	5.41177	0	1.07731	23	-20.7847	0	1.89969	23	29.4287	0	1.6587	23	5.25958	23	-19.5398	23	28.0275	23	5.04432	23	-19.4714	23	27.9294
24	24	5.56888	0	0.34788	24	-19.5481	0	1.12447	24	26.3835	0	0.55098	24	5.80604	0	1.09916	24	-20.3507	0	1.94065	24	28.2884	0	1.69162	24	5.54941	24	-19.0228	24	26.9607	24	5.31454	24	-18.8788	24	26.7038
25	25	5.91822	0	0.35488	25	-18.982	0	1.09856	25	25.2596	0	0.58588	25	6.22479	0	1.11826	25	-19.8497	0	1.97326	25	27.1206	0	1.70859	25	5.85384	25	-18.4428	25	25.8815	25	5.62223	25	-18.2161	25	25.458
26	26	6.29402	0	0.3698	26	-18.3842	0	1.0735	26	24.1343	0	0.61816	26	6.66962	0	1.13074	26	-19.3074	0	1.99946	26	25.9316	0	1.70903	26	6.17044	26	-17.8161	26	24.7909	26	5.97531	26	-17.514	26	24.2015
27	27	6.68138	0	0.39139	27	-17.7724	0	1.04696	27	23.0151	0	0.64559	27	7.13426	0	1.13558	27	-18.7528	0	2.02202	27	24.7324	0	1.695	27	6.48756	27	-17.1634	27	23.6942	27	6.37042	27	-16.808	27	22.948
28	28	7.0625	0	0.41539	28	-17.164	0	1.01658	28	21.911	0	0.6682	28	7.60612	0	1.13345	28	-18.2105	0	2.04179	28	23.536	0	1.66901	28	6.79164	28	-16.5068	28	22.6008	28	6.79447	28	-16.1324	28	21.7143
29	29	7.42515	0	0.4377	29	-16.5736	0	0.98087	29	20.83	0	0.68675	29	8.07046	0	1.12523	29	-17.6939	0	2.05534	29	22.3524	0	1.63239	29	7.07622	29	-15.8663	29	21.5206	29	7.23072	29	-15.5126	29	20.5153
30	30	7.76846	0	0.45591	30	-16.0099	0	0.93945	30	19.7767	0	0.70163	30	8.51493	0	1.11189	30	-17.2022	0	2.05663	30	21.1856	0	1.58548	30	7.34619	30	-15.2548	30	20.4604	30	7.66507	30	-14.9586	30	19.3584
31	31	8.10196	0	0.46969	31	-15.4759	0	0.89314	31	18.7522	0	0.71231	31	8.93323	0	1.09393	31	-16.7247	0	2.04041	31	20.0341	0	1.52855	31	7.61339	31	-14.6769	31	19.4234	31	8.09005	31	-14.4642	31	18.2424
32	32	8.43968	0	0.48105	32	-14.9709	0	0.84434	32	17.7556	0	0.7176	32	9.32638	0	1.07088	32	-16.248	0	2.00357	32	18.8942	0	1.46252	32	7.88967	32	-14.132	32	18.4106	32	8.50562	32	-14.0147	32	17.1611
33	33	8.79508	0	0.49433	33	-14.4939	0	0.79782	33	16.7857	0	0.71581	33	9.70145	0	1.04092	33	-15.7638	0	1.94436	33	17.7638	0	1.38876	33	8.18424	33	-13.6177	33	17.4216	33	8.9172	33	-13.5969	33	16.1087
34	34	9.17838	0	0.51498	34	-14.0462	0	0.76097	34	15.841	0	0.70584	34	10.0684	0	1.00114	34	-15.2717	0	1.86131	34	16.6428	0	1.30832	34	8.50383	34	-13.1327	34	16.4551	34	9.33235	34	-13.206	34	15.0817
35	35	9.59539	0	0.54685	35	-13.6315	0	0.74258	35	14.9193	0	0.68836	35	10.4375	0	0.94962	35	-14.7777	0	1.75376	35	15.5315	0	1.22212	35	8.85375	35	-12.6778	35	15.5092	35	9.75815	35	-12.8453	35	14.0775
36	36	10.0478	0	0.5903	36	-13.2552	0	0.74984	36	14.0171	0	0.66556	36	10.8176	0	0.88657	36	-14.2921	0	1.62259	36	14.4294	0	1.13142	36	9.23744	36	-12.2549	36	14.5819	36	10.2011	36	-12.5228	36	13.0927
37	37	10.5339	0	0.64223	37	-12.9233	0	0.78463	37	13.131	0	0.64026	37	11.2155	0	0.81379	37	-13.8265	0	1.47149	37	13.3349	0	1.03914	37	9.6551	37	-11.8673	37	13.6701	37	10.6665	37	-12.246	37	12.1218
38	38	11.0508	0	0.69775	38	-12.6427	0	0.84226	38	12.2584	0	0.61606	38	11.6357	0	0.73406	38	-13.3932	0	1.30785	38	12.2485	0	0.95021	38	10.1038	38	-11.5205	38	12.7707	38	11.1568	38	-12.02	38	11.1591
39	39	11.5948	0	0.75253	39	-12.4203	0	0.91391	39	11.3987	0	0.59701	39	12.0794	0	0.65074	39	-13.0056	0	1.14235	39	11.1747	0	0.87148	39	10.5792	39	-11.2235	39	11.8832	39	11.671	39	-11.8478	39	10.201
40	40	12.1622	0	0.80408	40	-12.2634	0	0.99065	40	10.5552	0	0.58524	40	12.545	0	0.56705	40	-12.679	0	0.98691	40	10.1225	0	0.80947	40	11.0767	40	-10.9882	40	11.0101	40	12.2042	40	-11.7332	40	9.24836
41	41	12.7488	0	0.85116	41	-12.178	0	1.06532	41	9.73484	0	0.58013	41	13.0286	0	0.48644	41	-12.4302	0	0.8529	41	9.10455	0	0.76787	41	11.5932	41	-10.8267	41	10.1579	41	12.7484	41	-11.6823	41	8.30849
42	42	13.35	0	0.89232	42	-12.1696	0	1.1321	42	8.94695	0	0.57947	42	13.5247	0	0.41273	42	-12.2763	0	0.74898	42	8.13643	0	0.74488	42	12.1283	42	-10.7504	42	9.33555	42	13.2936	42	-11.7037	42	7.39504
43	43	13.9596	0	0.92552	43	-12.2427	0	1.18581	43	8.20187	0	0.58049	43	14.0266	0	0.34861	43	-12.2332	0	0.67862	43	7.23449	0	0.73313	43	12.6821	43	-10.7701	43	8.55373	43	13.8294	43	-11.8076	43	6.52601
44	44	14.5695	0	0.94819	44	-12.401	0	1.22135	44	7.50926	0	0.58098	44	14.5262	0	0.29565	44	-12.3136	0	0.63946	44	6.41262	0	0.72377	44	13.2533	44	-10.8957	44	7.8233	44	14.3453	44	-12.003	44	5.72005
45	45	15.1691	0	0.95817	45	-12.6472	0	1.23462	45	6.8766	0	0.58061	45	15.0138	0	0.25508	45	-12.5246	0	0.62619	45	5.67954	0	0.70948	45	13.8377	45	-11.1355	45	7.15414	45	14.8309	45	-12.2977	45	4.99368
46	46	15.7447	0	0.95537	46	-12.9826	0	1.22358	46	6.30811	0	0.58054	46	15.4782	0	0.22829	46	-12.8682	0	0.63459	46	5.03805	0	0.68605	46	14.4245	46	-11.4953	46	6.55337	46	15.2771	46	-12.6978	46	4.35811
47	47	16.279	0	0.9433	47	-13.4062	0	1.18874	47	5.80333	0	0.58226	47	15.9065	0	0.21617	47	-13.3416	0	0.66296	47	4.48565	0	0.65349	47	14.9939	47	-11.9767	47	6.02266	47	15.6754	47	-13.2077	47	3.81796
48	48	16.751	0	0.92804	48	-13.9145	0	1.13165	48	5.35646	0	0.58677	48	16.2837	0	0.2175	48	-13.9396	0	0.71097	48	4.01458	0	0.61435	48	15.5166	48	-12.5774	48	5.55746	48	16.0164	48	-13.8303	48	3.37074
49	49	17.1367	0	0.91541	49	-14.5016	0	1.05461	49	4.95684	0	0.59443	49	16.5933	0	0.22796	49	-14.6561	0	0.77805	49	3.61361	0	0.57211	49	15.9584	49	-13.29	49	5.14668	49	16.2894	49	-14.5668	49	3.0073
50	50	17.4111	0	0.90873	50	-15.1603	0	0.95978	50	4.59137	0	0.60537	50	16.8175	0	0.24237	50	-15.4878	0	0.86245	50	3.27083	0	0.53109	50	16.2853	50	-14.1048	50	4.77579	50	16.4808	50	-15.416	50	2.71333
51	51	17.5488	0	0.90883	51	-15.8859	0	0.84943	51	4.249	0	0.61999	51	16.9363	0	0.25748	51	-16.4358	0	0.96103	51	2.97787	0	0.49614	51	16.4668	51	-15.0153	51	4.43323	51	16.5724	51	-16.3762	51	2.47354
52	52	17.5245	0	0.91509	52	-16.6797	0	0.729	52	3.92567	0	0.63851	52	16.9263	0	0.27385	52	-17.5082	0	1.0706	52	2.73389	0	0.47115	52	16.476	52	-16.0209	52	4.11579	52	16.5397	52	-17.4493	52	2.27871
53	53	17.3096	0	0.927	53	-17.5525	0	0.61184	53	3.62816	0	0.6611	53	16.7577	0	0.29713	53	-18.7204	0	1.18917	53	2.548	0	0.45841	53	16.2857	53	-17.1286	53	3.83161	53	16.3494	53	-18.6452	53	2.13067
54	54	16.87	0	0.94458	54	-18.5248	0	0.52438	54	3.37541	0	0.68787	54	16.391	0	0.33622	54	-20.093	0	1.31542	54	2.43996	0	0.4581	54	15.8633	54	-18.3534	54	3.59988	54	15.9569	54	-19.983	54	2.04515
55	55	16.1624	0	0.96885	55	-19.6271	0	0.50277	55	3.19675	0	0.71841	55	15.7734	0	0.39946	55	-21.6467	0	1.4474	55	2.43696	0	0.46837	55	15.1654	55	-19.7183	55	3.44945	55	15.3046	55	-21.4864	55	2.05028
56	56	15.1342	0	1.00135	56	-20.8969	0	0.5622	56	3.12676	0	0.75175	56	14.8375	0	0.49182	56	-23.3962	0	1.58155	56	2.5673	0	0.48662	56	14.1348	56	-21.2519	56	3.41487	56	14.3215	56	-23.176	56	2.17906
57	57	13.7241	0	1.04263	57	-22.3725	0	0.67541	57	3.19753	0	0.78563	57	13.5045	0	0.61397	57	-25.3449	0	1.713	57	2.85284	0	0.51075	57	12.7023	57	-22.9814	57	3.52815	57	12.9286	57	-25.0608	57	2.45896
58	58	11.867	0	1.09049	58	-24.0838	0	0.80299	58	3.4327	0	0.81666	58	11.6938	0	0.76077	58	-27.4805	0	1.83746	58	3.30346	0	0.5402	58	10.795	58	-24.9246	58	3.81175	58	11.051	58	-27.1337	58	2.90417
59	59	9.50678	0	1.13995	59	-26.0432	0	0.91842	59	3.8459	0	0.84196	59	9.34132	0	0.91882	59	-29.7763	0	1.95329	59	3.91678	0	0.57704	59	8.35271	59	-27.0869	59	4.2769	59	8.63761	59	-29.3705	59	3.51316
60	60	6.62265	0	1.18295	60	-28.2421	0	1.01115	60	4.44118	0	0.86173	60	6.42958	0	1.06356	60	-32.2001	0	2.06057	60	4.68396	0	0.6244	60	5.36284	60	-29.4598	60	4.92566	60	5.69355	60	-31.738	60	4.27284
61	61	3.2614	0	1.20633	61	-30.6549	0	1.08395	61	5.21405	0	0.87981	61	3.01989	0	1.16233	61	-34.727	0	2.15896	61	5.59599	0	0.68271	61	1.89994	61	-32.0256	61	5.75326	61	2.31341	61	-34.2071	61	5.16719
62	62	-0.43876	0	1.18851	62	-33.2486	0	1.14843	62	6.15367	0	0.90108	62	-0.72658	0	1.19481	62	-37.3478	0	2.24623	62	6.64671	0	0.74709	62	-1.85093	62	-34.7634	62	6.74886	62	-1.30106	62	-36.7671	62	6.18628
63	63	-4.2452	0	1.10387	63	-35.9933	0	1.21743	63	7.24639	0	0.92806	63	-4.55734	0	1.19606	63	-40.0686	0	2.31792	63	7.8317	0	0.80902	63	-5.60686	63	-37.6542	63	7.89809	63	-4.85735	63	-39.4281	63	7.33032
64	64	-7.8577	0	0.93431	64	-38.8701	0	1.29637	64	8.47921	0	0.96016	64	-8.16737	0	1.29543	64	-42.8996	0	2.36807	64	9.14542	0	0.86112	64	-9.03834	64	-40.6808	64	9.1854	64	-8.02172	64	-42.2067	64	8.60281
65	65	-10.955	0	0.67969	65	-41.8689	0	1.37951	65	9.84169	0	0.99479	65	-11.2506	0	1.64315	65	-45.8396	0	2.39061	65	10.5794	0	0.89943	65	-11.8311	65	-43.8245	65	10.5974	65	-10.4774	65	-45.1059	65	10.0008
66	66	-13.244	0	0.36851	66	-44.9774	0	1.45546	66	11.3243	0	1.02933	66	-13.5408	0	2.25142	66	-48.8614	0	2.38013	66	12.123	0	0.92214	66	-13.7266	66	-47.058	66	12.1226	66	-11.9713	66	-48.1028	66	11.5162
67	67	-14.502	0	0.2091	67	-48.166	0	1.51499	67	12.9156	0	1.06158	67	-14.8419	0	3.01578	67	-51.907	0	2.33186	67	13.7637	0	0.92812	67	-14.5549	67	-50.3381	67	13.7477	67	-12.3524	67	-51.1431	67	13.1384
68	68	-14.6285	0	0.48549	68	-51.3778	0	1.55508	68	14.6016	0	1.08914	68	-15.0718	0	3.79494	68	-54.8942	0	2.24281	68	15.4869	0	0.91671	68	-14.2795	68	-53.6001	68	15.4554	68	-11.6294	68	-54.1473	68	14.8556
69	69	-13.7043	0	0.76772	69	-54.5291	0	1.58044	69	16.3672	0	1.11035	69	-14.3123	0	4.43614	69	-57.7312	0	2.11396	69	17.2762	0	0.8884	69	-13.0417	69	-56.7617	69	17.2284	69	-10.0261	69	-57.0187	69	16.6535
70	70	-12.0082	0	0.93074	70	-57.5201	0	1.60075	70	18.1972	0	1.1252	70	-12.8139	0	4.80783	70	-60.3301	0	1.9519	70	19.1134	0	0.84559	70	-11.1594	70	-59.7316	70	19.0508	70	-7.95706	70	-59.6557	70	18.5135
71	71	-9.94745	0	0.94544	71	-60.2499	0	1.62593	71	20.0734	0	1.1368	71	-10.9218	0	4.84171	71	-62.6138	0	1.76723	71	20.9768	0	0.79181	71	-9.04985	71	-62.4196	71	20.9078	71	-5.88346	71	-61.9644	71	20.4115
72	72	-7.91933	0	0.83492	72	-62.6302	0	1.66101	72	21.972	0	1.1499	72	-8.95848	0	4.549	72	-64.5199	0	1.57212	72	22.8413	0	0.73116	72	-7.09737	72	-64.7454	72	22.782	72	-4.13655	72	-63.8703	72	22.3181
73	73	-6.18333	0	0.656	73	-64.5951	0	1.70454	73	23.8634	0	1.16803	73	-7.13624	0	4.00657	73	-66.0041	0	1.37842	73	24.6792	0	0.66734	73	-5.53485	73	-66.6487	73	24.6526	73	-2.83338	73	-65.3288	73	24.2011
74	74	-4.82033	0	0.46966	74	-66.1059	0	1.7503	74	25.7158	0	1.19147	74	-5.54271	0	3.33131	74	-67.043	0	1.19599	74	26.4629	0	0.60249	74	-4.41133	74	-68.0927	74	26.4942	74	-1.91183	74	-66.3267	74	26.0288
75	75	-3.77856	0	0.33522	75	-67.15	0	1.79136	75	27.4997	0	1.21766	75	-4.17449	0	2.6446	75	-67.6333	0	1.03055	75	28.1674	0	0.53724	75	-3.64128	75	-69.0655	75	28.2818	75	-1.22545	75	-66.8778	75	27.7737
76	76	-2.94774	0	0.31345	76	-67.7346	0	1.82208	76	29.1906	0	1.24309	76	-2.98119	0	2.0405	76	-67.7899	0	0.88379	76	29.7727	0	0.47234	76	-3.08115	76	-69.5748	76	29.9919	76	-0.6242	76	-67.0132	76	29.4153
77	77	-2.21615	0	0.38728	77	-67.8781	0	1.839	77	30.7693	0	1.26534	77	-1.89963	0	1.56812	77	-67.5398	0	0.75804	77	31.2659	0	0.41014	77	-2.59463	77	-69.6394	77	31.6039	77	-0.00178	77	-66.7693	77	30.9412
78	78	-1.49825	0	0.48975	78	-67.6032	0	1.84105	78	32.2231	0	1.28315	78	-0.87692	0	1.2319	78	-66.9153	0	0.66172	78	32.6405	0	0.35559	78	-2.08566	78	-69.2819	78	33.1013	78	0.69026	78	-66.1793	78	32.3475
79	79	-0.74153	0	0.59169	79	-66.9326	0	1.8297	79	33.5451	0	1.29603	79	0.11778	0	1.00509	79	-65.9454	0	0.60921	79	33.8951	0	0.31566	79	-1.5018	79	-68.5241	79	34.4708	79	1.45115	79	-65.2679	79	33.6371
80	80	0.07466	0	0.68489	80	-65.8859	0	1.80832	80	34.7338	0	1.30354	80	1.09059	0	0.85008	80	-64.6514	0	0.61123	80	35.0322	0	0.29579	80	-0.8252	80	-67.3834	80	35.7025	80	2.25114	80	-64.0514	80	34.818
81	81	0.9437	0	0.76396	81	-64.4797	0	1.78083	81	35.7918	0	1.3048	81	2.02739	0	0.73682	81	-63.0467	0	0.66453	81	36.0565	0	0.29829	81	-0.06385	81	-65.8725	81	36.7904	81	3.05073	81	-62.541	81	35.8995
82	82	1.84012	0	0.82403	82	-62.7264	0	1.75112	82	36.7234	0	1.29852	82	2.90342	0	0.64842	82	-61.1386	0	0.75644	82	36.9733	0	0.3222	82	0.75341	82	-63.9999	82	37.7315	82	3.81263	82	-60.7447	82	36.8885
83	83	2.72984	0	0.86182	83	-60.6345	0	1.72375	83	37.532	0	1.28363	83	3.69265	0	0.5787	83	-58.9311	0	0.8764	83	37.7862	0	0.36375	83	1.58566	83	-61.7715	83	38.525	83	4.50807	83	-58.6675	83	37.7877
84	84	3.57649	0	0.87605	84	-58.209	0	1.70361	84	38.2189	0	1.25925	84	4.37214	0	0.52911	84	-56.4275	0	1.01772	84	38.4956	0	0.41835	84	2.39075	84	-59.1914	84	39.1706	84	5.11613	84	-56.3096	84	38.5947
85	85	4.34352	0	0.86783	85	-55.452	0	1.69392	85	38.7816	0	1.22456	85	4.9229	0	0.50475	85	-53.6335	0	1.17263	85	39.0984	0	0.48204	85	3.13181	85	-56.2612	85	39.6659	85	5.61791	85	-53.6688	85	39.3034
86	86	4.9938	0	0.83988	86	-52.3658	0	1.69462	86	39.2142	0	1.17883	86	5.32644	0	0.50892	86	-50.5587	0	1.32907	86	39.5882	0	0.55062	86	3.77931	86	-52.9836	86	40.0051	86	5.99013	86	-50.7451	86	39.9033
87	87	5.48824	0	0.79525	87	-48.9577	0	1.70163	87	39.5093	0	1.12236	87	5.56312	0	0.5356	87	-47.22	0	1.47165	87	39.9577	0	0.61975	87	4.30591	87	-49.3675	87	40.1818	87	6.20308	87	-47.5453	87	40.3819
88	88	5.78547	0	0.73839	88	-45.2455	0	1.70677	88	39.6614	0	1.05567	88	5.61464	0	0.56904	88	-43.6431	0	1.58516	88	40.2006	0	0.68596	88	4.67942	88	-45.4333	88	40.1931	88	6.22823	88	-44.0889	88	40.7299
89	89	5.84878	0	0.67707	89	-41.2663	0	1.69947	89	39.6718	0	0.97925	89	5.46908	0	0.59115	89	-39.8647	0	1.65841	89	40.3147	0	0.74735	89	4.86694	89	-41.2211	89	40.0434	89	6.04915	89	-40.4128	89	40.944
90	90	5.65496	0	0.62145	90	-37.0826	0	1.67084	90	39.5514	0	0.89515	90	5.12653	0	0.58564	90	-35.9355	0	1.68569	90	40.3053	0	0.80259	90	4.84551	90	-36.7961	90	39.746	90	5.66577	90	-36.5734	90	41.0305
91	91	5.20575	0	0.58042	91	-32.7846	0	1.61828	91	39.3235	0	0.80975	91	4.60894	0	0.54139	91	-31.925	0	1.66657	91	40.1883	0	0.85021	91	4.61572	91	-32.2539	91	39.3278	91	5.10334	91	-32.6467	91	41.0061
92	92	4.53751	0	0.56206	92	-28.4882	0	1.54727	92	39.0241	0	0.73451	92	3.9657	0	0.46374	92	-27.9253	0	1.60496	92	39.991	0	0.8884	92	4.20805	92	-27.7205	92	38.8318	92	4.42016	92	-28.7272	92	40.8961
93	93	3.72019	0	0.57424	93	-24.3263	0	1.46769	93	38.6986	0	0.68195	93	3.26752	0	0.3992	93	-24.0478	0	1.50737	93	39.7493	0	0.91467	93	3.67545	93	-23.343	93	38.316	93	3.70055	93	-24.9239	93	40.7321
94	94	2.84634	0	0.6141	94	-20.4364	0	1.38822	94	38.3959	0	0.65686	94	2.59436	0	0.43653	94	-20.4131	0	1.38084	94	39.5004	0	0.92638	94	3.08261	94	-19.274	94	37.8449	94	3.03747	94	-21.3496	94	40.5451
95	95	2.01787	0	0.6599	95	-16.9494	0	1.31227	95	38.1589	0	0.65196	95	2.02171	0	0.58451	95	-17.1361	0	1.23216	95	39.2752	0	0.92141	95	2.50088	95	-15.6577	95	37.4768	95	2.51153	95	-18.1099	95	40.3604
96	96	1.33013	0	0.68531	96	-13.9766	0	1.23865	96	38.0154	0	0.65379	96	1.60857	0	0.76183	96	-14.3114	0	1.06875	96	39.0939	0	0.89989	96	2.00126	96	-12.6141	96	37.2475	96	2.17532	96	-15.2922	96	40.1956
97	97	0.85159	0	0.67958	97	-11.5967	0	1.16639	97	37.9716	0	0.65177	97	1.38805	0	0.90894	97	-12.0015	0	0.8997	97	38.9643	0	0.86522	97	1.64216	97	-10.2209	97	37.1625	97	2.04786	97	-12.9566	97	40.0596
98	98	0.60366	0	0.65381	98	-9.84193	0	1.09755	98	38.0123	0	0.64067	98	1.3585	0	1.0031	98	-10.2301	0	0.73562	98	38.8835	0	0.82373	98	1.45247	98	-8.50013	98	37.1989	98	2.1131	98	-11.1285	98	39.9529
99	99	0.55014	0	0.62921	99	-8.69452	0	1.03663	99	38.1055	0	0.62009	99	1.47757	0	1.04543	99	-8.98927	0	0.58657	99	38.8424	0	0.7827	99	1.41661	99	-7.41516	99	37.3137	99	2.3194	99	-9.80238	99	39.8694
100	100	0.60421	0	0.6204	100	-8.09989	0	0.98592	100	38.2143	0	0.59261	100	1.66281	0	1.04542	100	-8.25822	0	0.46701	100	38.8337	0	0.74812	100	1.47335	100	-6.89243	100	37.4581	100	2.58001	100	-8.95653	100	39.8016
101	101	0.65049	0	0.63213	101	-7.98843	0	0.94216	101	38.3083	0	0.56146	101	1.80267	0	1.01346	101	-8.01494	0	0.40808	101	38.8545	0	0.72284	101	1.53101	101	-6.85089	101	37.5928	101	2.78274	101	-8.56608	101	39.7434
[truncated: 123 more columns]
