# Supplementary material for: Gait assessment using a 2D video-based motion analysis app in healthy subjects and subjects with lower limb amputation – A pilot study
Source: PLoS One. 2025 May 30;20(5):e0324499. doi: 10.1371/journal.pone.0324499 (PMC12124523; doi:10.1371/journal.pone.0324499)
Supplement: S1 Table — Raw data of all trials (M##) of the healthy subjects (0##) from the gait analysis recorded with the Orthelligent App (OV) and with the Qualisys system (Qual). (ZIP) [file pone.0324499.s001.zip › Subjects_healty_all_trials/004_Qual_ME2.xlsx]

## Sheet: Tabelle1
	Mean	Mean	Std Dev	Std Dev	Mean	Mean	Std Dev	Std Dev	Mean	Mean	Std Dev	Std Dev	Mean	Mean	Std Dev	Std Dev	Mean	Mean	Std Dev	Std Dev	Mean	Mean	Std Dev	Std Dev	D:\Qualisys\2024_Orthelligent\Data\P004\ebenesGehen0002_OV,c3d	D:\Qualisys\2024_Orthelligent\Data\P004\ebenesGehen0002_OV,c3d	D:\Qualisys\2024_Orthelligent\Data\P004\ebenesGehen0002_OV,c3d	D:\Qualisys\2024_Orthelligent\Data\P004\ebenesGehen0002_OV,c3d	D:\Qualisys\2024_Orthelligent\Data\P004\ebenesGehen0002_OV,c3d	D:\Qualisys\2024_Orthelligent\Data\P004\ebenesGehen0002_OV,c3d	D:\Qualisys\2024_Orthelligent\Data\P004\ebenesGehen0002_OV,c3d	D:\Qualisys\2024_Orthelligent\Data\P004\ebenesGehen0002_OV,c3d	D:\Qualisys\2024_Orthelligent\Data\P004\ebenesGehen0002_OV,c3d	D:\Qualisys\2024_Orthelligent\Data\P004\ebenesGehen0002_OV,c3d	D:\Qualisys\2024_Orthelligent\Data\P004\ebenesGehen0002_OV,c3d	D:\Qualisys\2024_Orthelligent\Data\P004\ebenesGehen0002_OV,c3d	D:\Qualisys\2024_Orthelligent\Data\P004\ebenesGehen0002_OV,c3d	D:\Qualisys\2024_Orthelligent\Data\P004\ebenesGehen0002_OV,c3d	D:\Qualisys\2024_Orthelligent\Data\P004\ebenesGehen0002_OV,c3d	D:\Qualisys\2024_Orthelligent\Data\P004\ebenesGehen0002_OV,c3d	D:\Qualisys\2024_Orthelligent\Data\P004\ebenesGehen0002_OV,c3d	D:\Qualisys\2024_Orthelligent\Data\P004\ebenesGehen0002_OV,c3d	D:\Qualisys\2024_Orthelligent\Data\P004\ebenesGehen0002_OV,c3d	D:\Qualisys\2024_Orthelligent\Data\P004\ebenesGehen0002_OV,c3d	D:\Qualisys\2024_Orthelligent\Data\P004\ebenesGehen0002_OV,c3d	D:\Qualisys\2024_Orthelligent\Data\P004\ebenesGehen0002_OV,c3d	D:\Qualisys\2024_Orthelligent\Data\P004\ebenesGehen0002_OV,c3d	D:\Qualisys\2024_Orthelligent\Data\P004\ebenesGehen0002_OV,c3d	D:\Qualisys\2024_Orthelligent\Data\P004\ebenesGehen0002_OV,c3d
	Left Ankle Mean Angle	Left Ankle Mean Angle	Left Ankle Mean Angle	Left Ankle Mean Angle	Left Knee Mean Angle	Left Knee Mean Angle	Left Knee Mean Angle	Left Knee Mean Angle	Left Hip Mean Angle	Left Hip Mean Angle	Left Hip Mean Angle	Left Hip Mean Angle	Right Ankle Mean Angle	Right Ankle Mean Angle	Right Ankle Mean Angle	Right Ankle Mean Angle	Right Knee Mean Angle	Right Knee Mean Angle	Right Knee Mean Angle	Right Knee Mean Angle	Right Hip Mean Angle	Right Hip Mean Angle	Right Hip Mean Angle	Right Hip Mean Angle	Left Ankle Mean Angle	Left Ankle Mean Angle	Left Knee Mean Angle	Left Knee Mean Angle	Left Hip Mean Angle	Left Hip Mean Angle	Right Ankle Mean Angle	Right Ankle Mean Angle	Right Knee Mean Angle	Right Knee Mean Angle	Right Hip Mean Angle	Right Hip Mean Angle	Speed	Left_Strides_Per_Minute_Count	Left_Strides_Per_Minute_Mean	Left_Strides_Per_Minute_StdDev	Right_Strides_Per_Minute_Count	Right_Strides_Per_Minute_Mean	Right_Strides_Per_Minute_StdDev	Left_Stride_Length_Count	Left_Stride_Length_Mean	Left_Stride_Length_StdDev	Right_Stride_Length_Count	Right_Stride_Length_Mean	Right_Stride_Length_StdDev
	P2D	P2D	P2D	P2D	P2D	P2D	P2D	P2D	P2D	P2D	P2D	P2D	P2D	P2D	P2D	P2D	P2D	P2D	P2D	P2D	P2D	P2D	P2D	P2D	P2D	P2D	P2D	P2D	P2D	P2D	P2D	P2D	P2D	P2D	P2D	P2D	METRIC	METRIC	METRIC	METRIC	METRIC	METRIC	METRIC	METRIC	METRIC	METRIC	METRIC	METRIC	METRIC
	ORIGINAL	ORIGINAL	ORIGINAL	ORIGINAL	ORIGINAL	ORIGINAL	ORIGINAL	ORIGINAL	ORIGINAL	ORIGINAL	ORIGINAL	ORIGINAL	ORIGINAL	ORIGINAL	ORIGINAL	ORIGINAL	ORIGINAL	ORIGINAL	ORIGINAL	ORIGINAL	ORIGINAL	ORIGINAL	ORIGINAL	ORIGINAL	ORIGINAL	ORIGINAL	ORIGINAL	ORIGINAL	ORIGINAL	ORIGINAL	ORIGINAL	ORIGINAL	ORIGINAL	ORIGINAL	ORIGINAL	ORIGINAL	TEMPORAL_DISTANCE	TEMPORAL_DISTANCE	TEMPORAL_DISTANCE	TEMPORAL_DISTANCE	TEMPORAL_DISTANCE	TEMPORAL_DISTANCE	TEMPORAL_DISTANCE	TEMPORAL_DISTANCE	TEMPORAL_DISTANCE	TEMPORAL_DISTANCE	TEMPORAL_DISTANCE	TEMPORAL_DISTANCE	TEMPORAL_DISTANCE
ITEM	X	Y	X	Y	X	Y	X	Y	X	Y	X	Y	X	Y	X	Y	X	Y	X	Y	X	Y	X	Y	X	Y	X	Y	X	Y	X	Y	X	Y	X	Y	X	X	X	X	X	X	X	X	X	X	X	X	X
1	1	0.81004	0	1.3462	1	-8.15783	0	0.53328	1	38.8889	0	1.00373	1	1.77207	0	0.85826	1	-7.53182	0	0.90114	1	39.4319	0	0.96192	1	1.51717	1	-7.755	1	37.5397	1	2.91091	1	-6.95091	1	38.0627	2.59487	2	56.4734	0.56376	3	56.8007	1.25727	2	2.75379	0.02493	3	2.74409	0.00943
2	2	0.6739	0	1.39777	2	-8.51209	0	0.40795	2	38.9929	0	1.0282	2	1.55678	0	0.75932	2	-7.69415	0	0.97762	2	39.4683	0	1.03509	2	1.63347	2	-8.1598	2	37.657	2	2.63985	2	-6.93472	2	37.9957
3	3	0.32311	0	1.52641	3	-9.17645	0	0.31233	3	39.0409	0	1.0634	3	0.99495	0	0.71125	3	-8.3045	0	1.04901	3	39.5586	0	1.11908	3	1.60615	3	-8.87439	3	37.7065	3	2.0582	3	-7.39116	3	37.9821
4	4	-0.27677	0	1.72077	4	-10.0617	0	0.24763	4	39.0265	0	1.11205	4	0.04622	0	0.75348	4	-9.24369	0	1.09953	4	39.6795	0	1.20552	4	1.40894	4	-9.79288	4	37.6689	4	1.14166	4	-8.21293	4	38.003
5	5	-1.10069	0	1.92046	5	-11.077	0	0.21225	5	38.9528	0	1.17821	5	-1.20821	0	0.84462	5	-10.3799	0	1.11933	5	39.8046	0	1.28266	5	1.01981	5	-10.8024	5	37.5379	5	-0.04203	5	-9.27509	5	38.0403
6	6	-2.05211	0	2.0465	6	-12.162	0	0.23635	6	38.8367	0	1.26332	6	-2.55917	0	0.90373	6	-11.6181	0	1.10995	6	39.915	0	1.34031	6	0.44001	6	-11.8268	6	37.3327	6	-1.3308	6	-10.481	6	38.0859
7	7	-2.96517	0	2.04196	7	-13.3067	0	0.34682	7	38.7056	0	1.36118	7	-3.7285	0	0.89395	7	-12.923	0	1.08027	7	40.0002	0	1.37427	7	-0.2703	7	-12.858	7	37.0966	7	-2.50221	7	-11.7864	7	38.1384
8	8	-3.63859	0	1.89459	8	-14.5372	0	0.50623	8	38.5836	0	1.45643	8	-4.46795	0	0.83804	8	-14.2983	0	1.03336	8	40.0521	0	1.38803	8	-0.97824	8	-13.945	8	36.8808	8	-3.33678	8	-13.1877	8	38.1934
9	9	-3.89764	0	1.63398	9	-15.8686	0	0.65843	9	38.4763	0	1.52939	9	-4.64807	0	0.79174	9	-15.7363	0	0.95897	9	40.0573	0	1.39131	9	-1.50981	9	-15.1458	9	36.7213	9	-3.6879	9	-14.6787	9	38.2358
10	10	-3.66021	0	1.31673	10	-17.2595	0	0.75872	10	38.3608	0	1.56403	10	-4.28857	0	0.78302	10	-17.1796	0	0.84532	10	39.9912	0	1.39532	10	-1.71115	10	-16.4673	10	36.6184	10	-3.52752	10	-16.21	10	38.2372
11	11	-2.96523	0	1.01002	11	-18.6079	0	0.789	11	38.1911	0	1.55475	11	-3.5135	0	0.78939	11	-18.5295	0	0.70075	11	39.8208	0	1.40847	11	-1.50839	11	-17.8353	11	36.5317	11	-2.9408	11	-17.6863	11	38.1581
12	12	-1.9431	0	0.7634	12	-19.7954	0	0.76124	12	37.9176	0	1.50877	12	-2.47769	0	0.78518	12	-19.6894	0	0.56053	12	39.5166	0	1.43323	12	-0.93882	12	-19.122	12	36.3953	12	-2.06774	12	-19.0025	12	37.9585
13	13	-0.75751	0	0.58868	13	-20.74	0	0.70179	13	37.5087	0	1.44163	13	-1.31966	0	0.7621	13	-20.6044	0	0.48022	13	39.0664	0	1.46714	13	-0.12049	13	-20.2073	13	36.144	13	-1.04479	13	-20.084	13	37.6116
14	14	0.44034	0	0.46299	14	-21.42	0	0.63353	14	36.9606	0	1.36995	14	-0.14772	0	0.72234	14	-21.2728	0	0.49816	14	38.4789	0	1.50735	14	0.80939	14	-21.0265	14	35.7384	14	0.01945	14	-20.9036	14	37.1113
15	15	1.53286	0	0.35468	15	-21.8629	0	0.57443	15	36.2913	0	1.308	15	0.95923	0	0.67311	15	-21.73	0	0.59117	15	37.7769	0	1.55401	15	1.73548	15	-21.5767	15	35.1715	15	1.0464	15	-21.4771	15	36.4693
16	16	2.44602	0	0.25221	16	-22.119	0	0.54673	16	35.5266	0	1.26757	16	1.94781	0	0.62139	16	-22.0203	0	0.7168	16	36.9842	0	1.60845	16	2.57677	16	-21.8948	16	34.4601	16	1.98319	16	-21.8431	16	35.7067
17	17	3.1561	0	0.18318	17	-22.2375	0	0.57788	17	34.6889	0	1.25686	17	2.78891	0	0.57126	17	-22.175	0	0.85159	17	36.1174	0	1.66971	17	3.289	17	-22.0316	17	33.6313	17	2.80082	17	-22.0406	17	34.8458
18	18	3.68672	0	0.20867	18	-22.251	0	0.6816	18	33.7921	0	1.27736	18	3.47852	0	0.52583	18	-22.2089	0	0.98468	18	35.1847	0	1.73275	18	3.86775	18	-22.0319	18	32.7113	18	3.49461	18	-22.0976	18	33.9049
19	19	4.08955	0	0.30972	19	-22.1718	0	0.84399	19	32.8419	0	1.32266	19	4.0356	0	0.49006	19	-22.1261	0	1.10743	19	34.1909	0	1.78972	19	4.33966	19	-21.9266	19	31.7225	19	4.0812	19	-22.0309	19	32.8993
20	20	4.41858	0	0.43276	20	-21.9987	0	1.03619	20	31.8406	0	1.3815	20	4.49513	0	0.46963	20	-21.9311	0	1.21009	20	33.1422	0	1.83347	20	4.74229	20	-21.7341	20	30.6836	20	4.59068	20	-21.8524	20	31.8424
21	21	4.71583	0	0.55503	21	-21.7301	0	1.23163	21	30.7926	0	1.442	21	4.89761	0	0.46595	21	-21.6333	0	1.28375	21	32.0467	0	1.85942	21	5.108	21	-21.4655	21	29.6116	21	5.05503	21	-21.5732	21	30.7453
22	22	5.01045	0	0.66423	22	-21.3704	0	1.41214	22	29.706	0	1.4946	22	5.27926	0	0.47393	22	-21.2474	0	1.32471	22	30.9137	0	1.86628	22	5.4578	22	-21.1234	22	28.5201	22	5.50072	22	-21.2045	22	29.6156
23	23	5.32246	0	0.74999	23	-20.9287	0	1.56638	23	28.5888	0	1.53224	23	5.66624	0	0.48536	23	-20.7906	0	1.33562	23	29.7518	0	1.85621	23	5.802	23	-20.7035	23	27.416	23	5.94596	23	-20.7583	23	28.4574
24	24	5.66409	0	0.80455	24	-20.414	0	1.68779	24	27.446	0	1.55033	24	6.07272	0	0.4935	24	-20.2812	0	1.32323	24	28.5683	0	1.83401	24	6.1429	24	-20.1981	24	26.2996	24	6.39795	24	-20.2472	24	27.2726
25	25	6.0382	0	0.82655	25	-19.8357	0	1.77514	25	26.2812	0	1.5476	25	6.50199	0	0.49471	25	-19.7384	0	1.2958	25	27.3705	0	1.80431	25	6.47779	25	-19.604	25	25.1675	25	6.8527	25	-19.686	25	26.0655
26	26	6.43651	0	0.82389	26	-19.2047	0	1.83297	26	25.0984	0	1.52612	26	6.9485	0	0.48715	26	-19.1817	0	1.26222	26	26.1671	0	1.77076	26	6.80075	26	-18.9276	26	24.0184	26	7.29853	26	-19.092	26	24.8433
27	27	6.84142	0	0.81297	27	-18.5345	0	1.86983	27	23.9049	0	1.48998	27	7.40133	0	0.47076	27	-18.6284	0	1.2313	27	24.9674	0	1.73683	27	7.10504	27	-18.187	27	22.8551	27	7.7233	27	-18.4837	27	23.6149
28	28	7.23275	0	0.81198	28	-17.8405	0	1.89455	28	22.7096	0	1.44313	28	7.84794	0	0.44871	28	-18.0899	0	1.21094	28	23.7793	0	1.70601	28	7.38711	28	-17.4098	28	21.6861	28	8.11901	28	-17.8754	28	22.3881
29	29	7.59638	0	0.83039	29	-17.1384	0	1.9119	29	21.5226	0	1.38785	29	8.27766	0	0.42724	29	-17.5682	0	1.20678	29	22.6059	0	1.6815	29	7.64997	29	-16.6273	29	20.5243	29	8.48425	29	-17.2736	29	21.1678
30	30	7.92987	0	0.86346	30	-16.4415	0	1.92069	30	20.3526	0	1.32465	30	8.68452	0	0.41238	30	-17.0572	0	1.22018	30	21.445	0	1.66451	30	7.90301	30	-15.8684	30	19.3834	30	8.82445	30	-16.6783	30	19.9555
31	31	8.24199	0	0.89754	31	-15.7601	0	1.91484	31	19.2061	0	1.25207	31	9.06829	0	0.40657	31	-16.5467	0	1.247	31	20.2906	0	1.65257	31	8.15825	31	-15.1542	31	18.2742	31	9.15025	31	-16.0877	31	18.7521
32	32	8.54816	0	0.9195	32	-15.1022	0	1.88635	32	18.0882	0	1.16767	32	9.4342	0	0.40799	32	-16.0291	0	1.27851	32	19.1375	0	1.64083	32	8.42709	32	-14.4965	32	17.2038	32	9.4734	32	-15.5025	32	17.558
33	33	8.86526	0	0.92215	33	-14.4761	0	1.8287	33	17.0029	0	1.0695	33	9.79055	0	0.41279	33	-15.5024	0	1.30414	33	17.9829	0	1.62498	33	8.71796	33	-13.899	33	16.1744	33	9.80315	33	-14.9284	33	16.3741
34	34	9.20801	0	0.90451	34	-13.8913	0	1.73969	34	15.9524	0	0.95756	34	10.1465	0	0.41631	34	-14.9701	0	1.31459	34	16.8265	0	1.6026	34	9.03609	34	-13.3598	34	15.1831	34	10.145	34	-14.3744	34	15.2008
35	35	9.58708	0	0.87049	35	-13.3581	0	1.6236	35	14.9367	0	0.83507	35	10.5105	0	0.4144	35	-14.44	0	1.30369	35	15.6691	0	1.57266	35	9.38395	35	-12.8759	35	14.2238	35	10.5005	35	-13.8505	35	14.0385
36	36	10.0089	0	0.82771	36	-12.887	0	1.49153	36	13.9543	0	0.70886	36	10.8887	0	0.40424	36	-13.9218	0	1.26824	36	14.5109	0	1.53421	36	9.76286	36	-12.4465	36	13.2901	36	10.8678	36	-13.3655	36	12.886
37	37	10.4754	0	0.78675	37	-12.4873	0	1.35988	37	13.0032	0	0.58858	37	11.2861	0	0.38482	37	-13.427	0	1.20663	37	13.3529	0	1.48576	37	10.1727	37	-12.0748	37	12.3772	37	11.2454	37	-12.9274	37	11.7423
38	38	10.9841	0	0.75871	38	-12.1656	0	1.24612	38	12.0805	0	0.4859	38	11.7068	0	0.35683	38	-12.9707	0	1.11802	38	12.1988	0	1.42666	38	10.6123	38	-11.7674	38	11.4822	38	11.6339	38	-12.5447	38	10.6077
39	39	11.5289	0	0.75165	39	-11.9255	0	1.16308	39	11.1819	0	0.41282	39	12.1546	0	0.32336	39	-12.5714	0	1.00365	39	11.0563	0	1.35782	39	11.0798	39	-11.5327	39	10.6042	39	12.0361	39	-12.2288	39	9.48738
40	40	12.101	0	0.7679	40	-11.7676	0	1.11503	40	10.3049	0	0.37639	40	12.6323	0	0.29052	40	-12.2504	0	0.86775	40	9.93783	0	1.28162	40	11.5712	40	-11.3785	40	9.74571	40	12.4563	40	-11.9953	40	8.39263
41	41	12.6904	0	0.80384	41	-11.6909	0	1.0975	41	9.4496	0	0.37248	41	13.1404	0	0.26727	41	-12.0304	0	0.71779	41	8.8595	0	1.20152	41	12.0814	41	-11.3104	41	8.9121	41	12.899	41	-11.8627	41	7.34051
42	42	13.2867	0	0.85283	42	-11.6932	0	1.10148	42	8.62017	0	0.38623	42	13.676	0	0.26286	42	-11.9317	0	0.56366	42	7.84024	0	1.12104	42	12.6048	42	-11.3326	42	8.1123	42	13.3656	42	-11.8507	42	6.35218
43	43	13.8805	0	0.90771	43	-11.7736	0	1.11711	43	7.82481	0	0.40145	43	14.2318	0	0.28049	43	-11.9697	0	0.41718	43	6.89854	0	1.04284	43	13.1353	43	-11.4498	43	7.35913	43	13.8531	43	-11.9766	43	5.44938
44	44	14.4629	0	0.96248	44	-11.9336	0	1.13532	44	7.07474	0	0.40779	44	14.796	0	0.31363	44	-12.1522	0	0.2937	44	6.04866	0	0.97	44	13.6668	44	-11.6688	44	6.66736	44	14.3532	44	-12.2513	44	4.64794
45	45	15.0255	0	1.01239	45	-12.1772	0	1.14861	45	6.38254	0	0.40165	45	15.3526	0	0.35251	45	-12.4796	0	0.21737	45	5.29838	0	0.90632	45	14.1926	45	-11.9965	45	6.05045	45	14.8512	45	-12.6766	45	3.95453
46	46	15.5579	0	1.05405	46	-12.5088	0	1.15186	46	5.75896	0	0.38425	46	15.8826	0	0.3908	46	-12.9461	0	0.21558	46	4.64909	0	0.85435	46	14.7024	46	-12.4371	46	5.51627	46	15.3264	46	-13.2453	46	3.36803
47	47	16.0465	0	1.08514	47	-12.9302	0	1.14263	47	5.20845	0	0.35932	47	16.3652	0	0.4267	47	-13.5419	0	0.27589	47	4.09579	0	0.81484	47	15.1815	47	-12.9875	47	5.06278	47	15.7554	47	-13.9425	47	2.87922
48	48	16.473	0	1.10493	48	-13.4381	0	1.12153	48	4.72675	0	0.33057	48	16.7802	0	0.46111	48	-14.2548	0	0.36672	48	3.62736	0	0.78608	48	15.6091	48	-13.6349	48	4.67615	48	16.1154	48	-14.7499	48	2.47231
49	49	16.8149	0	1.11508	49	-14.0238	0	1.09259	49	4.3024	0	0.29879	49	17.1088	0	0.49614	49	-15.0727	0	0.47536	49	3.2281	0	0.76369	49	15.9581	49	-14.3573	49	4.33555	49	16.3861	49	-15.6503	49	2.12855
50	50	17.0469	0	1.11978	50	-14.676	0	1.06198	50	3.92055	0	0.26241	50	17.3331	0	0.53411	50	-15.9854	0	0.60014	50	2.88113	0	0.74217	50	16.1971	50	-15.128	50	4.01864	50	16.5485	50	-16.6324	50	1.83058
51	51	17.1423	0	1.12504	51	-15.3857	0	1.03566	51	3.56758	0	0.21895	51	17.4341	0	0.5771	51	-16.9874	0	0.74344	51	2.57349	0	0.71743	51	16.2927	51	-15.9207	51	3.70543	51	16.5822	51	-17.6954	51	1.56787
52	52	17.0742	0	1.13805	52	-16.151	0	1.01835	52	3.23624	0	0.1663	52	17.3884	0	0.6277	52	-18.0803	0	0.90856	52	2.3012	0	0.68947	52	16.212	52	-16.717	52	3.3826	52	16.4613	52	-18.8503	52	1.34129
53	53	16.8131	0	1.16673	53	-16.982	0	1.0145	53	2.92964	0	0.11087	53	17.165	0	0.69003	53	-19.2743	0	1.09539	53	2.07346	0	0.66321	53	15.9224	53	-17.5153	53	3.04858	53	16.1503	53	-20.1177	53	1.16593
54	54	16.3227	0	1.21936	54	-17.902	0	1.03094	54	2.66338	0	0.10369	54	16.7223	0	0.76985	54	-20.5873	0	1.29765	54	1.91337	0	0.6455	54	15.3888	54	-18.3365	54	2.7189	54	15.6025	54	-21.5211	54	1.06991
55	55	15.557	0	1.30463	55	-18.9476	0	1.07578	55	2.46542	0	0.18575	55	16.0056	0	0.87274	55	-22.0434	0	1.50336	55	1.85414	0	0.63922	55	14.5688	55	-19.2251	55	2.4273	55	14.7593	55	-23.0834	55	1.08936
56	56	14.4582	0	1.4313	56	-20.1651	0	1.15214	56	2.37229	0	0.30194	56	14.946	0	1.0009	56	-23.6678	0	1.69766	56	1.93152	0	0.64118	56	13.4073	56	-20.2415	56	2.2209	56	13.554	56	-24.8239	56	1.2601
57	57	12.9601	0	1.60595	57	-21.6028	0	1.25266	57	2.42159	0	0.42188	57	13.4631	0	1.15036	57	-25.4796	0	1.86703	57	2.17467	0	0.64539	57	11.8378	57	-21.4505	57	2.1488	57	11.9177	57	-26.7535	57	1.60882
58	58	10.9967	0	1.83033	58	-23.3008	0	1.36055	58	2.64399	0	0.53071	58	11.4743	0	1.30839	58	-27.4847	0	2.00413	58	2.5997	0	0.64786	58	9.79129	58	-22.9068	58	2.2497	58	9.79314	58	-28.8713	58	2.14752
59	59	8.52084	0	2.09672	59	-25.2784	0	1.45661	59	3.05748	0	0.62041	59	8.91801	0	1.44974	59	-29.6721	0	2.10999	59	3.20807	0	0.64846	59	7.2219	59	-24.644	59	2.5444	59	7.1603	59	-31.1639	59	2.87313
60	60	5.53276	0	2.38336	60	-27.5276	0	1.52592	60	3.66528	0	0.68778	60	5.78936	0	1.53455	60	-32.0179	0	2.19272	60	3.99	0	0.65001	60	4.1451	60	-26.6675	60	3.03668	60	4.07119	60	-33.6124	60	3.7721
61	61	2.10843	0	2.65774	61	-30.0154	0	1.56136	61	4.45791	0	0.73383	61	2.18277	0	1.51379	61	-34.496	0	2.2621	61	4.93037	0	0.65627	61	0.66951	61	-28.9586	61	3.71836	61	0.67866	61	-36.2	61	4.82615
62	62	-1.5851	0	2.89167	62	-32.6972	0	1.56409	62	5.41882	0	0.76318	62	-1.68403	0	1.3496	62	-37.0908	0	2.32373	62	6.01484	0	0.6694	62	-3.00859	62	-31.4834	62	4.57437	62	-2.76434	62	-38.9165	62	6.01661
63	63	-5.29687	0	3.07107	63	-35.5309	0	1.54259	63	6.53068	0	0.78399	63	-5.48962	0	1.05698	63	-39.8016	0	2.3756	63	7.23299	0	0.68856	63	-6.64773	63	-34.1995	63	5.58635	63	-5.95078	63	-41.7553	63	7.32717
64	64	-8.72355	0	3.18943	64	-38.4888	0	1.51039	64	7.78084	0	0.80734	64	-8.8712	0	0.78518	64	-42.6365	0	2.40796	64	8.57828	0	0.71019	64	-10.0099	64	-37.062	64	6.73569	64	-8.58814	64	-44.7041	64	8.74372
65	65	-11.554	0	3.23332	65	-41.5583	0	1.48177	65	9.16282	0	0.84497	65	-11.4907	0	0.86397	65	-45.5971	0	2.40709	65	10.047	0	0.7293	65	-12.877	65	-40.0329	65	8.00663	65	-10.4323	65	-47.7368	65	10.2558
66	66	-13.5149	0	3.18332	66	-44.7313	0	1.46748	66	10.6731	0	0.9046	66	-13.0772	0	1.27707	66	-48.6615	0	2.362	66	11.6354	0	0.7411	66	-15.0389	66	-43.0862	66	9.3888	66	-11.3026	66	-50.81	66	11.857
67	67	-14.4132	0	3.0219	67	-47.9831	0	1.47217	67	12.3058	0	0.98631	67	-13.4659	0	1.72453	67	-51.7747	0	2.2705	67	13.3352	0	0.74331	67	-16.2932	67	-46.1977	67	10.8764	67	-11.1277	67	-53.8618	67	13.5422
68	68	-14.1886	0	2.74069	68	-51.2588	0	1.49284	68	14.0495	0	1.08321	68	-12.6597	0	2.03377	68	-54.8516	0	2.14153	68	15.1326	0	0.73783	68	-16.4807	68	-49.3278	68	12.464	68	-10.017	68	-56.812	68	15.3044
69	69	-12.9686	0	2.35426	69	-54.4718	0	1.51856	69	15.888	0	1.18492	69	-10.8879	0	2.12808	69	-57.7893	0	1.992	69	17.0088	0	0.72936	69	-15.5646	69	-52.4133	69	14.1451	69	-8.27806	69	-59.5683	69	17.1326
70	70	-11.0808	0	1.93031	70	-57.518	0	1.53679	70	17.8032	0	1.28255	70	-8.58284	0	2.0381	70	-60.4818	0	1.84091	70	18.9406	0	0.72341	70	-13.7141	70	-55.3702	70	15.9098	70	-6.32255	70	-62.0345	70	19.008
71	71	-8.96212	0	1.59719	71	-60.2924	0	1.53932	71	19.7724	0	1.37044	71	-6.23945	0	1.89442	71	-62.8322	0	1.70396	71	20.8992	0	0.72612	71	-11.2991	71	-58.1052	71	17.742	71	-4.51202	71	-64.1241	71	20.9021
72	72	-6.99685	0	1.44906	72	-62.7039	0	1.52451	72	21.7669	0	1.44425	72	-4.23382	0	1.82921	72	-64.7649	0	1.59021	72	22.8506	0	0.74401	72	-8.77306	72	-60.5293	72	19.6198	72	-3.0511	72	-65.7724	72	22.7804
73	73	-5.39192	0	1.42025	73	-64.686	0	1.49607	73	23.7535	0	1.4993	73	-2.72673	0	1.86217	73	-66.2332	0	1.50189	73	24.7597	0	0.78104	73	-6.50603	73	-62.5696	73	21.5185	73	-1.97671	73	-66.9452	73	24.6078
74	74	-4.16726	0	1.38012	74	-66.2016	0	1.4606	74	25.6978	0	1.532	74	-1.68847	0	1.92352	74	-67.2205	0	1.43585	74	26.5948	0	0.83504	74	-4.67465	74	-64.1766	74	23.4104	74	-1.20797	74	-67.6391	74	26.3548
75	75	-3.22792	0	1.27939	75	-67.2414	0	1.42484	75	27.569	0	1.54113	75	-0.98229	0	1.94843	75	-67.7366	0	1.38545	75	28.3318	0	0.89814	75	-3.26957	75	-65.3279	75	25.2667	75	-0.61491	75	-67.8761	75	28.0015
76	76	-2.44594	0	1.15205	76	-67.8167	0	1.39408	76	29.3417	0	1.52767	76	-0.44661	0	1.9097	76	-67.8092	0	1.34336	76	29.9554	0	0.96044	76	-2.17952	76	-66.0248	76	27.0607	76	-0.07919	76	-67.694	76	29.5374
77	77	-1.71512	0	1.06998	77	-67.9492	0	1.3727	77	30.998	0	1.49564	77	0.04732	0	1.80758	77	-67.4739	0	1.30423	77	31.458	0	1.01355	77	-1.27693	77	-66.2821	77	28.7675	77	0.47441	77	-67.135	77	30.9599
78	78	-0.97113	0	1.09131	78	-67.6628	0	1.36407	78	32.5268	0	1.45125	78	0.57243	0	1.65724	78	-66.7655	0	1.26477	78	32.8383	0	1.05179	78	-0.46325	78	-66.1181	78	30.3662	78	1.07612	78	-66.2367	78	32.2723
79	79	-0.1879	0	1.21316	79	-66.9793	0	1.36955	79	33.9227	0	1.40047	79	1.15234	0	1.48025	79	-65.7133	0	1.22333	79	34.0997	0	1.07229	79	0.31946	79	-65.5499	79	31.8409	79	1.72501	79	-65.028	79	33.4813
80	80	0.63559	0	1.38462	80	-65.916	0	1.38879	80	35.1834	0	1.3483	80	1.77819	0	1.29843	80	-64.3402	0	1.17963	80	35.2494	0	1.07507	80	1.09598	80	-64.59	80	33.1814	80	2.40239	80	-63.5274	80	34.5943
81	81	1.48595	0	1.55504	81	-64.4862	0	1.4205	81	36.3088	0	1.2986	81	2.42501	0	1.12818	81	-62.6626	0	1.13435	81	36.2953	0	1.06222	81	1.86795	81	-63.2472	81	34.381	81	3.081	81	-61.7459	81	35.6168
82	82	2.34096	0	1.69384	82	-62.7	0	1.46262	82	37.2992	0	1.25414	82	3.06362	0	0.97928	82	-60.6924	0	1.08851	82	37.244	0	1.03702	82	2.62344	82	-61.529	82	35.4362	82	3.73361	82	-59.6908	82	36.5515
83	83	3.1726	0	1.78644	83	-60.5637	0	1.51263	83	38.1543	0	1.21724	83	3.6664	0	0.85677	83	-58.4379	0	1.04367	83	38.0987	0	1.00357	83	3.3437	83	-59.4414	83	36.3445	83	4.3378	83	-57.3669	83	37.3967
84	84	3.94864	0	1.82684	84	-58.0809	0	1.5689	84	38.8719	0	1.19024	84	4.20839	0	0.76188	84	-55.9054	0	1.00313	84	38.8578	0	0.96586	84	4.00439	84	-56.9887	84	37.1028	84	4.87494	84	-54.7765	84	38.1468
85	85	4.63416	0	1.81387	85	-55.254	0	1.63102	85	39.4469	0	1.17482	85	4.66703	0	0.69054	85	-53.1017	0	0.97157	85	39.5151	0	0.92693	85	4.5767	85	-54.1764	85	37.7071	85	5.32425	85	-51.9232	85	38.7928
86	86	5.19213	0	1.75001	86	-52.0879	0	1.69808	86	39.8717	0	1.17074	86	5.02097	0	0.63344	86	-50.0373	0	0.95347	86	40.0614	0	0.88878	86	5.02972	86	-51.0152	86	38.1538	86	5.65881	86	-48.8163	86	39.3257
87	87	5.58575	0	1.64066	87	-48.5948	0	1.76728	87	40.1384	0	1.17516	87	5.2482	0	0.57865	87	-46.7281	0	0.95022	87	40.4865	0	0.85206	87	5.32944	87	-47.5263	87	38.4411	87	5.84737	87	-45.4734	87	39.7369
88	88	5.78213	0	1.49468	88	-44.7998	0	1.83374	88	40.2434	0	1.18312	88	5.32774	0	0.51668	88	-43.1983	0	0.95793	88	40.7812	0	0.81582	88	5.44059	88	-43.7451	88	38.5714	88	5.86353	88	-41.9228	88	40.0207
89	89	5.75942	0	1.32404	89	-40.748	0	1.88971	89	40.1908	0	1.18782	89	5.24296	0	0.44433	89	-39.4837	0	0.96768	89	40.9403	0	0.77814	89	5.33695	89	-39.7273	89	38.5536	89	5.69422	89	-38.207	89	40.1755
90	90	5.51464	0	1.14409	90	-36.5085	0	1.9241	90	39.9952	0	1.18083	90	4.98819	0	0.36604	90	-35.6346	0	0.96904	90	40.9674	0	0.73689	90	5.01549	90	-35.5517	90	38.4067	90	5.34749	90	-34.386	90	40.2077
91	91	5.07064	0	0.97183	91	-32.1767	0	1.92483	91	39.6849	0	1.15492	91	4.57723	0	0.29081	91	-31.7197	0	0.95721	91	40.8777	0	0.69104	91	4.51021	91	-31.3196	91	38.1611	91	4.85565	91	-30.5357	91	40.1337
92	92	4.47889	0	0.82144	92	-27.8711	0	1.88206	92	39.3019	0	1.10631	92	4.0477	0	0.23169	92	-27.8257	0	0.93866	92	40.6987	0	0.64178	92	3.8902	92	-27.1487	92	37.8575	92	4.27469	92	-26.7439	92	39.9788
93	93	3.81185	0	0.70271	93	-23.7252	0	1.79011	93	38.8997	0	1.03552	93	3.45673	0	0.2076	93	-24.0535	0	0.93075	93	40.4644	0	0.59437	93	3.24282	93	-23.1636	93	37.5435	93	3.67811	93	-23.1046	93	39.7717
94	94	3.14753	0	0.63133	94	-19.876	0	1.64891	94	38.5334	0	0.94844	94	2.8698	0	0.23374	94	-20.5079	0	0.95223	94	40.209	0	0.55863	94	2.64948	94	-19.4861	94	37.2669	94	3.1412	94	-19.7084	94	39.5376
95	95	2.55482	0	0.63308	95	-16.4514	0	1.46584	95	38.2499	0	0.85895	95	2.3492	0	0.30312	95	-17.2867	0	1.00747	95	39.9603	0	0.54393	95	2.16836	95	-16.2275	95	37.0658	95	2.7228	95	-16.6338	95	39.2962
96	96	2.08473	0	0.70612	96	-13.5568	0	1.25695	96	38.0786	0	0.7876	96	1.94662	0	0.39331	96	-14.4708	0	1.0796	96	39.7367	0	0.55173	96	1.82908	96	-13.4787	96	36.9605	96	2.45195	96	-13.9383	96	39.0604
97	97	1.76448	0	0.80087	97	-11.2621	0	1.0449	97	38.0259	0	0.75315	97	1.69642	0	0.47746	97	-12.1157	0	1.13988	97	39.5467	0	0.57408	97	1.63785	97	-11.3001	97	36.9519	97	2.32399	97	-11.6534	97	38.8362
98	98	1.59215	0	0.8624	98	-9.59127	0	0.85122	98	38.0748	0	0.76283	98	1.60513	0	0.53115	98	-10.2502	0	1.16241	98	39.3911	0	0.59988	98	1.58281	98	-9.70796	98	37.02	98	2.30543	98	-9.79148	98	38.6262
99	99	1.53251	0	0.86462	99	-8.51977	0	0.68399	99	38.1906	0	0.80905	99	1.63959	0	0.54221	99	-8.88628	0	1.13614	99	39.2696	0	0.62222	99	1.63101	99	-8.66934	99	37.1296	99	2.34083	99	-8.36309	99	38.4355
100	100	1.5183	0	0.81556	100	-7.98983	0	0.53479	100	38.3328	0	0.87788	100	1.71897	0	0.51585	100	-8.0349	0	1.07002	100	39.1868	0	0.64241	100	1.72269	100	-8.119	100	37.2416	100	2.35384	100	-7.39523	100	38.2767
101	101	1.46082	0	0.74759	101	-7.931	0	0.39467	101	38.467	0	0.95648	101	1.72127	0	0.47144	101	-7.70734	0	0.98956	101	39.1533	0	0.66916	101	1.77149	101	-7.98895	101	37.3267	101	2.2484	101	-6.92462	101	38.1671
[truncated: 123 more columns]
