# Supplementary material for: Gait assessment using a 2D video-based motion analysis app in healthy subjects and subjects with lower limb amputation – A pilot study
Source: PLoS One. 2025 May 30;20(5):e0324499. doi: 10.1371/journal.pone.0324499 (PMC12124523; doi:10.1371/journal.pone.0324499)
Supplement: S1 Table — Raw data of all trials (M##) of the healthy subjects (0##) from the gait analysis recorded with the Orthelligent App (OV) and with the Qualisys system (Qual). (ZIP) [file pone.0324499.s001.zip › Subjects_healty_all_trials/004_Qual_ME3.xlsx]

## Sheet: Tabelle1
	Mean	Mean	Std Dev	Std Dev	Mean	Mean	Std Dev	Std Dev	Mean	Mean	Std Dev	Std Dev	Mean	Mean	Std Dev	Std Dev	Mean	Mean	Std Dev	Std Dev	Mean	Mean	Std Dev	Std Dev	D:\Qualisys\2024_Orthelligent\Data\P004\ebenesGehen0003_OV,c3d	D:\Qualisys\2024_Orthelligent\Data\P004\ebenesGehen0003_OV,c3d	D:\Qualisys\2024_Orthelligent\Data\P004\ebenesGehen0003_OV,c3d	D:\Qualisys\2024_Orthelligent\Data\P004\ebenesGehen0003_OV,c3d	D:\Qualisys\2024_Orthelligent\Data\P004\ebenesGehen0003_OV,c3d	D:\Qualisys\2024_Orthelligent\Data\P004\ebenesGehen0003_OV,c3d	D:\Qualisys\2024_Orthelligent\Data\P004\ebenesGehen0003_OV,c3d	D:\Qualisys\2024_Orthelligent\Data\P004\ebenesGehen0003_OV,c3d	D:\Qualisys\2024_Orthelligent\Data\P004\ebenesGehen0003_OV,c3d	D:\Qualisys\2024_Orthelligent\Data\P004\ebenesGehen0003_OV,c3d	D:\Qualisys\2024_Orthelligent\Data\P004\ebenesGehen0003_OV,c3d	D:\Qualisys\2024_Orthelligent\Data\P004\ebenesGehen0003_OV,c3d	D:\Qualisys\2024_Orthelligent\Data\P004\ebenesGehen0003_OV,c3d	D:\Qualisys\2024_Orthelligent\Data\P004\ebenesGehen0003_OV,c3d	D:\Qualisys\2024_Orthelligent\Data\P004\ebenesGehen0003_OV,c3d	D:\Qualisys\2024_Orthelligent\Data\P004\ebenesGehen0003_OV,c3d	D:\Qualisys\2024_Orthelligent\Data\P004\ebenesGehen0003_OV,c3d	D:\Qualisys\2024_Orthelligent\Data\P004\ebenesGehen0003_OV,c3d	D:\Qualisys\2024_Orthelligent\Data\P004\ebenesGehen0003_OV,c3d	D:\Qualisys\2024_Orthelligent\Data\P004\ebenesGehen0003_OV,c3d	D:\Qualisys\2024_Orthelligent\Data\P004\ebenesGehen0003_OV,c3d	D:\Qualisys\2024_Orthelligent\Data\P004\ebenesGehen0003_OV,c3d	D:\Qualisys\2024_Orthelligent\Data\P004\ebenesGehen0003_OV,c3d	D:\Qualisys\2024_Orthelligent\Data\P004\ebenesGehen0003_OV,c3d	D:\Qualisys\2024_Orthelligent\Data\P004\ebenesGehen0003_OV,c3d
	Left Ankle Mean Angle	Left Ankle Mean Angle	Left Ankle Mean Angle	Left Ankle Mean Angle	Left Knee Mean Angle	Left Knee Mean Angle	Left Knee Mean Angle	Left Knee Mean Angle	Left Hip Mean Angle	Left Hip Mean Angle	Left Hip Mean Angle	Left Hip Mean Angle	Right Ankle Mean Angle	Right Ankle Mean Angle	Right Ankle Mean Angle	Right Ankle Mean Angle	Right Knee Mean Angle	Right Knee Mean Angle	Right Knee Mean Angle	Right Knee Mean Angle	Right Hip Mean Angle	Right Hip Mean Angle	Right Hip Mean Angle	Right Hip Mean Angle	Left Ankle Mean Angle	Left Ankle Mean Angle	Left Knee Mean Angle	Left Knee Mean Angle	Left Hip Mean Angle	Left Hip Mean Angle	Right Ankle Mean Angle	Right Ankle Mean Angle	Right Knee Mean Angle	Right Knee Mean Angle	Right Hip Mean Angle	Right Hip Mean Angle	Speed	Left_Strides_Per_Minute_Count	Left_Strides_Per_Minute_Mean	Left_Strides_Per_Minute_StdDev	Right_Strides_Per_Minute_Count	Right_Strides_Per_Minute_Mean	Right_Strides_Per_Minute_StdDev	Left_Stride_Length_Count	Left_Stride_Length_Mean	Left_Stride_Length_StdDev	Right_Stride_Length_Count	Right_Stride_Length_Mean	Right_Stride_Length_StdDev
	P2D	P2D	P2D	P2D	P2D	P2D	P2D	P2D	P2D	P2D	P2D	P2D	P2D	P2D	P2D	P2D	P2D	P2D	P2D	P2D	P2D	P2D	P2D	P2D	P2D	P2D	P2D	P2D	P2D	P2D	P2D	P2D	P2D	P2D	P2D	P2D	METRIC	METRIC	METRIC	METRIC	METRIC	METRIC	METRIC	METRIC	METRIC	METRIC	METRIC	METRIC	METRIC
	ORIGINAL	ORIGINAL	ORIGINAL	ORIGINAL	ORIGINAL	ORIGINAL	ORIGINAL	ORIGINAL	ORIGINAL	ORIGINAL	ORIGINAL	ORIGINAL	ORIGINAL	ORIGINAL	ORIGINAL	ORIGINAL	ORIGINAL	ORIGINAL	ORIGINAL	ORIGINAL	ORIGINAL	ORIGINAL	ORIGINAL	ORIGINAL	ORIGINAL	ORIGINAL	ORIGINAL	ORIGINAL	ORIGINAL	ORIGINAL	ORIGINAL	ORIGINAL	ORIGINAL	ORIGINAL	ORIGINAL	ORIGINAL	TEMPORAL_DISTANCE	TEMPORAL_DISTANCE	TEMPORAL_DISTANCE	TEMPORAL_DISTANCE	TEMPORAL_DISTANCE	TEMPORAL_DISTANCE	TEMPORAL_DISTANCE	TEMPORAL_DISTANCE	TEMPORAL_DISTANCE	TEMPORAL_DISTANCE	TEMPORAL_DISTANCE	TEMPORAL_DISTANCE	TEMPORAL_DISTANCE
ITEM	X	Y	X	Y	X	Y	X	Y	X	Y	X	Y	X	Y	X	Y	X	Y	X	Y	X	Y	X	Y	X	Y	X	Y	X	Y	X	Y	X	Y	X	Y	X	X	X	X	X	X	X	X	X	X	X	X	X
1	1	0.40971	0	0.50367	1	-8.30985	0	0.49544	1	39.1261	0	0.61275	1	1.32294	0	0.53814	1	-7.73825	0	0.35481	1	39.5489	0	0.45548	1	0.85551	1	-8.46063	1	38.7512	1	2.07887	1	-7.76615	1	39.1497	3.03966	2	57.6976	0.7846	3	57.4396	1.40786	2	3.16781	0.01251	3	3.17206	0.03428
2	2	0.10734	0	0.55694	2	-8.63197	0	0.46917	2	39.2256	0	0.64188	2	1.24638	0	0.46587	2	-8.00255	0	0.29489	2	39.63	0	0.50217	2	0.64715	2	-8.80389	2	38.8477	2	1.8833	2	-7.93503	2	39.1611
3	3	-0.48649	0	0.62722	3	-9.2894	0	0.42271	3	39.2977	0	0.67619	3	0.86464	0	0.43463	3	-8.68516	0	0.26081	3	39.7565	0	0.5443	3	0.11586	3	-9.48213	3	38.9263	3	1.41797	3	-8.59169	3	39.2242
4	4	-1.36031	0	0.70086	4	-10.1915	0	0.3742	4	39.3288	0	0.7073	4	0.12388	0	0.44665	4	-9.65858	0	0.25389	4	39.9026	0	0.57577	4	-0.74642	4	-10.4193	4	38.9815	4	0.63837	4	-9.60457	4	39.3167
5	5	-2.40732	0	0.74876	5	-11.2437	0	0.34921	5	39.3094	0	0.72827	5	-0.93813	0	0.47106	5	-10.787	0	0.28125	5	40.0422	0	0.59864	5	-1.83533	5	-11.5392	5	39.0146	5	-0.42353	5	-10.811	5	39.4064
6	6	-3.44759	0	0.73303	6	-12.3824	0	0.37483	6	39.2411	0	0.73781	6	-2.17169	0	0.46321	6	-11.9727	0	0.33451	6	40.1589	0	0.62073	6	-2.94235	6	-12.7963	6	39.0371	6	-1.64437	6	-12.0779	6	39.468
7	7	-4.27131	0	0.63562	7	-13.5955	0	0.46639	7	39.1367	0	0.74398	7	-3.33978	0	0.40343	7	-13.1817	0	0.39194	7	40.247	0	0.65093	7	-3.8118	7	-14.1892	7	39.0661	7	-2.82148	7	-13.3419	7	39.4904
8	8	-4.69155	0	0.49207	8	-14.9022	0	0.61883	8	39.0106	0	0.76252	8	-4.19235	0	0.31832	8	-14.4302	0	0.43838	8	40.3059	0	0.69467	8	-4.22089	8	-15.7328	8	39.1106	8	-3.72381	8	-14.6062	8	39.4744
9	9	-4.60397	0	0.4144	9	-16.3024	0	0.8139	9	38.8646	0	0.80714	9	-4.55763	0	0.28447	9	-15.7379	0	0.47114	9	40.33	0	0.75226	9	-4.05736	9	-17.4058	9	39.1579	9	-4.17541	9	-15.8973	9	39.423
10	10	-4.02641	0	0.49086	10	-17.737	0	1.02681	10	38.6807	0	0.87732	10	-4.39699	0	0.34174	10	-17.0807	0	0.50163	10	40.3013	0	0.81969	10	-3.36017	10	-19.1177	10	39.1682	10	-4.11853	10	-17.2119	10	39.3305
11	11	-3.07964	0	0.6345	11	-19.0979	0	1.23079	11	38.4244	0	0.95696	11	-3.79146	0	0.42592	11	-18.381	0	0.55557	11	40.1882	0	0.89079	11	-2.2818	11	-20.7284	11	39.0838	11	-3.61274	11	-18.4956	11	39.1777
12	12	-1.92557	0	0.76277	12	-20.2744	0	1.40377	12	38.0607	0	1.0257	12	-2.8792	0	0.48783	12	-19.5409	0	0.65687	12	39.9563	0	0.95901	12	-1.0087	12	-22.1033	12	38.8513	12	-2.78371	12	-19.664	12	38.9361
13	13	-0.71745	0	0.85445	13	-21.1954	0	1.5334	13	37.5689	0	1.0703	13	-1.79683	0	0.518	13	-20.4873	0	0.80224	13	39.5832	0	1.01833	13	0.29432	13	-23.157	13	38.4413	13	-1.76641	13	-20.6421	13	38.5789
14	14	0.4199	0	0.91343	14	-21.8393	0	1.61764	14	36.9469	0	1.08804	14	-0.65479	0	0.52311	14	-21.1961	0	0.96445	14	39.0679	0	1.0642	14	1.50115	14	-23.8622	14	37.8516	14	-0.67608	14	-21.3902	14	38.0909
15	15	1.39659	0	0.95117	15	-22.2194	0	1.66172	15	36.2042	0	1.08335	15	0.46289	0	0.51339	15	-21.6867	0	1.11578	15	38.4266	0	1.0954	15	2.52691	15	-24.2332	15	37.0989	15	0.39448	15	-21.9056	15	37.4704
16	16	2.16415	0	0.97937	16	-22.3652	0	1.67415	16	35.3544	0	1.06326	16	1.49352	0	0.50335	16	-21.9992	0	1.24296	16	37.6815	0	1.11582	16	3.3302	16	-24.307	16	36.2079	16	1.37019	16	-22.2074	16	36.7251
17	17	2.72111	0	1.00643	17	-22.3104	0	1.66501	17	34.4108	0	1.03373	17	2.39371	0	0.51417	17	-22.1699	0	1.34941	17	36.8505	0	1.13411	17	3.91444	17	-24.1322	17	35.203	17	2.19789	17	-22.3208	17	35.8661
18	18	3.10672	0	1.03529	18	-22.087	0	1.64417	18	33.3854	0	0.9986	18	3.14147	0	0.56176	18	-22.2204	0	1.44805	18	35.9441	0	1.1594	18	4.31929	18	-23.7604	18	34.1062	18	2.85668	18	-22.2714	18	34.9054
19	19	3.38024	0	1.06345	19	-21.722	0	1.61869	19	32.2902	0	0.95951	19	3.73957	0	0.63865	19	-22.1584	0	1.55036	19	34.9682	0	1.1966	19	4.60119	19	-23.238	19	32.9369	19	3.36285	19	-22.0862	19	33.858
20	20	3.59785	0	1.08556	20	-21.2426	0	1.59077	20	31.1399	0	0.91569	20	4.21453	0	0.72019	20	-21.9861	0	1.65928	20	33.9284	0	1.24425	20	4.81214	20	-22.6027	20	31.7136	20	3.76233	20	-21.7951	20	32.743
21	21	3.80342	0	1.09702	21	-20.681	0	1.55801	21	29.954	0	0.86473	21	4.60887	0	0.78583	21	-21.7088	0	1.77023	21	32.8323	0	1.29518	21	4.99125	21	-21.8873	21	30.4532	21	4.11337	21	-21.4293	21	31.5826
22	22	4.0309	0	1.09546	22	-20.0723	0	1.5149	22	28.7536	0	0.80351	22	4.96789	0	0.82932	22	-21.3379	0	1.87648	22	31.6901	0	1.3403	22	5.16876	22	-21.1203	22	29.1715	22	4.4668	22	-21.0157	22	30.3982
23	23	4.30624	0	1.08032	23	-19.4467	0	1.45686	23	27.556	0	0.73067	23	5.32788	0	0.85512	23	-20.8889	0	1.97225	23	30.512	0	1.37187	23	5.37001	23	-20.3249	23	27.8811	23	4.85285	23	-20.5709	23	29.2064
24	24	4.64446	0	1.05115	24	-18.8231	0	1.38308	24	26.3713	0	0.64795	24	5.71096	0	0.87018	24	-20.3781	0	2.05379	24	29.3059	0	1.38608	24	5.61258	24	-19.5172	24	26.5906	24	5.27968	24	-20.1002	24	28.0129
25	25	5.04544	0	1.00738	25	-18.2094	0	1.29743	25	25.2025	0	0.55977	25	6.12536	0	0.87931	25	-19.8213	0	2.11888	25	28.0778	0	1.38276	25	5.90153	25	-18.7083	25	25.3064	25	5.73832	25	-19.6014	25	26.8154
26	26	5.49304	0	0.95066	26	-17.6076	0	1.20696	26	24.0502	0	0.47309	26	6.56798	0	0.88713	26	-19.2349	0	2.16677	26	26.8353	0	1.36417	26	6.22974	26	-17.9081	26	24.0339	26	6.21099	26	-19.0722	26	25.6111
27	27	5.95983	0	0.88859	27	-17.0183	0	1.11961	27	22.9145	0	0.39735	27	7.02771	0	0.89992	27	-18.6371	0	2.19862	27	25.5886	0	1.33356	27	6.58287	27	-17.1273	27	22.7778	27	6.67968	27	-18.5162	27	24.4013
28	28	6.41659	0	0.83561	28	-16.4424	0	1.04207	28	21.7964	0	0.34448	28	7.49007	0	0.92288	28	-18.0443	0	2.21729	28	24.3477	0	1.29517	28	6.946	28	-16.3758	28	21.5421	28	7.1315	28	-17.9413	28	23.1894
29	29	6.84292	0	0.8095	29	-15.8809	0	0.9787	29	20.6964	0	0.32661	29	7.94144	0	0.95662	29	-17.4667	0	2.2259	29	23.1197	0	1.25433	29	7.311	29	-15.6606	29	20.329	29	7.55921	29	-17.3551	29	21.9773
30	30	7.23406	0	0.82247	30	-15.3343	0	0.93101	30	19.6149	0	0.3474	30	8.37241	0	0.9964	30	-16.9067	0	2.22602	30	21.9072	0	1.21647	30	7.67953	30	-14.9861	30	19.1388	30	7.96184	30	-16.7622	30	20.7654
31	31	7.60029	0	0.87358	31	-14.8041	0	0.8981	31	18.5516	0	0.39676	31	8.77926	0	1.03432	31	-16.3601	0	2.21624	31	20.7089	0	1.18556	31	8.06069	31	-14.3574	31	17.9713	31	8.3438	31	-16.1652	31	19.5545
32	32	7.95993	0	0.95073	32	-14.2949	0	0.8768	32	17.5083	0	0.45977	32	9.16527	0	1.06206	32	-15.8218	0	2.19189	32	19.5232	0	1.16278	32	8.46513	32	-13.7802	32	16.828	32	8.71365	32	-15.5679	32	18.3464
33	33	8.33269	0	1.03868	33	-13.8139	0	0.86247	33	16.4872	0	0.52525	33	9.5398	0	1.07286	33	-15.2906	0	2.14603	33	18.3493	0	1.14735	33	8.9017	33	-13.2596	33	15.7109	33	9.08181	33	-14.9771	33	17.1438
34	34	8.73562	0	1.12484	34	-13.3707	0	0.84965	34	15.4905	0	0.58687	34	9.91466	0	1.06243	34	-14.7695	0	2.0721	34	17.1873	0	1.13767	34	9.37677	34	-12.8002	34	14.623	34	9.45811	34	-14.4041	34	15.9501
35	35	9.18054	0	1.20107	35	-12.9747	0	0.83423	35	14.5182	0	0.64191	35	10.3	0	1.02901	35	-14.2638	0	1.96616	35	16.0354	0	1.13176	35	9.89378	35	-12.4044	35	13.5661	35	9.8492	35	-13.8617	35	14.7678
36	36	9.67216	0	1.26279	36	-12.6326	0	0.81503	36	13.5682	0	0.68945	36	10.7017	0	0.97375	36	-13.7788	0	1.82802	36	14.8897	0	1.12671	36	10.4509	36	-12.0715	36	12.5408	36	10.258	36	-13.3623	36	13.5993
37	37	10.2081	0	1.30771	37	-12.3474	0	0.79349	37	12.637	0	0.72955	37	11.1217	0	0.9007	37	-13.3194	0	1.66091	37	13.7456	0	1.11873	37	11.0406	37	-11.7974	37	11.5457	37	10.6845	37	-12.9171	37	12.447
38	38	10.7809	0	1.3345	38	-12.1195	0	0.77222	38	11.7217	0	0.76325	38	11.5583	0	0.81617	38	-12.8907	0	1.47011	38	12.6007	0	1.10418	38	11.6509	38	-11.5761	38	10.5777	38	11.1275	38	-12.5346	38	11.3141
39	39	11.3804	0	1.34272	39	-11.9483	0	0.75243	39	10.8216	0	0.79159	39	12.0086	0	0.72771	39	-12.5019	0	1.26167	39	11.4567	0	1.07953	39	12.2683	39	-11.4033	39	9.63436	39	11.5853	39	-12.224	39	10.2064
40	40	11.9966	0	1.33344	40	-11.8346	0	0.73314	40	9.93848	0	0.8153	40	12.4699	0	0.64345	40	-12.1669	0	1.04211	40	10.32	0	1.04187	40	12.8819	40	-11.2801	40	8.71671	40	12.0567	40	-11.9956	40	9.13301
41	41	12.6213	0	1.30961	41	-11.7819	0	0.7118	41	9.07796	0	0.83472	41	12.9403	0	0.57245	41	-11.9052	0	0.81958	41	9.20251	0	0.99017	41	13.4875	41	-11.2157	41	7.83099	41	12.5403	41	-11.8615	41	8.10497
42	42	13.2495	0	1.27503	42	-11.7972	0	0.68463	42	8.25015	0	0.8493	42	13.4183	0	0.52429	42	-11.7397	0	0.60739	42	8.12196	0	0.92598	42	14.0872	42	-11.2272	42	6.99008	42	13.0344	42	-11.834	42	7.13309
43	43	13.8776	0	1.23284	43	-11.8894	0	0.64786	43	7.46817	0	0.85742	43	13.902	0	0.50578	43	-11.6931	0	0.43237	43	7.09846	0	0.85295	43	14.6861	43	-11.3349	43	6.21128	43	13.5349	43	-11.9242	43	6.22579
44	44	14.5006	0	1.1843	44	-12.0658	0	0.59984	44	6.74496	0	0.85725	44	14.3878	0	0.51608	44	-11.7839	0	0.35037	44	6.15162	0	0.77575	44	15.2852	44	-11.5552	44	5.51054	44	14.0355	44	-12.1412	44	5.38938
45	45	15.1106	0	1.12974	45	-12.3307	0	0.54412	45	6.08985	0	0.8489	45	14.8693	0	0.54604	45	-12.0245	0	0.40012	45	5.2977	0	0.69837	45	15.8781	45	-11.8945	45	4.89537	45	14.5281	45	-12.4915	45	4.63054
46	46	15.6943	0	1.06947	46	-12.6832	0	0.49138	46	5.50563	0	0.83504	46	15.3367	0	0.58371	46	-12.4185	0	0.52005	46	4.54715	0	0.62385	46	16.4487	46	-12.3478	46	4.36143	46	15.0031	46	-12.9782	46	3.9572
47	47	16.2332	0	1.00457	47	-13.1176	0	0.45964	47	4.98697	0	0.81915	47	15.7765	0	0.61971	47	-12.9619	0	0.64538	47	3.90336	0	0.55506	47	16.9729	47	-12.9028	47	3.89347	47	15.4479	47	-13.5992	47	3.37497
48	48	16.7039	0	0.93698	48	-13.6233	0	0.46829	48	4.52145	0	0.80351	48	16.1713	0	0.64982	48	-13.6447	0	0.74832	48	3.36173	0	0.49469	48	17.4213	48	-13.5449	48	3.46943	48	15.8465	48	-14.3457	48	2.88225
49	49	17.0811	0	0.86838	49	-14.1887	0	0.52703	49	4.09366	0	0.78706	49	16.4999	0	0.67456	49	-14.4534	0	0.81943	49	2.91128	0	0.44464	49	17.7634	49	-14.2643	49	3.06945	49	16.1796	49	-15.2032	49	2.47024
50	50	17.3395	0	0.79913	50	-14.8042	0	0.6345	50	3.68961	0	0.76584	50	16.7378	0	0.69829	50	-15.3757	0	0.85845	50	2.53848	0	0.40594	50	17.9709	50	-15.0591	50	2.68247	50	16.4251	50	-16.1556	50	2.1265
51	51	17.4558	0	0.72718	51	-15.4656	0	0.78762	51	3.30036	0	0.73598	51	16.8574	0	0.72662	51	-16.4049	0	0.86962	51	2.23229	0	0.37946	51	18.0199	51	-15.9343	51	2.30783	51	16.558	51	-17.1901	51	1.83821
52	52	17.4077	0	0.64848	52	-16.1746	0	0.98595	52	2.92438	0	0.69628	52	16.8272	0	0.76492	52	-17.5431	0	0.85913	52	1.98832	0	0.3661	52	17.8875	52	-16.8984	52	1.95491	52	16.5506	52	-18.302	52	1.59756
53	53	17.1707	0	0.55941	53	-16.9412	0	1.22795	53	2.56967	0	0.65039	53	16.6108	0	0.81834	53	-18.8031	0	0.83417	53	1.81244	0	0.36697	53	17.5466	53	-17.9612	53	1.64119	53	16.371	53	-19.4983	53	1.40783
54	54	16.7138	0	0.46319	54	-17.7838	0	1.50709	54	2.25546	0	0.60909	54	16.1616	0	0.89335	54	-20.2062	0	0.80266	54	1.72215	0	0.38284	54	16.9599	54	-19.1332	54	1.39064	54	15.9783	54	-20.7978	54	1.28705
55	55	15.9953	0	0.38741	55	-18.731	0	1.81055	55	2.01143	0	0.58993	55	15.4187	0	0.9983	55	-21.7765	0	0.77378	55	1.74294	0	0.41378	55	16.0768	55	-20.4272	55	1.23181	55	15.319	55	-22.2266	55	1.26398
56	56	14.9614	0	0.4094	56	-19.8191	0	2.1207	56	1.87305	0	0.60843	56	14.3049	0	1.14304	56	-23.5343	0	0.75746	56	1.90154	0	0.45848	56	14.8336	56	-21.8595	56	1.19408	56	14.3251	56	-23.8113	56	1.37022
57	57	13.5489	0	0.58461	57	-21.0894	0	2.41674	57	1.87481	0	0.66411	57	12.7339	0	1.33532	57	-25.4887	0	0.76119	57	2.21843	0	0.5137	57	13.1601	57	-23.448	57	1.30351	57	12.9176	57	-25.5733	57	1.63177
58	58	11.6919	0	0.87566	58	-22.582	0	2.67678	58	2.04526	0	0.74142	58	10.6233	0	1.57333	58	-27.633	0	0.78505	58	2.70201	0	0.57632	58	10.9918	58	-25.2108	58	1.58085	58	11.0151	58	-27.5204	58	2.06045
59	59	9.33828	0	1.2347	59	-24.3283	0	2.88103	59	2.40359	0	0.82334	59	7.92092	0	1.83514	59	-29.9449	0	0.82238	59	3.34957	0	0.64449	59	8.2899	59	-27.1619	59	2.0398	59	8.55431	59	-29.6441	59	2.65428
60	60	6.47545	0	1.61678	60	-26.3421	0	3.01677	60	2.95766	0	0.89823	60	4.64534	0	2.07281	60	-32.3941	0	0.8662	60	4.15225	0	0.71768	60	5.06937	60	-29.3076	60	2.68499	60	5.52532	60	-31.9226	60	3.40233
61	61	3.16374	0	1.96676	61	-28.6165	0	3.08388	61	3.70375	0	0.96077	61	0.92967	0	2.21781	61	-34.9548	0	0.91562	61	5.10078	0	0.79602	61	1.42827	61	-31.6475	61	3.51388	61	2.01576	61	-34.3317	61	4.29058
62	62	-0.43785	0	2.22202	62	-31.1262	0	3.09605	62	4.62907	0	1.01102	62	-2.95938	0	2.20274	62	-37.6166	0	0.97769	62	6.1882	0	0.8796	62	-2.43515	62	-34.1778	62	4.51947	62	-1.75745	62	-36.8554	62	5.30657
63	63	-4.06746	0	2.33244	63	-33.836	0	3.07547	63	5.71641	0	1.05186	63	-6.65242	0	1.99366	63	-40.3836	0	1.06212	63	7.40944	0	0.96837	63	-6.23496	63	-36.8902	63	5.69052	63	-5.45972	63	-39.4898	63	6.44148
64	64	-7.3882	0	2.29146	64	-36.7101	0	3.04368	64	6.94945	0	1.08662	64	-9.75209	0	1.60666	64	-43.2641	0	1.17249	64	8.75959	0	1.06221	64	-9.64223	64	-39.7712	64	7.01214	64	-8.70685	64	-42.2362	64	7.68953
65	65	-10.0467	0	2.15693	65	-39.7202	0	3.01121	65	8.31668	0	1.11705	65	-11.9145	0	1.09794	65	-46.2523	0	1.30101	65	10.2327	0	1.16042	65	-12.3397	65	-42.7971	65	8.4667	65	-11.1515	65	-45.0867	65	9.04677
66	66	-11.7447	0	2.04368	66	-42.8431	0	2.97225	66	9.81093	0	1.14133	66	-12.9054	0	0.57562	66	-49.3141	0	1.42988	66	11.8207	0	1.2606	66	-14.0667	66	-45.9308	66	10.0358	66	-12.5347	66	-48.0122	66	10.5107
67	67	-12.3039	0	2.06625	67	-46.0479	0	2.90963	67	11.4257	0	1.15538	67	-12.6536	0	0.40279	67	-52.3826	0	1.5375	67	13.5125	0	1.35779	67	-14.661	67	-49.1191	67	11.7022	67	-12.7288	67	-50.9595	67	12.0805
68	68	-11.7212	0	2.23042	68	-49.2831	0	2.80538	68	13.1517	0	1.15648	68	-11.3124	0	0.6997	68	-55.3668	0	1.60606	68	15.2952	0	1.44604	68	-14.1212	68	-52.2916	68	13.4502	68	-11.7992	68	-53.8536	68	13.7555
69	69	-10.206	0	2.41475	69	-52.4703	0	2.65026	69	14.9752	0	1.14479	69	-9.26431	0	0.92004	69	-58.1647	0	1.62661	69	17.1528	0	1.52025	69	-12.6567	69	-55.3628	69	15.2648	69	-10.037	69	-56.6042	69	15.5293
70	70	-8.14963	0	2.49493	70	-55.5119	0	2.44686	70	16.8784	0	1.12075	70	-7.00553	0	0.96088	70	-60.6778	0	1.60024	70	19.0645	0	1.57734	70	-10.6548	70	-58.2391	70	17.1318	70	-7.88902	70	-59.116	70	17.3852
71	71	-6.00575	0	2.43211	71	-58.3075	0	2.20618	71	18.8399	0	1.08446	71	-4.95573	0	0.87155	71	-62.8239	0	1.53553	71	21.0035	0	1.61611	71	-8.5502	71	-60.8289	71	19.0354	71	-5.79584	71	-61.3023	71	19.2968
72	72	-4.13723	0	2.26806	72	-60.77	0	1.94241	72	20.8344	0	1.03573	72	-3.32797	0	0.73339	72	-64.5459	0	1.44469	72	22.9373	0	1.63677	72	-6.68444	72	-63.054	72	20.9576	72	-4.0413	72	-63.0964	72	21.2284
73	73	-2.71945	0	2.07423	73	-62.8355	0	1.66957	73	22.8331	0	0.97453	73	-2.12918	0	0.60357	73	-65.8152	0	1.33929	73	24.8308	0	1.6401	73	-5.22704	73	-64.8597	73	22.8774	73	-2.70253	73	-64.459	73	23.1402
74	74	-1.74324	0	1.90425	74	-64.4658	0	1.4007	74	24.8039	0	0.90226	74	-1.24925	0	0.50103	74	-66.6277	0	1.22701	74	26.6517	0	1.62642	74	-4.17916	74	-66.2173	74	24.7684	74	-1.70465	74	-65.3779	74	24.995
75	75	-1.08943	0	1.77321	75	-65.6454	0	1.14744	75	26.7151	0	0.82195	75	-0.55103	0	0.42267	75	-66.998	0	1.11125	75	28.375	0	1.59601	75	-3.43164	75	-67.1221	75	26.6021	75	-0.90882	75	-65.8655	75	26.7634
76	76	-0.61229	0	1.66469	76	-66.3766	0	0.91946	76	28.5399	0	0.7376	76	0.07504	0	0.36787	76	-66.9515	0	0.99246	76	29.9843	0	1.54932	76	-2.83607	76	-67.5861	76	28.3523	76	-0.18456	76	-65.9496	76	28.4262
77	77	-0.19092	0	1.55519	77	-66.673	0	0.72506	77	30.2588	0	0.65449	77	0.69208	0	0.34883	77	-66.5171	0	0.87056	77	31.4711	0	1.48706	77	-2.26161	77	-67.6305	77	29.9988	77	0.55195	77	-65.6642	77	29.9742
78	78	0.2543	0	1.4346	78	-66.554	0	0.57325	78	31.8591	0	0.58069	78	1.32197	0	0.37756	78	-65.7216	0	0.74933	78	32.8331	0	1.41119	78	-1.62663	78	-67.2781	78	31.5268	78	1.33151	78	-65.0406	78	31.4046
79	79	0.76729	0	1.30913	79	-66.0408	0	0.47544	79	33.3338	0	0.52782	79	1.96196	0	0.44943	79	-64.5872	0	0.64017	79	34.0734	0	1.3245	79	-0.89886	79	-66.5502	79	32.9267	79	2.14917	79	-64.1027	79	32.7195
80	80	1.36599	0	1.19217	80	-65.1551	0	0.44175	80	34.6811	0	0.50765	80	2.59923	0	0.54971	80	-63.1315	0	0.56463	80	35.1981	0	1.22966	80	-0.07952	80	-65.4663	80	34.1949	80	2.98349	80	-62.866	80	33.9229
81	81	2.04874	0	1.09301	81	-63.9156	0	0.46752	81	35.9017	0	0.5249	81	3.21643	0	0.66408	81	-61.3688	0	0.54993	81	36.2137	0	1.12893	81	0.81484	81	-64.0425	81	35.3328	81	3.80414	81	-61.3402	81	35.0193
82	82	2.79744	0	1.01114	82	-62.3354	0	0.53243	82	36.996	0	0.57406	82	3.79432	0	0.77974	82	-59.3116	0	0.60922	82	37.1262	0	1.02429	82	1.76122	82	-62.29	82	36.3423	82	4.57712	82	-59.532	82	36.0125
83	83	3.58051	0	0.93801	83	-60.4219	0	0.61633	83	37.9635	0	0.64458	83	4.31376	0	0.88651	83	-56.9719	0	0.72708	83	37.9384	0	0.91779	83	2.73204	83	-60.2154	83	37.2242	83	5.27141	83	-57.4446	83	36.9037
84	84	4.35529	0	0.86429	84	-58.1767	0	0.70702	84	38.8012	0	0.72749	84	4.75653	0	0.97867	84	-54.3621	0	0.87629	84	38.6495	0	0.81174	84	3.69075	84	-57.8212	84	37.9772	84	5.86252	84	-55.0797	84	37.691
85	85	5.0713	0	0.78596	85	-55.598	0	0.79887	85	39.5037	0	0.81676	85	5.10391	0	1.0551	85	-51.4955	0	1.03502	85	39.2555	0	0.7093	85	4.58678	85	-55.1073	85	38.5984	85	6.32962	85	-52.4381	85	38.3711
86	86	5.67422	0	0.70257	86	-52.6848	0	0.88942	86	40.0627	0	0.90743	86	5.33567	0	1.11676	86	-48.3877	0	1.18971	86	39.7499	0	0.61665	86	5.35679	86	-52.0745	86	39.0841	86	6.65121	86	-49.5239	86	38.9387
87	87	6.10874	0	0.61043	87	-49.442	0	0.97631	87	40.4695	0	0.99381	87	5.4322	0	1.16041	87	-45.0596	0	1.33218	87	40.1257	0	0.54271	87	5.9325	87	-48.7306	87	39.4318	87	6.80288	87	-46.3489	87	39.389
88	88	6.32319	0	0.50066	88	-45.8857	0	1.05478	88	40.7183	0	1.06923	88	5.37596	0	1.17965	88	-41.5401	0	1.45737	88	40.3775	0	0.49536	88	6.25585	88	-45.0972	88	39.6413	88	6.76143	88	-42.937	88	39.7193
89	89	6.27857	0	0.36536	89	-42.0499	0	1.11678	89	40.809	0	1.12663	89	5.15399	0	1.16833	89	-37.867	0	1.56115	89	40.5047	0	0.47624	89	6.29196	89	-41.2169	89	39.7191	89	6.51078	89	-39.3277	89	39.9312
90	90	5.95788	0	0.20569	90	-37.9911	0	1.15215	90	40.75	0	1.16017	90	4.76637	0	1.12254	90	-34.0913	0	1.63802	90	40.514	0	0.47798	90	6.03625	90	-37.1586	90	39.6806	90	6.05128	90	-35.5775	90	40.0313
91	91	5.37691	0	0.09705	91	-33.7922	0	1.15124	91	40.5605	0	1.16651	91	4.23503	0	1.04448	91	-30.2809	0	1.68138	91	40.422	0	0.48657	91	5.51943	91	-33.0168	91	39.5504	91	5.41188	91	-31.7616	91	40.0325
92	92	4.58984	0	0.25447	92	-29.5613	0	1.10796	92	40.2729	0	1.14543	92	3.60386	0	0.94714	92	-26.5197	0	1.68686	92	40.2555	0	0.48772	92	4.80626	92	-28.9057	92	39.3603	92	4.6551	92	-27.9711	92	39.9568
93	93	3.68456	0	0.46465	93	-25.4243	0	1.02271	93	39.9301	0	1.1004	93	2.93249	0	0.85334	93	-22.9021	0	1.65537	93	40.0472	0	0.47264	93	3.98953	93	-24.9493	93	39.144	93	3.86945	93	-24.3065	93	39.8326
94	94	2.76684	0	0.6582	94	-21.5157	0	0.9048	94	39.5794	0	1.03758	94	2.28665	0	0.78635	94	-19.5242	0	1.59286	94	39.8284	0	0.43908	94	3.17709	94	-21.2702	94	38.9327	94	3.1494	94	-20.8675	94	39.6878
95	95	1.94184	0	0.81373	95	-17.9671	0	0.77362	95	39.2653	0	0.96404	95	1.72919	0	0.75539	95	-16.4754	0	1.50736	95	39.6245	0	0.39003	95	2.47281	95	-17.9776	95	38.7512	95	2.57083	95	-17.744	95	39.5448
96	96	1.29497	0	0.9264	96	-14.8965	0	0.65532	96	39.0225	0	0.88655	96	1.31415	0	0.74875	96	-13.8289	0	1.405	96	39.4511	0	0.3314	96	1.95538	96	-15.1558	96	38.6147	96	2.17392	96	-15.0068	96	39.4159
97	97	0.87395	0	1.00155	97	-12.3953	0	0.56933	97	38.8695	0	0.81112	97	1.07997	0	0.7408	97	-11.6355	0	1.28788	97	39.315	0	0.26944	97	1.65764	97	-12.855	97	38.5248	97	1.96219	97	-12.7014	97	39.3028
98	98	0.67831	0	1.04067	98	-10.5135	0	0.50848	98	38.8058	0	0.74455	98	1.03575	0	0.70739	98	-9.92291	0	1.15459	98	39.2169	0	0.20919	98	1.55658	98	-11.0849	98	38.4687	98	1.90917	98	-10.8495	98	39.2006
99	99	0.6584	0	1.0337	99	-9.25065	0	0.44112	99	38.8119	0	0.69544	99	1.14498	0	0.6407	99	-8.70525	0	1.00204	99	39.1575	0	0.15873	99	1.57506	99	-9.81752	99	38.4249	99	1.96195	99	-9.46191	99	39.1041
100	100	0.72273	0	0.97198	100	-8.56162	0	0.34275	100	38.8571	0	0.672	100	1.31837	0	0.55194	100	-7.99676	0	0.83127	100	39.1435	0	0.14455	100	1.59429	100	-9.00569	100	38.374	100	2.03901	100	-8.5569	100	39.0176
101	101	0.75387	0	0.88455	101	-8.37863	0	0.2255	101	38.9117	0	0.67552	101	1.42742	0	0.45872	101	-7.80708	0	0.65885	101	39.186	0	0.19449	101	1.48018	101	-8.60909	101	38.3082	101	2.03339	101	-8.1628	101	38.9578
[truncated: 123 more columns]
