# Supplementary material for: Gait assessment using a 2D video-based motion analysis app in healthy subjects and subjects with lower limb amputation – A pilot study
Source: PLoS One. 2025 May 30;20(5):e0324499. doi: 10.1371/journal.pone.0324499 (PMC12124523; doi:10.1371/journal.pone.0324499)
Supplement: S1 Table — Raw data of all trials (M##) of the healthy subjects (0##) from the gait analysis recorded with the Orthelligent App (OV) and with the Qualisys system (Qual). (ZIP) [file pone.0324499.s001.zip › Subjects_healty_all_trials/005_OV_M1.xlsx]

## Sheet: Sheet1
0.53866	-1.7476
1.5293	-1.7577
2.5199	-1.7577
3.5105	-1.7577
4.5011	-1.9042
5.4918	-1.8888
6.4824	-1.613
7.473	-1.3838
8.4636	-1.0265
9.4542	-0.49726
10.445	0.11247
11.435	0.87342
12.426	1.7228
13.417	2.6097
14.407	3.5516
15.398	4.5295
16.389	5.5234
17.379	6.5456
18.37	7.5711
19.36	8.58
20.351	9.5458
21.342	10.421
22.332	11.177
23.323	11.822
24.314	12.345
25.304	12.793
26.295	13.164
27.285	13.471
28.276	13.73
29.267	13.963
30.257	14.186
31.248	14.407
32.238	14.643
33.229	14.912
34.22	15.215
35.21	15.523
36.201	15.865
37.192	16.209
38.182	16.564
39.173	16.922
40.163	17.274
41.154	17.589
42.145	17.858
43.135	18.041
44.126	18.121
45.117	18.051
46.107	17.796
47.098	17.277
48.088	16.553
49.079	15.341
50.07	13.859
51.06	11.993
52.051	9.8876
53.041	7.7273
54.032	5.5468
55.023	3.4514
56.013	1.4506
57.004	-0.12684
57.995	-1.4949
58.985	-2.6555
59.976	-3.4814
60.966	-3.9307
61.957	-3.974
62.948	-3.6779
63.938	-3.1067
64.929	-2.428
65.92	-1.701
66.91	-0.98637
67.901	-0.30011
68.891	0.34783
69.882	1.026
70.873	1.6877
71.863	2.2742
72.854	2.7692
73.844	3.0828
74.835	3.2789
75.826	3.3985
76.816	3.4009
77.807	3.3419
78.798	3.2099
79.788	3.0575
80.779	2.8475
81.769	2.2578
82.76	1.6975
83.751	1.363
84.741	1.2308
85.732	1.0987
86.723	0.95207
87.713	0.8928
88.704	0.92314
89.694	0.96063
90.685	0.99876
91.676	1.0463
92.666	1.0874
93.657	1.1407
94.647	1.2076
95.638	1.2607
96.629	1.2854
97.619	1.3138
98.61	1.328
99.601	1.6774

## Sheet: Sheet2
0.60898	-2.7048
1.5986	-2.81
2.5881	-2.8422
3.5777	-2.934
4.5673	-3.0748
5.5568	-3.275
6.5464	-3.376
7.536	-2.9667
8.5256	-2.6005
9.5151	-2.094
10.505	-1.5153
11.494	-0.84897
12.484	-0.13381
13.473	0.60871
14.463	1.4104
15.453	2.2542
16.442	3.1147
17.432	3.9703
18.421	4.798
19.411	5.5625
20.4	6.2759
21.39	6.942
22.38	7.5781
23.369	8.1781
24.359	8.7314
25.348	9.2454
26.338	9.7225
27.327	10.159
28.317	10.587
29.307	11.015
30.296	11.447
31.286	11.86
32.275	12.279
33.265	12.703
34.254	13.071
35.244	13.447
36.234	13.881
37.223	14.247
38.213	14.575
39.202	14.852
40.192	15.048
41.181	15.165
42.171	15.195
43.161	15.127
44.15	14.937
45.14	14.596
46.129	14.008
47.119	13.21
48.109	12.128
49.098	10.816
50.088	9.3539
51.077	7.0696
52.067	4.8927
53.056	2.6047
54.046	0.23404
55.036	-2.2987
56.025	-4.2359
57.015	-6.4498
58.004	-8.2836
58.994	-9.5716
59.983	-10.655
60.973	-11.377
61.963	-11.708
62.952	-11.618
63.942	-11.181
64.931	-10.392
65.921	-9.3698
66.91	-8.1644
67.9	-6.8799
68.89	-5.5566
69.879	-4.288
70.869	-3.0259
71.858	-1.8472
72.848	-0.75967
73.837	0.060166
74.827	0.85879
75.817	1.4656
76.806	2.0913
77.796	2.4234
78.785	2.6195
79.775	2.6557
80.764	2.5713
81.754	2.3203
82.744	1.9675
83.733	1.5787
84.723	0.98446
85.712	0.79896
86.702	0.52592
87.691	0.33233
88.681	0.21971
89.671	0.15627
90.66	0.13255
91.65	0.11532
92.639	0.15247
93.629	0.20112
94.618	0.30358
95.608	0.42716
96.598	0.5879
97.587	0.72429
98.577	0.81974
99.566	0.78357

## Sheet: Sheet3
0.25896	23.864
1.2501	23.545
2.2412	23.104
3.2324	22.484
4.2235	21.526
5.2146	20.569
6.2058	20.062
7.1969	19.157
8.1881	18.266
9.1792	17.392
10.17	16.564
11.161	15.824
12.153	15.16
13.144	14.57
14.135	14.079
15.126	13.691
16.117	13.355
17.108	13.037
18.099	12.676
19.091	12.244
20.082	11.761
21.073	11.25
22.064	10.721
23.055	10.138
24.046	9.4446
25.037	8.5893
26.029	7.5534
27.02	6.3483
28.011	5.0232
29.002	3.6068
29.993	2.2168
30.984	0.8848
31.975	-0.39736
32.966	-1.7085
33.958	-3.2288
34.949	-4.2781
35.94	-5.462
36.931	-6.5598
37.922	-7.5041
38.913	-8.347
39.904	-9.05
40.896	-9.6742
41.887	-10.249
42.878	-10.765
43.869	-11.254
44.86	-11.697
45.851	-12.063
46.842	-12.292
47.833	-12.387
48.825	-12.319
49.816	-11.974
50.807	-11.479
51.798	-10.745
52.789	-9.7379
53.78	-8.5301
54.771	-7.1045
55.763	-5.2282
56.754	-3.723
57.745	-1.894
58.736	0.10105
59.727	2.1911
60.718	4.3698
61.709	6.5547
62.701	8.7208
63.692	10.825
64.683	12.856
65.674	14.829
66.665	16.756
67.656	18.618
68.647	20.355
69.638	21.925
70.63	23.33
71.621	24.542
72.612	25.599
73.603	26.517
74.594	27.187
75.585	27.781
76.576	28.236
77.568	28.569
78.559	28.815
79.55	28.969
80.541	29.119
81.532	29.242
82.523	29.356
83.514	29.306
84.506	29.655
85.497	29.561
86.488	29.564
87.479	29.564
88.47	29.47
89.461	29.327
90.452	29.146
91.443	28.978
92.435	28.653
93.426	28.182
94.417	28.041
95.408	27.916
96.399	27.788
97.39	27.644
98.381	27.517
99.373	26.937

## Sheet: Sheet4
0.20637	21.466
1.2004	21.744
2.1944	21.215
3.1884	20.493
4.1825	19.637
5.1765	18.587
6.1705	17.522
7.1645	16.639
8.1586	15.657
9.1526	14.709
10.147	13.768
11.141	12.868
12.135	12.076
13.129	11.375
14.123	10.776
15.117	10.261
16.111	9.7582
17.105	9.2559
18.099	8.7385
19.093	8.1854
20.087	7.5956
21.081	6.9366
22.075	6.2129
23.069	5.3644
24.063	4.3933
25.057	3.3408
26.051	2.2009
27.045	1.0212
28.039	-0.11292
29.033	-1.2726
30.027	-2.4173
31.021	-3.5626
32.015	-4.6866
33.009	-5.7963
34.003	-7.3554
34.997	-7.7975
35.991	-8.7536
36.985	-9.6186
37.979	-10.468
38.973	-11.245
39.967	-11.993
40.961	-12.689
41.955	-13.358
42.949	-13.973
43.943	-14.556
44.937	-15.081
45.931	-15.515
46.926	-15.84
47.92	-16.004
48.914	-15.992
49.908	-15.932
50.902	-15.404
51.896	-14.747
52.89	-13.845
53.884	-12.752
54.878	-11.338
55.872	-9.6983
56.866	-8.1083
57.86	-6.3694
58.854	-4.4531
59.848	-2.3952
60.842	-0.26368
61.836	1.8011
62.83	3.8992
63.824	5.9908
64.818	7.9972
65.812	9.795
66.806	11.452
67.8	12.954
68.794	14.332
69.788	15.539
70.782	16.66
71.776	17.707
72.77	18.72
73.764	19.825
74.758	20.647
75.752	21.462
76.746	22.376
77.74	23.198
78.734	23.96
79.728	24.662
80.722	25.338
81.716	25.997
82.71	26.605
83.704	27.166
84.698	27.512
85.692	27.857
86.686	28.287
87.68	28.475
88.675	28.505
89.669	28.545
90.663	28.511
91.657	28.513
92.651	28.516
93.645	28.519
94.639	28.521
95.633	28.471
96.627	28.363
97.621	28.278
98.615	28.184
99.609	26.938

## Sheet: Sheet5
0.53176	9.1535
1.5175	9.6499
2.5033	9.8761
3.4891	10.189
4.4748	10.537
5.4606	10.926
6.4464	11.32
7.4321	11.694
8.4179	11.962
9.4037	12.235
10.389	12.535
11.375	12.916
12.361	13.422
13.347	14.043
14.333	14.836
15.318	15.784
16.304	16.843
17.29	17.895
18.276	18.717
19.261	19.87
20.247	20.303
21.233	20.71
22.219	21
23.204	21.065
24.19	20.899
25.176	20.507
26.162	19.834
27.148	18.963
28.133	17.919
29.119	16.76
30.105	15.657
31.091	14.714
32.076	13.97
33.062	13.331
34.048	12.575
35.034	11.78
36.019	11.382
37.005	11.116
37.991	10.99
38.977	10.982
39.963	11.135
40.948	11.481
41.934	12.012
42.92	12.732
43.906	13.659
44.891	14.702
45.877	15.906
46.863	17.337
47.849	19.779
48.834	21.054
49.82	23.545
50.806	26.006
51.792	28.691
52.778	31.589
53.763	34.573
54.749	37.745
55.735	40.588
56.721	43.26
57.706	46.33
58.692	48.91
59.678	51.338
60.664	53.601
61.649	55.691
62.635	57.379
63.621	58.76
64.607	59.795
65.593	60.544
66.578	60.978
67.564	61.178
68.55	61.039
69.536	60.569
70.521	59.759
71.507	58.621
72.493	57.13
73.479	55.37
74.464	52.922
75.45	50.807
76.436	47.746
77.422	44.852
78.407	42.064
79.393	37.657
80.379	34.419
81.365	31.086
82.351	27.718
83.336	24.558
84.322	21.136
85.308	18.648
86.294	16.022
87.279	13.938
88.265	12.165
89.251	10.716
90.237	9.5655
91.222	8.6752
92.208	8.0784
93.194	7.6288
94.18	7.3274
95.166	7.2381
96.151	7.2766
97.137	7.4493
98.123	7.599
99.109	7.6754

## Sheet: Sheet6
0.44974	10.285
1.4434	11.059
2.4371	11.182
3.4309	11.336
4.4246	11.601
5.4183	11.701
6.412	11.607
7.4057	12.403
8.3994	12.891
9.3931	13.415
10.387	13.955
11.38	14.522
12.374	15.142
13.368	15.8
14.362	16.513
15.355	17.242
16.349	17.952
17.343	18.592
18.336	19.1
19.33	19.467
20.324	19.649
21.318	19.641
22.311	19.493
23.305	19.171
24.299	18.674
25.292	18.058
26.286	17.376
27.28	16.658
28.273	15.935
29.267	15.242
30.261	14.6
31.255	13.982
32.248	13.388
33.242	12.902
34.236	12.66
35.229	12.199
36.223	11.917
37.217	11.857
38.211	11.881
39.204	12.009
40.198	12.262
41.192	12.642
42.185	13.168
43.179	13.838
44.173	14.652
45.166	15.646
46.16	16.824
47.154	18.179
48.148	19.735
49.141	21.715
50.135	22.839
51.129	25.746
52.122	28.318
53.116	31.027
54.11	33.91
55.103	36.343
56.097	39.869
57.091	42.799
58.085	45.685
59.078	48.409
60.072	50.94
61.066	53.261
62.059	55.317
63.053	57.166
64.047	58.508
65.041	59.454
66.034	59.892
67.028	59.982
68.022	59.605
69.015	58.914
70.009	57.904
71.003	56.655
71.996	55.226
72.99	53.673
73.984	51.887
74.978	49.791
75.971	47.684
76.965	44.996
77.959	42.309
78.952	39.576
79.946	36.773
80.94	33.907
81.934	31.049
82.927	28.158
83.921	25.233
84.915	21.966
85.908	19.636
86.902	17.006
87.896	14.773
88.889	13.148
89.883	11.683
90.877	10.464
91.871	9.6426
92.864	9.0054
93.858	8.5433
94.852	8.282
95.845	8.1327
96.839	8.0482
97.833	8.0819
98.826	8.122
99.82	7.935
