# Supplementary material for: Gait assessment using a 2D video-based motion analysis app in healthy subjects and subjects with lower limb amputation – A pilot study
Source: PLoS One. 2025 May 30;20(5):e0324499. doi: 10.1371/journal.pone.0324499 (PMC12124523; doi:10.1371/journal.pone.0324499)
Supplement: S1 Table — Raw data of all trials (M##) of the healthy subjects (0##) from the gait analysis recorded with the Orthelligent App (OV) and with the Qualisys system (Qual). (ZIP) [file pone.0324499.s001.zip › Subjects_healty_all_trials/005_OV_M14.xlsx]

## Sheet: Sheet1
0.57747	-3.0934
1.5662	-3.0445
2.5549	-3.367
3.5436	-3.8459
4.5323	-4.0292
5.521	-4.4353
6.5097	-4.9948
7.4985	-5.1615
8.4872	-5.2923
9.4759	-5.2481
10.465	-4.5542
11.453	-4.2807
12.442	-3.4463
13.431	-3.1314
14.419	-2.1643
15.408	-0.68586
16.397	0.34369
17.386	1.0293
18.374	1.7187
19.363	2.7385
20.352	3.54
21.34	4.0953
22.329	4.5277
23.318	4.5987
24.307	4.9332
25.295	5.1123
26.284	5.11
27.273	4.8533
28.261	4.7819
29.25	4.8059
30.239	4.88
31.228	5.1172
32.216	5.8265
33.205	5.8699
34.194	6.2157
35.182	6.7948
36.171	7.455
37.16	8.3541
38.149	9.5176
39.137	10.294
40.126	11.092
41.115	11.732
42.103	11.856
43.092	12.569
44.081	13.137
45.07	14.21
46.058	14.923
47.047	15.126
48.036	15.117
49.024	15.257
50.013	15.361
51.002	14.838
51.991	14.055
52.979	12.383
53.968	10.819
54.957	9.0984
55.945	7.6395
56.934	5.691
57.923	3.6368
58.912	1.97
59.9	0.58708
60.889	-1.1532
61.878	-1.7475
62.866	-2.3583
63.855	-2.958
64.844	-3.6699
65.833	-4.0715
66.821	-4.0082
67.81	-3.8875
68.799	-3.7521
69.787	-3.4322
70.776	-3.6572
71.765	-3.6522
72.754	-2.8416
73.742	-2.4675
74.731	-2.4053
75.72	-1.8903
76.708	-1.0135
77.697	-0.075015
78.686	0.77676
79.675	1.3512
80.663	1.8967
81.652	2.2572
82.641	2.2566
83.629	2.2911
84.618	1.9538
85.607	1.6101
86.595	0.72444
87.584	0.32635
88.573	-0.3097
89.562	-0.92773
90.55	-1.0982
91.539	-1.485
92.528	-2.0752
93.516	-2.2573
94.505	-2.504
95.494	-2.1868
96.483	-2.0609
97.471	-2.2828
98.46	-2.4784
99.449	-2.4711

## Sheet: Sheet2
0.54836	-2.6531
1.5426	-2.9452
2.5368	-3.423
3.531	-4.0977
4.5252	-4.8997
5.5195	-5.739
6.5137	-6.6448
7.5079	-7.5447
8.5021	-7.8903
9.4963	-8.3038
10.491	-8.395
11.485	-8.3605
12.479	-8.0773
13.473	-7.5794
14.467	-6.877
15.462	-6.0328
16.456	-4.9924
17.45	-3.7964
18.444	-2.4963
19.439	-1.1025
20.433	0.29248
21.427	1.7248
22.421	3.0569
23.415	4.3169
24.41	5.3657
25.404	6.2632
26.398	6.9659
27.392	7.4999
28.387	7.9137
29.381	8.2628
30.375	8.4871
31.369	8.6522
32.363	8.7705
33.358	8.9487
34.352	9.0747
35.346	9.2578
36.34	9.6673
37.334	10.113
38.329	10.67
39.323	11.341
40.317	12.051
41.311	12.734
42.306	13.409
43.3	14.052
44.294	14.652
45.288	15.201
46.282	15.666
47.277	16.027
48.271	16.25
49.265	16.247
50.259	15.954
51.254	15.367
52.248	14.459
53.242	13.189
54.236	11.555
55.23	9.702
56.225	7.6409
57.219	5.7894
58.213	3.1212
59.207	0.91954
60.202	-1.094
61.196	-2.8214
62.19	-4.2251
63.184	-5.5162
64.178	-6.6139
65.173	-7.4976
66.167	-8.017
67.161	-8.1874
68.155	-7.9635
69.149	-7.541
70.144	-6.97
71.138	-6.313
72.132	-5.5769
73.126	-4.7713
74.121	-3.8117
75.115	-2.7699
76.109	-1.5765
77.103	-0.5135
78.097	0.40505
79.092	0.90723
80.086	1.3525
81.08	1.4553
82.074	1.3025
83.069	0.9235
84.063	0.36721
85.057	-0.17919
86.051	-0.70551
87.045	-1.2143
88.04	-1.6339
89.034	-2.0172
90.028	-2.2651
91.022	-2.3646
92.017	-2.2317
93.011	-2.0586
94.005	-1.7598
94.999	-1.5014
95.993	-1.3092
96.988	-1.0712
97.982	-0.83303
98.976	-0.72647
99.97	-0.74146

## Sheet: Sheet3
0.53544	23.171
1.5278	22.776
2.5202	22.94
3.5127	22.288
4.5051	21.694
5.4975	20.738
6.4899	20.114
7.4823	19.472
8.4747	18.53
9.4671	17.542
10.459	16.511
11.452	16.516
12.444	15.972
13.437	15.23
14.429	14.721
15.422	14.084
16.414	13.531
17.406	12.624
18.399	12.039
19.391	11.297
20.384	10.78
21.376	9.9316
22.368	8.5151
23.361	8.3087
24.353	7.2434
25.346	5.5752
26.338	5.2191
27.33	4.1333
28.323	2.3309
29.315	1.4766
30.308	-0.23947
31.3	-1.2364
32.292	-2.9208
33.285	-4.6874
34.277	-5.6491
35.27	-6.8902
36.262	-7.5691
37.254	-8.371
38.247	-9.4306
39.239	-10.258
40.232	-11.01
41.224	-11.563
42.216	-12.07
43.209	-12.348
44.201	-13.086
45.194	-13.857
46.186	-14.476
47.178	-14.992
48.171	-15.518
49.163	-15.815
50.156	-16.323
51.148	-16.738
52.141	-16.746
53.133	-16.569
54.125	-16.082
55.118	-15.268
56.11	-14.182
57.103	-12.81
58.095	-11.318
59.087	-10.646
60.08	-9.1116
61.072	-6.8743
62.065	-5.3888
63.057	-3.5242
64.049	-0.93311
65.042	0.27188
66.034	2.0514
67.027	3.7746
68.019	5.3501
69.011	6.8174
70.004	8.884
70.996	10.789
71.989	12.345
72.981	13.68
73.973	14.568
74.966	16.222
75.958	17.615
76.951	19.101
77.943	20.269
78.935	21.464
79.928	22.769
80.92	23.878
81.913	24.624
82.905	25.467
83.897	26.163
84.89	26.574
85.882	26.881
86.875	27.081
87.867	27.189
88.86	27.224
89.852	27.161
90.844	27.016
91.837	26.772
92.829	26.651
93.822	26.312
94.814	25.553
95.806	25.482
96.799	25.829
97.791	25.482
98.784	25.267
99.776	25.328

## Sheet: Sheet4
0.50163	24.214
1.4938	23.983
2.4859	23.661
3.478	23.158
4.4702	22.522
5.4623	21.734
6.4544	20.735
7.4466	19.875
8.4387	18.731
9.4308	17.555
10.423	16.391
11.415	15.157
12.407	13.945
13.399	12.806
14.392	11.736
15.384	10.797
16.376	10.052
17.368	9.4633
18.36	9.056
19.352	8.8031
20.344	8.6436
21.336	8.5097
22.329	8.3388
23.321	8.0744
24.313	7.6999
25.305	7.0544
26.297	6.3299
27.289	5.4663
28.281	4.4612
29.274	3.2957
30.266	1.8998
31.258	0.56776
32.25	-0.67362
33.242	-1.8879
34.234	-2.9964
35.226	-3.981
36.218	-4.8232
37.211	-5.4184
38.203	-6.5371
39.195	-7.2801
40.187	-8.0334
41.179	-8.7717
42.171	-9.4978
43.163	-10.208
44.156	-10.909
45.148	-11.571
46.14	-12.199
47.132	-12.772
48.124	-13.29
49.116	-13.742
50.108	-14.014
51.101	-14.432
52.093	-14.514
53.085	-14.487
54.077	-14.091
55.069	-13.444
56.061	-12.495
57.053	-11.465
58.045	-9.8667
59.038	-8.3005
60.03	-6.5287
61.022	-4.6223
62.014	-2.5089
63.006	-0.37362
63.998	1.8452
64.99	4.0006
65.983	6.1531
66.975	8.2308
67.967	10.218
68.959	12.116
69.951	13.948
70.943	15.715
71.935	17.451
72.927	19.097
73.92	20.622
74.912	22.066
75.904	23.291
76.896	24.378
77.888	25.016
78.88	26.042
79.872	26.802
80.865	27.363
81.857	27.796
82.849	28.122
83.841	28.344
84.833	28.435
85.825	28.519
86.817	28.615
87.81	28.272
88.802	27.925
89.794	27.724
90.786	27.492
91.778	27.246
92.77	27.048
93.762	26.854
94.754	26.724
95.747	26.618
96.739	26.554
97.731	26.466
98.723	26.451
99.715	26.547

## Sheet: Sheet5
0.32073	9.815
1.3138	9.6726
2.3069	9.7986
3.3	10.488
4.293	10.789
5.2861	10.895
6.2792	11.606
7.2723	12.071
8.2654	12.405
9.2585	12.97
10.252	13.838
11.245	14.188
12.238	14.706
13.231	15.433
14.224	15.952
15.217	16.668
16.21	17.399
17.203	18.25
18.196	18.893
19.189	19.534
20.182	20.094
21.175	20.307
22.169	20.336
23.162	20.255
24.155	19.306
25.148	18.289
26.141	17.049
27.134	16.073
28.127	15.026
29.12	13.854
30.113	11.591
31.106	10.752
32.099	9.9348
33.092	8.141
34.085	7.2356
35.079	6.8889
36.072	6.8849
37.065	6.8802
38.058	7.1441
39.051	6.493
40.044	7.3145
41.037	7.4559
42.03	7.5686
43.023	7.807
44.016	8.1246
45.009	8.6989
46.002	9.4834
46.996	10.462
47.989	11.221
48.982	12.073
49.975	13.377
50.968	14.703
51.961	16.305
52.954	18.483
53.947	20.59
54.94	23.004
55.933	25.641
56.926	29.104
57.919	33.26
58.913	36.559
59.906	39.051
60.899	42.405
61.892	46.138
62.885	49.143
63.878	50.545
64.871	53.147
65.864	54.634
66.857	55.924
67.85	56.922
68.843	57.197
69.836	57.078
70.829	56.052
71.823	55.365
72.816	54.02
73.809	53.614
74.802	52.288
75.795	49.765
76.788	48.646
77.781	46.785
78.774	44.796
79.767	43.034
80.76	40.086
81.753	37.383
82.746	34.699
83.74	32.327
84.733	29.17
85.726	26.035
86.719	23.273
87.712	20.841
88.705	18.557
89.698	16.051
90.691	14.058
91.684	12.051
92.677	10.685
93.67	9.688
94.663	8.949
95.656	8.3731
96.65	7.9728
97.643	7.7085
98.636	7.6533
99.629	7.6231

## Sheet: Sheet6
0.29625	9.3173
1.2923	9.5553
2.2884	9.741
3.2845	9.9002
4.2806	9.9953
5.2766	9.9581
6.2727	9.9501
7.2688	9.6864
8.2649	9.1997
9.261	8.8094
10.257	8.4758
11.253	8.1997
12.249	7.9495
13.245	7.8799
14.241	8.0164
15.237	8.4612
16.234	9.1641
17.23	10.129
18.226	11.462
19.222	12.933
20.218	14.514
21.214	16.105
22.21	17.424
23.206	18.339
24.202	18.845
25.198	18.944
26.194	18.828
27.19	18.33
28.186	17.516
29.183	16.546
30.179	15.369
31.175	14.082
32.171	12.865
33.167	11.723
34.163	10.824
35.159	10.14
36.155	9.6608
37.151	9.2564
38.147	9.2244
39.143	9.1342
40.139	9.1583
41.135	9.1875
42.132	9.2595
43.128	9.3956
44.124	9.6242
45.12	9.9857
46.116	10.455
47.112	11.045
48.108	11.862
49.104	12.769
50.1	13.522
51.096	14.991
52.092	16.641
53.088	18.525
54.085	20.782
55.081	23.685
56.077	26.702
57.073	30.298
58.069	33.422
59.065	36.638
60.061	40.614
61.057	44.154
62.053	47.619
63.049	50.933
64.045	54.232
65.041	56.715
66.037	58.795
67.034	60.174
68.03	61.157
69.026	61.795
70.022	62.109
71.018	61.997
72.014	61.584
73.01	61.022
74.006	60.128
75.002	59.028
75.998	57.542
76.994	55.543
77.99	53.386
78.987	50.783
79.983	47.997
80.979	45.054
81.975	41.845
82.971	38.436
83.967	34.893
84.963	31.08
85.959	27.574
86.955	24.296
87.951	20.876
88.947	17.982
89.943	15.82
90.939	13.512
91.936	11.931
92.932	10.491
93.928	9.43
94.924	8.6889
95.92	8.1787
96.916	7.8409
97.912	7.6114
98.908	7.5234
99.904	7.5359
