# Supplementary material for: Gait assessment using a 2D video-based motion analysis app in healthy subjects and subjects with lower limb amputation – A pilot study
Source: PLoS One. 2025 May 30;20(5):e0324499. doi: 10.1371/journal.pone.0324499 (PMC12124523; doi:10.1371/journal.pone.0324499)
Supplement: S1 Table — Raw data of all trials (M##) of the healthy subjects (0##) from the gait analysis recorded with the Orthelligent App (OV) and with the Qualisys system (Qual). (ZIP) [file pone.0324499.s001.zip › Subjects_healty_all_trials/005_OV_M18.xlsx]

## Sheet: Sheet1
0.88694	-1.5053
1.8707	-1.5438
2.8544	-1.7743
3.8382	-2.0724
4.8219	-2.3026
5.8056	-2.4776
6.7894	-2.7468
7.7731	-3.0866
8.7568	-2.5709
9.7406	-2.0383
10.724	-1.0326
11.708	0.60731
12.692	1.59
13.676	2.7071
14.659	4.0127
15.643	5.1293
16.627	5.822
17.61	6.5552
18.594	7.6931
19.578	8.731
20.562	9.6931
21.545	10.352
22.529	10.809
23.513	11.033
24.497	10.778
25.48	11.216
26.464	11.707
27.448	11.837
28.432	11.77
29.415	11.703
30.399	12.296
31.383	12.479
32.366	12.614
33.35	12.784
34.334	13.217
35.318	13.43
36.301	13.484
37.285	13.625
38.269	13.792
39.253	13.796
40.236	13.72
41.22	13.539
42.204	12.957
43.188	12.596
44.171	11.956
45.155	11.093
46.139	10.054
47.123	8.4446
48.106	7.5046
49.09	5.277
50.074	3.2523
51.057	1.1284
52.041	-2.184
53.025	-5.3542
54.009	-7.5373
54.992	-9.4756
55.976	-10.921
56.96	-11.751
57.944	-12.56
58.927	-12.998
59.911	-12.964
60.895	-13.255
61.879	-13.503
62.862	-13.581
63.846	-13.633
64.83	-12.953
65.814	-11.692
66.797	-10.468
67.781	-9.4547
68.765	-8.472
69.748	-7.1238
70.732	-6.4329
71.716	-6.4304
72.7	-5.6747
73.683	-5.0609
74.667	-4.2624
75.651	-3.4356
76.635	-2.7507
77.618	-2.5262
78.602	-1.9401
79.586	-1.2889
80.57	-0.20277
81.553	0.34433
82.537	0.67667
83.521	0.90586
84.505	1.1358
85.488	1.3035
86.472	1.4289
87.456	1.5107
88.439	1.5818
89.423	1.2862
90.407	1.1159
91.391	1.2103
92.374	1.7753
93.358	2.0793
94.342	2.0734
95.326	2.4136
96.309	2.5735
97.293	2.8275
98.277	2.9276
99.261	2.6889

## Sheet: Sheet2
0.3125	-3.6352
1.3051	-3.7017
2.2978	-3.813
3.2904	-4.0318
4.2831	-4.1056
5.2757	-4.1779
6.2683	-4.236
7.261	-4.2085
8.2536	-4.1641
9.2463	-3.9773
10.239	-3.6411
11.232	-3.1668
12.224	-2.4781
13.217	-1.6276
14.209	-0.67309
15.202	0.3298
16.195	1.4579
17.187	2.5569
18.18	3.6151
19.173	4.8065
20.165	5.907
21.158	6.9892
22.151	8.0769
23.143	9.1173
24.136	10.101
25.128	10.929
26.121	11.664
27.114	12.234
28.106	12.584
29.099	12.79
30.092	12.896
31.084	12.907
32.077	12.832
33.07	12.552
34.062	12.252
35.055	11.974
36.048	11.7
37.04	11.383
38.033	11.086
39.025	10.738
40.018	10.389
41.011	10.096
42.003	9.7438
42.996	9.3884
43.989	8.9963
44.981	8.4746
45.974	7.8282
46.967	6.9711
47.959	5.8797
48.952	4.29
49.944	2.3788
50.937	0.69026
51.93	-1.2216
52.922	-3.1282
53.915	-4.7488
54.908	-6.1674
55.9	-7.345
56.893	-8.3496
57.886	-9.0895
58.878	-9.6407
59.871	-10.161
60.864	-10.515
61.856	-10.625
62.849	-10.331
63.841	-9.7443
64.834	-8.7909
65.827	-7.73
66.819	-6.403
67.812	-5.2341
68.805	-4.0991
69.797	-3.1521
70.79	-2.3384
71.783	-1.5671
72.775	-0.9216
73.768	-0.24426
74.76	0.38171
75.753	1.0259
76.746	1.5292
77.738	1.8165
78.731	1.9902
79.724	2.0439
80.716	1.8877
81.709	1.6438
82.702	1.3101
83.694	0.84865
84.687	0.34851
85.68	-0.026675
86.672	-0.36536
87.665	-0.72813
88.657	-1.0289
89.65	-1.2457
90.643	-1.3942
91.635	-1.4631
92.628	-1.4532
93.621	-1.3613
94.613	-1.2325
95.606	-1.1096
96.599	-0.98456
97.591	-0.89602
98.584	-0.82119
99.576	-0.81768

## Sheet: Sheet3
0.94436	28.709
1.9343	28.338
2.9243	27.932
3.9142	27.679
4.9042	27.053
5.8942	26.322
6.8841	25.488
7.8741	24.57
8.864	24.249
9.854	23.52
10.844	22.72
11.834	21.851
12.824	21.006
13.814	20.051
14.804	19.073
15.794	18.264
16.784	18.058
17.774	17.473
18.764	16.302
19.754	15.014
20.744	13.643
21.734	12.367
22.724	11.12
23.713	9.7017
24.703	7.975
25.693	5.8771
26.683	3.4047
27.673	1.8153
28.663	-0.79415
29.653	-3.0269
30.643	-5.613
31.633	-7.3045
32.623	-9.2441
33.613	-11.868
34.603	-14.573
35.593	-16.472
36.583	-18.835
37.573	-20.357
38.563	-21.915
39.553	-23.027
40.543	-23.926
41.533	-24.78
42.523	-25.494
43.513	-25.923
44.503	-26.239
45.493	-26.631
46.483	-26.659
47.473	-26.291
48.463	-25.108
49.452	-24.869
50.442	-24.431
51.432	-23.783
52.422	-22.868
53.412	-21.879
54.402	-20.179
55.392	-18.411
56.382	-16.73
57.372	-15.128
58.362	-13.096
59.352	-10.992
60.342	-9.2434
61.332	-6.8833
62.322	-4.9204
63.312	-3.1432
64.302	-0.87177
65.292	1.9232
66.282	3.2458
67.272	6.0554
68.262	8.0051
69.252	11.169
70.242	14.283
71.232	16.17
72.222	18.091
73.212	20.161
74.201	22.902
75.191	24.046
76.181	25.215
77.171	27.253
78.161	28.773
79.151	30.116
80.141	31.588
81.131	32.465
82.121	32.998
83.111	33.311
84.101	33.51
85.091	33.797
86.081	33.818
87.071	33.268
88.061	32.85
89.051	33.185
90.041	33.296
91.031	33.204
92.021	32.604
93.011	32.482
94.001	32.279
94.991	32.19
95.981	32.093
96.971	31.934
97.961	31.022
98.951	31.042
99.94	31.638

## Sheet: Sheet4
0.36963	32.881
1.3633	32.629
2.357	32.501
3.3507	32.452
4.3444	32.145
5.3381	31.765
6.3318	31.296
7.3255	30.655
8.3192	29.843
9.3129	28.828
10.307	27.662
11.3	26.388
12.294	24.993
13.288	23.6
14.281	22.139
15.275	20.76
16.269	19.429
17.262	18.103
18.256	16.843
19.25	15.656
20.244	14.351
21.237	13.021
22.231	11.676
23.225	10.302
24.218	8.845
25.212	7.4014
26.206	5.8353
27.199	4.2173
28.193	2.5336
29.187	0.73837
30.181	-1.3093
31.174	-3.3892
32.168	-5.5131
33.162	-7.6568
34.155	-9.8037
35.149	-11.755
36.143	-13.512
37.136	-15.07
38.13	-16.441
39.124	-17.725
40.118	-18.957
41.111	-19.983
42.105	-20.969
43.099	-21.832
44.092	-22.589
45.086	-23.198
46.08	-23.684
47.073	-23.985
48.067	-24.226
49.061	-24.337
50.054	-24.428
51.048	-24.168
52.042	-23.78
53.036	-23.474
54.029	-22.209
55.023	-20.764
56.017	-19.234
57.01	-17.471
58.004	-15.541
58.998	-13.402
59.991	-11.31
60.985	-8.6967
61.979	-6.3276
62.973	-3.9165
63.966	-1.0249
64.96	1.821
65.954	4.7765
66.947	7.6329
67.941	10.338
68.935	13.037
69.928	15.45
70.922	17.663
71.916	19.755
72.91	21.673
73.903	23.455
74.897	25.062
75.891	26.511
76.884	27.719
77.878	28.812
78.872	29.582
79.865	30.123
80.859	30.552
81.853	30.942
82.846	31.335
83.84	31.589
84.834	31.67
85.828	31.744
86.821	31.857
87.815	31.963
88.809	31.902
89.802	32.01
90.796	32.146
91.79	32.272
92.783	32.345
93.777	32.441
94.771	32.536
95.765	32.677
96.758	32.806
97.752	32.833
98.746	32.915
99.739	32.918

## Sheet: Sheet5
0.25544	14.829
1.2512	14.711
2.247	15.167
3.2427	15.692
4.2385	16.676
5.2342	17.106
6.23	17.802
7.2257	18.4
8.2215	19.101
9.2173	19.846
10.213	20.591
11.209	21.331
12.205	22.14
13.2	22.411
14.196	22.78
15.192	23.428
16.188	24.01
17.183	24.622
18.179	24.968
19.175	25.186
20.171	24.945
21.166	24.576
22.162	23.381
23.158	22.167
24.154	20.675
25.149	19.2
26.145	17.574
27.141	15.884
28.137	13.872
29.132	12.126
30.128	10.469
31.124	8.3616
32.12	6.2745
33.115	5.1826
34.111	3.8753
35.107	2.4757
36.103	1.3274
37.099	0.55277
38.094	0.17811
39.09	0.29079
40.086	0.3644
41.082	-0.11627
42.077	0.5447
43.073	1.4154
44.069	2.4112
45.065	3.3853
46.06	4.867
47.056	6.9916
48.052	9.3139
49.048	10.964
50.043	14.736
51.039	16.444
52.035	18.834
53.031	22.781
54.026	25.944
55.022	29.745
56.018	33.057
57.014	36.53
58.009	40.705
59.005	44.43
60.001	47.158
60.997	50.388
61.992	53.078
62.988	55.386
63.984	58.511
64.98	60.482
65.976	61.867
66.971	63.108
67.967	63.97
68.963	64.324
69.959	64.412
70.954	64.105
71.95	63.662
72.946	62.606
73.942	61.373
74.937	59.878
75.933	57.856
76.929	55.277
77.925	53.467
78.92	51.519
79.916	49.217
80.912	46.396
81.908	42.942
82.903	40.472
83.899	36.596
84.895	32.761
85.891	30.237
86.886	28.031
87.882	24.093
88.878	21.852
89.874	19.746
90.869	17.639
91.865	15.814
92.861	13.941
93.857	13.368
94.853	12.651
95.848	12.102
96.844	11.72
97.84	11.285
98.836	10.966
99.831	10.519

## Sheet: Sheet6
0.32595	15.513
1.321	15.936
2.3161	16.54
3.3111	17.289
4.3062	18.027
5.3012	19.327
6.2963	20.342
7.2913	21.165
8.2864	21.744
9.2814	22.068
10.276	22.246
11.272	22.311
12.267	22.305
13.262	22.373
14.257	22.507
15.252	22.792
16.247	23.172
17.242	23.545
18.237	23.933
19.232	24.325
20.227	24.553
21.222	24.602
22.217	24.461
23.212	24.113
24.207	23.599
25.202	22.941
26.197	22.168
27.192	21.052
28.187	19.695
29.183	18.085
30.178	16.316
31.173	14.208
32.168	12.189
33.163	10.182
34.158	8.307
35.153	6.8284
36.148	5.7126
37.143	4.8848
38.138	4.6299
39.133	4.4485
40.128	4.4876
41.123	4.7798
42.118	5.319
43.113	6.0457
44.108	6.9943
45.103	8.2221
46.098	9.6475
47.093	11.283
48.089	13.119
49.084	15.11
50.079	17.252
51.074	19.327
52.069	21.75
53.064	23.994
54.059	27.624
55.054	30.779
56.049	34.127
57.044	37.625
58.039	41.17
59.034	44.729
60.029	48.206
61.024	51.08
62.019	53.884
63.014	56.861
64.009	59.129
65.004	61.34
65.999	63.108
66.995	64.499
67.99	65.458
68.985	65.946
69.98	65.93
70.975	65.396
71.97	64.464
72.965	63.045
73.96	61.351
74.955	59.465
75.95	57.567
76.945	55.059
77.94	52.379
78.935	49.374
79.93	46.056
80.925	42.784
81.92	39.333
82.915	35.671
83.91	32.261
84.905	28.685
85.901	25.387
86.896	22.18
87.891	19.893
88.886	17.645
89.881	15.625
90.876	14.009
91.871	12.702
92.866	11.58
93.861	10.84
94.856	10.314
95.851	10.014
96.846	9.8927
97.841	9.8175
98.836	9.7754
99.831	9.7787
