# Supplementary material for: Gait assessment using a 2D video-based motion analysis app in healthy subjects and subjects with lower limb amputation – A pilot study
Source: PLoS One. 2025 May 30;20(5):e0324499. doi: 10.1371/journal.pone.0324499 (PMC12124523; doi:10.1371/journal.pone.0324499)
Supplement: S1 Table — Raw data of all trials (M##) of the healthy subjects (0##) from the gait analysis recorded with the Orthelligent App (OV) and with the Qualisys system (Qual). (ZIP) [file pone.0324499.s001.zip › Subjects_healty_all_trials/005_OV_ME1.xlsx]

## Sheet: Sheet1
0.67732	-1.8304
1.6673	-1.7045
2.6574	-1.5786
3.6474	-1.5643
4.6374	-1.7188
5.6274	-1.8836
6.6174	-1.4084
7.6075	-1.0672
8.5975	-0.68082
9.5875	-0.17147
10.578	0.38013
11.568	0.71868
12.558	1.6657
13.548	2.8332
14.538	3.4785
15.528	4.3632
16.518	6.0484
17.508	7.0515
18.498	7.8778
19.488	8.3722
20.478	9.3352
21.468	10.201
22.458	11.54
23.448	11.969
24.438	12.359
25.428	12.769
26.418	13.416
27.408	13.702
28.398	13.953
29.388	14.185
30.378	14.4
31.368	14.242
32.358	14.323
33.348	14.661
34.338	14.964
35.328	15.444
36.318	16.109
37.308	16.467
38.298	16.835
39.288	16.79
40.278	17.299
41.268	17.699
42.258	17.806
43.248	17.909
44.238	18.222
45.228	18.182
46.218	17.562
47.208	17.079
48.198	16.554
49.188	15.435
50.178	13.993
51.168	11.454
52.158	10.071
53.148	6.7747
54.138	4.6678
55.128	3.6143
56.118	0.95254
57.109	-0.82598
58.099	-2.0271
59.089	-2.4791
60.079	-3.6928
61.069	-4.2838
62.059	-4.2603
63.049	-3.811
64.039	-2.7623
65.029	-2.4527
66.019	-1.5698
67.009	-0.57967
67.999	0.13287
68.989	0.77745
69.979	0.93948
70.969	1.973
71.959	2.1774
72.949	2.9944
73.939	2.9986
74.929	3.143
75.919	3.6089
76.909	3.5585
77.899	3.5082
78.889	2.9901
79.879	2.6877
80.869	2.4685
81.859	2.1382
82.849	1.9121
83.839	1.6879
84.829	1.1944
85.819	1.0094
86.809	0.64421
87.799	0.94216
88.789	1.2092
89.779	1.0268
90.769	0.68247
91.759	0.90668
92.749	1.1414
93.739	1.3358
94.729	1.3656
95.719	1.4021
96.709	1.4387
97.699	1.4753
98.689	1.5118
99.679	1.4545

## Sheet: Sheet2
0.29359	-2.7546
1.2886	-2.8166
2.2837	-2.8722
3.2787	-2.9461
4.2737	-3.0665
5.2688	-3.1816
6.2638	-3.2146
7.2589	-3.0407
8.2539	-2.7126
9.2489	-2.2297
10.244	-1.6463
11.239	-1.0107
12.234	-0.28798
13.229	0.45024
14.224	1.2463
15.219	2.0763
16.214	2.9376
17.209	3.8034
18.204	4.626
19.199	5.4066
20.194	6.1346
21.189	6.8043
22.184	7.4829
23.179	8.0562
24.175	8.6083
25.17	9.1278
26.165	9.6053
27.16	10.035
28.155	10.467
29.15	10.903
30.145	11.333
31.14	11.75
32.135	12.163
33.13	12.575
34.125	12.899
35.12	13.399
36.115	13.729
37.11	14.114
38.105	14.464
39.1	14.734
40.095	14.947
41.09	15.042
42.085	15.066
43.08	15.035
44.075	14.848
45.07	14.452
46.065	13.871
47.06	13.04
48.055	11.978
49.051	10.593
50.046	8.9717
51.041	6.9679
52.036	4.6686
53.031	2.3419
54.026	-0.033848
55.021	-2.3758
56.016	-4.6095
57.011	-6.5288
58.006	-8.2628
59.001	-9.671
59.996	-10.698
60.991	-11.421
61.986	-11.7
62.981	-11.598
63.976	-11.112
64.971	-10.302
65.966	-9.2628
66.961	-8.0389
67.956	-6.7301
68.951	-5.3925
69.946	-4.1312
70.941	-2.8798
71.936	-1.7196
72.931	-0.65829
73.926	0.27441
74.922	0.865
75.917	1.5913
76.912	2.1059
77.907	2.4188
78.902	2.5999
79.897	2.6256
80.892	2.4814
81.887	2.2035
82.882	1.836
83.877	1.448
84.872	1.0646
85.867	0.62533
86.862	0.44072
87.857	0.24031
88.852	0.17488
89.847	0.10312
90.842	0.04076
91.837	0.053127
92.832	0.10461
93.827	0.19049
94.822	0.31377
95.817	0.43259
96.812	0.58382
97.807	0.70384
98.802	0.80391
99.797	0.87847

## Sheet: Sheet3
0.31814	23.681
1.3093	23.561
2.3004	23.209
3.2915	22.534
4.2826	21.684
5.2737	20.886
6.2649	20.072
7.256	19.198
8.2471	18.302
9.2382	17.425
10.229	16.588
11.22	15.836
12.212	15.161
13.203	14.579
14.194	14.067
15.185	13.669
16.176	13.327
17.167	13.035
18.158	12.654
19.149	12.219
20.141	11.718
21.132	11.221
22.123	10.693
23.114	10.113
24.105	9.4143
25.096	8.5739
26.087	7.5444
27.078	6.3572
28.07	5.0017
29.061	3.5856
30.052	2.2018
31.043	0.85506
32.034	-0.43746
33.025	-1.7234
34.016	-2.8971
35.007	-4.3695
35.999	-5.525
36.99	-6.5459
37.981	-7.5652
38.972	-8.4121
39.963	-9.1314
40.954	-9.7407
41.945	-10.331
42.936	-10.87
43.928	-11.357
44.919	-11.81
45.91	-12.204
46.901	-12.412
47.892	-12.479
48.883	-12.311
49.874	-12.111
50.865	-11.63
51.856	-10.891
52.848	-9.8765
53.839	-8.715
54.83	-7.3109
55.821	-5.4624
56.812	-4.0111
57.803	-2.1544
58.794	-0.15152
59.785	1.9309
60.777	4.0611
61.768	6.2212
62.759	8.3765
63.75	10.474
64.741	12.492
65.732	14.455
66.723	16.398
67.714	18.246
68.706	19.98
69.697	21.566
70.688	22.977
71.679	24.21
72.67	25.276
73.661	26.079
74.652	26.898
75.643	27.512
76.635	28.089
77.626	28.402
78.617	28.568
79.608	28.746
80.599	28.895
81.59	29.002
82.581	29.133
83.572	29.111
84.564	29.375
85.555	29.33
86.546	29.33
87.537	29.329
88.528	29.234
89.519	29.099
90.51	28.929
91.501	28.757
92.492	28.502
93.484	28.006
94.475	27.809
95.466	27.69
96.457	27.569
97.448	27.411
98.439	27.329
99.43	27.032

## Sheet: Sheet4
0.89861	22.248
1.8842	22.04
2.8698	21.204
3.8554	20.146
4.8411	18.573
5.8267	17.027
6.8123	16.494
7.7979	15.924
8.7835	15.336
9.7691	13.797
10.755	13.205
11.74	12.849
12.726	11.554
13.712	10.97
14.697	9.9805
15.683	9.3622
16.668	8.938
17.654	8.9149
18.64	8.7172
19.625	8.2313
20.611	7.4459
21.596	6.9217
22.582	6.1529
23.568	4.6927
24.553	4.0743
25.539	3.3561
26.525	1.9049
27.51	0.48721
28.496	-0.31011
29.481	-1.289
30.467	-3.1558
31.453	-4.1404
32.438	-5.067
33.424	-6.2009
34.409	-7.2375
35.395	-7.9311
36.381	-9.5418
37.366	-9.4586
38.352	-10.181
39.338	-11.489
40.323	-11.777
41.309	-12.473
42.294	-13.852
43.28	-14.147
44.266	-14.596
45.251	-15.721
46.237	-16.177
47.222	-16.103
48.208	-15.927
49.194	-15.92
50.179	-15.733
51.165	-15.572
52.15	-15.173
53.136	-13.859
54.122	-13.157
55.107	-10.993
56.093	-9.5954
57.079	-8.4724
58.064	-6.5566
59.05	-4.5261
60.035	-2.3104
61.021	-0.42253
62.007	1.665
62.992	3.6544
63.978	5.3419
64.963	7.8585
65.949	8.9384
66.935	11.129
67.92	12.498
68.906	13.355
69.892	14.682
70.877	16.256
71.863	17.143
72.848	18.434
73.834	19.474
74.82	20.242
75.805	21.045
76.791	21.827
77.776	22.598
78.762	23.079
79.748	23.683
80.733	24.426
81.719	25.447
82.704	26.129
83.69	27.46
84.676	28.196
85.661	27.993
86.647	28.135
87.633	28.694
88.618	28.82
89.604	28.849
90.589	28.394
91.575	28.22
92.561	28.266
93.546	28.266
94.532	28.271
95.517	28.557
96.503	28.688
97.489	28.565
98.474	27.671
99.46	28.024

## Sheet: Sheet5
0.46062	9.7898
1.4545	9.9435
2.4484	10.05
3.4422	10.353
4.4361	11.183
5.43	11.68
6.4238	11.604
7.4177	11.692
8.4116	11.851
9.4055	11.924
10.399	12.378
11.393	12.807
12.387	13.585
13.381	14.108
14.375	14.608
15.369	16.338
16.363	17.551
17.356	18.128
18.35	18.844
19.344	19.327
20.338	19.857
21.332	20.475
22.326	21.271
23.32	21.433
24.314	21.386
25.307	20.623
26.301	20.156
27.295	18.87
28.289	18.375
29.283	16.511
30.277	16.157
31.271	15.095
32.264	13.589
33.258	13.243
34.252	12.774
35.246	12.324
36.24	12.083
37.234	11.751
38.228	11.402
39.222	10.967
40.215	10.971
41.209	11.526
42.203	11.982
43.197	12.757
44.191	14.197
45.185	15.187
46.179	16.939
47.173	18.903
48.166	20.901
49.16	23.034
50.154	24.281
51.148	28.719
52.142	31.493
53.136	34.517
54.13	35.938
55.124	39.695
56.117	43.338
57.111	45.949
58.105	47.727
59.099	50.494
60.093	51.937
61.087	54.325
62.081	56.992
63.074	58.599
64.068	59.001
65.062	60.691
66.056	61.206
67.05	60.925
68.044	61.06
69.038	60.968
70.032	60.552
71.025	59.528
72.019	57.359
73.013	56.364
74.007	54.123
75.001	52.422
75.995	49.312
76.989	46.896
77.983	43.281
78.976	40.978
79.97	36.665
80.964	32.822
81.958	27.621
82.952	24.053
83.946	23.151
84.94	19.972
85.934	17.341
86.927	14.462
87.921	13.083
88.915	11.16
89.909	9.7363
90.903	9.6358
91.897	8.9416
92.891	8.3514
93.884	8.0447
94.878	7.4281
95.872	7.5414
96.866	8.0492
97.86	8.1774
98.854	8.1136
99.848	8.134

## Sheet: Sheet6
0.37771	11.181
1.3715	11.163
2.3653	11.292
3.3591	11.429
4.353	11.675
5.3468	11.845
6.3406	12.17
7.3344	12.531
8.3282	12.996
9.322	13.505
10.316	14.046
11.31	14.616
12.303	15.228
13.297	15.894
14.291	16.603
15.285	17.333
16.279	18.041
17.273	18.671
18.266	19.169
19.26	19.543
20.254	19.727
21.248	19.721
22.242	19.564
23.235	19.238
24.229	18.741
25.223	18.123
26.217	17.447
27.211	16.719
28.204	16.012
29.198	15.327
30.192	14.672
31.186	14.063
32.18	13.488
33.173	12.942
34.167	12.699
35.161	12.229
36.155	12.054
37.149	11.984
38.143	11.984
39.136	12.098
40.13	12.372
41.124	12.737
42.118	13.277
43.112	13.94
44.105	14.759
45.099	15.734
46.093	16.903
47.087	18.303
48.081	19.938
49.074	21.865
50.068	23.941
51.062	26.057
52.056	28.527
53.05	31.2
54.044	34.065
55.037	37.323
56.031	40.055
57.025	43.045
58.019	45.96
59.013	48.759
60.006	51.34
61	53.637
61.994	55.585
62.988	57.267
63.982	58.61
64.975	59.445
65.969	59.902
66.963	59.89
67.957	59.477
68.951	58.712
69.945	57.71
70.938	56.419
71.932	54.992
72.926	53.424
73.92	51.637
74.914	49.681
75.907	47.348
76.901	44.721
77.895	42.104
78.889	39.261
79.883	36.46
80.876	33.639
81.87	30.909
82.864	28.043
83.858	25.109
84.852	22.182
85.846	19.559
86.839	17.206
87.833	14.978
88.827	13.19
89.821	11.729
90.815	10.548
91.808	9.7197
92.802	9.1196
93.796	8.6536
94.79	8.385
95.784	8.254
96.777	8.2053
97.771	8.2283
98.765	8.2277
99.759	8.2285
