# Supplementary material for: Gait assessment using a 2D video-based motion analysis app in healthy subjects and subjects with lower limb amputation – A pilot study
Source: PLoS One. 2025 May 30;20(5):e0324499. doi: 10.1371/journal.pone.0324499 (PMC12124523; doi:10.1371/journal.pone.0324499)
Supplement: S1 Table — Raw data of all trials (M##) of the healthy subjects (0##) from the gait analysis recorded with the Orthelligent App (OV) and with the Qualisys system (Qual). (ZIP) [file pone.0324499.s001.zip › Subjects_healty_all_trials/005_OV_ME2.xlsx]

## Sheet: Sheet1
0.4547	-1.7518
1.4469	-1.9165
2.4392	-1.6117
3.4314	-1.4671
4.4237	-1.1493
5.416	-1.3191
6.4082	-1.1108
7.4005	-1.1186
8.3927	-0.75288
9.385	-0.19609
10.377	0.47943
11.369	0.75341
12.362	1.8992
13.354	2.2754
14.346	3.5418
15.338	4.1061
16.331	5.4113
17.323	6.3602
18.315	7.8272
19.307	8.4914
20.3	9.5759
21.292	10.564
22.284	11.499
23.276	12.096
24.269	12.694
25.261	12.639
26.253	12.802
27.245	13.279
28.238	13.604
29.23	13.915
30.222	13.873
31.214	14.054
32.207	14.483
33.199	14.616
34.191	14.872
35.183	15.144
36.176	15.712
37.168	16.093
38.16	16.427
39.152	16.772
40.145	17.062
41.137	17.516
42.129	17.697
43.121	17.856
44.114	18.468
45.106	18.582
46.098	17.985
47.091	17.468
48.083	16.87
49.075	16.282
50.067	14.361
51.06	13.186
52.052	10.667
53.044	8.9048
54.036	6.5868
55.029	3.6316
56.021	0.92612
57.013	0.0014543
58.005	-1.9528
58.998	-3.6428
59.99	-4.1703
60.982	-4.6633
61.974	-4.8223
62.967	-5.1014
63.959	-4.579
64.951	-3.7145
65.943	-2.658
66.936	-2.0546
67.928	-0.75826
68.92	-0.28648
69.912	1.3655
70.905	1.7177
71.897	2.2589
72.889	2.6399
73.881	3.2017
74.874	3.5387
75.866	2.851
76.858	3.1393
77.85	2.4517
78.843	1.8496
79.835	1.7529
80.827	1.1256
81.819	-0.089184
82.812	-0.16984
83.804	-1.2885
84.796	-1.6329
85.788	-1.9284
86.781	-2.0666
87.773	-2.4154
88.765	-2.407
89.757	-2.3099
90.75	-1.9175
91.742	-1.4322
92.734	-1.1827
93.726	-1.0263
94.719	-1.2206
95.711	-1.3863
96.703	-1.3386
97.695	-1.2204
98.688	-1.0545
99.68	-0.7613

## Sheet: Sheet2
0.48519	-2.19
1.4757	-2.1862
2.4662	-2.2529
3.4566	-2.3807
4.4471	-2.5456
5.4376	-2.7487
6.4281	-2.7939
7.4186	-2.5564
8.409	-2.2418
9.3995	-1.7578
10.39	-1.1867
11.38	-0.5107
12.371	0.19493
13.361	0.94884
14.352	1.7159
15.342	2.5064
16.333	3.3198
17.323	4.1281
18.314	4.8937
19.304	5.6231
20.295	6.2822
21.285	6.8822
22.276	7.4268
23.266	7.9316
24.257	8.3957
25.247	8.8358
26.238	9.2674
27.228	9.6996
28.219	10.127
29.209	10.577
30.2	11.046
31.19	11.542
32.181	12.052
33.171	12.566
34.162	13.011
35.152	13.722
36.143	14.29
37.133	14.813
38.123	15.29
39.114	15.708
40.104	16.074
41.095	16.343
42.085	16.495
43.076	16.536
44.066	16.424
45.057	16.094
46.047	15.499
47.038	14.621
48.028	13.449
49.019	11.958
50.009	10.162
51	7.9983
51.99	5.5082
52.981	2.9708
53.971	0.35446
54.962	-2.5453
55.952	-4.6819
56.943	-6.8084
57.933	-8.633
58.924	-10.129
59.914	-11.193
60.905	-11.912
61.895	-12.175
62.886	-12.086
63.876	-11.549
64.867	-10.744
65.857	-9.5961
66.847	-8.2382
67.838	-6.8527
68.828	-5.4368
69.819	-4.0925
70.809	-2.8564
71.8	-1.7532
72.79	-0.78125
73.781	0.021409
74.771	0.70615
75.762	1.2919
76.752	1.7146
77.743	1.9275
78.733	1.9414
79.724	1.765
80.714	1.4694
81.705	1.1338
82.695	0.7861
83.686	0.52566
84.676	0.19032
85.667	-0.14088
86.657	-0.29344
87.648	-0.4435
88.638	-0.52597
89.629	-0.61908
90.619	-0.62017
91.61	-0.58674
92.6	-0.51067
93.59	-0.49172
94.581	-0.36816
95.571	-0.30931
96.562	-0.24616
97.552	-0.18893
98.543	-0.14132
99.533	-0.21322

## Sheet: Sheet3
0.52477	23.019
1.5191	22.437
2.5134	21.74
3.5077	20.876
4.502	20.053
5.4963	18.856
6.4907	18.267
7.485	17.203
8.4793	16.246
9.4736	15.302
10.468	14.864
11.462	13.421
12.457	13.016
13.451	12.458
14.445	11.884
15.439	12.025
16.434	11.063
17.428	10.583
18.422	10.341
19.417	9.9089
20.411	9.5756
21.405	9.3045
22.4	8.7503
23.394	8.1799
24.388	7.2808
25.383	7.1274
26.377	6.4035
27.371	4.3322
28.366	3.0269
29.36	2.002
30.354	1.0805
31.348	-1.0474
32.343	-1.829
33.337	-4.2149
34.331	-5.4999
35.326	-7.1398
36.32	-7.3783
37.314	-8.8176
38.309	-9.736
39.303	-10.195
40.297	-11.462
41.292	-12.164
42.286	-12.598
43.28	-12.987
44.275	-13.215
45.269	-13.014
46.263	-12.968
47.258	-13.101
48.252	-13.099
49.246	-13.378
50.24	-12.244
51.235	-11.914
52.229	-11.838
53.223	-10.364
54.218	-8.8346
55.212	-8.2129
56.206	-6.1022
57.201	-4.6734
58.195	-3.1901
59.189	-0.60683
60.184	1.4927
61.178	3.2497
62.172	4.8694
63.167	7.5418
64.161	9.0613
65.155	11.489
66.149	12.816
67.144	14.787
68.138	16.437
69.132	19.357
70.127	19.855
71.121	22.255
72.115	23.232
73.11	23.611
74.104	25.412
75.098	25.72
76.093	26.335
77.087	26.916
78.081	27.611
79.076	27.861
80.07	28.533
81.064	28.295
82.058	28.131
83.053	28.272
84.047	28.438
85.041	28.333
86.036	28.54
87.03	28.776
88.024	28.931
89.019	28.929
90.013	28.804
91.007	28.688
92.002	28.173
92.996	28.11
93.99	27.791
94.985	27.911
95.979	27.952
96.973	27.897
97.967	27.72
98.962	27.429
99.956	27.218

## Sheet: Sheet4
0.45759	22.829
1.4502	22.636
2.4428	22.128
3.4354	21.434
4.428	20.613
5.4206	19.407
6.4132	18.323
7.4058	17.384
8.3984	16.287
9.391	15.21
10.384	14.189
11.376	13.229
12.369	12.306
13.361	11.446
14.354	10.613
15.347	9.8399
16.339	9.0878
17.332	8.3642
18.324	7.6521
19.317	6.9602
20.31	6.252
21.302	5.5297
22.295	4.8091
23.287	4.046
24.28	3.2268
25.273	2.315
26.265	1.2959
27.258	0.22475
28.25	-0.90222
29.243	-2.1012
30.235	-3.3347
31.228	-4.5623
32.221	-5.8119
33.213	-7.0672
34.206	-8.4098
35.198	-9.5433
36.191	-10.75
37.184	-11.89
38.176	-12.935
39.169	-13.859
40.161	-14.686
41.154	-15.446
42.147	-16.129
43.139	-16.719
44.132	-17.239
45.124	-17.678
46.117	-17.994
47.11	-18.219
48.102	-18.289
49.095	-18.239
50.087	-18.326
51.08	-17.676
52.073	-16.829
53.065	-15.898
54.058	-14.763
55.05	-13.583
56.043	-11.756
57.036	-9.9956
58.028	-8.1039
59.021	-6.114
60.013	-4.0187
61.006	-1.8867
61.999	0.27925
62.991	2.5098
63.984	4.6951
64.976	6.8324
65.969	8.8863
66.962	10.819
67.954	12.734
68.947	14.351
69.939	15.948
70.932	17.438
71.925	18.835
72.917	20.174
73.91	21.387
74.902	22.605
75.895	23.519
76.888	24.374
77.88	25.056
78.873	25.59
79.865	26.091
80.858	26.518
81.851	26.888
82.843	27.167
83.836	27.499
84.828	27.603
85.821	27.726
86.813	27.753
87.806	27.759
88.799	27.772
89.791	27.833
90.784	27.863
91.776	27.872
92.769	27.92
93.762	27.95
94.754	27.935
95.747	27.89
96.739	27.851
97.732	27.797
98.725	27.801
99.717	27.794

## Sheet: Sheet5
0.8861	10.241
1.8684	10.334
2.8506	10.487
3.8329	11
4.8152	11.378
5.7974	12.118
6.7797	12.042
7.762	12.123
8.7442	12.559
9.7265	12.985
10.709	13.306
11.691	13.331
12.673	13.191
13.656	14.006
14.638	14.888
15.62	15.456
16.602	15.972
17.585	17.194
18.567	18.032
19.549	19.088
20.531	19.682
21.514	20.311
22.496	20.804
23.478	20.647
24.46	20.34
25.443	19.062
26.425	18.876
27.407	16.825
28.39	16.493
29.372	14.573
30.354	13.475
31.336	12.564
32.319	11.461
33.301	11.298
34.283	10.63
35.265	9.9687
36.248	9.9883
37.23	9.5983
38.212	9.7489
39.194	10.13
40.177	10.079
41.159	10.719
42.141	11.127
43.124	12.086
44.106	12.937
45.088	14.557
46.07	16.401
47.053	17.261
48.035	20.018
49.017	22.553
49.999	23.658
50.982	26.767
51.964	28.498
52.946	32.105
53.928	34.333
54.911	37.664
55.893	41.893
56.875	44.175
57.857	48.015
58.84	50.641
59.822	52.089
60.804	54.243
61.787	56.205
62.769	57.419
63.751	58.437
64.733	59.207
65.716	59.614
66.698	59.897
67.68	60.579
68.662	59.614
69.645	59.338
70.627	58.456
71.609	56.502
72.591	55.728
73.574	53.569
74.556	50.496
75.538	48.295
76.521	46.014
77.503	43.547
78.485	41.336
79.467	37.539
80.45	34.677
81.432	30.743
82.414	26.788
83.396	24.515
84.379	20.796
85.361	18.997
86.343	16.364
87.325	14.332
88.308	12.162
89.29	10.82
90.272	9.736
91.254	8.9828
92.237	8.2776
93.219	8.0347
94.201	7.7645
95.184	7.6035
96.166	7.2068
97.148	6.6654
98.13	6.7096
99.113	6.8541

## Sheet: Sheet6
0.32241	12.751
1.3161	12.678
2.3098	12.777
3.3035	12.952
4.2972	13.136
5.2909	13.303
6.2846	13.602
7.2783	13.907
8.272	14.201
9.2657	14.533
10.259	14.908
11.253	15.322
12.247	15.758
13.241	16.223
14.234	16.797
15.228	17.315
16.222	17.775
17.215	18.159
18.209	18.42
19.203	18.611
20.196	18.61
21.19	18.545
22.184	18.408
23.178	18.19
24.171	17.873
25.165	17.47
26.159	16.87
27.152	16.192
28.146	15.482
29.14	14.809
30.133	14.11
31.127	13.483
32.121	12.949
33.115	12.443
34.108	11.828
35.102	11.509
36.096	11.132
37.089	10.88
38.083	10.763
39.077	10.902
40.07	11.22
41.064	11.719
42.058	12.384
43.052	13.263
44.045	14.295
45.039	15.551
46.033	16.947
47.026	18.541
48.02	20.313
49.014	22.222
50.007	24.193
51.001	26.519
51.995	29.09
52.989	31.795
53.982	34.629
54.976	37.909
55.97	40.441
56.963	43.259
57.957	46.056
58.951	48.628
59.944	51.05
60.938	53.145
61.932	54.963
62.926	56.459
63.919	57.644
64.913	58.413
65.907	58.844
66.9	58.883
67.894	58.635
68.888	58.08
69.881	57.31
70.875	56.25
71.869	54.941
72.863	53.455
73.856	51.494
74.85	48.965
75.844	46.847
76.837	44.292
77.831	41.33
78.825	38.351
79.819	35.162
80.812	31.808
81.806	28.54
82.8	25.266
83.793	22.202
84.787	19.337
85.781	16.711
86.774	14.523
87.768	12.655
88.762	11.16
89.756	10.055
90.749	9.2758
91.743	8.8368
92.737	8.598
93.73	8.4662
94.724	8.4227
95.718	8.5132
96.711	8.7084
97.705	8.9598
98.699	9.1127
99.693	9.2877
