# Supplementary material for: Gait assessment using a 2D video-based motion analysis app in healthy subjects and subjects with lower limb amputation – A pilot study
Source: PLoS One. 2025 May 30;20(5):e0324499. doi: 10.1371/journal.pone.0324499 (PMC12124523; doi:10.1371/journal.pone.0324499)
Supplement: S1 Table — Raw data of all trials (M##) of the healthy subjects (0##) from the gait analysis recorded with the Orthelligent App (OV) and with the Qualisys system (Qual). (ZIP) [file pone.0324499.s001.zip › Subjects_healty_all_trials/005_OV_ME3.xlsx]

## Sheet: Sheet1
0.9674	-1.479
1.9544	-1.3293
2.9414	-1.2915
3.9284	-1.0697
4.9155	-0.91705
5.9025	-0.79178
6.8895	-0.41276
7.8765	0.11052
8.8635	0.45127
9.8505	0.7553
10.838	0.97437
11.825	1.1884
12.812	2.3303
13.799	2.518
14.786	3.6055
15.773	4.1173
16.76	5.1544
17.747	5.6909
18.734	6.4408
19.721	7.6841
20.708	7.8204
21.695	8.7998
22.682	9.6944
23.669	10.232
24.656	10.677
25.643	11.304
26.63	11.371
27.617	11.603
28.604	11.994
29.591	12.281
30.578	12.499
31.565	12.782
32.552	12.946
33.539	13.04
34.526	13.44
35.513	13.903
36.5	13.979
37.487	14.102
38.474	14.311
39.461	14.763
40.448	15.22
41.435	15.556
42.422	16.103
43.409	16.459
44.396	16.696
45.383	16.758
46.37	16.818
47.357	16.518
48.344	15.871
49.331	14.644
50.318	13.597
51.305	12.094
52.292	9.7328
53.279	8.3475
54.266	5.7019
55.253	4.2819
56.24	1.9774
57.227	0.42334
58.214	-1.6153
59.201	-2.6788
60.188	-3.3909
61.175	-3.7573
62.162	-3.7908
63.149	-3.7286
64.136	-3.1418
65.123	-2.3682
66.11	-1.5546
67.097	-1.2065
68.084	0.087865
69.071	0.22567
70.058	1.4586
71.045	2.0329
72.032	2.5759
73.019	3.5908
74.006	3.5096
74.994	4.2077
75.981	4.7405
76.968	4.8756
77.955	4.4155
78.942	3.9331
79.929	3.1961
80.916	2.952
81.903	2.3242
82.89	1.7406
83.877	1.457
84.864	0.39834
85.851	0.2933
86.838	-0.52984
87.825	-0.74473
88.812	-1.0524
89.799	-1.2307
90.786	-1.6114
91.773	-1.4334
92.76	-1.2094
93.747	-0.72315
94.734	-0.64374
95.721	-0.44437
96.708	-0.27134
97.695	0.14966
98.682	0.21694
99.669	0.20262

## Sheet: Sheet2
0.57783	-3.2129
1.5706	-3.1009
2.5634	-2.9847
3.5562	-2.8617
4.549	-2.7662
5.5417	-2.6178
6.5345	-2.5001
7.5273	-2.0372
8.5201	-1.5512
9.5129	-0.94368
10.506	-0.25842
11.498	0.43817
12.491	1.1757
13.484	1.8963
14.477	2.5961
15.47	3.2803
16.462	3.9763
17.455	4.6758
18.448	5.3915
19.441	6.0736
20.433	6.7309
21.426	7.3481
22.419	7.929
23.412	8.4999
24.405	9.0655
25.397	9.6347
26.39	10.181
27.383	10.723
28.376	11.24
29.368	11.731
30.361	12.202
31.354	12.652
32.347	13.065
33.34	13.432
34.332	13.857
35.325	14.377
36.318	14.759
37.311	15.098
38.303	15.376
39.296	15.581
40.289	15.707
41.282	15.83
42.275	15.837
43.267	15.707
44.26	15.464
45.253	15.063
46.246	14.403
47.239	13.54
48.231	12.421
49.224	11.01
50.217	9.6611
51.21	7.4177
52.202	5.258
53.195	2.8778
54.188	0.54443
55.181	-1.6225
56.174	-3.79
57.166	-5.6806
58.159	-7.3962
59.152	-8.8861
60.145	-10.112
61.137	-10.985
62.13	-11.523
63.123	-11.643
64.116	-11.407
65.109	-10.755
66.101	-9.8286
67.094	-8.6874
68.087	-7.4094
69.08	-6.0856
70.072	-4.7528
71.065	-3.4557
72.058	-2.2032
73.051	-1.0428
74.044	-0.012779
75.036	0.85428
76.029	1.4705
77.022	2.1443
78.015	2.6102
79.007	2.85
80	2.9409
80.993	2.9352
81.986	2.7649
82.979	2.5777
83.971	2.3485
84.964	2.0623
85.957	1.7717
86.95	1.5513
87.943	1.3671
88.935	1.2152
89.928	1.07
90.921	0.94626
91.914	0.83347
92.906	0.72498
93.899	0.61861
94.892	0.57747
95.885	0.49039
96.878	0.44893
97.87	0.40347
98.863	0.39643
99.856	0.50043

## Sheet: Sheet3
0.64189	22.745
1.6338	23.018
2.6256	22.021
3.6175	21.548
4.6094	21.437
5.6013	19.36
6.5931	18.467
7.585	17.399
8.5769	16.941
9.5688	15.749
10.561	15.893
11.553	15.171
12.544	13.64
13.536	13.495
14.528	13.588
15.52	13.165
16.512	13.158
17.504	13.108
18.496	13.313
19.487	13.606
20.479	13.582
21.471	13.479
22.463	13.536
23.455	13.567
24.447	12.659
25.439	11.921
26.431	10.754
27.422	10.596
28.414	8.0592
29.406	6.8339
30.398	5.4196
31.39	3.3664
32.382	2.6705
33.374	1.0504
34.366	-1.3134
35.357	-2.4837
36.349	-4.1822
37.341	-6.2763
38.333	-7.3687
39.325	-8.3777
40.317	-8.9985
41.309	-9.5737
42.301	-10.632
43.292	-11.215
44.284	-11.669
45.276	-11.792
46.268	-12.054
47.26	-12.251
48.252	-12.446
49.244	-12.116
50.236	-11.967
51.227	-10.725
52.219	-10.098
53.211	-8.3954
54.203	-7.3557
55.195	-5.2612
56.187	-3.1729
57.179	-1.1794
58.171	1.3218
59.162	3.2922
60.154	4.6843
61.146	7.0165
62.138	8.732
63.13	11.473
64.122	12.728
65.114	15.395
66.106	17.262
67.097	18.433
68.089	20.643
69.081	21.218
70.073	23.014
71.065	23.705
72.057	24.962
73.049	25.817
74.041	27.513
75.032	28.32
76.024	29.038
77.016	29.76
78.008	30.608
79	30.979
79.992	31.234
80.984	31.151
81.976	30.699
82.967	30.626
83.959	30.618
84.951	30.427
85.943	30.314
86.935	29.972
87.927	29.795
88.919	29.78
89.91	29.727
90.902	28.809
91.894	28.168
92.886	27.909
93.878	27.907
94.87	27.966
95.862	27.841
96.854	27.563
97.845	27.7
98.837	27.827
99.829	27.508

## Sheet: Sheet4
0.72765	21.638
1.7202	21.271
2.7128	20.674
3.7053	19.98
4.6978	19.082
5.6904	18.285
6.6829	17.456
7.6755	16.539
8.668	15.516
9.6606	14.495
10.653	13.474
11.646	12.482
12.638	11.52
13.631	10.584
14.623	9.7153
15.616	8.8864
16.608	8.1173
17.601	7.3642
18.594	6.6491
19.586	5.9648
20.579	5.3349
21.571	4.7313
22.564	4.163
23.556	3.4946
24.549	2.8375
25.541	2.1464
26.534	1.379
27.526	0.50812
28.519	-0.41824
29.512	-1.5144
30.504	-2.6507
31.497	-3.7979
32.489	-4.9177
33.482	-6.1603
34.474	-7.0905
35.467	-8.6385
36.459	-9.8973
37.452	-11.143
38.444	-12.321
39.437	-13.414
40.43	-14.431
41.422	-15.352
42.415	-16.201
43.407	-16.991
44.4	-17.699
45.392	-18.343
46.385	-18.808
47.377	-19.11
48.37	-19.265
49.363	-19.271
50.355	-19.271
51.348	-18.56
52.34	-17.819
53.333	-16.866
54.325	-15.717
55.318	-14.746
56.31	-12.527
57.303	-10.697
58.295	-8.7279
59.288	-6.6848
60.281	-4.5795
61.273	-2.4066
62.266	-0.21039
63.258	1.9699
64.251	4.1456
65.243	6.3581
66.236	8.3288
67.228	10.283
68.221	12.104
69.213	13.794
70.206	15.322
71.199	16.748
72.191	18.044
73.184	19.276
74.176	20.448
75.169	21.534
76.161	22.519
77.154	23.269
78.146	23.963
79.139	24.542
80.131	25.065
81.124	25.541
82.117	25.964
83.109	26.344
84.102	26.715
85.094	27.031
86.087	27.094
87.079	27.258
88.072	27.354
89.064	27.436
90.057	27.459
91.05	27.442
92.042	27.354
93.035	27.347
94.027	27.285
95.02	27.158
96.012	27.06
97.005	26.982
97.997	26.892
98.99	26.809
99.982	26.836

## Sheet: Sheet5
0.89054	11.074
1.8819	10.967
2.8732	11.262
3.8646	11.599
4.8559	11.858
5.8472	11.957
6.8386	12.354
7.8299	12.812
8.8213	13.074
9.8126	13.1
10.804	13.027
11.795	13.327
12.787	13.611
13.778	13.746
14.769	14.094
15.761	14.578
16.752	15.407
17.743	16.243
18.735	17.408
19.726	18.346
20.717	19.242
21.709	20.223
22.7	21.252
23.691	21.817
24.683	21.843
25.674	20.719
26.665	19.909
27.657	19.883
28.648	18.253
29.639	16.868
30.631	16.15
31.622	14.193
32.613	12.688
33.605	11.546
34.596	10.02
35.587	8.2067
36.579	7.4193
37.57	7.3462
38.561	7.4529
39.553	7.1401
40.544	7.182
41.535	7.74
42.527	8.4742
43.518	9.6645
44.509	10.222
45.501	11.246
46.492	13.5
47.483	15.11
48.475	17.176
49.466	19.853
50.457	21.933
51.449	25.019
52.44	27.688
53.432	30.712
54.423	34.181
55.414	36.958
56.406	39.646
57.397	42.339
58.388	46.976
59.38	49.354
60.371	52.215
61.362	54.831
62.354	55.875
63.345	57.413
64.336	58.454
65.328	58.938
66.319	59.68
67.31	60.031
68.302	59.878
69.293	59.289
70.284	58.44
71.276	57.37
72.267	55.804
73.258	54.951
74.25	53.552
75.241	50.73
76.232	48.354
77.224	46.337
78.215	41.647
79.206	39.197
80.198	34.775
81.189	33.088
82.18	28.944
83.172	27.171
84.163	23.535
85.154	19.802
86.146	17.582
87.137	15.268
88.128	13.103
89.12	11.509
90.111	9.7298
91.102	9.3438
92.094	7.7289
93.085	7.511
94.076	7.4215
95.068	7.2442
96.059	7.1334
97.05	7.1607
98.042	7.4818
99.033	7.6086
100.02	8.1576

## Sheet: Sheet6
0.46256	13.792
1.4582	13.747
2.4539	13.881
3.4496	14.11
4.4452	14.419
5.4409	14.788
6.4366	15.124
7.4323	15.618
8.4279	16.015
9.4236	16.425
10.419	16.859
11.415	17.311
12.411	17.727
13.406	18.111
14.402	18.476
15.398	18.824
16.393	19.146
17.389	19.45
18.385	19.718
19.38	19.877
20.376	19.926
21.372	19.954
22.367	19.851
23.363	19.65
24.359	19.383
25.354	19.075
26.35	18.74
27.346	18.377
28.341	17.96
29.337	17.473
30.333	16.931
31.328	16.402
32.324	15.894
33.32	15.389
34.315	15.015
35.311	14.601
36.307	14.194
37.302	13.908
38.298	13.715
39.294	13.65
40.289	13.77
41.285	14.025
42.281	14.469
43.276	15.074
44.272	15.809
45.268	16.68
46.263	17.685
47.259	18.834
48.255	20.216
49.25	21.879
50.246	23.569
51.242	25.896
52.237	28.229
53.233	30.664
54.229	33.361
55.224	36.341
56.22	38.852
57.216	42.021
58.211	44.944
59.207	47.795
60.203	50.557
61.198	52.814
62.194	54.722
63.19	56.343
64.186	57.619
65.181	58.557
66.177	59.204
67.173	59.513
68.168	59.514
69.164	59.173
70.16	58.577
71.155	57.687
72.151	56.577
73.147	55.273
74.142	53.682
75.138	51.971
76.134	49.856
77.129	47.703
78.125	45.301
79.121	42.69
80.116	39.799
81.112	36.91
82.108	33.941
83.103	31.081
84.099	28.25
85.095	25.255
86.09	22.886
87.086	20.492
88.082	18.352
89.077	16.526
90.073	14.939
91.069	13.603
92.064	12.477
93.06	11.638
94.056	10.93
95.051	10.429
96.047	10.02
97.043	9.7317
98.038	9.5427
99.034	9.4698
100.03	9.5167
