# Supplementary material for: Gait assessment using a 2D video-based motion analysis app in healthy subjects and subjects with lower limb amputation – A pilot study
Source: PLoS One. 2025 May 30;20(5):e0324499. doi: 10.1371/journal.pone.0324499 (PMC12124523; doi:10.1371/journal.pone.0324499)
Supplement: S1 Table — Raw data of all trials (M##) of the healthy subjects (0##) from the gait analysis recorded with the Orthelligent App (OV) and with the Qualisys system (Qual). (ZIP) [file pone.0324499.s001.zip › Subjects_healty_all_trials/005_OV_OM1.xlsx]

## Sheet: Sheet1
0.13251	-4.9247
1.1296	-5.6355
2.1267	-5.7905
3.1238	-5.9566
4.1209	-6.1075
5.118	-6.2134
6.1151	-6.2074
7.1122	-6.1138
8.1093	-5.6289
9.1064	-5.0939
10.103	-4.4533
11.101	-3.6807
12.098	-2.8115
13.095	-1.9016
14.092	-0.95123
15.089	-0.042539
16.086	0.8203
17.083	1.5671
18.08	2.1987
19.077	2.6772
20.074	3.0037
21.072	3.3646
22.069	3.3568
23.066	3.5343
24.063	3.7075
25.06	3.9377
26.057	4.2151
27.054	4.5738
28.051	4.9851
29.048	5.4651
30.045	6.0259
31.042	6.6394
32.04	7.3058
33.037	7.9954
34.034	8.8137
35.031	9.3215
36.028	9.8252
37.025	10.321
38.022	10.811
39.019	11.295
40.016	11.78
41.013	12.256
42.011	12.684
43.008	13.07
44.005	13.384
45.002	13.603
45.999	13.702
46.996	13.603
47.993	13.313
48.99	12.764
49.987	12.015
50.984	10.87
51.981	9.5424
52.979	7.8492
53.976	6.0803
54.973	4.2885
55.97	2.5494
56.967	0.85856
57.964	-0.74685
58.961	-1.6439
59.958	-2.6644
60.955	-3.5407
61.952	-4.2639
62.95	-4.6944
63.947	-4.8959
64.944	-4.8957
65.941	-4.8052
66.938	-4.6925
67.935	-4.5845
68.932	-4.4886
69.929	-4.3219
70.926	-3.9851
71.923	-3.51
72.92	-2.9123
73.918	-2.2484
74.915	-1.7023
75.912	-0.91679
76.909	-0.46623
77.906	0.0072409
78.903	0.37903
79.9	0.67411
80.897	0.75537
81.894	0.6264
82.891	0.30326
83.889	-0.35884
84.886	-0.61009
85.883	-1.1868
86.88	-1.7368
87.877	-2.2235
88.874	-2.6079
89.871	-2.9074
90.868	-3.1693
91.865	-3.3432
92.862	-3.4258
93.86	-3.6751
94.857	-3.6063
95.854	-3.5495
96.851	-3.4444
97.848	-3.3398
98.845	-3.3166
99.842	-3.67

## Sheet: Sheet2
0.23052	-5.6246
1.2263	-6.1736
2.2221	-6.6772
3.2179	-7.2943
4.2137	-7.9591
5.2095	-8.5707
6.2053	-9.1258
7.201	-9.5641
8.1968	-9.5824
9.1926	-9.2567
10.188	-8.9177
11.184	-8.352
12.18	-7.6309
13.176	-6.7319
14.172	-5.6922
15.167	-4.5526
16.163	-3.3141
17.159	-2.0087
18.155	-0.66977
19.151	0.62552
20.146	1.8932
21.142	3.0767
22.138	4.0943
23.134	4.9878
24.129	5.7085
25.125	6.3014
26.121	6.801
27.117	7.1941
28.113	7.5131
29.108	7.7688
30.104	7.9868
31.1	8.2078
32.096	8.4738
33.092	8.8166
34.087	9.2984
35.083	9.886
36.079	10.464
37.075	11.162
38.071	11.872
39.066	12.58
40.062	13.283
41.058	13.958
42.054	14.591
43.049	15.162
44.045	15.653
45.041	16.01
46.037	16.222
47.033	16.193
48.028	15.883
49.024	15.27
50.02	13.932
51.016	13.053
52.012	11.498
53.007	9.6361
54.003	7.5022
54.999	5.3365
55.995	3.124
56.99	1.227
57.986	-0.56408
58.982	-2.1823
59.978	-3.6132
60.974	-4.8931
61.969	-5.9356
62.965	-6.6764
63.961	-7.1657
64.957	-7.3262
65.953	-7.3117
66.948	-7.207
67.944	-7.0038
68.94	-6.7474
69.936	-6.3389
70.932	-5.7389
71.927	-4.9729
72.923	-4.0968
73.919	-3.1704
74.915	-2.3266
75.91	-1.5258
76.906	-1.2845
77.902	-0.87936
78.898	-0.75941
79.894	-0.85573
80.889	-1.1846
81.885	-1.6806
82.881	-2.1593
83.877	-2.8157
84.873	-3.4118
85.868	-3.812
86.864	-4.2463
87.86	-4.4875
88.856	-4.5501
89.852	-4.4396
90.847	-4.1988
91.843	-3.8852
92.839	-3.5546
93.835	-3.2685
94.83	-2.9851
95.826	-2.7369
96.822	-2.501
97.818	-2.3096
98.814	-2.2036
99.809	-2.1918

## Sheet: Sheet3
0.46769	18.916
1.4611	19.325
2.4545	18.935
3.4479	18.403
4.4413	17.771
5.4347	17.065
6.4281	16.194
7.4215	15.872
8.4149	15.036
9.4083	14.301
10.402	13.676
11.395	12.922
12.389	12.757
13.382	12.039
14.375	11.466
15.369	10.878
16.362	10.263
17.356	9.6342
18.349	9.029
19.342	8.4942
20.336	7.8013
21.329	6.7153
22.323	5.9959
23.316	5.1695
24.309	4.2129
25.303	3.1751
26.296	2.092
27.29	0.9534
28.283	-0.21248
29.276	-1.3885
30.27	-2.5351
31.263	-3.6206
32.257	-4.6445
33.25	-5.5705
34.243	-6.438
35.237	-7.9135
36.23	-7.9737
37.224	-8.6906
38.217	-9.3854
39.21	-10.068
40.204	-10.712
41.197	-11.33
42.191	-11.918
43.184	-12.473
44.177	-12.994
45.171	-13.492
46.164	-13.955
47.158	-14.388
48.151	-14.735
49.144	-14.964
50.138	-14.838
51.131	-14.713
52.125	-14.343
53.118	-13.699
54.111	-12.749
55.105	-11.809
56.098	-10.48
57.092	-8.9032
58.085	-7.5501
59.078	-5.8419
60.072	-3.9719
61.065	-2.1503
62.059	-0.30711
63.052	1.5596
64.045	3.4019
65.039	5.227
66.032	7.043
67.026	8.8514
68.019	10.63
69.012	12.386
70.006	14.04
70.999	15.651
71.993	17.136
72.986	18.48
73.979	19.708
74.973	20.775
75.966	21.632
76.96	22.543
77.953	23.286
78.946	23.914
79.94	24.455
80.933	24.908
81.927	25.269
82.92	25.547
83.913	25.51
84.907	25.74
85.9	25.808
86.894	25.76
87.887	25.587
88.88	25.397
89.874	25.127
90.867	24.816
91.861	24.496
92.854	24.19
93.847	23.916
94.841	23.677
95.834	23.483
96.828	23.271
97.821	23.115
98.814	23.008
99.808	22.772

## Sheet: Sheet4
0.49332	23.532
1.4878	23.405
2.4823	22.957
3.4768	22.339
4.4713	21.542
5.4657	20.581
6.4602	19.509
7.4547	18.244
8.4492	17.011
9.4437	15.809
10.438	14.521
11.433	13.307
12.427	12.205
13.422	11.158
14.416	10.302
15.411	9.5978
16.405	9.0325
17.4	8.6221
18.394	8.295
19.389	7.9778
20.383	7.6032
21.377	7.1373
22.372	6.5385
23.366	5.8055
24.361	4.9077
25.355	3.8704
26.35	2.737
27.344	1.5232
28.339	0.26359
29.333	-0.98812
30.328	-2.1881
31.322	-3.2936
32.317	-4.2873
33.311	-5.1517
34.306	-6.014
35.3	-7.6576
36.295	-7.2627
37.289	-7.8836
38.284	-8.516
39.278	-9.1511
40.273	-9.78
41.267	-10.413
42.262	-11.04
43.256	-11.655
44.251	-12.265
45.245	-12.844
46.24	-13.381
47.234	-13.865
48.229	-14.273
49.223	-14.628
50.217	-14.916
51.212	-14.604
52.206	-14.156
53.201	-13.448
54.195	-12.483
55.19	-11.229
56.184	-9.763
57.179	-7.7873
58.173	-6.0459
59.168	-4.1466
60.162	-2.0101
61.157	0.19757
62.151	2.4502
63.146	4.6649
64.14	6.8265
65.135	8.8958
66.129	10.893
67.124	12.82
68.118	14.685
69.113	16.505
70.107	18.272
71.102	19.945
72.096	21.535
73.091	22.923
74.085	24.172
75.08	25.267
76.074	26.096
77.069	26.881
78.063	27.471
79.057	27.904
80.052	28.237
81.046	28.418
82.041	28.505
83.035	28.494
84.03	28.317
85.024	28.107
86.019	27.991
87.013	27.841
88.008	27.644
89.002	27.439
89.997	27.224
90.991	27.024
91.986	26.842
92.98	26.651
93.975	26.54
94.969	26.393
95.964	26.346
96.958	26.209
97.953	26.152
98.947	26.071
99.942	25.905

## Sheet: Sheet5
1.1988	9.7548
2.1767	9.9103
3.1547	10.393
4.1326	10.533
5.1106	10.802
6.0885	11.208
7.0665	11.566
8.0444	12.064
9.0224	12.657
10	13.259
10.978	13.938
11.956	14.651
12.934	15.382
13.912	16.064
14.89	16.662
15.868	17.135
16.846	17.508
17.824	17.813
18.802	18.005
19.78	18.061
20.758	18.024
21.736	17.599
22.714	17.148
23.692	16.507
24.67	15.769
25.648	14.981
26.626	14.186
27.603	13.387
28.581	12.586
29.559	11.816
30.537	11.109
31.515	10.403
32.493	9.8152
33.471	9.4042
34.449	9.2459
35.427	9.2657
36.405	9.3576
37.383	9.6313
38.361	9.7156
39.339	9.8898
40.317	10.119
41.295	10.432
42.273	10.87
43.251	11.412
44.229	12.043
45.207	12.804
46.185	13.688
47.162	14.715
48.14	15.916
49.118	17.306
50.096	19.071
51.074	20.649
52.052	23.037
53.03	25.643
54.008	28.544
54.986	31.679
55.964	34.972
56.942	38.447
57.92	41.721
58.898	44.9
59.876	46.914
60.854	49.773
61.832	52.156
62.81	54.105
63.788	55.475
64.766	56.45
65.744	57.015
66.722	57.293
67.699	57.293
68.677	57.027
69.655	56.557
70.633	55.863
71.611	54.943
72.589	53.814
73.567	52.453
74.545	50.936
75.523	48.838
76.501	46.711
77.479	44.127
78.457	41.411
79.435	38.497
80.413	35.403
81.391	32.195
82.369	28.957
83.347	25.796
84.325	23.824
85.303	19.678
86.281	16.968
87.259	14.782
88.236	13.439
89.214	11.609
90.192	10.254
91.17	9.1784
92.148	8.4676
93.126	8.003
94.104	7.6987
95.082	7.5627
96.06	7.5576
97.038	7.6713
98.016	7.7733
98.994	7.8715

## Sheet: Sheet6
0.41556	10.312
1.4073	10.092
2.399	10.089
3.3908	10.076
4.3825	9.9815
5.3743	9.922
6.366	9.7519
7.3577	9.485
8.3495	9.2725
9.3412	9.1962
10.333	9.1083
11.325	9.2168
12.316	9.4855
13.308	9.9631
14.3	10.672
15.292	11.592
16.283	12.694
17.275	13.956
18.267	15.258
19.259	16.464
20.25	17.456
21.242	18.112
22.234	18.417
23.226	18.357
24.217	18.035
25.209	17.432
26.201	16.638
27.192	15.691
28.184	14.585
29.176	13.426
30.168	12.291
31.159	11.305
32.151	10.513
33.143	9.9651
34.135	9.4957
35.126	9.3116
36.118	9.3806
37.11	9.2867
38.102	9.2755
39.093	9.3678
40.085	9.5117
41.077	9.7499
42.069	10.073
43.06	10.48
44.052	11.017
45.044	11.689
46.036	12.494
47.027	13.453
48.019	14.564
49.011	15.864
50.002	17.102
50.994	19.033
51.986	21.365
52.978	24.087
53.969	27.095
54.961	30.32
55.953	33.707
56.945	37.005
57.936	40.787
58.928	44.398
59.92	47.603
60.912	50.722
61.903	53.554
62.895	56.06
63.887	58.234
64.879	59.706
65.87	60.755
66.862	61.363
67.854	61.626
68.845	61.598
69.837	61.322
70.829	60.789
71.821	60.004
72.812	58.878
73.804	57.402
74.796	55.582
75.788	52.68
76.779	50.723
77.771	47.803
78.763	44.699
79.755	41.308
80.746	37.705
81.738	33.92
82.73	30.078
83.722	26.302
84.713	21.811
85.705	19.509
86.697	16.39
87.688	13.871
88.68	11.818
89.672	10.296
90.664	9.0773
91.655	8.1828
92.647	7.6332
93.639	7.2714
94.631	7.0876
95.622	7.0644
96.614	7.1271
97.606	7.2919
98.598	7.4054
99.589	7.3889
