# Supplementary material for: Gait assessment using a 2D video-based motion analysis app in healthy subjects and subjects with lower limb amputation – A pilot study
Source: PLoS One. 2025 May 30;20(5):e0324499. doi: 10.1371/journal.pone.0324499 (PMC12124523; doi:10.1371/journal.pone.0324499)
Supplement: S1 Table — Raw data of all trials (M##) of the healthy subjects (0##) from the gait analysis recorded with the Orthelligent App (OV) and with the Qualisys system (Qual). (ZIP) [file pone.0324499.s001.zip › Subjects_healty_all_trials/005_OV_OM14.xlsx]

## Sheet: Sheet1
0.3765	-4.3859
1.3714	-4.553
2.3664	-4.7815
3.3613	-5.1501
4.3563	-5.5037
5.3512	-5.9898
6.3461	-6.2737
7.3411	-6.3162
8.336	-6.0869
9.331	-5.5645
10.326	-4.8726
11.321	-4.045
12.316	-3.0877
13.311	-2.075
14.306	-1.0394
15.301	0.0062055
16.296	1.0377
17.29	2.0257
18.285	2.9359
19.28	3.6897
20.275	4.3239
21.27	4.837
22.265	5.3303
23.26	5.6717
24.255	6.1709
25.25	6.638
26.245	7.097
27.24	7.5466
28.235	7.9864
29.23	8.4401
30.225	8.9027
31.22	9.4243
32.215	9.9952
33.209	10.599
34.204	11.385
35.199	12.029
36.194	12.697
37.189	13.32
38.184	13.898
39.179	14.445
40.174	14.961
41.169	15.405
42.164	15.777
43.159	16.038
44.154	16.158
45.149	16.086
46.144	15.832
47.139	15.285
48.134	14.494
49.129	13.731
50.123	11.899
51.118	9.9477
52.113	7.6966
53.108	5.2602
54.103	2.7456
55.098	0.40015
56.093	-2.0082
57.088	-3.9444
58.083	-5.4348
59.078	-6.7518
60.073	-7.7771
61.068	-8.6419
62.063	-9.3388
63.058	-9.7743
64.053	-9.7509
65.048	-9.3523
66.042	-8.6024
67.037	-7.8825
68.032	-6.842
69.027	-6.3478
70.022	-5.9225
71.017	-5.5284
72.012	-5.1011
73.007	-4.5371
74.002	-3.81
74.997	-2.975
75.992	-2.1231
76.987	-1.3956
77.982	-0.88073
78.977	-0.39162
79.972	0.036932
80.967	0.5583
81.961	1.0993
82.956	1.5465
83.951	1.8646
84.946	1.9982
85.941	1.9856
86.936	1.8746
87.931	1.7715
88.926	1.6679
89.921	1.5145
90.916	1.3591
91.911	1.2413
92.906	1.1311
93.901	1.026
94.896	0.94156
95.891	0.84509
96.886	0.71488
97.881	0.59245
98.875	0.51009
99.87	0.41237

## Sheet: Sheet2
0.059078	-5.4973
1.059	-5.8027
2.0589	-6.0131
3.0588	-6.2446
4.0587	-6.6196
5.0586	-6.9818
6.0585	-7.4158
7.0584	-7.6325
8.0584	-7.5969
9.0583	-7.5057
10.058	-7.2324
11.058	-6.7988
12.058	-6.2159
13.058	-5.4849
14.058	-4.675
15.058	-3.7542
16.058	-2.7255
17.058	-1.5781
18.057	-0.34123
19.057	0.946
20.057	2.2756
21.057	3.6152
22.057	4.8881
23.057	6.0689
24.057	7.1436
25.057	8.0524
26.057	8.808
27.057	9.431
28.057	9.9102
29.056	10.284
30.056	10.576
31.056	10.772
32.056	10.891
33.056	10.943
34.056	11.028
35.056	11.106
36.056	11.258
37.056	11.493
38.056	11.759
39.056	12.062
40.055	12.624
41.055	13.023
42.055	13.38
43.055	13.656
44.055	13.869
45.055	13.976
46.055	13.97
47.055	13.807
48.055	13.467
49.055	12.571
50.055	11.677
51.054	10.976
52.054	9.3759
53.054	7.6715
54.054	5.5909
55.054	3.6955
56.054	1.613
57.054	-0.31483
58.054	-1.7841
59.054	-3.2285
60.054	-4.5256
61.054	-5.7009
62.053	-6.7664
63.053	-7.6242
64.053	-8.087
65.053	-8.208
66.053	-7.9984
67.053	-7.6189
68.053	-7.1721
69.053	-6.7418
70.053	-6.3168
71.053	-5.8912
72.053	-5.4135
73.053	-4.8199
74.052	-4.084
75.052	-3.2352
76.052	-2.4011
77.052	-1.6798
78.052	-1.0856
79.052	-0.90287
80.052	-0.46583
81.052	-0.28786
82.052	-0.28236
83.052	-0.43667
84.052	-0.72241
85.051	-1.1215
86.051	-1.5936
87.051	-2.0964
88.051	-2.6076
89.051	-2.9491
90.051	-3.2916
91.051	-3.5556
92.051	-3.6985
93.051	-3.7666
94.051	-3.7605
95.051	-3.6767
96.05	-3.5732
97.05	-3.4384
98.05	-3.3185
99.05	-3.2411
100.05	-3.1593

## Sheet: Sheet3
0.51418	25.06
1.5063	24.511
2.4983	24.136
3.4904	23.497
4.4825	22.576
5.4745	22.24
6.4666	21.493
7.4587	20.75
8.4507	19.994
9.4428	19.247
10.435	18.505
11.427	17.776
12.419	17.061
13.411	16.392
14.403	15.756
15.395	15.142
16.387	14.548
17.379	13.807
18.371	13.275
19.363	12.835
20.356	12.036
21.348	11.229
22.34	10.388
23.332	9.4644
24.324	8.4213
25.316	7.2147
26.308	5.9171
27.3	4.4941
28.292	2.9613
29.284	1.3342
30.276	-0.35383
31.268	-2.5032
32.26	-4.8024
33.252	-6.5618
34.244	-8.2612
35.237	-9.9467
36.229	-11.64
37.221	-13.326
38.213	-14.638
39.205	-16.071
40.197	-17.297
41.189	-18.383
42.181	-19.389
43.173	-20.282
44.165	-21.079
45.157	-21.772
46.149	-22.371
47.141	-22.833
48.133	-23.302
49.125	-23.588
50.118	-23.612
51.11	-23.528
52.102	-23.266
53.094	-22.786
54.086	-22.069
55.078	-21.27
56.07	-19.748
57.062	-18.345
58.054	-16.237
59.046	-13.949
60.038	-11.925
61.03	-9.7414
62.022	-7.4258
63.014	-4.9176
64.006	-2.3205
64.999	0.31688
65.991	2.5862
66.983	4.4522
67.975	7.0174
68.967	9.4489
69.959	11.761
70.951	13.882
71.943	15.882
72.935	17.774
73.927	19.527
74.919	21.156
75.911	22.615
76.903	23.866
77.895	24.84
78.887	25.771
79.88	26.664
80.872	27.309
81.864	27.842
82.856	28.253
83.848	28.609
84.84	28.894
85.832	29.083
86.824	29.215
87.816	29.074
88.808	29.252
89.8	29.197
90.792	29.053
91.784	28.889
92.776	28.756
93.768	28.64
94.761	28.496
95.753	28.371
96.745	28.226
97.737	28.078
98.729	28.02
99.721	27.723

## Sheet: Sheet4
0.46248	28.722
1.4551	29.129
2.4477	28.903
3.4404	28.583
4.433	28.207
5.4256	27.667
6.4183	26.824
7.4109	26.362
8.4035	25.489
9.3962	24.45
10.389	23.276
11.381	22.022
12.374	20.69
13.367	19.37
14.359	18.053
15.352	16.768
16.345	15.559
17.337	14.394
18.33	13.362
19.322	12.406
20.315	11.483
21.308	10.588
22.3	9.6663
23.293	8.6879
24.286	7.6337
25.278	6.4742
26.271	5.2204
27.264	3.8539
28.256	2.3785
29.249	0.8187
30.241	-0.81265
31.234	-2.5188
32.227	-4.2453
33.219	-5.9161
34.212	-7.4549
35.205	-8.8989
36.197	-10.212
37.19	-11.479
38.182	-12.843
39.175	-13.641
40.168	-14.629
41.16	-15.591
42.153	-16.511
43.146	-17.395
44.138	-18.223
45.131	-19.001
46.123	-19.689
47.116	-20.274
48.109	-20.765
49.101	-21.198
50.094	-21.629
51.087	-21.624
52.079	-21.602
53.072	-21.418
54.065	-20.932
55.057	-20.225
56.05	-19.2
57.042	-17.87
58.035	-16.282
59.028	-14.518
60.02	-12.565
61.013	-10.428
62.006	-8.1405
62.998	-5.7187
63.991	-3.16
64.983	-0.51407
65.976	2.1634
66.969	4.9742
67.961	7.7228
68.954	10.326
69.947	12.771
70.939	15.14
71.932	17.379
72.925	19.496
73.917	21.474
74.91	23.316
75.902	24.951
76.895	26.353
77.888	27.382
78.88	28.413
79.873	29.268
80.866	29.84
81.858	30.222
82.851	30.473
83.843	30.619
84.836	30.634
85.829	30.578
86.821	30.393
87.814	30.31
88.807	30.218
89.799	30.081
90.792	30.021
91.784	29.924
92.777	29.87
93.77	29.845
94.762	29.845
95.755	29.845
96.748	29.869
97.74	29.896
98.733	29.952
99.726	29.75

## Sheet: Sheet5
0.99995	11.48
1.9879	11.747
2.9759	12.073
3.9639	12.446
4.9518	13.067
5.9398	13.791
6.9278	14.246
7.9158	14.904
8.9037	15.576
9.8917	16.224
10.88	16.751
11.868	17.536
12.856	18.111
13.844	18.766
14.832	19.436
15.82	20.068
16.808	20.647
17.796	21.132
18.783	21.483
19.771	21.686
20.759	21.759
21.747	21.575
22.735	21.219
23.723	20.678
24.711	19.708
25.699	18.652
26.687	17.364
27.675	15.927
28.663	14.445
29.651	12.891
30.639	11.416
31.627	9.9268
32.615	8.4915
33.603	7.1667
34.591	5.9958
35.579	5.0258
36.567	4.253
37.555	3.7275
38.543	3.4104
39.531	3.2553
40.519	3.329
41.507	3.5678
42.495	3.9731
43.483	4.5561
44.471	5.3162
45.459	6.2284
46.447	7.3077
47.435	8.5484
48.423	9.9842
49.411	11.371
50.399	13.122
51.387	15.177
52.375	17.241
53.363	19.852
54.351	22.836
55.339	26.244
56.327	29.306
57.315	32.829
58.302	36.406
59.29	40.069
60.278	44.259
61.266	48.267
62.254	51.42
63.242	54.303
64.23	56.905
65.218	59.153
66.206	60.72
67.194	61.617
68.182	62.528
69.17	62.89
70.158	62.822
71.146	62.429
72.134	61.764
73.122	60.72
74.11	59.432
75.098	57.899
76.086	56.077
77.074	53.987
78.062	51.518
79.05	49.078
80.038	46.305
81.026	43.332
82.014	40.174
83.002	36.857
83.99	33.395
84.978	30.102
85.966	26.744
86.954	23.704
87.942	21.193
88.93	19.168
89.918	16.797
90.906	14.779
91.894	13.145
92.882	11.854
93.87	10.781
94.858	10.031
95.846	9.4659
96.833	8.6911
97.821	8.2197
98.809	8.0838
99.797	7.1657

## Sheet: Sheet6
0.29044	13.73
1.2873	14.065
2.2842	14.471
3.2811	15.005
4.278	15.609
5.2749	16.185
6.2717	16.731
7.2686	17.2
8.2655	17.382
9.2624	17.439
10.259	17.351
11.256	17.171
12.253	16.992
13.25	16.805
14.247	16.71
15.244	16.755
16.241	16.982
17.237	17.374
18.234	17.931
19.231	18.582
20.228	19.252
21.225	19.852
22.222	20.272
23.219	20.532
24.216	20.537
25.213	20.298
26.209	19.873
27.206	19.197
28.203	18.27
29.2	17.141
30.197	15.825
31.194	14.381
32.191	12.933
33.188	11.55
34.185	10.324
35.181	9.3474
36.178	8.5645
37.175	7.9068
38.172	7.3999
39.169	7.2952
40.166	7.1249
41.163	7.0823
42.16	7.1237
43.156	7.3337
44.153	7.7619
45.15	8.3771
46.147	9.2594
47.144	10.346
48.141	11.673
49.138	13.113
50.135	14.27
51.132	16.649
52.128	18.699
53.125	20.934
54.122	23.41
55.119	25.968
56.116	29.509
57.113	32.911
58.11	36.416
59.107	39.951
60.104	43.444
61.1	46.765
62.097	49.904
63.094	52.812
64.091	55.668
65.088	58.183
66.085	60.269
67.082	61.85
68.079	63.01
69.075	63.758
70.072	63.923
71.069	63.898
72.066	63.522
73.063	62.806
74.06	61.771
75.057	60.476
76.054	58.79
77.051	56.796
78.047	54.474
79.044	51.786
80.041	48.608
81.038	45.466
82.035	42.023
83.032	38.401
84.029	34.659
85.026	30.929
86.023	27.31
87.019	24.347
88.016	20.804
89.013	18.114
90.01	15.968
91.007	13.989
92.004	12.472
93.001	11.208
93.998	10.223
94.994	9.5428
95.991	9.0734
96.988	8.7312
97.985	8.5882
98.982	8.5481
99.979	8.8853
