# Supplementary material for: Gait assessment using a 2D video-based motion analysis app in healthy subjects and subjects with lower limb amputation – A pilot study
Source: PLoS One. 2025 May 30;20(5):e0324499. doi: 10.1371/journal.pone.0324499 (PMC12124523; doi:10.1371/journal.pone.0324499)
Supplement: S1 Table — Raw data of all trials (M##) of the healthy subjects (0##) from the gait analysis recorded with the Orthelligent App (OV) and with the Qualisys system (Qual). (ZIP) [file pone.0324499.s001.zip › Subjects_healty_all_trials/005_OV_OM18.xlsx]

## Sheet: Sheet1
0.41261	-2.2264
1.4052	-2.2183
2.3979	-2.277
3.3905	-2.5197
4.3831	-2.5712
5.3757	-2.5733
6.3683	-2.5693
7.361	-2.3339
8.3536	-1.8499
9.3462	-1.1217
10.339	-0.21787
11.331	0.75923
12.324	1.8136
13.317	2.8963
14.309	3.9924
15.302	5.0658
16.295	6.1041
17.287	7.0701
18.28	7.9563
19.272	8.745
20.265	9.4199
21.258	9.9825
22.25	10.455
23.243	10.83
24.236	11.144
25.228	11.445
26.221	11.73
27.213	11.977
28.206	12.233
29.199	12.439
30.191	12.631
31.184	12.815
32.177	12.968
33.169	13.13
34.162	13.256
35.154	13.355
36.147	13.449
37.14	13.47
38.132	13.466
39.125	13.388
40.118	13.259
41.11	13.019
42.103	12.615
43.095	12.059
44.088	11.308
45.081	10.371
46.073	9.0493
47.066	7.5847
48.059	5.7922
49.051	3.7453
50.044	1.1082
51.036	-1.0809
52.029	-3.7588
53.022	-6.1359
54.014	-8.5065
55.007	-10.827
56	-12.537
56.992	-13.67
57.985	-14.641
58.977	-15.24
59.97	-15.733
60.963	-16.069
61.955	-16.245
62.948	-15.929
63.941	-15.208
64.933	-14.146
65.926	-12.741
66.918	-11.277
67.911	-9.8792
68.904	-8.6983
69.896	-7.646
70.889	-6.7302
71.882	-5.8913
72.874	-5.0762
73.867	-4.1255
74.859	-3.0271
75.852	-1.8332
76.845	-0.87697
77.837	-0.050515
78.83	0.75174
79.822	1.1128
80.815	1.4542
81.808	1.7883
82.8	2.1135
83.793	2.3609
84.786	2.4994
85.778	2.5503
86.771	2.4704
87.763	2.2601
88.756	2.1905
89.749	2.1537
90.741	2.0512
91.734	2.027
92.727	2.0557
93.719	2.1469
94.712	2.2337
95.704	2.3078
96.697	2.3671
97.69	2.4425
98.682	2.4542
99.675	2.3859

## Sheet: Sheet2
0.35351	-4.0209
1.347	-3.6032
2.3405	-3.7564
3.334	-3.9964
4.3276	-4.2899
5.3211	-4.4147
6.3146	-4.5858
7.3081	-4.6514
8.3016	-4.604
9.2951	-4.4036
10.289	-4.0048
11.282	-3.4689
12.276	-2.7808
13.269	-1.9551
14.263	-0.99474
15.256	-0.0073957
16.25	1.1897
17.243	2.4197
18.237	3.6245
19.23	4.8103
20.224	5.9704
21.217	7.0574
22.211	8.0693
23.204	8.9846
24.198	9.7664
25.191	10.439
26.185	11.018
27.178	11.463
28.172	11.756
29.165	11.951
30.159	12.043
31.152	11.991
32.146	11.885
33.139	11.72
34.133	11.51
35.126	11.297
36.12	11.109
37.113	10.966
38.107	10.86
39.1	10.917
40.094	10.776
41.087	10.758
42.081	10.671
43.075	10.5
44.068	10.235
45.062	9.7769
46.055	9.1644
47.049	8.3498
48.042	7.3396
49.036	5.9443
50.029	4.5684
51.023	2.712
52.016	0.77143
53.01	-1.2613
54.003	-2.8869
54.997	-4.6668
55.99	-6.118
56.984	-7.2458
57.977	-8.2395
58.971	-9.0201
59.964	-9.6873
60.958	-10.266
61.951	-10.713
62.945	-10.83
63.938	-10.558
64.932	-9.9607
65.925	-9.0575
66.919	-8.1195
67.912	-7.2103
68.906	-6.3296
69.899	-5.5334
70.893	-4.8196
71.886	-4.1767
72.88	-3.5528
73.873	-2.8512
74.867	-2.0545
75.86	-1.1941
76.854	-0.41524
77.847	0.17117
78.841	0.3278
79.834	0.51268
80.828	0.48061
81.821	0.40362
82.815	0.26123
83.808	0.072338
84.802	-0.12324
85.796	-0.3791
86.789	-0.69654
87.783	-1.1241
88.776	-1.2624
89.77	-1.478
90.763	-1.6466
91.757	-1.7433
92.75	-1.7753
93.744	-1.7272
94.737	-1.631
95.731	-1.469
96.724	-1.2751
97.718	-1.0932
98.711	-0.9733
99.705	-1.0115

## Sheet: Sheet3
0.25356	28.31
1.2472	27.921
2.2409	27.733
3.2345	27.407
4.2282	27.25
5.2219	26.734
6.2155	26.287
7.2092	25.799
8.2028	25.269
9.1965	24.714
10.19	24.092
11.184	23.401
12.177	22.654
13.171	21.845
14.165	21.032
15.158	20.219
16.152	19.386
17.146	18.348
18.139	17.563
19.133	16.696
20.127	15.437
21.12	14.188
22.114	12.831
23.108	11.358
24.101	9.742
25.095	8.0267
26.089	6.2471
27.082	4.4662
28.076	2.601
29.07	-0.23099
30.063	-2.4978
31.057	-4.6488
32.051	-6.8061
33.044	-9.0958
34.038	-11.291
35.032	-13.429
36.025	-15.459
37.019	-17.327
38.013	-19.03
39.006	-20.607
40	-21.93
40.994	-23.097
41.987	-24.082
42.981	-24.873
43.975	-25.521
44.968	-25.929
45.962	-26.163
46.956	-26.303
47.949	-25.918
48.943	-25.661
49.937	-24.884
50.93	-24.541
51.924	-23.653
52.917	-22.535
53.911	-21.295
54.905	-19.583
55.898	-17.843
56.892	-15.974
57.886	-14.027
58.879	-12.001
59.873	-9.924
60.867	-7.8246
61.86	-5.6824
62.854	-3.5035
63.848	-1.2129
64.841	1.1494
65.835	3.7107
66.829	6.2194
67.822	8.6996
68.816	11.125
69.81	13.393
70.803	15.732
71.797	17.96
72.791	20.07
73.784	22.181
74.778	23.83
75.772	25.548
76.765	27.131
77.759	28.715
78.753	29.657
79.746	30.608
80.74	31.28
81.734	31.826
82.727	32.22
83.721	32.476
84.715	32.654
85.708	32.699
86.702	32.589
87.696	32.338
88.689	32.054
89.683	31.841
90.677	31.555
91.67	31.281
92.664	31.035
93.658	30.832
94.651	30.627
95.645	30.446
96.638	30.252
97.632	30.115
98.626	30
99.619	29.684

## Sheet: Sheet4
0.25356	33.788
1.249	33.457
2.2444	33.313
3.2398	33.025
4.2353	32.745
5.2307	32.539
6.2261	32.1
7.2215	31.467
8.217	30.674
9.2124	29.699
10.208	28.541
11.203	27.289
12.199	25.945
13.194	24.514
14.189	23.078
15.185	21.672
16.18	20.266
17.176	18.86
18.171	17.466
19.167	16.028
20.162	14.53
21.157	13.01
22.153	11.519
23.148	10.001
24.144	8.4708
25.139	6.9097
26.135	5.3256
27.13	3.6939
28.125	1.9422
29.121	0.053708
30.116	-1.9163
31.112	-3.9421
32.107	-5.9634
33.103	-7.949
34.098	-9.911
35.093	-11.762
36.089	-13.507
37.084	-15.112
38.08	-16.63
39.075	-18.197
40.071	-19.391
41.066	-20.627
42.061	-21.788
43.057	-22.84
44.052	-23.788
45.048	-24.589
46.043	-25.275
47.038	-25.827
48.034	-26.201
49.029	-26.448
50.025	-26.569
51.02	-26.439
52.016	-26.147
53.011	-25.705
54.006	-25.013
55.002	-23.757
55.997	-22.384
56.993	-20.767
57.988	-18.89
58.984	-16.771
59.979	-14.558
60.974	-12.224
61.97	-9.7957
62.965	-7.2792
63.961	-4.6392
64.956	-1.7813
65.952	1.1759
66.947	4.1197
67.942	7.0324
68.938	9.822
69.933	12.453
70.929	15.158
71.924	17.538
72.919	19.765
73.915	21.842
74.91	23.762
75.906	25.559
76.901	27.069
77.897	28.433
78.892	29.385
79.887	30.264
80.883	30.924
81.878	31.437
82.874	31.86
83.869	32.133
84.865	32.318
85.86	32.426
86.855	32.465
87.851	32.253
88.846	32.425
89.842	32.471
90.837	32.523
91.833	32.59
92.828	32.654
93.823	32.732
94.819	32.849
95.814	32.958
96.81	33.07
97.805	33.201
98.801	33.237
99.796	33.229

## Sheet: Sheet5
0.44397	14.489
1.4375	14.771
2.431	15.311
3.4244	16.052
4.4179	16.698
5.4114	17.952
6.4049	19.062
7.3984	20.169
8.3919	21.231
9.3854	22.202
10.379	22.917
11.372	23.918
12.366	24.446
13.359	24.958
14.353	25.412
15.346	25.833
16.34	26.191
17.333	26.403
18.327	26.492
19.32	26.36
20.314	26.038
21.307	25.424
22.301	24.601
23.294	23.585
24.288	22.139
25.281	20.744
26.275	19.183
27.268	17.471
28.262	15.649
29.255	13.747
30.249	11.795
31.242	9.8526
32.236	7.9822
33.229	6.2062
34.223	4.5947
35.216	3.2033
36.21	2.0606
37.203	1.1766
38.197	0.57281
39.19	0.31561
40.184	0.11814
41.177	0.32416
42.171	0.79211
43.164	1.4924
44.158	2.434
45.151	3.6734
46.145	5.1146
47.138	6.805
48.132	8.6593
49.125	10.736
50.119	12.647
51.112	15.434
52.106	18.316
53.099	21.871
54.093	24.67
55.086	27.948
56.08	32.146
57.073	36.606
58.067	40.301
59.06	43.93
60.054	47.347
61.047	50.54
62.041	53.515
63.034	56.219
64.028	58.693
65.021	60.917
66.015	62.743
67.008	63.876
68.001	64.646
68.995	65.35
69.988	65.561
70.982	65.222
71.975	64.591
72.969	63.526
73.962	62.224
74.956	60.675
75.949	58.866
76.943	56.729
77.936	54.555
78.93	52.052
79.923	49.724
80.917	46.882
81.91	43.613
82.904	40.175
83.897	36.68
84.891	33.262
85.884	29.851
86.878	26.568
87.871	23.24
88.865	21.08
89.858	18.774
90.852	16.783
91.845	15.108
92.839	13.415
93.832	11.985
94.826	11.193
95.819	10.539
96.813	9.9551
97.806	9.5715
98.8	9.3202
99.793	8.699

## Sheet: Sheet6
0.4082	17.124
1.401	17.418
2.3938	17.927
3.3866	18.639
4.3794	19.306
5.3722	20.318
6.365	21.239
7.3578	22.022
8.3506	22.633
9.3434	23.014
10.336	23.229
11.329	23.401
12.322	23.473
13.315	23.473
14.307	23.513
15.3	23.665
16.293	23.899
17.286	24.123
18.279	24.234
19.271	24.239
20.264	24.146
21.257	23.861
22.25	23.489
23.243	22.995
24.235	22.346
25.228	21.596
26.221	20.777
27.214	19.799
28.206	18.57
29.199	17.119
30.192	15.457
31.185	13.673
32.178	11.932
33.17	10.247
34.163	8.7092
35.156	7.3989
36.149	6.3745
37.142	5.5783
38.134	4.9722
39.127	4.7072
40.12	4.4335
41.113	4.556
42.106	4.8688
43.098	5.3605
44.091	6.1191
45.084	7.1308
46.077	8.4027
47.07	9.8642
48.062	11.508
49.055	13.41
50.048	15.038
51.041	17.641
52.034	19.952
53.026	22.077
54.019	25.296
55.012	28.406
56.005	31.801
56.998	35.361
57.99	38.992
58.983	42.605
59.976	46.029
60.969	49.239
61.962	52.267
62.954	55.021
63.947	57.657
64.94	60.07
65.933	62.067
66.926	63.675
67.918	64.93
68.911	65.804
69.904	66.206
70.897	66.087
71.89	65.582
72.882	64.543
73.875	63.224
74.868	61.634
75.861	59.826
76.853	57.678
77.846	55.319
78.839	52.623
79.832	49.387
80.825	46.204
81.817	42.821
82.81	39.323
83.803	35.789
84.796	32.307
85.789	28.927
86.781	25.704
87.774	23.026
88.767	20.295
89.76	18.185
90.753	16.313
91.745	14.762
92.738	13.464
93.731	12.49
94.724	11.799
95.717	11.294
96.709	10.999
97.702	10.824
98.695	10.762
99.688	10.527
