# Supplementary material for: Gait assessment using a 2D video-based motion analysis app in healthy subjects and subjects with lower limb amputation – A pilot study
Source: PLoS One. 2025 May 30;20(5):e0324499. doi: 10.1371/journal.pone.0324499 (PMC12124523; doi:10.1371/journal.pone.0324499)
Supplement: S1 Table — Raw data of all trials (M##) of the healthy subjects (0##) from the gait analysis recorded with the Orthelligent App (OV) and with the Qualisys system (Qual). (ZIP) [file pone.0324499.s001.zip › Subjects_healty_all_trials/005_OV_OME1.xlsx]

## Sheet: Sheet1
0.23007	-2.3598
1.2214	-2.4017
2.2127	-2.4236
3.2041	-2.4527
4.1954	-2.3112
5.1868	-2.114
6.1781	-2.2312
7.1694	-2.1389
8.1608	-1.8142
9.1521	-1.4386
10.143	-0.90042
11.135	-0.22328
12.126	0.44845
13.117	1.4973
14.109	2.7692
15.1	3.6055
16.091	4.4065
17.083	5.2086
18.074	6.1249
19.065	6.8434
20.057	7.7619
21.048	8.6173
22.039	8.9301
23.031	9.6971
24.022	10.265
25.013	10.881
26.005	10.758
26.996	10.805
27.987	11.153
28.979	11.449
29.97	11.822
30.961	11.953
31.953	12.294
32.944	12.751
33.935	13.369
34.927	13.917
35.918	14.429
36.909	14.896
37.901	15.554
38.892	16.021
39.884	16.844
40.875	17.287
41.866	17.542
42.858	17.726
43.849	17.792
44.84	17.49
45.832	16.76
46.823	15.972
47.814	15.141
48.806	13.789
49.797	12.362
50.788	10.414
51.78	8.5514
52.771	6.0036
53.762	3.8614
54.754	2.5265
55.745	0.83216
56.736	-1.5133
57.728	-2.5686
58.719	-3.6937
59.71	-4.6288
60.702	-5.6446
61.693	-6.068
62.684	-5.9156
63.676	-4.7061
64.667	-4.0046
65.658	-3.317
66.65	-2.3068
67.641	-1.5877
68.632	-0.73507
69.624	-0.19324
70.615	0.61283
71.606	1.3608
72.598	1.7274
73.589	1.9233
74.58	2.5422
75.572	2.7703
76.563	2.6707
77.554	2.8342
78.546	2.523
79.537	1.9173
80.528	1.1808
81.52	0.40276
82.511	0.090412
83.502	0.0025358
84.494	-0.379
85.485	-0.74711
86.476	-1.5572
87.468	-2.0042
88.459	-1.8151
89.45	-1.7861
90.442	-2.0795
91.433	-2.0927
92.424	-1.5156
93.416	-1.6915
94.407	-1.9359
95.398	-1.9176
96.39	-1.8392
97.381	-1.2797
98.372	-1.1633
99.364	-1.2177

## Sheet: Sheet2
0.33362	-2.5302
1.3279	-2.5548
2.3221	-2.5744
3.3164	-2.4846
4.3107	-2.4048
5.3049	-2.3186
6.2992	-2.1542
7.2934	-2.0221
8.2877	-1.6773
9.282	-1.2053
10.276	-0.73402
11.27	-0.13473
12.265	0.49482
13.259	1.1163
14.253	1.6959
15.248	2.3084
16.242	2.9243
17.236	3.5998
18.23	4.3011
19.225	4.9408
20.219	5.5235
21.213	6.1029
22.207	6.6654
23.202	7.2301
24.196	7.7857
25.19	8.3396
26.184	8.8948
27.179	9.4412
28.173	9.987
29.167	10.523
30.161	11.017
31.156	11.521
32.15	12.054
33.144	12.681
34.138	13.297
35.133	13.755
36.127	14.27
37.121	14.753
38.115	15.284
39.11	15.72
40.104	16.109
41.098	16.437
42.093	16.674
43.087	16.762
44.081	16.706
45.075	16.475
46.07	16.085
47.064	15.385
48.058	14.317
49.052	12.85
50.047	10.982
51.041	8.9208
52.035	6.7178
53.029	4.3112
54.024	1.8025
55.018	-0.7024
56.012	-3.0574
57.006	-5.3796
58.001	-7.1311
58.995	-8.8979
59.989	-10.235
60.983	-11.288
61.978	-11.944
62.972	-12.192
63.966	-11.967
64.96	-11.291
65.955	-10.475
66.949	-9.4495
67.943	-8.3278
68.938	-7.1108
69.932	-5.9434
70.926	-4.782
71.92	-3.655
72.915	-2.4698
73.909	-1.4445
74.903	-0.44657
75.897	0.28162
76.892	0.69775
77.886	1.2189
78.88	1.4928
79.874	1.5557
80.869	1.4551
81.863	1.3016
82.857	1.1458
83.851	0.9742
84.846	0.79078
85.84	0.61444
86.834	0.46404
87.828	0.36455
88.823	0.26434
89.817	0.2507
90.811	0.2507
91.806	0.28696
92.8	0.27836
93.794	0.25399
94.788	0.25238
95.783	0.25712
96.777	0.24222
97.771	0.16538
98.765	0.10795
99.76	-0.039357

## Sheet: Sheet3
1.1077	26.054
2.0892	25.193
3.0707	24.609
4.0522	24.319
5.0336	23.662
6.0151	22.845
6.9966	21.134
7.9781	20.268
8.9596	18.26
9.941	17.673
10.923	15.966
11.904	15.406
12.885	14.328
13.867	13.776
14.848	13.072
15.83	11.769
16.811	11.568
17.793	10.766
18.774	9.686
19.756	9.2313
20.737	8.3094
21.719	7.9609
22.7	6.4388
23.682	5.6761
24.663	4.6493
25.645	4.251
26.626	2.0508
27.608	1.1532
28.589	-0.087781
29.571	-1.3414
30.552	-1.9932
31.534	-4.0368
32.515	-4.4293
33.497	-5.4027
34.478	-6.4629
35.46	-7.124
36.441	-8.0133
37.423	-9.2071
38.404	-10.239
39.386	-10.713
40.367	-10.876
41.348	-11.978
42.33	-12.617
43.311	-12.744
44.293	-13.145
45.274	-14.028
46.256	-14.391
47.237	-14.935
48.219	-14.941
49.2	-14.862
50.182	-14.488
51.163	-13.733
52.145	-13.062
53.126	-11.397
54.108	-10.439
55.089	-8.6132
56.071	-7.5372
57.052	-5.1295
58.034	-3.4107
59.015	-1.2641
59.997	1.1705
60.978	3.7434
61.96	5.0546
62.941	7.8694
63.923	10.424
64.904	12.445
65.886	14.525
66.867	15.816
67.849	18.429
68.83	20.6
69.811	21.163
70.793	23.131
71.774	24.306
72.756	25.835
73.737	27.31
74.719	28.04
75.7	28.812
76.682	29.346
77.663	29.952
78.645	30.257
79.626	30.872
80.608	31.42
81.589	31.436
82.571	31.264
83.552	30.984
84.534	31.154
85.515	31.263
86.497	31.219
87.478	31.181
88.46	31.011
89.441	30.825
90.423	30.456
91.404	30.495
92.386	30.367
93.367	30.267
94.349	30.14
95.33	30.038
96.311	29.992
97.293	29.871
98.274	29.746
99.256	29.547

## Sheet: Sheet4
0.49589	24.332
1.492	23.925
2.488	23.431
3.4841	22.722
4.4801	21.767
5.4762	20.495
6.4723	19.294
7.4683	18.509
8.4644	17.55
9.4605	16.459
10.457	15.437
11.453	14.431
12.449	13.396
13.445	12.403
14.441	11.452
15.437	10.357
16.433	9.2517
17.429	8.2813
18.425	7.3699
19.421	6.3543
20.417	5.3391
21.413	4.2667
22.409	3.1187
23.405	1.9399
24.401	0.7338
25.398	-0.44612
26.394	-1.5592
27.39	-2.6589
28.386	-3.877
29.382	-4.9872
30.378	-6.0526
31.374	-7.091
32.37	-8.1019
33.366	-9.1387
34.362	-10.12
35.358	-10.778
36.354	-11.566
37.35	-12.273
38.346	-12.985
39.342	-13.693
40.338	-14.222
41.335	-14.705
42.331	-15.146
43.327	-15.793
44.323	-16.386
45.319	-16.865
46.315	-17.29
47.311	-17.638
48.307	-17.793
49.303	-17.794
50.299	-17.807
51.295	-17.628
52.291	-16.905
53.287	-16.278
54.283	-15.461
55.279	-14.434
56.276	-13.198
57.272	-11.913
58.268	-10.063
59.264	-8.2925
60.26	-6.4378
61.256	-4.4384
62.252	-2.3908
63.248	-0.12248
64.244	1.8866
65.24	4.055
66.236	6.3988
67.232	8.3889
68.228	10.255
69.224	12.184
70.22	14.03
71.216	15.699
72.213	17.314
73.209	18.713
74.205	20.017
75.201	21.251
76.197	22.294
77.193	23.008
78.189	24.046
79.185	24.906
80.181	25.619
81.177	26.224
82.173	26.778
83.169	27.282
84.165	27.733
85.161	28.2
86.157	28.728
87.154	28.804
88.15	28.995
89.146	29.04
90.142	28.905
91.138	28.83
92.134	28.595
93.13	28.445
94.126	28.276
95.122	28.132
96.118	27.969
97.114	27.746
98.11	27.545
99.106	27.48
100.1	27.556

## Sheet: Sheet5
0.84156	12.133
1.8273	12.159
2.813	12.487
3.7988	12.769
4.7845	12.848
5.7703	12.774
6.756	13.066
7.7418	13.06
8.7275	13.191
9.7133	13.185
10.699	13.187
11.685	13.063
12.671	13.093
13.656	13.718
14.642	13.722
15.628	13.925
16.613	14.517
17.599	15.039
18.585	15.468
19.571	15.979
20.556	16.516
21.542	16.9
22.528	16.628
23.514	16.466
24.499	15.922
25.485	15.371
26.471	14.453
27.457	12.947
28.442	12.219
29.428	11.179
30.414	10.458
31.4	9.7659
32.385	9.5535
33.371	9.2418
34.357	8.9379
35.343	8.3743
36.328	8.3743
37.314	8.4354
38.3	8.7632
39.286	8.844
40.271	9.2966
41.257	9.928
42.243	10.636
43.229	11.514
44.214	13.247
45.2	14.065
46.186	15.794
47.172	17.488
48.157	19.385
49.143	21.197
50.129	23.599
51.115	26.077
52.1	29.293
53.086	32.334
54.072	36.117
55.058	38.071
56.043	41.623
57.029	44.777
58.015	47.909
59.001	50.765
59.986	52.832
60.972	55.055
61.958	56.601
62.944	58.51
63.929	59.676
64.915	60.621
65.901	61.266
66.887	62.066
67.872	62.636
68.858	62.402
69.844	62.047
70.83	61.281
71.815	59.029
72.801	58.547
73.787	56.574
74.773	54.38
75.758	52.424
76.744	48.366
77.73	45.166
78.715	40.74
79.701	38.462
80.687	35.222
81.673	32.285
82.658	26.13
83.644	23.927
84.63	20.786
85.616	17.126
86.601	15.787
87.587	13.482
88.573	12.011
89.559	10.121
90.544	8.9417
91.53	8.4926
92.516	7.9155
93.502	7.4696
94.487	7.387
95.473	6.8269
96.459	7.0648
97.445	7.5352
98.43	7.7534
99.416	7.6482

## Sheet: Sheet6
0.47533	14.79
1.4715	14.847
2.4676	14.988
3.4637	15.175
4.4598	15.362
5.4559	15.437
6.4521	15.53
7.4482	15.804
8.4443	16.004
9.4404	16.21
10.437	16.368
11.433	16.532
12.429	16.683
13.425	16.725
14.421	16.706
15.417	16.673
16.413	16.673
17.409	16.674
18.406	16.597
19.402	16.367
20.398	16.088
21.394	15.633
22.39	15.121
23.386	14.563
24.382	13.986
25.378	13.385
26.375	12.809
27.371	12.255
28.367	11.682
29.363	11.152
30.359	10.703
31.355	10.365
32.351	10.076
33.347	9.8525
34.343	9.7433
35.34	9.578
36.336	9.5472
37.332	9.7069
38.328	9.9283
39.324	10.254
40.32	10.834
41.316	11.457
42.312	12.139
43.309	12.892
44.305	13.794
45.301	14.834
46.297	15.93
47.293	17.469
48.289	19.057
49.285	20.668
50.281	22.592
51.278	24.772
52.274	27.093
53.27	29.606
54.266	32.179
55.262	34.868
56.258	37.683
57.254	40.826
58.25	43.171
59.247	45.719
60.243	48.106
61.239	50.33
62.235	52.39
63.231	54.167
64.227	55.679
65.223	56.777
66.219	57.62
67.216	58.183
68.212	58.426
69.208	58.394
70.204	58.271
71.2	57.712
72.196	56.815
73.192	55.444
74.188	53.771
75.185	51.836
76.181	49.668
77.177	47.632
78.173	44.368
79.169	41.574
80.165	38.649
81.161	35.504
82.157	32.234
83.153	29.064
84.15	26.067
85.146	23.274
86.142	20.738
87.138	18.599
88.134	16.897
89.13	15.798
90.126	14.846
91.122	14.044
92.119	13.581
93.115	13.276
94.111	13.173
95.107	13.101
96.103	13.149
97.099	13.342
98.095	13.684
99.091	13.915
100.09	14.093
