# Supplementary material for: Gait assessment using a 2D video-based motion analysis app in healthy subjects and subjects with lower limb amputation – A pilot study
Source: PLoS One. 2025 May 30;20(5):e0324499. doi: 10.1371/journal.pone.0324499 (PMC12124523; doi:10.1371/journal.pone.0324499)
Supplement: S1 Table — Raw data of all trials (M##) of the healthy subjects (0##) from the gait analysis recorded with the Orthelligent App (OV) and with the Qualisys system (Qual). (ZIP) [file pone.0324499.s001.zip › Subjects_healty_all_trials/005_OV_OME2.xlsx]

## Sheet: Sheet1
0.27628	-2.4215
1.2656	-2.5394
2.2549	-2.57
3.2443	-2.4446
4.2336	-2.2141
5.2229	-2.1497
6.2123	-2.2612
7.2016	-2.1798
8.1909	-1.8705
9.1803	-1.2733
10.17	-0.77394
11.159	-0.2798
12.148	0.34287
13.138	1.234
14.127	2.2842
15.116	3.7483
16.106	4.6696
17.095	5.1751
18.084	5.8922
19.074	7.057
20.063	8.0615
21.052	8.8397
22.042	9.5118
23.031	10.035
24.02	10.151
25.01	10.189
25.999	10.571
26.988	10.861
27.978	11.169
28.967	11.486
29.956	11.971
30.946	12.652
31.935	13.069
32.924	13.414
33.914	13.513
34.903	14.111
35.892	14.706
36.882	15.346
37.871	15.487
38.86	15.737
39.85	16.162
40.839	16.634
41.828	17.664
42.818	17.896
43.807	17.924
44.796	17.761
45.785	17.127
46.775	16.847
47.764	16.124
48.753	14.707
49.743	13.151
50.732	11.379
51.721	9.4444
52.711	7.3698
53.7	5.0539
54.689	3.0166
55.679	0.96724
56.668	-1.1892
57.657	-2.3317
58.647	-3.6492
59.636	-4.5958
60.625	-5.4425
61.615	-6.1019
62.604	-5.4965
63.593	-4.5264
64.583	-3.939
65.572	-3.0689
66.561	-2.3475
67.551	-1.5869
68.54	-1.353
69.529	-0.76679
70.519	0.68863
71.508	0.99804
72.497	1.6759
73.487	2.2968
74.476	2.6822
75.465	2.9464
76.455	2.971
77.444	2.9114
78.433	2.3175
79.423	1.7707
80.412	1.2987
81.401	0.4683
82.391	-0.047644
83.38	0.089281
84.369	-0.24484
85.359	-0.72448
86.348	-1.2317
87.337	-1.4929
88.327	-1.6558
89.316	-2.2239
90.305	-2.3717
91.295	-2.2332
92.284	-1.5416
93.273	-1.7427
94.263	-1.9325
95.252	-1.9146
96.241	-1.885
97.231	-1.8794
98.22	-1.885
99.209	-1.7905

## Sheet: Sheet2
0.82153	-2.4807
1.8049	-2.7955
2.7882	-2.388
3.7716	-2.0577
4.755	-2.0398
5.7383	-1.9387
6.7217	-1.8049
7.705	-1.7405
8.6884	-1.0636
9.6718	-0.51246
10.655	-0.036132
11.638	0.27558
12.622	0.34847
13.605	0.88739
14.589	1.5335
15.572	2.5023
16.555	2.8558
17.539	3.6692
18.522	4.3872
19.505	4.911
20.489	5.3155
21.472	5.8878
22.455	6.5042
23.439	7.6583
24.422	8.2083
25.406	9.013
26.389	9.5102
27.372	10.005
28.356	10.406
29.339	10.937
30.322	10.987
31.306	11.335
32.289	12.122
33.272	12.594
34.256	13.188
35.239	13.614
36.222	14.283
37.206	14.603
38.189	15.066
39.173	15.732
40.156	16.487
41.139	16.891
42.123	17.114
43.106	17.195
44.089	17.168
45.073	16.697
46.056	16.257
47.039	15.875
48.023	14.966
49.006	13.547
49.989	11.059
50.973	8.9191
51.956	6.4339
52.94	3.9352
53.923	1.5995
54.906	-0.50769
55.89	-2.1497
56.873	-3.9041
57.856	-6.043
58.84	-8.1768
59.823	-9.3844
60.806	-10.729
61.79	-11.807
62.773	-12.375
63.757	-11.872
64.74	-11.772
65.723	-10.66
66.707	-9.8622
67.69	-8.9848
68.673	-7.3599
69.657	-6.371
70.64	-5.5949
71.623	-3.6605
72.607	-2.586
73.59	-1.9411
74.573	-1.2133
75.557	-0.0081394
76.54	0.64899
77.524	1.1265
78.507	1.7006
79.49	1.853
80.474	1.8278
81.457	1.7092
82.44	1.5701
83.424	1.4198
84.407	1.2544
85.39	1.0547
86.374	0.89392
87.357	0.75066
88.34	0.62261
89.324	0.4481
90.307	0.36011
91.291	0.48513
92.274	0.58327
93.257	0.44657
94.241	0.36011
95.224	0.23366
96.207	-0.011965
97.191	-0.1243
98.174	-0.21316
99.157	-0.10766

## Sheet: Sheet3
1.0543	26.205
2.0398	25.869
3.0252	24.932
4.0106	23.547
4.996	23.071
5.9815	22.138
6.9669	20.731
7.9523	19.256
8.9377	18.116
9.9232	17.758
10.909	16.707
11.894	15.583
12.879	14.392
13.865	13.586
14.85	12.696
15.836	12.164
16.821	11.556
17.807	11.004
18.792	10.354
19.777	9.7384
20.763	7.9992
21.748	7.1746
22.734	6.2922
23.719	5.4821
24.705	4.5968
25.69	3.2651
26.675	2.2899
27.661	0.78526
28.646	0.53646
29.632	-1.8329
30.617	-2.8596
31.603	-3.7505
32.588	-4.9403
33.573	-5.8499
34.559	-6.7396
35.544	-7.569
36.53	-9.1514
37.515	-9.9745
38.501	-10.74
39.486	-11.287
40.471	-11.601
41.457	-12.018
42.442	-12.617
43.428	-13.326
44.413	-13.804
45.399	-14.538
46.384	-14.806
47.369	-14.886
48.355	-14.888
49.34	-14.773
50.326	-13.918
51.311	-13.173
52.297	-12.363
53.282	-11.215
54.267	-10.573
55.253	-9.1898
56.238	-7.4744
57.224	-5.6108
58.209	-3.0268
59.195	-0.25484
60.18	1.5211
61.165	3.869
62.151	5.6659
63.136	8.9237
64.122	10.35
65.107	13.142
66.093	15.151
67.078	16.322
68.063	18.283
69.049	19.701
70.034	22.821
71.02	23.971
72.005	25.163
72.991	26.275
73.976	27.075
74.961	28.258
75.947	28.662
76.932	29.384
77.918	29.895
78.903	30.219
79.889	30.623
80.874	31.133
81.859	31.468
82.845	31.518
83.83	31.486
84.816	31.435
85.801	31.294
86.786	30.824
87.772	30.18
88.757	30.796
89.743	30.748
90.728	30.69
91.714	30.544
92.699	30.238
93.684	29.536
94.67	29.163
95.655	29.045
96.641	28.899
97.626	28.774
98.612	28.725
99.597	29.025

## Sheet: Sheet4
0.48049	24.22
1.4746	23.874
2.4688	23.363
3.4629	22.622
4.4571	21.695
5.4512	20.544
6.4454	19.391
7.4395	18.396
8.4337	17.403
9.4278	16.428
10.422	15.45
11.416	14.485
12.41	13.447
13.404	12.372
14.399	11.265
15.393	10.247
16.387	9.2422
17.381	8.3142
18.375	7.3166
19.369	6.344
20.363	5.3503
21.358	4.2608
22.352	3.1222
23.346	1.9434
24.34	0.74165
25.334	-0.42688
26.328	-1.5809
27.323	-2.7131
28.317	-3.8423
29.311	-4.9376
30.305	-6.0187
31.299	-7.0616
32.293	-8.093
33.287	-9.0535
34.282	-10.209
35.276	-10.795
36.27	-11.551
37.264	-12.279
38.258	-12.962
39.252	-13.589
40.247	-14.174
41.241	-14.712
42.235	-15.219
43.229	-15.751
44.223	-16.288
45.217	-16.75
46.211	-17.209
47.206	-17.539
48.2	-17.74
49.194	-17.835
50.188	-17.816
51.182	-17.624
52.176	-17.028
53.17	-16.382
54.165	-15.591
55.159	-14.599
56.153	-13.398
57.147	-12.078
58.141	-10.343
59.135	-8.5684
60.13	-6.7701
61.124	-4.7687
62.118	-2.7458
63.112	-0.59512
64.106	1.5456
65.1	3.6629
66.094	5.82
67.089	7.9434
68.083	9.9826
69.077	11.882
70.071	13.695
71.065	15.277
72.059	16.865
73.053	18.407
74.048	19.697
75.042	20.848
76.036	22
77.03	22.686
78.024	23.608
79.018	24.69
80.013	25.415
81.007	26.074
82.001	26.805
82.995	27.181
83.989	27.663
84.983	28.028
85.977	28.407
86.972	28.669
87.966	28.775
88.96	28.829
89.954	28.888
90.948	28.767
91.942	28.517
92.936	28.318
93.931	28.277
94.925	28.214
95.919	28.036
96.913	27.748
97.907	27.523
98.901	27.333
99.896	27.129

## Sheet: Sheet5
0.94049	11.541
1.9252	11.82
2.9099	12.266
3.8946	12.637
4.8793	12.748
5.864	12.895
6.8486	13.181
7.8333	13.33
8.818	13.276
9.8027	12.711
10.787	12.769
11.772	13.309
12.757	13.343
13.741	13.836
14.726	13.759
15.711	14.074
16.696	14.539
17.68	15.174
18.665	15.831
19.65	16.277
20.634	16.301
21.619	16.846
22.604	16.759
23.588	16.523
24.573	16.037
25.558	15.447
26.542	14.69
27.527	13.755
28.512	11.946
29.497	11.434
30.481	10.596
31.466	10.311
32.451	9.8307
33.435	9.2357
34.42	8.9963
35.405	9.1756
36.389	9.1949
37.374	9.1614
38.359	8.8393
39.343	9.1935
40.328	9.7108
41.313	10.041
42.298	10.625
43.282	11.478
44.267	12.566
45.252	13.896
46.236	15.809
47.221	17.641
48.206	19.315
49.19	22.198
50.175	24.335
51.16	26.5
52.144	29.805
53.129	33.829
54.114	36.525
55.099	39.345
56.083	42.369
57.068	45.457
58.053	48.638
59.037	51.868
60.022	54.045
61.007	56.653
61.991	58.452
62.976	59.484
63.961	60.066
64.945	61.89
65.93	62.476
66.915	62.876
67.9	62.884
68.884	62.14
69.869	61.242
70.854	59.978
71.838	58.572
72.823	57.057
73.808	55.951
74.792	54.185
75.777	50.551
76.762	47.966
77.747	44.671
78.731	40.044
79.716	36.816
80.701	33.549
81.685	30.518
82.67	26.993
83.655	24.938
84.639	21.523
85.624	18.478
86.609	15.23
87.593	12.429
88.578	11.03
89.563	9.4265
90.548	8.6422
91.532	8.3992
92.517	8.0478
93.502	7.686
94.486	7.4282
95.471	7.1599
96.456	6.8426
97.44	7.1201
98.425	7.7187
99.41	8.1228

## Sheet: Sheet6
0.44816	14.7
1.4407	14.904
2.4332	15.047
3.4257	15.199
4.4182	15.349
5.4108	15.538
6.4033	15.702
7.3958	15.837
8.3883	16.041
9.3808	16.255
10.373	16.396
11.366	16.565
12.358	16.707
13.351	16.764
14.343	16.769
15.336	16.72
16.328	16.721
17.321	16.698
18.314	16.626
19.306	16.452
20.299	16.155
21.291	15.813
22.284	15.333
23.276	14.689
24.269	14.148
25.261	13.532
26.254	12.907
27.246	12.344
28.239	11.862
29.231	11.262
30.224	10.854
31.216	10.453
32.209	10.211
33.201	9.9643
34.194	9.8311
35.186	9.6274
36.179	9.6427
37.171	9.7085
38.164	9.9521
39.156	10.313
40.149	10.742
41.141	11.37
42.134	12.08
43.127	12.846
44.119	13.76
45.112	14.786
46.104	15.96
47.097	17.261
48.089	18.797
49.082	20.435
50.074	22.495
51.067	24.675
52.059	26.776
53.052	29.297
54.044	32.034
55.037	34.577
56.029	37.436
57.022	40.427
58.014	43.195
59.007	45.521
59.999	47.902
60.992	50.229
61.984	52.382
62.977	54.225
63.969	55.713
64.962	56.822
65.954	57.686
66.947	58.213
67.939	58.481
68.932	58.523
69.925	58.417
70.917	57.84
71.91	56.955
72.902	55.92
73.895	54.273
74.887	52.228
75.88	50.134
76.872	47.713
77.865	44.931
78.857	41.985
79.85	39.119
80.842	36.187
81.835	33.056
82.827	29.927
83.82	26.788
84.812	23.685
85.805	20.769
86.797	19.141
87.79	17.343
88.782	15.996
89.775	14.916
90.767	14.221
91.76	13.714
92.752	13.375
93.745	13.189
94.738	13.163
95.73	13.149
96.723	13.384
97.715	13.641
98.708	13.721
99.7	13.647
