# Supplementary material for: Gait assessment using a 2D video-based motion analysis app in healthy subjects and subjects with lower limb amputation – A pilot study
Source: PLoS One. 2025 May 30;20(5):e0324499. doi: 10.1371/journal.pone.0324499 (PMC12124523; doi:10.1371/journal.pone.0324499)
Supplement: S1 Table — Raw data of all trials (M##) of the healthy subjects (0##) from the gait analysis recorded with the Orthelligent App (OV) and with the Qualisys system (Qual). (ZIP) [file pone.0324499.s001.zip › Subjects_healty_all_trials/005_OV_OME3.xlsx]

## Sheet: Sheet1
0.10414	-4.5932
1.1033	-3.9527
2.1024	-3.7749
3.1016	-3.5822
4.1007	-3.4141
5.0998	-3.3712
6.099	-3.5794
7.0981	-2.6098
8.0973	-2.0805
9.0964	-1.5186
10.096	-0.37042
11.095	0.29669
12.094	1.0789
13.093	1.8763
14.092	2.6243
15.091	3.3679
16.09	4.1313
17.09	4.8977
18.089	5.6639
19.088	6.4086
20.087	7.107
21.086	7.7418
22.085	8.3082
23.084	8.811
24.083	9.2604
25.083	9.6722
26.082	10.057
27.081	10.409
28.08	10.731
29.079	11.018
30.078	11.3
31.077	11.582
32.077	11.976
33.076	12.448
34.075	12.428
35.074	12.938
36.073	13.447
37.072	13.952
38.071	14.948
39.071	15.482
40.07	15.964
41.069	16.428
42.068	16.92
43.067	17.312
44.066	17.579
45.065	17.71
46.065	17.541
47.064	17.161
48.063	16.452
49.062	14.851
50.061	13.981
51.06	12.212
52.059	10.331
53.059	8.3848
54.058	6.4138
55.057	4.7852
56.056	2.6826
57.055	1.0362
58.054	-0.25618
59.053	-1.3534
60.053	-2.2533
61.052	-2.7943
62.051	-3.0316
63.05	-2.9336
64.049	-2.572
65.048	-2.0229
66.047	-1.4029
67.047	-0.75231
68.046	-0.16514
69.045	0.33391
70.044	0.81833
71.043	1.2746
72.042	1.7495
73.041	2.2011
74.04	1.9292
75.04	2.5069
76.039	2.6179
77.038	2.3752
78.037	2.0094
79.036	1.6101
80.035	0.89824
81.034	0.53288
82.034	0.072942
83.033	-0.33603
84.032	-0.68336
85.031	-1.2576
86.03	-1.5821
87.029	-1.8741
88.028	-2.0141
89.028	-2.0644
90.027	-2.0613
91.026	-2.0372
92.025	-1.9796
93.024	-1.9293
94.023	-1.901
95.022	-1.884
96.022	-1.8648
97.021	-1.9001
98.02	-1.9001
99.019	-1.9334
100.02	-2.0373

## Sheet: Sheet2
0.1249	-2.5316
1.1244	-2.0771
2.124	-2.0432
3.1235	-2.0595
4.123	-2.0797
5.1225	-2.1369
6.1221	-2.1141
7.1216	-1.9453
8.1211	-1.6334
9.1206	-1.2182
10.12	-0.7216
11.12	-0.18462
12.119	0.3661
13.119	0.93583
14.118	1.4845
15.118	2.0174
16.117	2.5501
17.117	3.073
18.116	3.5828
19.116	4.083
20.115	4.589
21.115	5.1056
22.114	5.6401
23.114	6.2149
24.114	6.8015
25.113	7.4033
26.113	7.9983
27.112	8.5873
28.112	9.1674
29.111	9.743
30.111	10.342
31.11	10.969
32.11	11.581
33.109	12.187
34.109	12.857
35.108	13.306
36.108	13.768
37.107	14.239
38.107	14.719
39.106	15.148
40.106	15.546
41.105	15.894
42.105	16.141
43.104	16.281
44.104	16.303
45.104	16.164
46.103	15.811
47.103	15.21
48.102	14.281
49.102	13.039
50.101	11.319
51.101	9.602
52.1	7.1947
53.1	4.7966
54.099	2.2848
55.099	-0.18493
56.098	-2.7007
57.098	-4.7798
58.097	-7
59.097	-8.7902
60.096	-10.218
61.096	-11.33
62.095	-12.188
63.095	-12.543
64.095	-12.539
65.094	-12.104
66.094	-11.381
67.093	-10.426
68.093	-9.3641
69.092	-8.2042
70.092	-6.9732
71.091	-5.7031
72.091	-4.3928
73.09	-3.0718
74.09	-1.8156
75.089	-0.79358
76.089	-0.37219
77.088	0.57612
78.088	0.9719
79.087	1.1922
80.087	1.2429
81.086	1.1777
82.086	1.0388
83.085	0.80884
84.085	0.51502
85.085	0.16031
86.084	-0.50992
87.084	-0.22898
88.083	-0.27583
89.083	-0.27714
90.082	-0.27714
91.082	-0.30104
92.081	-0.36477
93.081	-0.38299
94.08	-0.37347
95.08	-0.33267
96.079	-0.27714
97.079	-0.27714
98.078	-0.27714
99.078	-0.32019
100.08	-1.1592

## Sheet: Sheet3
0.22914	25.753
1.2258	24.846
2.2224	24.329
3.219	23.585
4.2157	22.718
5.2123	21.717
6.2089	20.124
7.2056	18.599
8.2022	17.392
9.1988	16.171
10.195	14.955
11.192	13.745
12.189	12.575
13.185	11.478
14.182	10.484
15.179	9.5947
16.175	8.7441
17.172	7.9211
18.168	7.2973
19.165	7.0561
20.162	6.2898
21.158	5.4594
22.155	4.6209
23.152	3.7182
24.148	2.6973
25.145	1.6011
26.142	0.4781
27.138	-0.6679
28.135	-1.889
29.131	-3.1416
30.128	-5.0909
31.125	-6.4981
32.121	-7.712
33.118	-8.8369
34.115	-9.8518
35.111	-10.803
36.108	-11.755
37.104	-12.654
38.101	-13.491
39.098	-14.297
40.094	-15.072
41.091	-15.799
42.088	-16.465
43.084	-17.054
44.081	-17.115
45.077	-17.288
46.074	-17.534
47.071	-17.669
48.067	-17.646
49.064	-17.005
50.061	-16.874
51.057	-16.054
52.054	-15.032
53.051	-13.689
54.047	-12.14
55.044	-10.291
56.04	-8.5095
57.037	-6.5056
58.034	-4.3633
59.03	-2.1734
60.027	0.076401
61.024	2.2869
62.02	4.5304
63.017	6.7704
64.013	8.9243
65.01	11.045
66.007	13.119
67.003	15.07
68	16.925
68.997	18.718
69.993	20.368
70.99	21.896
71.987	23.323
72.983	24.597
73.98	25.803
74.976	26.725
75.973	27.552
76.97	28.241
77.966	28.79
78.963	29.245
79.96	29.576
80.956	29.856
81.953	30.052
82.949	30.182
83.946	30.301
84.943	30.2
85.939	30.286
86.936	30.274
87.933	30.21
88.929	30.043
89.926	29.863
90.922	29.614
91.919	29.358
92.916	29.143
93.912	28.935
94.909	28.768
95.906	28.579
96.902	28.405
97.899	28.267
98.896	28.175
99.892	26.922

## Sheet: Sheet4
0.17697	23.708
1.1741	24.243
2.1713	23.749
3.1684	23.035
4.1656	22.216
5.1627	21.201
6.1599	19.677
7.157	19.149
8.1542	18.059
9.1513	16.937
10.148	15.8
11.146	14.655
12.143	13.546
13.14	12.455
14.137	11.396
15.134	10.401
16.131	9.4556
17.129	8.5254
18.126	7.5936
19.123	6.6864
20.12	5.7146
21.117	4.7628
22.114	3.7633
23.111	2.7484
24.109	1.7391
25.106	0.71232
26.103	-0.29081
27.1	-1.376
28.097	-2.4835
29.094	-3.6076
30.092	-4.7736
31.089	-5.9237
32.086	-7.0263
33.083	-8.1029
34.08	-9.1381
35.077	-9.838
36.074	-10.722
37.072	-11.932
38.069	-12.81
39.066	-13.668
40.063	-14.492
41.06	-15.286
42.057	-16.022
43.054	-16.678
44.052	-17.208
45.049	-17.641
46.046	-17.947
47.043	-18.136
48.04	-18.246
49.037	-18.092
50.035	-17.911
51.032	-17.407
52.029	-16.832
53.026	-15.983
54.023	-14.915
55.02	-13.393
56.017	-12.126
57.015	-10.715
58.012	-9.0062
59.009	-7.3109
60.006	-5.5138
61.003	-3.6646
62	-1.8425
62.998	0.034658
63.995	2.0761
64.992	4.008
65.989	5.8926
66.986	7.7383
67.983	9.4831
68.98	11.136
69.978	12.72
70.975	14.189
71.972	15.622
72.969	16.997
73.966	18.295
74.963	19.484
75.961	20.684
76.958	21.564
77.955	22.362
78.952	23.024
79.949	23.567
80.946	24.042
81.943	24.481
82.941	24.848
83.938	25.145
84.935	25.311
85.932	25.568
86.929	25.479
87.926	25.634
88.923	25.733
89.921	25.825
90.918	25.828
91.915	25.831
92.912	25.834
93.909	25.837
94.906	25.839
95.904	25.799
96.901	25.725
97.898	25.653
98.895	25.656
99.892	24.395

## Sheet: Sheet5
0.21855	13.218
1.2156	13.816
2.2127	13.903
3.2098	14.005
4.2069	14.027
5.204	13.962
6.201	13.705
7.1981	13.989
8.1952	14.011
9.1923	13.959
10.189	13.884
11.186	13.841
12.184	13.884
13.181	13.996
14.178	14.179
15.175	14.463
16.172	14.851
17.169	15.277
18.166	15.617
19.163	16.106
20.16	16.221
21.157	16.09
22.154	15.806
23.151	15.361
24.149	14.775
25.146	14.156
26.143	13.492
27.14	12.104
28.137	11.347
29.134	10.492
30.131	9.5814
31.128	8.7413
32.125	8.0097
33.122	7.443
34.119	7.0287
35.116	6.7487
36.113	6.7181
37.111	6.7509
38.108	6.8454
39.105	7.0366
40.102	7.3218
41.099	7.7395
42.096	8.2849
43.093	9.1021
44.09	10.108
45.087	11.404
46.084	12.922
47.081	14.613
48.078	16.673
49.076	18.895
50.073	21.543
51.07	24.992
52.067	28.018
53.064	30.983
54.061	34.363
55.058	37.652
56.055	41.241
57.052	44.498
58.049	47.479
59.046	50.225
60.043	52.725
61.041	54.853
62.038	56.826
63.035	58.486
64.032	59.684
65.029	60.631
66.026	61.235
67.023	61.505
68.02	61.453
69.017	61.15
70.014	60.521
71.011	59.585
72.008	58.402
73.006	56.89
74.003	54.586
75	52.693
75.997	50.197
76.994	47.292
77.991	44.21
78.988	41.056
79.985	37.908
80.982	33.068
81.979	29.676
82.976	26.302
83.973	22.632
84.97	20.144
85.968	17.084
86.965	14.489
87.962	12.321
88.959	10.891
89.956	9.578
90.953	8.54
91.95	7.9234
92.947	7.4485
93.944	7.1502
94.941	7.0297
95.938	7.1062
96.935	7.2579
97.933	7.4644
98.93	7.5413
99.927	7.8963

## Sheet: Sheet6
0.21855	15.181
1.2153	14.849
2.2121	14.96
3.2089	15.108
4.2057	15.303
5.2025	15.472
6.1993	15.719
7.196	15.969
8.1928	16.099
9.1896	16.173
10.186	16.226
11.183	16.226
12.18	16.252
13.177	16.27
14.174	16.312
15.17	16.34
16.167	16.339
17.164	16.283
18.161	16.163
19.157	16.002
20.154	15.718
21.151	15.433
22.148	15.065
23.145	14.661
24.141	14.172
25.138	13.664
26.135	13.133
27.132	12.549
28.129	11.98
29.125	11.36
30.122	10.828
31.119	10.347
32.116	9.935
33.112	9.6265
34.109	9.2875
35.106	9.0721
36.103	9.0363
37.1	9.0847
38.096	9.1341
39.093	9.2971
40.09	9.5964
41.087	10.039
42.084	10.636
43.08	11.389
44.077	12.321
45.074	13.47
46.071	14.722
47.067	16.213
48.064	17.921
49.061	20.077
50.058	22.255
51.055	23.795
52.051	26.856
53.048	29.663
54.045	32.554
55.042	36.022
56.039	38.229
57.035	41.627
58.032	44.455
59.029	47.082
60.026	49.495
61.022	51.614
62.019	53.527
63.016	55.284
64.013	56.603
65.01	57.598
66.006	58.222
67.003	58.534
68	58.428
68.997	58.048
69.994	57.32
70.99	56.359
71.987	55.195
72.984	54.089
73.981	52.432
74.977	50.776
75.974	48.494
76.971	45.664
77.968	42.958
78.965	40.015
79.961	37.089
80.958	33.915
81.955	30.743
82.952	27.752
83.948	24.716
84.945	21.776
85.942	18.761
86.939	16.542
87.936	14.432
88.932	13.044
89.929	11.794
90.926	10.841
91.923	10.164
92.92	9.6944
93.916	9.3492
94.913	9.2195
95.91	9.1979
96.907	9.2948
97.903	9.442
98.9	9.5081
99.897	8.5619
