# Supplementary material for: Gait assessment using a 2D video-based motion analysis app in healthy subjects and subjects with lower limb amputation – A pilot study
Source: PLoS One. 2025 May 30;20(5):e0324499. doi: 10.1371/journal.pone.0324499 (PMC12124523; doi:10.1371/journal.pone.0324499)
Supplement: S1 Table — Raw data of all trials (M##) of the healthy subjects (0##) from the gait analysis recorded with the Orthelligent App (OV) and with the Qualisys system (Qual). (ZIP) [file pone.0324499.s001.zip › Subjects_healty_all_trials/005_Qual_M1.xlsx]

## Sheet: Tabelle1
	D:\Qualisys\2024_Orthelligent\Data\P005\Laufband1ms0001,c3d	D:\Qualisys\2024_Orthelligent\Data\P005\Laufband1ms0001,c3d	D:\Qualisys\2024_Orthelligent\Data\P005\Laufband1ms0001,c3d	D:\Qualisys\2024_Orthelligent\Data\P005\Laufband1ms0001,c3d	D:\Qualisys\2024_Orthelligent\Data\P005\Laufband1ms0001,c3d	D:\Qualisys\2024_Orthelligent\Data\P005\Laufband1ms0001,c3d	D:\Qualisys\2024_Orthelligent\Data\P005\Laufband1ms0001,c3d	D:\Qualisys\2024_Orthelligent\Data\P005\Laufband1ms0001,c3d	D:\Qualisys\2024_Orthelligent\Data\P005\Laufband1ms0001,c3d	D:\Qualisys\2024_Orthelligent\Data\P005\Laufband1ms0001,c3d	D:\Qualisys\2024_Orthelligent\Data\P005\Laufband1ms0001,c3d	D:\Qualisys\2024_Orthelligent\Data\P005\Laufband1ms0001,c3d	D:\Qualisys\2024_Orthelligent\Data\P005\Laufband1ms0001,c3d	D:\Qualisys\2024_Orthelligent\Data\P005\Laufband1ms0001,c3d	D:\Qualisys\2024_Orthelligent\Data\P005\Laufband1ms0001,c3d	D:\Qualisys\2024_Orthelligent\Data\P005\Laufband1ms0001,c3d	D:\Qualisys\2024_Orthelligent\Data\P005\Laufband1ms0001,c3d	D:\Qualisys\2024_Orthelligent\Data\P005\Laufband1ms0001,c3d	D:\Qualisys\2024_Orthelligent\Data\P005\Laufband1ms0001,c3d	D:\Qualisys\2024_Orthelligent\Data\P005\Laufband1ms0001,c3d	D:\Qualisys\2024_Orthelligent\Data\P005\Laufband1ms0001,c3d	D:\Qualisys\2024_Orthelligent\Data\P005\Laufband1ms0001,c3d	D:\Qualisys\2024_Orthelligent\Data\P005\Laufband1ms0001,c3d	D:\Qualisys\2024_Orthelligent\Data\P005\Laufband1ms0001,c3d	D:\Qualisys\2024_Orthelligent\Data\P005\Laufband1ms0001,c3d	D:\Qualisys\2024_Orthelligent\Data\P005\Laufband1ms0001,c3d	D:\Qualisys\2024_Orthelligent\Data\P005\Laufband1ms0001,c3d	D:\Qualisys\2024_Orthelligent\Data\P005\Laufband1ms0001,c3d	D:\Qualisys\2024_Orthelligent\Data\P005\Laufband1ms0001,c3d	D:\Qualisys\2024_Orthelligent\Data\P005\Laufband1ms0001,c3d	D:\Qualisys\2024_Orthelligent\Data\P005\Laufband1ms0001,c3d	D:\Qualisys\2024_Orthelligent\Data\P005\Laufband1ms0001,c3d	D:\Qualisys\2024_Orthelligent\Data\P005\Laufband1ms0001,c3d	D:\Qualisys\2024_Orthelligent\Data\P005\Laufband1ms0001,c3d	D:\Qualisys\2024_Orthelligent\Data\P005\Laufband1ms0001,c3d	D:\Qualisys\2024_Orthelligent\Data\P005\Laufband1ms0001,c3d	D:\Qualisys\2024_Orthelligent\Data\P005\Laufband1ms0001,c3d
	Left Ankle Mean Angle	Left Ankle Mean Angle	Left Knee Mean Angle	Left Knee Mean Angle	Left Hip Mean Angle	Left Hip Mean Angle	Right Ankle Mean Angle	Right Ankle Mean Angle	Right Knee Mean Angle	Right Knee Mean Angle	Right Hip Mean Angle	Right Hip Mean Angle	Speed	Left_Strides_Per_Minute_Count	Left_Strides_Per_Minute_Mean	Left_Strides_Per_Minute_StdDev	Right_Strides_Per_Minute_Count	Right_Strides_Per_Minute_Mean	Right_Strides_Per_Minute_StdDev	Left_Stride_Length_Count	Left_Stride_Length_Mean	Left_Stride_Length_StdDev	Right_Stride_Length_Count	Right_Stride_Length_Mean	Right_Stride_Length_StdDev	Left_Cycle_Time_Count	Left_Cycle_Time_Mean	Left_Cycle_Time_StdDev	Right_Cycle_Time_Count	Right_Cycle_Time_Mean	Right_Cycle_Time_StdDev	Left_Stance_Time_Count	Left_Stance_Time_Mean	Left_Stance_Time_StdDev	Right_Stance_Time_Count	Right_Stance_Time_Mean	Right_Stance_Time_StdDev
	P2D	P2D	P2D	P2D	P2D	P2D	P2D	P2D	P2D	P2D	P2D	P2D	METRIC	METRIC	METRIC	METRIC	METRIC	METRIC	METRIC	METRIC	METRIC	METRIC	METRIC	METRIC	METRIC	METRIC	METRIC	METRIC	METRIC	METRIC	METRIC	METRIC	METRIC	METRIC	METRIC	METRIC	METRIC
	ORIGINAL	ORIGINAL	ORIGINAL	ORIGINAL	ORIGINAL	ORIGINAL	ORIGINAL	ORIGINAL	ORIGINAL	ORIGINAL	ORIGINAL	ORIGINAL	TEMPORAL_DISTANCE	TEMPORAL_DISTANCE	TEMPORAL_DISTANCE	TEMPORAL_DISTANCE	TEMPORAL_DISTANCE	TEMPORAL_DISTANCE	TEMPORAL_DISTANCE	TEMPORAL_DISTANCE	TEMPORAL_DISTANCE	TEMPORAL_DISTANCE	TEMPORAL_DISTANCE	TEMPORAL_DISTANCE	TEMPORAL_DISTANCE	TEMPORAL_DISTANCE	TEMPORAL_DISTANCE	TEMPORAL_DISTANCE	TEMPORAL_DISTANCE	TEMPORAL_DISTANCE	TEMPORAL_DISTANCE	TEMPORAL_DISTANCE	TEMPORAL_DISTANCE	TEMPORAL_DISTANCE	TEMPORAL_DISTANCE	TEMPORAL_DISTANCE	TEMPORAL_DISTANCE
ITEM	X	Y	X	Y	X	Y	X	Y	X	Y	X	Y	X	X	X	X	X	X	X	X	X	X	X	X	X	X	X	X	X	X	X	X	X	X	X	X	X
1	1	2.20214	1	-4.72856	1	41.9297	1	4.59111	1	-7.31523	1	41.9885	1.00005	26	50.0212	0.51577	26	50.0459	0.54865	26	1.19994	0.02353	26	1.19884	0.02277	26	1.19962	0.0124	26	1.19904	0.01319	27	0.80963	0.012	26	0.81769	0.01387
2	2	2.09371	2	-4.80742	2	41.8758	2	4.37153	2	-7.19205	2	41.8035
3	3	1.77347	3	-5.16392	3	41.6497	3	3.95148	3	-7.28128	3	41.4581
4	4	1.15512	4	-5.70619	4	41.263	4	3.26594	4	-7.52993	4	40.9751
5	5	0.17839	5	-6.33239	5	40.7462	5	2.26499	5	-7.87908	5	40.386
6	6	-1.14922	6	-6.94241	6	40.1481	6	0.94077	6	-8.25617	6	39.7294
7	7	-2.69104	7	-7.48539	7	39.5339	7	-0.60389	7	-8.61626	7	39.0551
8	8	-4.16973	8	-8.01392	8	38.9754	8	-2.10186	8	-9.00711	8	38.4245
9	9	-5.25764	9	-8.665	9	38.5299	9	-3.18834	9	-9.57134	9	37.8979
10	10	-5.73407	10	-9.55608	10	38.2142	10	-3.59468	10	-10.442	10	37.5088
11	11	-5.58868	11	-10.688	11	37.9834	11	-3.31436	11	-11.6208	11	37.232
12	12	-4.9831	12	-11.932	12	37.7351	12	-2.56942	12	-12.9476	12	36.9705
13	13	-4.13499	13	-13.0968	13	37.3495	13	-1.63179	13	-14.1745	13	36.5844
14	14	-3.224	14	-14.015	14	36.7422	14	-0.69899	14	-15.0767	14	35.9524
15	15	-2.36075	15	-14.5898	15	35.8927	15	0.11956	15	-15.5241	15	35.0235
16	16	-1.59856	16	-14.8027	16	34.8421	16	0.78169	16	-15.5033	16	33.8298
17	17	-0.94851	17	-14.7035	17	33.6743	17	1.30336	17	-15.1111	17	32.47
18	18	-0.38498	18	-14.3902	18	32.4907	18	1.74925	18	-14.5209	18	31.078
19	19	0.13643	19	-13.975	19	31.3804	19	2.20197	19	-13.9239	19	29.7846
20	20	0.65145	20	-13.5468	20	30.3943	20	2.72305	20	-13.4619	20	28.6801
21	21	1.17366	21	-13.1489	21	29.5342	21	3.33027	21	-13.1834	21	27.7885
22	22	1.697	22	-12.7797	22	28.7597	22	3.99678	22	-13.0395	22	27.067
23	23	2.20544	23	-12.4062	23	28.0037	23	4.66714	23	-12.9206	23	26.4298
24	24	2.68223	24	-11.9822	24	27.1922	24	5.28221	24	-12.7114	24	25.7844
25	25	3.11653	25	-11.4704	25	26.2665	25	5.80049	25	-12.3377	25	25.0617
26	26	3.50712	26	-10.8604	26	25.1993	26	6.20987	26	-11.7892	26	24.2294
27	27	3.86173	27	-10.1725	27	23.9978	27	6.52844	27	-11.1163	27	23.2899
28	28	4.19315	28	-9.44836	28	22.6949	28	6.79338	28	-10.4008	28	22.2669
29	29	4.51415	29	-8.73204	29	21.3352	29	7.0444	29	-9.71862	29	21.188
30	30	4.83304	30	-8.05271	30	19.9607	30	7.31124	30	-9.11346	30	20.0742
31	31	5.15379	31	-7.42064	31	18.604	31	7.60902	31	-8.59463	31	18.9407
32	32	5.4791	32	-6.83485	32	17.2895	32	7.93923	32	-8.14999	32	17.802
33	33	5.8118	33	-6.29376	33	16.0371	33	8.29422	33	-7.76111	33	16.6759
34	34	6.15578	34	-5.80177	34	14.8645	34	8.66296	34	-7.41248	34	15.583
35	35	6.51712	35	-5.36917	35	13.7861	35	9.0365	35	-7.09497	35	14.5432
36	36	6.9025	36	-5.00689	36	12.81	36	9.4106	36	-6.80618	36	13.573
37	37	7.31558	37	-4.72058	37	11.9359	37	9.78491	37	-6.54899	37	12.6822
38	38	7.75556	38	-4.50754	38	11.1547	38	10.1611	38	-6.32911	38	11.8724
39	39	8.21755	39	-4.35742	39	10.4496	39	10.5411	39	-6.15151	39	11.1369
40	40	8.69378	40	-4.2558	40	9.79835	40	10.925	40	-6.01611	40	10.4606
41	41	9.17608	41	-4.18882	41	9.17573	41	11.3103	41	-5.91688	41	9.82231
42	42	9.6584	42	-4.14742	42	8.55639	42	11.693	42	-5.84531	42	9.20064
43	43	10.1377	43	-4.12984	43	7.91824	43	12.0694	43	-5.795	43	8.57779
44	44	10.613	44	-4.14185	44	7.24684	44	12.4367	44	-5.76473	44	7.942
45	45	11.0837	45	-4.19464	45	6.538	45	12.7924	45	-5.75934	45	7.2882
46	46	11.5479	46	-4.30125	46	5.79822	46	13.1337	46	-5.78844	46	6.61686
47	47	12.0011	47	-4.47378	47	5.0436	47	13.4566	47	-5.86459	47	5.93266
48	48	12.4363	48	-4.72172	48	4.29666	48	13.7566	48	-6.0013	48	5.24341
49	49	12.8451	49	-5.05113	49	3.58141	49	14.0296	49	-6.21156	49	4.55942
50	50	13.2179	50	-5.46564	50	2.91898	50	14.2714	50	-6.50725	50	3.89324
51	51	13.5452	51	-5.96886	51	2.32551	51	14.4779	51	-6.89862	51	3.25842
52	52	13.817	52	-6.56587	52	1.81143	52	14.6431	52	-7.39451	52	2.66847
53	53	14.0205	53	-7.26378	53	1.3814	53	14.7577	53	-8.00329	53	2.1369
54	54	14.1379	54	-8.0725	54	1.03586	54	14.8063	54	-8.73384	54	1.67731
55	55	14.1451	55	-9.00611	55	0.77404	55	14.7653	55	-9.59604	55	1.30364
56	56	14.0119	56	-10.0847	56	0.59834	56	14.6027	56	-10.6016	56	1.03052
57	57	13.703	57	-11.3365	57	0.51816	57	14.2797	57	-11.766	57	0.87401
58	58	13.1787	58	-12.7984	58	0.55038	58	13.7509	58	-13.1108	58	0.85102
59	59	12.3914	59	-14.5122	59	0.71693	59	12.9598	59	-14.662	59	0.97632
60	60	11.2851	60	-16.5167	60	1.0412	60	11.8311	60	-16.4457	60	1.25908
61	61	9.79407	61	-18.8347	61	1.54363	61	10.2661	61	-18.4809	61	1.70222
62	62	7.83918	62	-21.4555	62	2.23457	62	8.14515	62	-20.7717	62	2.30469
63	63	5.34471	63	-24.3266	63	3.108	63	5.34447	63	-23.2981	63	3.06314
64	64	2.29898	64	-27.3645	64	4.14249	64	1.79379	64	-26.0195	64	3.97321
65	65	-1.15226	65	-30.4794	65	5.31161	65	-2.42216	65	-28.8917	65	5.03344
66	66	-4.64059	66	-33.5996	66	6.59789	66	-6.98178	66	-31.8861	66	6.25011
67	67	-7.60655	67	-36.6867	67	8.00232	67	-11.354	67	-34.9919	67	7.63853
68	68	-9.46171	68	-39.7329	68	9.54419	68	-14.9456	68	-38.2	68	9.21826
69	69	-9.82247	69	-42.7366	69	11.252	69	-17.2668	69	-41.481	69	11.0036
70	70	-8.69747	70	-45.6741	70	13.1503	70	-18.0369	70	-44.7705	70	12.994
71	71	-6.53694	71	-48.4895	71	15.2493	71	-17.2568	71	-47.9723	71	15.1699
72	72	-4.07361	72	-51.1075	72	17.5366	72	-15.2339	72	-50.9733	72	17.4908
73	73	-1.96745	73	-53.4504	73	19.9698	73	-12.4807	73	-53.6626	73	19.8964
74	74	-0.49625	74	-55.4479	74	22.4756	74	-9.49672	74	-55.9479	74	22.309
75	75	0.44171	75	-57.0362	75	24.9579	75	-6.60177	75	-57.7653	75	24.6442
76	76	1.09666	76	-58.1577	76	27.312	76	-3.9406	76	-59.0789	76	26.8251
77	77	1.67807	77	-58.7665	77	29.4434	77	-1.57333	77	-59.8757	77	28.7953
78	78	2.30324	78	-58.8381	78	31.2849	78	0.47669	78	-60.16	78	30.5244
79	79	3.02239	79	-58.376	79	32.8071	79	2.21948	79	-59.9521	79	32.0098
80	80	3.84843	80	-57.4117	80	34.0201	80	3.68765	80	-59.2864	80	33.273
81	81	4.76658	81	-55.9977	81	34.9667	81	4.91617	81	-58.2045	81	34.3509
82	82	5.73052	82	-54.1967	82	35.7088	82	5.93377	82	-56.7495	82	35.2864
83	83	6.66147	83	-52.0712	83	36.3127	83	6.76484	83	-54.9602	83	36.1187
84	84	7.46105	84	-49.6748	84	36.8348	84	7.42838	84	-52.8673	84	36.8769
85	85	8.03078	85	-47.0472	85	37.3152	85	7.92998	85	-50.4933	85	37.5781
86	86	8.2918	86	-44.2162	86	37.7748	86	8.25609	86	-47.854	86	38.2282
87	87	8.20837	87	-41.2013	87	38.2171	87	8.38372	87	-44.9636	87	38.8244
88	88	7.80229	88	-38.021	88	38.6332	88	8.30266	88	-41.8401	88	39.3594
89	89	7.14813	89	-34.6969	89	39.0083	89	8.03251	89	-38.5092	89	39.824
90	90	6.34658	90	-31.2583	90	39.3295	90	7.62273	90	-35.0069	90	40.2097
91	91	5.49336	91	-27.745	91	39.5921	91	7.13851	91	-31.3813	91	40.5113
92	92	4.66543	92	-24.2105	92	39.8042	92	6.64073	92	-27.6971	92	40.731
93	93	3.91801	93	-20.7232	93	39.9858	93	6.17092	93	-24.0374	93	40.8827
94	94	3.28418	94	-17.3641	94	40.1657	94	5.7504	94	-20.503	94	40.9941
95	95	2.78211	95	-14.2265	95	40.3741	95	5.38954	95	-17.207	95	41.1027
96	96	2.42296	96	-11.4146	96	40.6328	96	5.09945	96	-14.2682	96	41.2444
97	97	2.2096	97	-9.03544	97	40.9443	97	4.89389	97	-11.7998	97	41.4359
98	98	2.12808	98	-7.17696	98	41.285	98	4.77648	98	-9.88572	98	41.6602
99	99	2.14078	99	-5.87895	99	41.6062	99	4.72514	99	-8.54803	99	41.8673
100	100	2.18805	100	-5.11764	100	41.8477	100	4.68894	100	-7.73109	100	41.9917
101	101	2.19532	101	-4.81785	101	41.9564	101	4.59822	101	-7.32307	101	41.979
