# Supplementary material for: Gait assessment using a 2D video-based motion analysis app in healthy subjects and subjects with lower limb amputation – A pilot study
Source: PLoS One. 2025 May 30;20(5):e0324499. doi: 10.1371/journal.pone.0324499 (PMC12124523; doi:10.1371/journal.pone.0324499)
Supplement: S1 Table — Raw data of all trials (M##) of the healthy subjects (0##) from the gait analysis recorded with the Orthelligent App (OV) and with the Qualisys system (Qual). (ZIP) [file pone.0324499.s001.zip › Subjects_healty_all_trials/005_Qual_M14.xlsx]

## Sheet: Tabelle1
	D:\Qualisys\2024_Orthelligent\Data\P005\Laufband1,4ms0001,c3d	D:\Qualisys\2024_Orthelligent\Data\P005\Laufband1,4ms0001,c3d	D:\Qualisys\2024_Orthelligent\Data\P005\Laufband1,4ms0001,c3d	D:\Qualisys\2024_Orthelligent\Data\P005\Laufband1,4ms0001,c3d	D:\Qualisys\2024_Orthelligent\Data\P005\Laufband1,4ms0001,c3d	D:\Qualisys\2024_Orthelligent\Data\P005\Laufband1,4ms0001,c3d	D:\Qualisys\2024_Orthelligent\Data\P005\Laufband1,4ms0001,c3d	D:\Qualisys\2024_Orthelligent\Data\P005\Laufband1,4ms0001,c3d	D:\Qualisys\2024_Orthelligent\Data\P005\Laufband1,4ms0001,c3d	D:\Qualisys\2024_Orthelligent\Data\P005\Laufband1,4ms0001,c3d	D:\Qualisys\2024_Orthelligent\Data\P005\Laufband1,4ms0001,c3d	D:\Qualisys\2024_Orthelligent\Data\P005\Laufband1,4ms0001,c3d	D:\Qualisys\2024_Orthelligent\Data\P005\Laufband1,4ms0001,c3d	D:\Qualisys\2024_Orthelligent\Data\P005\Laufband1,4ms0001,c3d	D:\Qualisys\2024_Orthelligent\Data\P005\Laufband1,4ms0001,c3d	D:\Qualisys\2024_Orthelligent\Data\P005\Laufband1,4ms0001,c3d	D:\Qualisys\2024_Orthelligent\Data\P005\Laufband1,4ms0001,c3d	D:\Qualisys\2024_Orthelligent\Data\P005\Laufband1,4ms0001,c3d	D:\Qualisys\2024_Orthelligent\Data\P005\Laufband1,4ms0001,c3d	D:\Qualisys\2024_Orthelligent\Data\P005\Laufband1,4ms0001,c3d	D:\Qualisys\2024_Orthelligent\Data\P005\Laufband1,4ms0001,c3d	D:\Qualisys\2024_Orthelligent\Data\P005\Laufband1,4ms0001,c3d	D:\Qualisys\2024_Orthelligent\Data\P005\Laufband1,4ms0001,c3d	D:\Qualisys\2024_Orthelligent\Data\P005\Laufband1,4ms0001,c3d	D:\Qualisys\2024_Orthelligent\Data\P005\Laufband1,4ms0001,c3d	D:\Qualisys\2024_Orthelligent\Data\P005\Laufband1,4ms0001,c3d	D:\Qualisys\2024_Orthelligent\Data\P005\Laufband1,4ms0001,c3d	D:\Qualisys\2024_Orthelligent\Data\P005\Laufband1,4ms0001,c3d	D:\Qualisys\2024_Orthelligent\Data\P005\Laufband1,4ms0001,c3d	D:\Qualisys\2024_Orthelligent\Data\P005\Laufband1,4ms0001,c3d	D:\Qualisys\2024_Orthelligent\Data\P005\Laufband1,4ms0001,c3d	D:\Qualisys\2024_Orthelligent\Data\P005\Laufband1,4ms0001,c3d	D:\Qualisys\2024_Orthelligent\Data\P005\Laufband1,4ms0001,c3d	D:\Qualisys\2024_Orthelligent\Data\P005\Laufband1,4ms0001,c3d	D:\Qualisys\2024_Orthelligent\Data\P005\Laufband1,4ms0001,c3d	D:\Qualisys\2024_Orthelligent\Data\P005\Laufband1,4ms0001,c3d	D:\Qualisys\2024_Orthelligent\Data\P005\Laufband1,4ms0001,c3d
	Left Ankle Mean Angle	Left Ankle Mean Angle	Left Knee Mean Angle	Left Knee Mean Angle	Left Hip Mean Angle	Left Hip Mean Angle	Right Ankle Mean Angle	Right Ankle Mean Angle	Right Knee Mean Angle	Right Knee Mean Angle	Right Hip Mean Angle	Right Hip Mean Angle	Speed	Left_Strides_Per_Minute_Count	Left_Strides_Per_Minute_Mean	Left_Strides_Per_Minute_StdDev	Right_Strides_Per_Minute_Count	Right_Strides_Per_Minute_Mean	Right_Strides_Per_Minute_StdDev	Left_Stride_Length_Count	Left_Stride_Length_Mean	Left_Stride_Length_StdDev	Right_Stride_Length_Count	Right_Stride_Length_Mean	Right_Stride_Length_StdDev	Left_Cycle_Time_Count	Left_Cycle_Time_Mean	Left_Cycle_Time_StdDev	Right_Cycle_Time_Count	Right_Cycle_Time_Mean	Right_Cycle_Time_StdDev	Left_Stance_Time_Count	Left_Stance_Time_Mean	Left_Stance_Time_StdDev	Right_Stance_Time_Count	Right_Stance_Time_Mean	Right_Stance_Time_StdDev
	P2D	P2D	P2D	P2D	P2D	P2D	P2D	P2D	P2D	P2D	P2D	P2D	METRIC	METRIC	METRIC	METRIC	METRIC	METRIC	METRIC	METRIC	METRIC	METRIC	METRIC	METRIC	METRIC	METRIC	METRIC	METRIC	METRIC	METRIC	METRIC	METRIC	METRIC	METRIC	METRIC	METRIC	METRIC
	ORIGINAL	ORIGINAL	ORIGINAL	ORIGINAL	ORIGINAL	ORIGINAL	ORIGINAL	ORIGINAL	ORIGINAL	ORIGINAL	ORIGINAL	ORIGINAL	TEMPORAL_DISTANCE	TEMPORAL_DISTANCE	TEMPORAL_DISTANCE	TEMPORAL_DISTANCE	TEMPORAL_DISTANCE	TEMPORAL_DISTANCE	TEMPORAL_DISTANCE	TEMPORAL_DISTANCE	TEMPORAL_DISTANCE	TEMPORAL_DISTANCE	TEMPORAL_DISTANCE	TEMPORAL_DISTANCE	TEMPORAL_DISTANCE	TEMPORAL_DISTANCE	TEMPORAL_DISTANCE	TEMPORAL_DISTANCE	TEMPORAL_DISTANCE	TEMPORAL_DISTANCE	TEMPORAL_DISTANCE	TEMPORAL_DISTANCE	TEMPORAL_DISTANCE	TEMPORAL_DISTANCE	TEMPORAL_DISTANCE	TEMPORAL_DISTANCE	TEMPORAL_DISTANCE
ITEM	X	Y	X	Y	X	Y	X	Y	X	Y	X	Y	X	X	X	X	X	X	X	X	X	X	X	X	X	X	X	X	X	X	X	X	X	X	X	X	X
1	1	2.17446	1	-3.95881	1	43.755	1	4.5254	1	-5.73133	1	44.3918	1.40048	30	58.2001	0.50187	29	58.2062	0.38629	30	1.44369	0.01916	29	1.44391	0.01882	30	1.031	0.00885	29	1.03086	0.00682	30	0.678	0.00805	30	0.67933	0.00807
2	2	2.14876	2	-4.59716	2	44.1711	2	4.36618	2	-6.31046	2	44.6871
3	3	1.841	3	-5.46846	3	44.3466	3	3.93826	3	-7.03858	3	44.7321
4	4	1.16963	4	-6.45495	4	44.2641	4	3.1876	4	-7.83026	4	44.5247
5	5	0.10857	5	-7.4589	5	43.9378	5	2.10046	5	-8.62936	5	44.0941
6	6	-1.28355	6	-8.4105	6	43.4139	6	0.72237	6	-9.39569	6	43.4908
7	7	-2.83782	7	-9.29296	7	42.7719	7	-0.80829	7	-10.1257	7	42.7878
8	8	-4.28766	8	-10.1687	8	42.1158	8	-2.2413	8	-10.8889	8	42.0795
9	9	-5.34224	9	-11.1615	9	41.5481	9	-3.2664	9	-11.8231	9	41.4621
10	10	-5.79751	10	-12.3816	10	41.1337	10	-3.64542	10	-13.0567	10	40.9986
11	11	-5.615	11	-13.8475	11	40.8728	11	-3.33885	11	-14.6115	11	40.6871
12	12	-4.90656	12	-15.4629	12	40.6971	12	-2.50626	12	-16.3659	12	40.4554
13	13	-3.85886	13	-17.0569	13	40.4934	13	-1.38492	13	-18.1073	13	40.1861
14	14	-2.65654	14	-18.4503	14	40.1458	14	-0.17228	14	-19.6212	14	39.7615
15	15	-1.4407	15	-19.5068	15	39.574	15	1.00853	15	-20.7501	15	39.1011
16	16	-0.30477	16	-20.1541	16	38.7505	16	2.08708	16	-21.4103	16	38.1768
17	17	0.69638	17	-20.3822	17	37.6983	17	3.02507	17	-21.5897	17	37.0126
18	18	1.5438	18	-20.238	18	36.4775	18	3.81641	18	-21.3468	18	35.6771
19	19	2.25497	19	-19.815	19	35.1692	19	4.49139	19	-20.8029	19	34.2691
20	20	2.874	20	-19.2337	20	33.8584	20	5.10577	20	-20.1156	20	32.8961
21	21	3.45107	21	-18.6118	21	32.6162	21	5.71667	21	-19.4371	21	31.6466
22	22	4.02277	22	-18.0327	22	31.4821	22	6.36123	22	-18.8715	22	30.5666
23	23	4.60154	23	-17.5259	23	30.4526	23	7.04491	23	-18.4485	23	29.6475
24	24	5.17625	24	-17.067	24	29.4837	24	7.74021	24	-18.1227	24	28.8302
25	25	5.72246	25	-16.5976	25	28.5056	25	8.39682	25	-17.799	25	28.0249
26	26	6.21469	26	-16.0518	26	27.4445	26	8.96074	26	-17.3725	26	27.1371
27	27	6.63493	27	-15.3808	27	26.2444	27	9.39339	27	-16.7642	27	26.0913
28	28	6.978	28	-14.5673	28	24.88	28	9.68301	28	-15.9439	28	24.8482
29	29	7.25395	29	-13.6297	29	23.3608	29	9.84685	29	-14.9381	29	23.4118
30	30	7.48551	30	-12.6159	30	21.7259	30	9.92508	30	-13.8193	30	21.8259
31	31	7.70035	31	-11.5877	31	20.0312	31	9.96805	31	-12.6822	31	20.1593
32	32	7.92294	32	-10.6013	32	18.3351	32	10.0223	32	-11.6129	32	18.486
33	33	8.16902	33	-9.69371	33	16.6865	33	10.1206	33	-10.6683	33	16.8677
34	34	8.44449	34	-8.87846	34	15.1183	34	10.278	34	-9.86846	34	15.3446
35	35	8.74707	35	-8.14993	35	13.6472	35	10.4927	35	-9.20319	35	13.9346
36	36	9.0694	36	-7.49275	36	12.2761	36	10.7512	36	-8.64521	36	12.637
37	37	9.40322	37	-6.89174	37	10.9998	37	11.0352	37	-8.16434	37	11.4409
38	38	9.74246	38	-6.33839	38	9.80883	38	11.3288	38	-7.73802	38	10.332
39	39	10.0845	39	-5.83298	39	8.69234	39	11.6217	39	-7.35607	39	9.29614
40	40	10.4295	40	-5.38336	40	7.64009	40	11.9097	40	-7.02041	40	8.32178
41	41	10.7781	41	-5.00133	41	6.64279	41	12.1921	41	-6.74116	41	7.39948
42	42	11.1288	42	-4.69859	42	5.69162	42	12.4679	42	-6.53087	42	6.52113
43	43	11.4769	43	-4.48354	43	4.77766	43	12.7319	43	-6.39872	43	5.67875
44	44	11.8134	44	-4.36056	44	3.89227	44	12.9741	44	-6.34764	44	4.86395
45	45	12.1276	45	-4.33166	45	3.02903	45	13.1813	45	-6.37514	45	4.06854
46	46	12.4083	46	-4.3998	46	2.18621	46	13.3401	46	-6.47737	46	3.28661
47	47	12.6465	47	-4.57143	47	1.36831	47	13.4403	47	-6.65356	47	2.51649
48	48	12.8355	48	-4.85679	48	0.5853	48	13.4761	48	-6.90887	48	1.76159
49	49	12.9695	49	-5.26832	49	-0.15002	49	13.4459	49	-7.2548	49	1.02979
50	50	13.04	50	-5.8188	50	-0.82492	50	13.3484	50	-7.70755	50	0.33196
51	51	13.0341	51	-6.52032	51	-1.42841	51	13.1791	51	-8.28516	51	-0.31984
52	52	12.9324	52	-7.38496	52	-1.95077	52	12.9268	52	-9.0045	52	-0.91349
53	53	12.7086	53	-8.42604	53	-2.38183	53	12.571	53	-9.87954	53	-1.43674
54	54	12.3283	54	-9.65892	54	-2.70898	54	12.0803	54	-10.9209	54	-1.87579
55	55	11.7474	55	-11.1006	55	-2.91586	55	11.4116	55	-12.1368	55	-2.2136
56	56	10.9108	56	-12.7676	56	-2.9824	56	10.5087	56	-13.5342	56	-2.42878
57	57	9.75132	57	-14.6731	57	-2.88667	57	9.30172	57	-15.1208	57	-2.49572
58	58	8.1906	58	-16.8242	58	-2.60907	58	7.70579	58	-16.9054	58	-2.38716
59	59	6.14373	59	-19.2181	59	-2.13854	59	5.62314	59	-18.8969	59	-2.07979
60	60	3.53472	60	-21.8376	60	-1.47772	60	2.95249	60	-21.0971	60	-1.56121
61	61	0.33803	61	-24.6472	61	-0.64405	61	-0.37902	61	-23.4951	61	-0.83407
62	62	-3.35034	62	-27.5961	62	0.3342	62	-4.35208	62	-26.0671	62	0.08591
63	63	-7.24842	63	-30.6265	63	1.42718	63	-8.78199	63	-28.7843	63	1.17774
64	64	-10.887	64	-33.6875	64	2.61566	64	-13.2854	64	-31.6214	64	2.42527
65	65	-13.7066	65	-36.7482	65	3.90046	65	-17.3274	65	-34.564	65	3.8241
66	66	-15.2211	66	-39.7992	66	5.30383	66	-20.3418	66	-37.605	66	5.38143
67	67	-15.159	67	-42.8379	67	6.86193	67	-21.8718	67	-40.7302	67	7.10934
68	68	-13.5542	68	-45.8469	68	8.61259	68	-21.6991	68	-43.9017	68	9.01618
69	69	-10.7952	69	-48.7857	69	10.5847	69	-19.9348	69	-47.0499	69	11.1006
70	70	-7.57783	70	-51.5982	70	12.7909	70	-17.0183	70	-50.082	70	13.3496
71	71	-4.65656	71	-54.2266	71	15.2214	71	-13.5676	71	-52.8987	71	15.7372
72	72	-2.49325	72	-56.6152	72	17.8378	72	-10.126	72	-55.4121	72	18.2233
73	73	-1.12271	73	-58.7064	73	20.5738	73	-6.99441	73	-57.5575	73	20.7551
74	74	-0.31157	74	-60.4389	74	23.34	74	-4.26084	74	-59.2927	74	23.271
75	75	0.21538	75	-61.7506	75	26.0349	75	-1.92972	75	-60.5905	75	25.7095
76	76	0.65544	76	-62.5875	76	28.5591	76	0.00394	76	-61.4315	76	28.0146
77	77	1.11738	77	-62.9132	77	30.8299	77	1.55659	77	-61.8046	77	30.1403
78	78	1.65404	78	-62.7152	78	32.7924	78	2.77147	78	-61.7083	78	32.052
79	79	2.28902	79	-62.0046	79	34.4238	79	3.71625	79	-61.1535	79	33.7288
80	80	3.02707	80	-60.8116	80	35.7327	80	4.46775	80	-60.1626	80	35.165
81	81	3.85526	81	-59.1776	81	36.7531	81	5.09628	81	-58.7658	81	36.3697
82	82	4.74095	82	-57.1465	82	37.5354	82	5.65522	82	-56.9946	82	37.3628
83	83	5.63115	83	-54.7582	83	38.1355	83	6.17566	83	-54.8767	83	38.1719
84	84	6.45779	84	-52.0448	84	38.6052	84	6.66317	84	-52.4325	84	38.8274
85	85	7.14728	85	-49.0316	85	38.9849	85	7.0979	85	-49.6759	85	39.359
86	86	7.62991	86	-45.7394	86	39.3006	86	7.44175	86	-46.6189	86	39.7923
87	87	7.84594	87	-42.1905	87	39.5651	87	7.64888	87	-43.2773	87	40.1473
88	88	7.75346	88	-38.4143	88	39.7808	88	7.67746	88	-39.6776	88	40.4376
89	89	7.34194	89	-34.4534	89	39.9452	89	7.50521	89	-35.8611	89	40.6705
90	90	6.6454	90	-30.3688	90	40.0566	90	7.14419	90	-31.8867	90	40.8495
91	91	5.74258	91	-26.2412	91	40.1208	91	6.64335	91	-27.8311	91	40.9785
92	92	4.74437	92	-22.168	92	40.1549	92	6.0739	92	-23.7886	92	41.0671
93	93	3.77098	93	-18.2563	93	40.1899	93	5.50837	93	-19.8671	93	41.135
94	94	2.92348	94	-14.6155	94	40.2678	94	5.00518	94	-16.1837	94	41.2151
95	95	2.26777	95	-11.3525	95	40.4362	95	4.60401	95	-12.8612	95	41.3516
96	96	1.83538	96	-8.57116	96	40.7378	96	4.33043	96	-10.025	96	41.5923
97	97	1.62869	97	-6.36897	97	41.1968	97	4.19926	97	-7.79571	97	41.9728
98	98	1.62261	98	-4.82123	98	41.803	98	4.20582	98	-6.26493	98	42.4952
99	99	1.76116	99	-3.95247	99	42.5029	99	4.30989	99	-5.45414	99	43.1129
100	100	1.95664	100	-3.7136	100	43.2055	100	4.43174	100	-5.2838	100	43.7333
101	101	2.09829	101	-3.98845	101	43.8073	101	4.46923	101	-5.58942	101	44.2452
