# Supplementary material for: Gait assessment using a 2D video-based motion analysis app in healthy subjects and subjects with lower limb amputation – A pilot study
Source: PLoS One. 2025 May 30;20(5):e0324499. doi: 10.1371/journal.pone.0324499 (PMC12124523; doi:10.1371/journal.pone.0324499)
Supplement: S1 Table — Raw data of all trials (M##) of the healthy subjects (0##) from the gait analysis recorded with the Orthelligent App (OV) and with the Qualisys system (Qual). (ZIP) [file pone.0324499.s001.zip › Subjects_healty_all_trials/005_Qual_M18.xlsx]

## Sheet: Tabelle1
	D:\Qualisys\2024_Orthelligent\Data\P005\Laufband1,8ms0001,c3d	D:\Qualisys\2024_Orthelligent\Data\P005\Laufband1,8ms0001,c3d	D:\Qualisys\2024_Orthelligent\Data\P005\Laufband1,8ms0001,c3d	D:\Qualisys\2024_Orthelligent\Data\P005\Laufband1,8ms0001,c3d	D:\Qualisys\2024_Orthelligent\Data\P005\Laufband1,8ms0001,c3d	D:\Qualisys\2024_Orthelligent\Data\P005\Laufband1,8ms0001,c3d	D:\Qualisys\2024_Orthelligent\Data\P005\Laufband1,8ms0001,c3d	D:\Qualisys\2024_Orthelligent\Data\P005\Laufband1,8ms0001,c3d	D:\Qualisys\2024_Orthelligent\Data\P005\Laufband1,8ms0001,c3d	D:\Qualisys\2024_Orthelligent\Data\P005\Laufband1,8ms0001,c3d	D:\Qualisys\2024_Orthelligent\Data\P005\Laufband1,8ms0001,c3d	D:\Qualisys\2024_Orthelligent\Data\P005\Laufband1,8ms0001,c3d	D:\Qualisys\2024_Orthelligent\Data\P005\Laufband1,8ms0001,c3d	D:\Qualisys\2024_Orthelligent\Data\P005\Laufband1,8ms0001,c3d	D:\Qualisys\2024_Orthelligent\Data\P005\Laufband1,8ms0001,c3d	D:\Qualisys\2024_Orthelligent\Data\P005\Laufband1,8ms0001,c3d	D:\Qualisys\2024_Orthelligent\Data\P005\Laufband1,8ms0001,c3d	D:\Qualisys\2024_Orthelligent\Data\P005\Laufband1,8ms0001,c3d	D:\Qualisys\2024_Orthelligent\Data\P005\Laufband1,8ms0001,c3d	D:\Qualisys\2024_Orthelligent\Data\P005\Laufband1,8ms0001,c3d	D:\Qualisys\2024_Orthelligent\Data\P005\Laufband1,8ms0001,c3d	D:\Qualisys\2024_Orthelligent\Data\P005\Laufband1,8ms0001,c3d	D:\Qualisys\2024_Orthelligent\Data\P005\Laufband1,8ms0001,c3d	D:\Qualisys\2024_Orthelligent\Data\P005\Laufband1,8ms0001,c3d	D:\Qualisys\2024_Orthelligent\Data\P005\Laufband1,8ms0001,c3d	D:\Qualisys\2024_Orthelligent\Data\P005\Laufband1,8ms0001,c3d	D:\Qualisys\2024_Orthelligent\Data\P005\Laufband1,8ms0001,c3d	D:\Qualisys\2024_Orthelligent\Data\P005\Laufband1,8ms0001,c3d	D:\Qualisys\2024_Orthelligent\Data\P005\Laufband1,8ms0001,c3d	D:\Qualisys\2024_Orthelligent\Data\P005\Laufband1,8ms0001,c3d	D:\Qualisys\2024_Orthelligent\Data\P005\Laufband1,8ms0001,c3d	D:\Qualisys\2024_Orthelligent\Data\P005\Laufband1,8ms0001,c3d	D:\Qualisys\2024_Orthelligent\Data\P005\Laufband1,8ms0001,c3d	D:\Qualisys\2024_Orthelligent\Data\P005\Laufband1,8ms0001,c3d	D:\Qualisys\2024_Orthelligent\Data\P005\Laufband1,8ms0001,c3d	D:\Qualisys\2024_Orthelligent\Data\P005\Laufband1,8ms0001,c3d	D:\Qualisys\2024_Orthelligent\Data\P005\Laufband1,8ms0001,c3d
	Left Ankle Mean Angle	Left Ankle Mean Angle	Left Knee Mean Angle	Left Knee Mean Angle	Left Hip Mean Angle	Left Hip Mean Angle	Right Ankle Mean Angle	Right Ankle Mean Angle	Right Knee Mean Angle	Right Knee Mean Angle	Right Hip Mean Angle	Right Hip Mean Angle	Speed	Left_Strides_Per_Minute_Count	Left_Strides_Per_Minute_Mean	Left_Strides_Per_Minute_StdDev	Right_Strides_Per_Minute_Count	Right_Strides_Per_Minute_Mean	Right_Strides_Per_Minute_StdDev	Left_Stride_Length_Count	Left_Stride_Length_Mean	Left_Stride_Length_StdDev	Right_Stride_Length_Count	Right_Stride_Length_Mean	Right_Stride_Length_StdDev	Left_Cycle_Time_Count	Left_Cycle_Time_Mean	Left_Cycle_Time_StdDev	Right_Cycle_Time_Count	Right_Cycle_Time_Mean	Right_Cycle_Time_StdDev	Left_Stance_Time_Count	Left_Stance_Time_Mean	Left_Stance_Time_StdDev	Right_Stance_Time_Count	Right_Stance_Time_Mean	Right_Stance_Time_StdDev
	P2D	P2D	P2D	P2D	P2D	P2D	P2D	P2D	P2D	P2D	P2D	P2D	METRIC	METRIC	METRIC	METRIC	METRIC	METRIC	METRIC	METRIC	METRIC	METRIC	METRIC	METRIC	METRIC	METRIC	METRIC	METRIC	METRIC	METRIC	METRIC	METRIC	METRIC	METRIC	METRIC	METRIC	METRIC
	ORIGINAL	ORIGINAL	ORIGINAL	ORIGINAL	ORIGINAL	ORIGINAL	ORIGINAL	ORIGINAL	ORIGINAL	ORIGINAL	ORIGINAL	ORIGINAL	TEMPORAL_DISTANCE	TEMPORAL_DISTANCE	TEMPORAL_DISTANCE	TEMPORAL_DISTANCE	TEMPORAL_DISTANCE	TEMPORAL_DISTANCE	TEMPORAL_DISTANCE	TEMPORAL_DISTANCE	TEMPORAL_DISTANCE	TEMPORAL_DISTANCE	TEMPORAL_DISTANCE	TEMPORAL_DISTANCE	TEMPORAL_DISTANCE	TEMPORAL_DISTANCE	TEMPORAL_DISTANCE	TEMPORAL_DISTANCE	TEMPORAL_DISTANCE	TEMPORAL_DISTANCE	TEMPORAL_DISTANCE	TEMPORAL_DISTANCE	TEMPORAL_DISTANCE	TEMPORAL_DISTANCE	TEMPORAL_DISTANCE	TEMPORAL_DISTANCE	TEMPORAL_DISTANCE
ITEM	X	Y	X	Y	X	Y	X	Y	X	Y	X	Y	X	X	X	X	X	X	X	X	X	X	X	X	X	X	X	X	X	X	X	X	X	X	X	X	X
1	1	2.89658	1	-5.77905	1	48.9517	1	5.33224	1	-7.3295	1	50.0535	1.80047	32	64.4136	0.61407	32	64.4236	0.57199	32	1.67752	0.03216	32	1.67669	0.03173	32	0.93156	0.00884	32	0.93141	0.00825	32	0.59547	0.00936	32	0.59062	0.0077
2	2	2.63726	2	-6.72172	2	49.5254	2	4.9338	2	-8.24794	2	50.545
3	3	2.11365	3	-7.93605	3	49.8306	3	4.21772	3	-9.28037	3	50.6925
4	4	1.27554	4	-9.27271	4	49.8254	4	3.1596	4	-10.3228	4	50.4874
5	5	0.15429	5	-10.6307	5	49.5273	5	1.81693	5	-11.3363	5	49.9824
6	6	-1.11252	6	-11.967	6	49.0097	6	0.35079	6	-12.3478	6	49.2794
7	7	-2.29386	7	-13.3079	7	48.3883	7	-0.98197	7	-13.4492	7	48.5086
8	8	-3.12798	8	-14.7411	8	47.7948	8	-1.8889	8	-14.775	8	47.7985
9	9	-3.41266	9	-16.3631	9	47.3362	9	-2.14947	9	-16.439	9	47.2407
10	10	-3.08712	10	-18.2007	10	47.0558	10	-1.71608	10	-18.449	10	46.8567
11	11	-2.25343	11	-20.1675	11	46.9146	11	-0.732	11	-20.6617	11	46.5851
12	12	-1.10942	12	-22.0864	12	46.807	12	0.56018	12	-22.8271	12	46.3057
13	13	0.15433	13	-23.7532	13	46.6003	13	1.94278	13	-24.6901	13	45.8896
14	14	1.40783	14	-24.997	14	46.1788	14	3.27818	14	-26.0653	14	45.2439
15	15	2.57511	15	-25.7227	15	45.4751	15	4.4905	15	-26.8625	15	44.3304
16	16	3.61774	16	-25.9272	16	44.4818	16	5.54068	16	-27.0871	16	43.1657
17	17	4.52893	17	-25.69	17	43.2439	17	6.42462	17	-26.8306	17	41.8103
18	18	5.32884	18	-25.1439	18	41.8402	18	7.17654	18	-26.245	18	40.3518
19	19	6.0527	19	-24.4395	19	40.3633	19	7.85717	19	-25.5037	19	38.8835
20	20	6.7345	20	-23.7101	20	38.8999	20	8.52755	20	-24.7594	20	37.4841
21	21	7.39421	21	-23.0432	21	37.51	21	9.22418	21	-24.1107	21	36.2022
22	22	8.03343	22	-22.464	22	36.2131	22	9.94915	22	-23.5865	22	35.046
23	23	8.63966	23	-21.9387	23	34.9849	23	10.676	23	-23.1497	23	33.9835
24	24	9.19323	24	-21.3938	24	33.7662	24	11.362	24	-22.7185	24	32.952
25	25	9.67143	25	-20.7429	25	32.4802	25	11.9594	25	-22.1933	25	31.873
26	26	10.0519	26	-19.9133	26	31.0546	26	12.4258	26	-21.4838	26	30.6691
27	27	10.3179	27	-18.8627	27	29.4391	27	12.7336	27	-20.5298	27	29.2795
28	28	10.4628	28	-17.5869	28	27.6145	28	12.8759	28	-19.3148	28	27.6726
29	29	10.4939	29	-16.1166	29	25.5943	29	12.8667	29	-17.8682	29	25.8517
30	30	10.4306	30	-14.5091	30	23.4193	30	12.7365	30	-16.2572	30	23.853
31	31	10.3008	31	-12.835	31	21.147	31	12.5245	31	-14.5688	31	21.7356
32	32	10.1348	32	-11.1643	32	18.8392	32	12.271	32	-12.8895	32	19.567
33	33	9.95989	33	-9.5545	33	16.5524	33	12.0103	33	-11.2876	33	17.4092
34	34	9.79488	34	-8.04441	34	14.3309	34	11.7651	34	-9.80446	34	15.3101
35	35	9.64842	35	-6.65378	35	12.206	35	11.5451	35	-8.45608	35	13.3003
36	36	9.51999	36	-5.38755	36	10.1961	36	11.3498	36	-7.24042	36	11.3957
37	37	9.40221	37	-4.24104	37	8.30932	37	11.171	37	-6.14639	37	9.60145
38	38	9.28383	38	-3.20522	38	6.54633	38	10.9966	38	-5.16051	38	7.91568
39	39	9.15305	39	-2.2714	39	4.90385	39	10.813	39	-4.27106	39	6.33328
40	40	9.00048	40	-1.43486	40	3.37803	40	10.6079	40	-3.47044	40	4.84867
41	41	8.82123	41	-0.69764	41	1.96743	41	10.372	41	-2.75653	41	3.45799
42	42	8.61641	42	-0.07103	42	0.67568	42	10.0997	42	-2.13334	42	2.16035
43	43	8.39245	43	0.42408	43	-0.48772	43	9.78932	43	-1.61134	43	0.95851
44	44	8.15802	44	0.76053	44	-1.51005	44	9.44219	44	-1.20705	44	-0.14145
45	45	7.91928	45	0.91067	45	-2.38045	45	9.06129	45	-0.94163	45	-1.13159
46	46	7.6758	46	0.85189	46	-3.09499	46	8.64932	46	-0.8381	46	-2.00458
47	47	7.4186	47	0.56977	47	-3.65974	47	8.20619	47	-0.91808	47	-2.7565
48	48	7.13083	48	0.05799	48	-4.09086	48	7.72707	48	-1.19952	48	-3.38876
49	49	6.78941	49	-0.68393	49	-4.41161	49	7.2014	49	-1.69581	49	-3.90894
50	50	6.36575	50	-1.65347	50	-4.64721	50	6.61191	50	-2.41615	50	-4.32965
51	51	5.82438	51	-2.84736	51	-4.81879	51	5.93279	51	-3.36597	51	-4.66531
52	52	5.12039	52	-4.26322	52	-4.93812	52	5.12709	52	-4.5479	52	-4.92711
53	53	4.19698	53	-5.90104	53	-5.00446	53	4.14394	53	-5.96294	53	-5.1172
54	54	2.98434	54	-7.76395	54	-5.00398	54	2.91718	54	-7.61172	54	-5.22476
55	55	1.40152	55	-9.85782	55	-4.91172	55	1.36767	55	-9.49494	55	-5.22579
56	56	-0.63532	56	-12.1892	56	-4.6965	56	-0.58798	56	-11.6128	56	-5.08704
57	57	-3.19308	57	-14.7618	57	-4.32828	57	-3.01874	57	-13.9633	57	-4.77293
58	58	-6.28555	58	-17.5723	58	-3.78695	58	-5.94874	58	-16.5406	58	-4.25375
59	59	-9.82275	59	-20.6057	59	-3.06892	59	-9.31782	59	-19.3321	59	-3.51252
60	60	-13.5647	60	-23.8316	60	-2.18709	60	-12.9442	60	-22.3162	60	-2.54818
61	61	-17.118	61	-27.2046	61	-1.16283	61	-16.512	61	-25.462	61	-1.37294
62	62	-20.0095	62	-30.6687	62	-0.01226	62	-19.6109	62	-28.7336	62	-0.00456
63	63	-21.8072	63	-34.1667	63	1.26555	63	-21.8196	63	-32.0959	63	1.54328
64	64	-22.2165	64	-37.6508	64	2.69063	64	-22.7958	64	-35.5196	64	3.26522
65	65	-21.1355	65	-41.0857	65	4.29335	65	-22.3548	65	-38.9759	65	5.16078
66	66	-18.7034	66	-44.4411	66	6.10162	66	-20.54	66	-42.4242	66	7.22677
67	67	-15.3425	67	-47.6821	67	8.13177	67	-17.6633	67	-45.8045	67	9.45262
68	68	-11.7127	68	-50.7698	68	10.3857	68	-14.2516	68	-49.0448	68	11.821
69	69	-8.48791	69	-53.6677	69	12.8509	69	-10.8537	69	-52.0757	69	14.3101
70	70	-6.0638	70	-56.3432	70	15.5008	70	-7.82447	70	-54.8379	70	16.8929
71	71	-4.45917	71	-58.7617	71	18.2958	71	-5.2776	71	-57.2789	71	19.5354
72	72	-3.45346	72	-60.883	72	21.1849	72	-3.18816	72	-59.3485	72	22.1956
73	73	-2.77319	73	-62.662	73	24.1067	73	-1.49018	73	-61.0011	73	24.8256
74	74	-2.20079	74	-64.0555	74	26.9925	74	-0.10934	74	-62.2038	74	27.3755
75	75	-1.60118	75	-65.0292	75	29.77	75	1.03226	75	-62.9422	75	29.7988
76	76	-0.90701	76	-65.5629	76	32.3712	76	2.0085	76	-63.2212	76	32.0565
77	77	-0.09703	77	-65.6515	77	34.7395	77	2.87844	77	-63.061	77	34.1203
78	78	0.81988	78	-65.3031	78	36.8367	78	3.68026	78	-62.4911	78	35.9733
79	79	1.81634	79	-64.5351	79	38.6456	79	4.43363	79	-61.5446	79	37.6092
80	80	2.8547	80	-63.3695	80	40.1695	80	5.1463	80	-60.2523	80	39.0305
81	81	3.8919	81	-61.8293	81	41.4279	81	5.81928	81	-58.6383	81	40.2455
82	82	4.88337	82	-59.9347	82	42.451	82	6.44897	82	-56.7177	82	41.2658
83	83	5.78752	83	-57.7016	83	43.2724	83	7.02633	83	-54.4961	83	42.1045
84	84	6.56884	84	-55.1414	84	43.9237	84	7.53628	84	-51.9731	84	42.7754
85	85	7.1987	85	-52.2615	85	44.4307	85	7.9582	85	-49.146	85	43.2932
86	86	7.65326	86	-49.0679	86	44.8119	86	8.26744	86	-46.0157	86	43.6745
87	87	7.91013	87	-45.5691	87	45.079	87	8.43823	87	-42.5926	87	43.938
88	88	7.94798	88	-41.7827	88	45.2408	88	8.44923	88	-38.9022	88	44.1044
89	89	7.75326	89	-37.7439	89	45.3078	89	8.29348	89	-34.991	89	44.1979
90	90	7.3336	90	-33.5133	90	45.2972	90	7.9875	90	-30.9305	90	44.2464
91	91	6.72853	91	-29.1789	91	45.2354	91	7.57035	91	-26.8168	91	44.2827
92	92	6.007	92	-24.8534	92	45.1587	92	7.09483	92	-22.7657	92	44.3447
93	93	5.25244	93	-20.6636	93	45.1117	93	6.6168	93	-18.904	93	44.475
94	94	4.54463	94	-16.7414	94	45.1423	94	6.18682	94	-15.3616	94	44.7174
95	95	3.94619	95	-13.2173	95	45.2942	95	5.84531	95	-12.2664	95	45.1114
96	96	3.49542	96	-10.2184	96	45.6	96	5.61877	96	-9.73946	96	45.6831
97	97	3.20343	97	-7.86283	97	46.0752	97	5.51339	97	-7.88345	97	46.4345
98	98	3.05351	98	-6.24243	98	46.7125	98	5.50605	98	-6.75767	98	47.3326
99	99	3.00201	99	-5.39595	99	47.4742	99	5.53948	99	-6.34934	99	48.3033
100	100	2.97952	100	-5.2851	100	48.285	100	5.52832	100	-6.56103	100	49.2379
101	101	2.89328	101	-5.79237	101	49.0359	101	5.37194	101	-7.22932	101	50.0112
