# Supplementary material for: Gait assessment using a 2D video-based motion analysis app in healthy subjects and subjects with lower limb amputation – A pilot study
Source: PLoS One. 2025 May 30;20(5):e0324499. doi: 10.1371/journal.pone.0324499 (PMC12124523; doi:10.1371/journal.pone.0324499)
Supplement: S1 Table — Raw data of all trials (M##) of the healthy subjects (0##) from the gait analysis recorded with the Orthelligent App (OV) and with the Qualisys system (Qual). (ZIP) [file pone.0324499.s001.zip › Subjects_healty_all_trials/005_Qual_ME1.xlsx]

## Sheet: Tabelle1
	Mean	Mean	Std Dev	Std Dev	Mean	Mean	Std Dev	Std Dev	Mean	Mean	Std Dev	Std Dev	Mean	Mean	Std Dev	Std Dev	Mean	Mean	Std Dev	Std Dev	Mean	Mean	Std Dev	Std Dev	D:\Qualisys\2024_Orthelligent\Data\P005\ebenesGehen0001_OV,c3d	D:\Qualisys\2024_Orthelligent\Data\P005\ebenesGehen0001_OV,c3d	D:\Qualisys\2024_Orthelligent\Data\P005\ebenesGehen0001_OV,c3d	D:\Qualisys\2024_Orthelligent\Data\P005\ebenesGehen0001_OV,c3d	D:\Qualisys\2024_Orthelligent\Data\P005\ebenesGehen0001_OV,c3d	D:\Qualisys\2024_Orthelligent\Data\P005\ebenesGehen0001_OV,c3d	D:\Qualisys\2024_Orthelligent\Data\P005\ebenesGehen0001_OV,c3d	D:\Qualisys\2024_Orthelligent\Data\P005\ebenesGehen0001_OV,c3d	D:\Qualisys\2024_Orthelligent\Data\P005\ebenesGehen0001_OV,c3d	D:\Qualisys\2024_Orthelligent\Data\P005\ebenesGehen0001_OV,c3d	D:\Qualisys\2024_Orthelligent\Data\P005\ebenesGehen0001_OV,c3d	D:\Qualisys\2024_Orthelligent\Data\P005\ebenesGehen0001_OV,c3d	D:\Qualisys\2024_Orthelligent\Data\P005\ebenesGehen0001_OV,c3d	D:\Qualisys\2024_Orthelligent\Data\P005\ebenesGehen0001_OV,c3d	D:\Qualisys\2024_Orthelligent\Data\P005\ebenesGehen0001_OV,c3d	D:\Qualisys\2024_Orthelligent\Data\P005\ebenesGehen0001_OV,c3d	D:\Qualisys\2024_Orthelligent\Data\P005\ebenesGehen0001_OV,c3d	D:\Qualisys\2024_Orthelligent\Data\P005\ebenesGehen0001_OV,c3d	D:\Qualisys\2024_Orthelligent\Data\P005\ebenesGehen0001_OV,c3d	D:\Qualisys\2024_Orthelligent\Data\P005\ebenesGehen0001_OV,c3d	D:\Qualisys\2024_Orthelligent\Data\P005\ebenesGehen0001_OV,c3d	D:\Qualisys\2024_Orthelligent\Data\P005\ebenesGehen0001_OV,c3d	D:\Qualisys\2024_Orthelligent\Data\P005\ebenesGehen0001_OV,c3d	D:\Qualisys\2024_Orthelligent\Data\P005\ebenesGehen0001_OV,c3d	D:\Qualisys\2024_Orthelligent\Data\P005\ebenesGehen0001_OV,c3d
	Left Ankle Mean Angle	Left Ankle Mean Angle	Left Ankle Mean Angle	Left Ankle Mean Angle	Left Knee Mean Angle	Left Knee Mean Angle	Left Knee Mean Angle	Left Knee Mean Angle	Left Hip Mean Angle	Left Hip Mean Angle	Left Hip Mean Angle	Left Hip Mean Angle	Right Ankle Mean Angle	Right Ankle Mean Angle	Right Ankle Mean Angle	Right Ankle Mean Angle	Right Knee Mean Angle	Right Knee Mean Angle	Right Knee Mean Angle	Right Knee Mean Angle	Right Hip Mean Angle	Right Hip Mean Angle	Right Hip Mean Angle	Right Hip Mean Angle	Left Ankle Mean Angle	Left Ankle Mean Angle	Left Knee Mean Angle	Left Knee Mean Angle	Left Hip Mean Angle	Left Hip Mean Angle	Right Ankle Mean Angle	Right Ankle Mean Angle	Right Knee Mean Angle	Right Knee Mean Angle	Right Hip Mean Angle	Right Hip Mean Angle	Speed	Left_Strides_Per_Minute_Count	Left_Strides_Per_Minute_Mean	Left_Strides_Per_Minute_StdDev	Right_Strides_Per_Minute_Count	Right_Strides_Per_Minute_Mean	Right_Strides_Per_Minute_StdDev	Left_Stride_Length_Count	Left_Stride_Length_Mean	Left_Stride_Length_StdDev	Right_Stride_Length_Count	Right_Stride_Length_Mean	Right_Stride_Length_StdDev
	P2D	P2D	P2D	P2D	P2D	P2D	P2D	P2D	P2D	P2D	P2D	P2D	P2D	P2D	P2D	P2D	P2D	P2D	P2D	P2D	P2D	P2D	P2D	P2D	P2D	P2D	P2D	P2D	P2D	P2D	P2D	P2D	P2D	P2D	P2D	P2D	METRIC	METRIC	METRIC	METRIC	METRIC	METRIC	METRIC	METRIC	METRIC	METRIC	METRIC	METRIC	METRIC
	ORIGINAL	ORIGINAL	ORIGINAL	ORIGINAL	ORIGINAL	ORIGINAL	ORIGINAL	ORIGINAL	ORIGINAL	ORIGINAL	ORIGINAL	ORIGINAL	ORIGINAL	ORIGINAL	ORIGINAL	ORIGINAL	ORIGINAL	ORIGINAL	ORIGINAL	ORIGINAL	ORIGINAL	ORIGINAL	ORIGINAL	ORIGINAL	ORIGINAL	ORIGINAL	ORIGINAL	ORIGINAL	ORIGINAL	ORIGINAL	ORIGINAL	ORIGINAL	ORIGINAL	ORIGINAL	ORIGINAL	ORIGINAL	TEMPORAL_DISTANCE	TEMPORAL_DISTANCE	TEMPORAL_DISTANCE	TEMPORAL_DISTANCE	TEMPORAL_DISTANCE	TEMPORAL_DISTANCE	TEMPORAL_DISTANCE	TEMPORAL_DISTANCE	TEMPORAL_DISTANCE	TEMPORAL_DISTANCE	TEMPORAL_DISTANCE	TEMPORAL_DISTANCE	TEMPORAL_DISTANCE
ITEM	X	Y	X	Y	X	Y	X	Y	X	Y	X	Y	X	Y	X	Y	X	Y	X	Y	X	Y	X	Y	X	Y	X	Y	X	Y	X	Y	X	Y	X	Y	X	X	X	X	X	X	X	X	X	X	X	X	X
1	1	2.95176	0	0.77317	1	-1.65562	0	0.36257	1	40.982	0	0.39621	1	5.27685	0	0.81504	1	-4.92266	0	0.48819	1	41.1576	0	0.40837	1	3.84447	1	-1.3869	1	41.4245	1	6.02905	1	-4.49057	1	41.4213	2.2765	2	55.047	0.35711	3	55.1493	1.26565	2	2.48435	0.01126	3	2.47561	0.02679
2	2	2.7493	0	0.87804	2	-1.97207	0	0.30135	2	41.1024	0	0.46234	2	4.98566	0	0.72898	2	-5.15106	0	0.41987	2	41.2311	0	0.40581	2	3.76311	2	-1.73472	2	41.6198	2	5.62882	2	-4.76473	2	41.5469
3	3	2.24168	0	1.00598	3	-2.56704	0	0.21995	3	41.0656	0	0.54948	3	4.42835	0	0.61521	3	-5.54404	0	0.33851	3	41.1212	0	0.43709	3	3.40314	3	-2.44074	3	41.6796	3	4.92367	3	-5.2351	3	41.5096
4	4	1.36778	0	1.13562	4	-3.36085	0	0.18299	4	40.8706	0	0.64372	4	3.56584	0	0.49247	4	-6.07587	0	0.24777	4	40.8454	0	0.50056	4	2.67859	4	-3.39645	4	41.5881	4	3.89359	4	-5.87049	4	41.3254
5	5	0.12853	0	1.23905	5	-4.27458	0	0.26286	5	40.5357	0	0.72878	5	2.40259	0	0.39709	5	-6.71975	0	0.1595	5	40.4334	0	0.59068	5	1.55829	5	-4.49473	5	41.3472	5	2.58933	5	-6.64675	5	41.0213
6	6	-1.37333	0	1.28376	6	-5.24581	0	0.39286	6	40.1018	0	0.78952	6	1.01571	0	0.35488	6	-7.44378	0	0.15244	6	39.924	0	0.69985	6	0.10792	6	-5.64565	6	40.9833	6	1.14626	6	-7.53965	6	40.6309
7	7	-2.92248	0	1.24073	7	-6.26009	0	0.50922	7	39.6305	0	0.81781	7	-0.42468	0	0.37479	7	-8.23582	0	0.28596	7	39.3657	0	0.81727	7	-1.49069	7	-6.80741	7	40.5499	7	-0.23501	7	-8.53743	7	40.1928
8	8	-4.23799	0	1.10444	8	-7.36595	0	0.58235	8	39.1893	0	0.81721	8	-1.66975	0	0.4693	8	-9.12706	0	0.46458	8	38.8099	0	0.92774	8	-2.96347	8	-8.00869	8	40.1178	8	-1.32691	8	-9.64859	8	39.743
9	9	-5.06283	0	0.902	9	-8.63646	0	0.61386	9	38.8278	0	0.80301	9	-2.46096	0	0.60471	9	-10.1776	0	0.62215	9	38.298	0	1.01294	9	-4.02279	9	-9.32877	9	39.7501	9	-1.93512	9	-10.8876	9	39.3039
10	10	-5.26271	0	0.68042	10	-10.0992	0	0.63588	10	38.554	0	0.79683	10	-2.64229	0	0.70819	10	-11.4227	0	0.71244	10	37.8469	0	1.05692	10	-4.48185	10	-10.8291	10	39.4741	10	-1.97841	10	-12.2421	10	38.8772
11	11	-4.87289	0	0.48659	11	-11.6919	0	0.68818	11	38.3249	0	0.81837	11	-2.23679	0	0.73548	11	-12.8213	0	0.71506	11	37.4384	0	1.05193	11	-4.32557	11	-12.4865	11	39.266	11	-1.52009	11	-13.6469	11	38.4393
12	12	-4.05984	0	0.34948	12	-13.2735	0	0.79226	12	38.0585	0	0.87577	12	-1.41843	0	0.69241	12	-14.2482	0	0.64528	12	37.0162	0	1.00126	12	-3.69007	12	-14.1853	12	39.0565	12	-0.72571	12	-14.9894	12	37.9425
13	13	-3.03295	0	0.27209	13	-14.6808	0	0.94339	13	37.667	0	0.96116	13	-0.40914	0	0.61137	13	-15.5355	0	0.54571	13	36.5033	0	0.9189	13	-2.77597	13	-15.7637	13	38.7556	13	0.21673	13	-16.1407	13	37.3303
14	14	-1.96292	0	0.23612	14	-15.7903	0	1.12079	14	37.096	0	1.05574	14	0.61383	0	0.52219	14	-16.5346	0	0.46543	14	35.8346	0	0.82314	14	-1.75937	14	-17.0782	14	38.2916	14	1.16019	14	-16.9963	14	36.5641
15	15	-0.94921	0	0.22202	15	-16.552	0	1.3003	15	36.3477	0	1.13814	15	1.54868	0	0.43938	15	-17.1623	0	0.43648	15	34.9875	0	0.72944	15	-0.75249	15	-18.0502	15	37.6414	15	2.01773	15	-17.5058	15	35.6427
16	16	-0.03608	0	0.22268	16	-16.985	0	1.46161	16	35.4727	0	1.19113	16	2.35521	0	0.37296	16	-17.4084	0	0.45476	16	33.9862	0	0.65036	16	0.18552	16	-18.6722	16	36.833	16	2.7595	16	-17.6779	16	34.6029
17	17	0.7633	0	0.2401	17	-17.1488	0	1.5928	17	34.5421	0	1.2054	17	3.03591	0	0.33473	17	-17.3215	0	0.49298	17	32.8867	0	0.6005	17	1.02843	17	-18.9876	17	35.9245	17	3.4006	17	-17.5682	17	33.5048
18	18	1.45951	0	0.27625	18	-17.1171	0	1.69217	18	33.6194	0	1.18101	18	3.62234	0	0.33003	18	-16.9896	0	0.52978	18	31.7578	0	0.59383	18	1.77763	18	-19.0671	18	34.9779	18	3.97902	18	-17.2626	18	32.4146
19	19	2.08226	0	0.32814	19	-16.9584	0	1.76596	19	32.7433	0	1.12644	19	4.16128	0	0.35067	19	-16.5231	0	0.55916	19	30.6659	0	0.63106	19	2.45985	19	-18.9876	19	34.0416	19	4.53366	19	-16.8575	19	31.3894
20	20	2.66476	0	0.39021	20	-16.7244	0	1.82301	20	31.9221	0	1.05498	20	4.69793	0	0.37776	20	-16.0296	0	0.58259	20	29.66	0	0.69671	20	3.10911	20	-18.8131	20	33.1392	20	5.0907	20	-16.4384	20	30.4644
21	21	3.2271	0	0.45546	21	-16.4426	0	1.86886	21	31.1359	0	0.97969	21	5.26088	0	0.39128	21	-15.5841	0	0.59932	21	28.7577	0	0.77105	21	3.74335	21	-18.58	21	32.2666	21	5.65869	21	-16.0571	21	29.6435
22	22	3.77232	0	0.51713	22	-16.1177	0	1.90387	22	30.3448	0	0.90906	22	5.85329	0	0.37837	22	-15.209	0	0.60474	22	27.94	0	0.83871	22	4.35961	22	-18.295	22	31.3939	22	6.22748	22	-15.7184	22	28.896
23	23	4.29367	0	0.57103	23	-15.7413	0	1.92587	23	29.5007	0	0.8456	23	6.45464	0	0.3346	23	-14.8757	0	0.59613	23	27.1587	0	0.89136	23	4.94533	23	-17.9472	23	30.4761	23	6.77168	23	-15.3864	23	28.1674
24	24	4.78506	0	0.61599	24	-15.3035	0	1.93222	24	28.5596	0	0.78669	24	7.03075	0	0.26275	24	-14.5288	0	0.57801	24	26.3553	0	0.92801	24	5.49139	24	-17.5219	24	29.4658	24	7.25968	24	-15.0104	24	27.3996
25	25	5.24542	0	0.65047	25	-14.8009	0	1.91988	25	27.4929	0	0.72696	25	7.54799	0	0.17443	25	-14.1165	0	0.5609	25	25.4791	0	0.95266	25	5.99382	25	-17.0102	25	28.3284	25	7.66796	25	-14.5538	25	26.5476
26	26	5.67723	0	0.67026	26	-14.2395	0	1.88529	26	26.2926	0	0.66054	26	7.98612	0	0.09923	26	-13.6124	0	0.55268	26	24.4992	0	0.97058	26	6.44993	26	-16.4126	26	27.0491	26	7.99159	26	-14.0088	26	25.5879
27	27	6.08507	0	0.67081	27	-13.6335	0	1.82741	27	24.9719	0	0.58296	27	8.34437	0	0.1028	27	-13.0229	0	0.55252	27	23.409	0	0.98622	27	6.85909	27	-15.7419	27	25.6368	27	8.24547	27	-13.3974	27	24.5196
28	28	6.47462	0	0.65076	28	-13.0037	0	1.75099	28	23.5607	0	0.49305	28	8.639	0	0.15981	28	-12.3814	0	0.55379	28	22.2246	0	1.00186	28	7.22564	28	-15.0245	28	24.1209	28	8.45594	28	-12.7603	28	23.3603
29	29	6.85186	0	0.6139	29	-12.3718	0	1.66609	29	22.0984	0	0.3925	29	8.89559	0	0.21157	29	-11.7352	0	0.55109	29	20.9785	0	1.01605	29	7.55999	29	-14.2944	29	22.543	29	8.65146	29	-12.1416	29	22.1386
30	30	7.22202	0	0.56884	30	-11.7553	0	1.58543	30	20.6245	0	0.28592	30	9.14031	0	0.24843	30	-11.1279	0	0.54301	30	19.7107	0	1.02327	30	7.87675	30	-13.5833	30	20.9476	30	8.85537	30	-11.5752	30	20.8859
31	31	7.58755	0	0.52678	31	-11.1622	0	1.52109	31	19.1725	0	0.17996	31	9.3928	0	0.27391	31	-10.5876	0	0.53115	31	18.4585	0	1.01684	31	8.19021	31	-12.9123	31	19.3752	31	9.08088	31	-11.0786	31	19.6309
32	32	7.94852	0	0.49681	32	-10.5922	0	1.48145	32	17.7674	0	0.08224	32	9.66389	0	0.29514	32	-10.1235	0	0.51771	32	17.2511	0	0.99175	32	8.51012	32	-12.2903	32	17.8583	32	9.33057	32	-10.6516	32	18.3962
33	33	8.30506	0	0.48208	33	-10.0419	0	1.46872	33	16.4261	0	0.01522	33	9.95742	0	0.31832	33	-9.73111	0	0.50377	33	16.1071	0	0.94534	33	8.84119	33	-11.7168	33	16.4204	33	9.60178	33	-10.2824	33	17.1975
34	34	8.6595	0	0.48053	34	-9.51044	0	1.47853	34	15.1595	0	0.07362	34	10.2725	0	0.3481	34	-9.40239	0	0.48874	34	15.0376	0	0.87764	34	9.18559	34	-11.1878	34	15.0757	34	9.88948	34	-9.95906	34	16.0458
35	35	9.01683	0	0.48821	35	-9.00406	0	1.50277	35	13.975	0	0.12633	35	10.6062	0	0.38747	35	-9.13187	0	0.47084	35	14.048	0	0.79144	35	9.54546	35	-10.702	35	13.8301	35	10.189	35	-9.67546	35	14.9502
36	36	9.38359	0	0.50061	36	-8.53467	0	1.53199	36	12.875	0	0.16816	36	10.9559	0	0.43682	36	-8.91785	0	0.44873	36	13.1378	0	0.69167	36	9.92251	36	-10.2615	36	12.6821	36	10.4986	36	-9.43305	36	13.9168
37	37	9.76647	0	0.51274	37	-8.11636	0	1.55804	37	11.8567	0	0.20313	37	11.3188	0	0.49421	37	-8.76013	0	0.42273	37	12.3008	0	0.58445	37	10.317	37	-9.87117	37	11.6234	37	10.8185	37	-9.23769	37	12.9471
38	38	10.1702	0	0.52011	38	-7.76147	0	1.57597	38	10.9115	0	0.23455	38	11.6907	0	0.55609	38	-8.65697	0	0.39435	38	11.5244	0	0.4757	38	10.7273	38	-9.53703	38	10.6414	38	11.1475	38	-9.09395	38	12.0359
39	39	10.5958	0	0.51999	39	-7.47753	0	1.58426	39	10.0264	0	0.26453	39	12.0656	0	0.61849	39	-8.60455	0	0.36549	39	10.7926	0	0.37053	39	11.1506	39	-9.26409	39	9.72122	39	11.4808	39	-9.00269	39	11.1732
40	40	11.0399	0	0.51117	40	-7.26552	0	1.58396	40	9.1854	0	0.29397	40	12.436	0	0.67734	40	-8.59816	0	0.33884	40	10.0886	0	0.27359	40	11.5819	40	-9.05404	40	8.84596	40	11.8113	40	-8.96315	40	10.3478
41	41	11.4938	0	0.49227	41	-7.121	0	1.57784	41	8.37106	0	0.32288	41	12.7931	0	0.72963	41	-8.63238	0	0.31782	41	9.39665	0	0.18895	41	12.0111	41	-8.90542	41	7.99891	41	12.1295	41	-8.97386	41	9.54986
42	42	11.9441	0	0.46171	42	-7.03675	0	1.57027	42	7.56777	0	0.35035	42	13.1271	0	0.77462	42	-8.70119	0	0.30604	42	8.70234	0	0.12	42	12.4234	42	-8.81587	42	7.16563	42	12.4238	42	-9.03257	42	8.77074
43	43	12.3758	0	0.41878	43	-7.00642	0	1.56558	43	6.76396	0	0.37633	43	13.428	0	0.81331	43	-8.79872	0	0.30707	43	7.99431	0	0.06885	43	12.8015	43	-8.78351	43	6.33461	43	12.683	43	-9.13667	43	8.00341
44	44	12.7741	0	0.36425	44	-7.02748	0	1.5668	44	5.9544	0	0.40173	44	13.6861	0	0.84697	44	-8.9211	0	0.32367	44	7.26687	0	0.03668	44	13.1292	44	-8.80873	44	5.49946	44	12.8975	44	-9.28436	44	7.24312
45	45	13.1264	0	0.30186	45	-7.10226	0	1.57519	45	5.14129	0	0.42749	45	13.8932	0	0.87756	45	-9.06829	0	0.35758	45	6.52164	0	0.02889	45	13.3952	45	-8.89503	45	4.6608	45	13.0607	45	-9.47647	45	6.48908
46	46	13.4237	0	0.23957	46	-7.23875	0	1.59033	46	4.33474	0	0.45452	46	14.0427	0	0.90692	46	-9.24555	0	0.41018	46	5.76767	0	0.04291	46	13.5931	46	-9.04976	46	3.82692	46	13.1684	46	-9.71836	46	5.74538
47	47	13.6605	0	0.19243	47	-7.45018	0	1.60956	47	3.55187	0	0.48504	47	14.1309	0	0.93682	47	-9.46393	0	0.48151	47	5.02013	0	0.0634	47	13.72	47	-9.28307	47	3.01139	47	13.2171	47	-10.0197	47	5.02013
48	48	13.8343	0	0.18685	48	-7.7533	0	1.6291	48	2.81435	0	0.52269	48	14.1563	0	0.96986	48	-9.73941	0	0.5689	48	4.2973	0	0.08404	48	13.7745	48	-9.60704	48	2.23117	48	13.2036	48	-10.3923	48	4.32304
49	49	13.9432	0	0.23715	49	-8.16557	0	1.64665	49	2.14376	0	0.57028	49	14.1188	0	1.00918	49	-10.0909	0	0.66695	49	3.61673	0	0.10167	49	13.7549	49	-10.0358	49	1.50524	49	13.1228	49	-10.8487	49	3.66421
50	50	13.9837	0	0.32769	50	-8.70268	0	1.66302	50	1.55617	0	0.62733	50	14.0167	0	1.0592	50	-10.5365	0	0.76893	50	2.99161	0	0.1149	50	13.6559	50	-10.5853	50	0.8515	50	12.9657	50	-11.3992	50	3.05213
51	51	13.9476	0	0.44388	51	-9.37696	0	1.68192	51	1.05923	0	0.68963	51	13.8438	0	1.12498	51	-11.091	0	0.86866	51	2.42887	0	0.12415	51	13.4677	51	-11.271	51	0.28346	51	12.718	51	-12.052	51	2.49161
52	52	13.822	0	0.58101	52	-10.1971	0	1.70764	52	0.65301	0	0.75055	52	13.5882	0	1.21191	52	-11.765	0	0.96182	52	1.92979	0	0.13252	52	13.1743	52	-12.1061	52	-0.19066	52	12.3592	52	-12.8131	52	1.98491
53	53	13.5875	0	0.74005	53	-11.1682	0	1.74269	53	0.33225	0	0.8022	53	13.2315	0	1.32538	53	-12.5651	0	1.04698	53	1.49262	0	0.14481	53	12.7515	53	-13.0993	53	-0.56716	53	11.8627	53	-13.6889	53	1.53481
54	54	13.2155	0	0.92605	54	-12.2933	0	1.7854	54	0.09068	0	0.83699	54	12.7448	0	1.46942	54	-13.4956	0	1.12571	54	1.11705	0	0.16499	54	12.1633	54	-14.2538	54	-0.84444	54	11.1947	54	-14.6867	54	1.14756
55	55	12.6655	0	1.14817	55	-13.5752	0	1.82874	55	-0.07343	0	0.84865	55	12.0871	0	1.64526	55	-14.5607	0	1.20187	55	0.8091	0	0.19444	55	11.3579	55	-15.5673	55	-1.01889	55	10.3139	55	-15.8167	55	0.83627
56	56	11.8842	0	1.41925	56	-15.0191	0	1.86141	56	-0.15287	0	0.83261	56	11.2018	0	1.85059	56	-15.7665	0	1.2807	56	0.58448	0	0.23343	56	10.2675	56	-17.0361	56	-1.08075	56	9.17022	56	-17.0924	56	0.62296
57	57	10.806	0	1.7538	57	-16.6344	0	1.86962	57	-0.13054	0	0.78883	57	10.0132	0	2.08105	57	-17.124	0	1.36707	57	0.46814	0	0.28238	57	8.80991	57	-18.6574	57	-1.01524	57	7.69721	57	-18.5306	57	0.53748
58	58	9.35397	0	2.1636	58	-18.4334	0	1.84039	58	0.01727	0	0.72444	58	8.42434	0	2.32817	58	-18.6483	0	1.46399	58	0.48967	0	0.34082	58	6.89458	58	-20.4312	58	-0.80612	58	5.81099	58	-20.1495	58	0.61307
59	59	7.44077	0	2.65166	59	-20.4264	0	1.76598	59	0.31399	0	0.65432	59	6.31943	0	2.57235	59	-20.3555	0	1.57063	59	0.67533	0	0.40695	59	4.43051	59	-22.3595	59	-0.4401	59	3.42033	59	-21.9643	59	0.87808
60	60	4.97822	0	3.20001	60	-22.6144	0	1.64769	60	0.77636	0	0.59769	60	3.57989	0	2.77291	60	-22.2564	0	1.68256	60	1.04242	0	0.47838	60	1.3492	60	-24.4404	60	0.09044	60	0.45518	60	-23.9816	60	1.34846
61	61	1.91072	0	3.74562	61	-24.9815	0	1.49757	61	1.41046	0	0.56951	61	0.12494	0	2.86473	61	-24.3514	0	1.79336	61	1.59822	0	0.55202	61	-2.33483	61	-26.6642	61	0.78631	61	-3.08679	61	-26.1958	61	2.02528
62	62	-1.71591	0	4.15587	62	-27.4946	0	1.33701	62	2.21053	0	0.56864	62	-4.01357	0	2.77107	62	-26.6296	0	1.8974	62	2.34111	0	0.62579	62	-6.42805	62	-29.015	62	1.64103	62	-7.07741	62	-28.5914	62	2.89901
63	63	-5.66684	0	4.23846	63	-30.1124	0	1.19122	63	3.16312	0	0.57723	63	-8.60123	0	2.44523	63	-29.074	0	1.99094	63	3.26432	0	0.70086	63	-10.482	63	-31.4777	63	2.64484	63	-11.2136	63	-31.1492	63	3.95698
64	64	-9.47866	0	3.83206	64	-32.7998	0	1.08129	64	4.25684	0	0.57418	64	-13.1604	0	1.91504	64	-31.6705	0	2.07011	64	4.36267	0	0.7791	64	-13.8537	64	-34.043	64	3.79458	64	-15.0237	64	-33.8524	64	5.18857
65	65	-12.5445	0	2.94139	65	-35.5358	0	1.01431	65	5.49247	0	0.54836	65	-17.0642	0	1.30583	65	-34.4116	0	2.12761	65	5.63792	0	0.858	65	-15.9318	65	-36.7014	65	5.10017	65	-17.9584	65	-36.6854	65	6.58715
66	66	-14.3148	0	1.79848	66	-38.3097	0	0.97792	66	6.88579	0	0.5007	66	-19.7231	0	0.96477	66	-37.2889	0	2.15159	66	7.09973	0	0.92844	66	-16.3711	66	-39.4278	66	6.5831	66	-19.5379	66	-39.6235	66	8.15091
67	67	-14.4953	0	0.91564	67	-41.1062	0	0.94751	67	8.46058	0	0.44124	67	-20.74	0	1.30638	67	-40.2775	0	2.13054	67	8.75965	0	0.97858	67	-15.1859	67	-42.1744	67	8.26689	67	-19.4985	67	-42.6229	67	9.88015
68	68	-13.1419	0	1.03292	68	-43.8912	0	0.90389	68	10.2369	0	0.38638	68	-20.0108	0	1.88538	68	-43.3187	0	2.06113	68	10.6203	0	1.00054	68	-12.7346	68	-44.8767	68	10.1642	68	-17.9016	68	-45.6158	68	11.7718
69	69	-10.6486	0	1.33125	69	-46.6086	0	0.84719	69	12.2197	0	0.35247	69	-17.7744	0	2.27231	69	-46.319	0	1.95017	69	12.6665	0	0.99416	69	-9.63328	69	-47.4646	69	12.2676	69	-15.1578	69	-48.5129	69	13.813
70	70	-7.64876	0	1.23676	70	-49.1912	0	0.79525	70	14.3936	0	0.34422	70	-14.5705	0	2.30745	70	-49.165	0	1.80924	70	14.8627	0	0.96457	70	-6.55601	70	-49.8735	70	14.548	70	-11.9106	70	-51.2135	70	15.976
71	71	-4.80925	0	0.8719	71	-51.5718	0	0.77031	71	16.7207	0	0.34904	71	-11.0744	0	2.02136	71	-51.7474	0	1.64873	71	17.1565	0	0.91777	71	-3.98137	71	-52.0453	71	16.9538	71	-8.79723	71	-53.6219	71	18.2161
72	72	-2.56726	0	0.51213	72	-53.6864	0	0.78855	72	19.1408	0	0.34734	72	-7.83975	0	1.61293	72	-53.9773	0	1.47605	72	19.4818	0	0.85981	72	-2.06465	72	-53.9222	72	19.4139	72	-6.1971	72	-55.6593	72	20.4746
73	73	-1.01564	0	0.32146	73	-55.4708	0	0.86037	73	21.5772	0	0.32474	73	-5.13049	0	1.35258	73	-55.7905	0	1.29636	73	21.7634	0	0.79747	73	-0.71759	73	-55.4425	73	21.8456	73	-4.16649	73	-57.2692	73	22.6837
74	74	-0.01162	0	0.31449	74	-56.8605	0	0.98997	74	23.9444	0	0.27781	74	-2.96489	0	1.35852	74	-57.1482	0	1.11437	74	23.9276	0	0.73799	74	0.24042	74	-56.5466	74	24.1667	74	-2.57301	74	-58.4183	74	24.7771
75	75	0.65077	0	0.41955	75	-57.7962	0	1.16866	75	26.1596	0	0.21334	75	-1.25646	0	1.47723	75	-58.0331	0	0.93558	75	25.914	0	0.68811	75	0.98161	75	-57.1889	75	26.3064	75	-1.25401	75	-59.0941	75	26.7011
76	76	1.14239	0	0.57312	76	-58.2348	0	1.37529	76	28.1542	0	0.14503	76	0.09961	0	1.5395	76	-58.443	0	0.76851	76	27.6856	0	0.65158	76	1.63353	76	-57.3462	76	28.2126	76	-0.08801	76	-59.3005	76	28.4229
77	77	1.58248	0	0.74391	77	-58.1581	0	1.58539	77	29.8846	0	0.09567	77	1.20456	0	1.48796	77	-58.3889	0	0.62731	77	29.2299	0	0.6272	77	2.27662	77	-57.0203	77	29.8582	77	0.99609	77	-59.0545	77	29.9307
78	78	2.05015	0	0.90884	78	-57.576	0	1.77923	78	31.3366	0	0.09178	78	2.14574	0	1.33546	78	-57.8951	0	0.53386	78	30.5558	0	0.61027	78	2.95271	78	-56.2365	78	31.2433	78	2.03199	78	-58.3851	78	31.2305
79	79	2.59274	0	1.04474	79	-56.5225	0	1.94547	79	32.5248	0	0.11595	79	2.98726	0	1.12346	79	-56.9984	0	0.51155	79	31.6893	0	0.5946	79	3.67593	79	-55.036	79	32.3914	79	3.03133	79	-57.3308	79	32.3434
80	80	3.22506	0	1.13383	80	-55.0474	0	2.08134	80	33.4862	0	0.13918	80	3.77119	0	0.90176	80	-55.7435	0	0.56267	80	32.6664	0	0.57471	80	4.43894	80	-53.4672	80	33.3419	80	3.99681	80	-55.9351	80	33.2995
81	81	3.93158	0	1.16934	81	-53.206	0	2.18998	81	34.27	0	0.15614	81	4.52687	0	0.72372	81	-54.1756	0	0.66286	81	33.5248	0	0.54782	81	5.21838	81	-51.5782	81	34.1413	81	4.93038	81	-54.2403	81	34.132
82	82	4.67387	0	1.15779	82	-51.0512	0	2.27714	82	34.9269	0	0.17168	82	5.27413	0	0.63177	82	-52.3338	0	0.78487	82	34.2976	0	0.51425	82	5.98034	82	-49.4117	82	34.8343	82	5.82963	82	-52.2826	82	34.8728
83	83	5.40029	0	1.11537	83	-48.6272	0	2.34866	83	35.4997	0	0.1932	83	6.01536	0	0.61637	83	-50.2471	0	0.90931	83	35.011	0	0.47662	83	6.68262	83	-47.001	83	35.4562	83	6.67657	83	-50.0892	83	35.5494
84	84	6.05542	0	1.06012	84	-45.9675	0	2.40853	84	36.0178	0	0.22566	84	6.72662	0	0.61943	84	-47.9329	0	1.0228	84	35.6816	0	0.43813	84	7.27773	84	-44.3713	84	36.0295	84	7.43265	84	-47.677	84	36.1809
85	85	6.58221	0	1.00134	85	-43.096	0	2.45832	85	36.495	0	0.26959	85	7.35837	0	0.59541	85	-45.4001	0	1.11505	85	36.3169	0	0.40083	85	7.70991	85	-41.5417	85	36.5636	85	8.0455	85	-45.0561	85	36.7766
86	86	6.9254	0	0.93889	86	-40.0305	0	2.49719	86	36.9316	0	0.32254	86	7.84475	0	0.53394	86	-42.6531	0	1.1774	86	36.9148	0	0.36588	86	7.92205	86	-38.5282	86	37.0558	86	8.46084	86	-42.2335	86	37.336
87	87	7.03703	0	0.86998	87	-36.7873	0	2.52164	87	37.319	0	0.38168	87	8.12417	0	0.44724	87	-39.6961	0	1.20356	87	37.4652	0	0.33432	87	7.87014	87	-35.348	87	37.4969	87	8.63912	87	-39.2166	87	37.8506
88	88	6.88915	0	0.79588	88	-33.3874	0	2.52626	88	37.6454	0	0.44422	88	8.16767	0	0.35887	88	-36.5396	0	1.19081	88	37.9525	0	0.307	88	7.54221	88	-32.024	88	37.8758	88	8.58102	88	-36.0182	88	38.3064
89	89	6.48925	0	0.72258	89	-29.8621	0	2.50595	89	37.9011	0	0.50734	89	7.99427	0	0.29353	89	-33.2056	0	1.14083	89	38.3595	0	0.28442	89	6.97147	89	-28.5885	89	38.1839	89	8.3332	89	-32.6605	89	38.6865
90	90	5.884	0	0.6535	90	-26.2544	0	2.45695	90	38.0828	0	0.56848	90	7.663	0	0.26864	90	-29.7314	0	1.05922	90	38.6729	0	0.26769	90	6.22868	90	-25.0847	90	38.42	90	7.96914	90	-29.18	90	38.9779
91	91	5.14841	0	0.58613	91	-22.6191	0	2.37803	91	38.1972	0	0.62497	91	7.24766	0	0.28549	91	-26.172	0	0.95344	91	38.8893	0	0.25921	91	5.40062	91	-21.5642	91	38.5932	91	7.55948	91	-25.6305	91	39.1776
92	92	4.37058	0	0.51694	92	-19.0205	0	2.27065	92	38.2632	0	0.67292	92	6.81405	0	0.32887	92	-22.602	0	0.83225	92	39.0204	0	0.26119	92	4.56932	92	-18.0835	92	38.7217	92	7.15626	92	-22.0844	92	39.2968
93	93	3.63694	0	0.44454	93	-15.5311	0	2.13873	93	38.3112	0	0.70784	93	6.40953	0	0.3813	93	-19.1142	0	0.70569	93	39.0952	0	0.27309	93	3.80193	93	-14.702	93	38.8327	93	6.79288	93	-18.6295	93	39.3618
94	94	3.0196	0	0.37156	94	-12.2323	0	1.98769	94	38.3801	0	0.72622	94	6.06535	0	0.43238	94	-15.8148	0	0.58568	94	39.1578	0	0.28985	94	3.15209	94	-11.4867	94	38.9587	94	6.49129	94	-15.3632	94	39.4105
95	95	2.56818	0	0.30292	95	-9.21608	0	1.82247	95	38.5097	0	0.72713	95	5.80119	0	0.4784	95	-12.8178	0	0.48648	95	39.2589	0	0.30332	95	2.66142	95	-8.51942	95	39.1327	95	6.26589	95	-12.3872	95	39.4856
96	96	2.30562	0	0.24516	96	-6.58631	0	1.64783	96	38.7304	0	0.71262	96	5.62878	0	0.519	96	-10.2371	0	0.42568	96	39.4419	0	0.30527	96	2.35552	96	-5.90166	96	39.3805	96	6.12672	96	-9.80316	96	39.6246
97	97	2.22694	0	0.20433	97	-4.44822	0	1.47131	97	39.0507	0	0.68766	97	5.55019	0	0.55269	97	-8.17145	0	0.41878	97	39.7246	0	0.29051	97	2.24126	97	-3.74654	97	39.7103	97	6.07628	97	-7.70357	97	39.8454
98	98	2.2988	0	0.1794	98	-2.88139	0	1.30553	98	39.4483	0	0.66015	98	5.54712	0	0.57515	98	-6.67686	0	0.45828	98	40.0855	0	0.25913	98	2.30333	98	-2.15042	98	40.1057	98	6.09867	98	-6.15012	98	40.1349
99	99	2.4619	0	0.16724	99	-1.90739	0	1.16118	99	39.8708	0	0.6401	99	5.57219	0	0.58134	99	-5.73696	0	0.51231	99	40.4656	0	0.21777	99	2.50273	99	-1.15671	99	40.5259	99	6.14997	99	-5.14647	99	40.4479
100	100	2.63728	0	0.19312	100	-1.4788	0	1.03641	100	40.2506	0	0.63727	100	5.55573	0	0.56996	100	-5.25966	0	0.55205	100	40.7873	0	0.17647	100	2.78006	100	-0.73959	100	40.9167	100	6.16057	100	-4.62803	100	40.7207
101	101	2.73531	0	0.30892	101	-1.50095	0	0.91846	101	40.5256	0	0.65638	101	5.42227	0	0.55108	101	-5.1137	0	0.56816	101	40.9801	0	0.14112	101	3.06256	101	-0.81778	101	41.2241	101	6.04919	101	-4.48639	101	40.8926
[truncated: 86 more columns]
