# Supplementary material for: Gait assessment using a 2D video-based motion analysis app in healthy subjects and subjects with lower limb amputation – A pilot study
Source: PLoS One. 2025 May 30;20(5):e0324499. doi: 10.1371/journal.pone.0324499 (PMC12124523; doi:10.1371/journal.pone.0324499)
Supplement: S1 Table — Raw data of all trials (M##) of the healthy subjects (0##) from the gait analysis recorded with the Orthelligent App (OV) and with the Qualisys system (Qual). (ZIP) [file pone.0324499.s001.zip › Subjects_healty_all_trials/005_Qual_ME2.xlsx]

## Sheet: Tabelle1
	Mean	Mean	Std Dev	Std Dev	Mean	Mean	Std Dev	Std Dev	Mean	Mean	Std Dev	Std Dev	Mean	Mean	Std Dev	Std Dev	Mean	Mean	Std Dev	Std Dev	Mean	Mean	Std Dev	Std Dev	D:\Qualisys\2024_Orthelligent\Data\P005\ebenesGehen0002_OV,c3d	D:\Qualisys\2024_Orthelligent\Data\P005\ebenesGehen0002_OV,c3d	D:\Qualisys\2024_Orthelligent\Data\P005\ebenesGehen0002_OV,c3d	D:\Qualisys\2024_Orthelligent\Data\P005\ebenesGehen0002_OV,c3d	D:\Qualisys\2024_Orthelligent\Data\P005\ebenesGehen0002_OV,c3d	D:\Qualisys\2024_Orthelligent\Data\P005\ebenesGehen0002_OV,c3d	D:\Qualisys\2024_Orthelligent\Data\P005\ebenesGehen0002_OV,c3d	D:\Qualisys\2024_Orthelligent\Data\P005\ebenesGehen0002_OV,c3d	D:\Qualisys\2024_Orthelligent\Data\P005\ebenesGehen0002_OV,c3d	D:\Qualisys\2024_Orthelligent\Data\P005\ebenesGehen0002_OV,c3d	D:\Qualisys\2024_Orthelligent\Data\P005\ebenesGehen0002_OV,c3d	D:\Qualisys\2024_Orthelligent\Data\P005\ebenesGehen0002_OV,c3d	D:\Qualisys\2024_Orthelligent\Data\P005\ebenesGehen0002_OV,c3d	D:\Qualisys\2024_Orthelligent\Data\P005\ebenesGehen0002_OV,c3d	D:\Qualisys\2024_Orthelligent\Data\P005\ebenesGehen0002_OV,c3d	D:\Qualisys\2024_Orthelligent\Data\P005\ebenesGehen0002_OV,c3d	D:\Qualisys\2024_Orthelligent\Data\P005\ebenesGehen0002_OV,c3d	D:\Qualisys\2024_Orthelligent\Data\P005\ebenesGehen0002_OV,c3d	D:\Qualisys\2024_Orthelligent\Data\P005\ebenesGehen0002_OV,c3d	D:\Qualisys\2024_Orthelligent\Data\P005\ebenesGehen0002_OV,c3d	D:\Qualisys\2024_Orthelligent\Data\P005\ebenesGehen0002_OV,c3d	D:\Qualisys\2024_Orthelligent\Data\P005\ebenesGehen0002_OV,c3d	D:\Qualisys\2024_Orthelligent\Data\P005\ebenesGehen0002_OV,c3d	D:\Qualisys\2024_Orthelligent\Data\P005\ebenesGehen0002_OV,c3d	D:\Qualisys\2024_Orthelligent\Data\P005\ebenesGehen0002_OV,c3d
	Left Ankle Mean Angle	Left Ankle Mean Angle	Left Ankle Mean Angle	Left Ankle Mean Angle	Left Knee Mean Angle	Left Knee Mean Angle	Left Knee Mean Angle	Left Knee Mean Angle	Left Hip Mean Angle	Left Hip Mean Angle	Left Hip Mean Angle	Left Hip Mean Angle	Right Ankle Mean Angle	Right Ankle Mean Angle	Right Ankle Mean Angle	Right Ankle Mean Angle	Right Knee Mean Angle	Right Knee Mean Angle	Right Knee Mean Angle	Right Knee Mean Angle	Right Hip Mean Angle	Right Hip Mean Angle	Right Hip Mean Angle	Right Hip Mean Angle	Left Ankle Mean Angle	Left Ankle Mean Angle	Left Knee Mean Angle	Left Knee Mean Angle	Left Hip Mean Angle	Left Hip Mean Angle	Right Ankle Mean Angle	Right Ankle Mean Angle	Right Knee Mean Angle	Right Knee Mean Angle	Right Hip Mean Angle	Right Hip Mean Angle	Speed	Left_Strides_Per_Minute_Count	Left_Strides_Per_Minute_Mean	Left_Strides_Per_Minute_StdDev	Right_Strides_Per_Minute_Count	Right_Strides_Per_Minute_Mean	Right_Strides_Per_Minute_StdDev	Left_Stride_Length_Count	Left_Stride_Length_Mean	Left_Stride_Length_StdDev	Right_Stride_Length_Count	Right_Stride_Length_Mean	Right_Stride_Length_StdDev
	P2D	P2D	P2D	P2D	P2D	P2D	P2D	P2D	P2D	P2D	P2D	P2D	P2D	P2D	P2D	P2D	P2D	P2D	P2D	P2D	P2D	P2D	P2D	P2D	P2D	P2D	P2D	P2D	P2D	P2D	P2D	P2D	P2D	P2D	P2D	P2D	METRIC	METRIC	METRIC	METRIC	METRIC	METRIC	METRIC	METRIC	METRIC	METRIC	METRIC	METRIC	METRIC
	ORIGINAL	ORIGINAL	ORIGINAL	ORIGINAL	ORIGINAL	ORIGINAL	ORIGINAL	ORIGINAL	ORIGINAL	ORIGINAL	ORIGINAL	ORIGINAL	ORIGINAL	ORIGINAL	ORIGINAL	ORIGINAL	ORIGINAL	ORIGINAL	ORIGINAL	ORIGINAL	ORIGINAL	ORIGINAL	ORIGINAL	ORIGINAL	ORIGINAL	ORIGINAL	ORIGINAL	ORIGINAL	ORIGINAL	ORIGINAL	ORIGINAL	ORIGINAL	ORIGINAL	ORIGINAL	ORIGINAL	ORIGINAL	TEMPORAL_DISTANCE	TEMPORAL_DISTANCE	TEMPORAL_DISTANCE	TEMPORAL_DISTANCE	TEMPORAL_DISTANCE	TEMPORAL_DISTANCE	TEMPORAL_DISTANCE	TEMPORAL_DISTANCE	TEMPORAL_DISTANCE	TEMPORAL_DISTANCE	TEMPORAL_DISTANCE	TEMPORAL_DISTANCE	TEMPORAL_DISTANCE
ITEM	X	Y	X	Y	X	Y	X	Y	X	Y	X	Y	X	Y	X	Y	X	Y	X	Y	X	Y	X	Y	X	Y	X	Y	X	Y	X	Y	X	Y	X	Y	X	X	X	X	X	X	X	X	X	X	X	X	X
1	1	1.71868	0	0.62352	1	-2.35801	0	1.10355	1	40.7107	0	2.25796	1	5.21456	0	0.26476	1	-5.61482	0	0.44382	1	42.0582	0	1.13925	1	2.43388	1	-3.41585	1	43.3087	1	5.36834	1	-5.94973	1	43.2705	2.71258	2	56.3393	0.37407	3	55.7294	0.39446	2	2.90334	0.02089	3	2.91092	0.02023
2	2	1.4344	0	0.51844	2	-2.763	0	1.0435	2	40.8828	0	2.27517	2	5.09967	0	0.27285	2	-6.06381	0	0.32151	2	42.239	0	1.13449	2	2.02923	2	-3.79904	2	43.5061	2	5.21448	2	-6.36902	2	43.4665
3	3	0.83279	0	0.35666	3	-3.44288	0	0.98851	3	40.8869	0	2.29464	3	4.76923	0	0.32944	3	-6.65393	0	0.26518	3	42.2137	0	1.15658	3	1.2376	3	-4.47109	3	43.536	3	4.85741	3	-6.95064	3	43.4799
4	4	-0.132	0	0.17287	4	-4.31694	0	0.96096	4	40.7213	0	2.32659	4	4.16111	0	0.43241	4	-7.32703	0	0.27821	4	41.9817	0	1.20545	4	0.04297	4	-5.36118	4	43.4075	4	4.23508	4	-7.64777	4	43.3105
5	5	-1.41946	0	0.10441	5	-5.30843	0	0.97949	5	40.4042	0	2.37475	5	3.23522	0	0.56957	5	-8.02377	0	0.34102	5	41.5563	0	1.2768	5	-1.45777	5	-6.40542	5	43.1435	5	3.30465	5	-8.41222	5	42.9676
6	6	-2.8758	0	0.18323	6	-6.35806	0	1.05423	6	39.9773	0	2.43481	6	2.0073	0	0.71054	6	-8.68675	0	0.44373	6	40.967	0	1.36221	6	-3.05055	6	-7.55693	6	42.7824	6	2.08058	6	-9.19468	6	42.4739
7	7	-4.25278	0	0.20106	7	-7.45318	0	1.1793	7	39.5032	0	2.4941	7	0.59601	0	0.8015	7	-9.29588	0	0.5861	7	40.2676	0	1.44967	7	-4.45957	7	-8.80228	7	42.373	7	0.68117	7	-9.97072	7	41.8728
8	8	-5.2814	0	0.14471	8	-8.63414	0	1.32613	8	39.0488	0	2.53205	8	-0.76394	0	0.78574	8	-9.90469	0	0.75198	8	39.5345	0	1.52552	8	-5.4315	8	-10.1538	8	41.9589	8	-0.66652	8	-10.7711	8	41.2276
9	9	-5.7642	0	0.05119	9	-9.94724	0	1.44948	9	38.6607	0	2.52504	9	-1.78374	0	0.64393	9	-10.627	0	0.91133	9	38.8478	0	1.57814	9	-5.81597	9	-11.6083	9	41.5587	9	-1.68889	9	-11.6726	9	40.6056
10	10	-5.65001	0	0.03583	10	-11.3874	0	1.50651	10	38.3432	0	2.45644	10	-2.24609	0	0.41646	10	-11.5636	0	1.0373	10	38.2611	0	1.6009	10	-5.61466	10	-13.113	10	41.1561	10	-2.17763	10	-12.7409	10	40.0497
11	11	-5.03495	0	0.09204	11	-12.8773	0	1.47635	11	38.0536	0	2.3263	11	-2.11299	0	0.18298	11	-12.7239	0	1.1139	11	37.7752	0	1.59451	11	-4.95436	11	-14.5686	11	40.7063	11	-2.08603	11	-13.9684	11	39.5583
12	12	-4.09778	0	0.11803	12	-14.2886	0	1.36837	12	37.7179	0	2.15362	12	-1.52299	0	0.01174	12	-14.0017	0	1.13697	12	37.3332	0	1.56892	12	-4.01409	12	-15.8593	12	40.1537	12	-1.53301	12	-15.2576	12	39.0825
13	13	-3.01938	0	0.12487	13	-15.488	0	1.21799	13	37.2623	0	1.97129	13	-0.68733	0	0.09865	13	-15.2182	0	1.11584	13	36.8416	0	1.54091	13	-2.95762	13	-16.8918	13	39.4581	13	-0.71434	13	-16.4545	13	38.5451
14	14	-1.93059	0	0.12051	14	-16.3825	0	1.07344	14	36.6443	0	1.81377	14	0.21489	0	0.14752	14	-16.1962	0	1.07523	14	36.2102	0	1.52619	14	-1.89502	14	-17.6214	14	38.6143	14	0.19355	14	-17.4085	14	37.8743
15	15	-0.90608	0	0.10681	15	-16.9393	0	0.97748	15	35.8677	0	1.7026	15	1.07492	0	0.16368	15	-16.8199	0	1.04634	15	35.3898	0	1.53045	15	-0.88345	15	-18.0533	15	37.6542	15	1.0748	15	-18.0214	15	37.0335
16	16	0.01885	0	0.08803	16	-17.1792	0	0.94805	16	34.9751	0	1.63973	16	1.84336	0	0.16322	16	-17.0546	0	1.04762	16	34.3856	0	1.5477	16	0.05057	16	-18.2238	16	36.6322	16	1.87163	16	-18.2641	16	36.0316
17	17	0.83576	0	0.07915	17	-17.1563	0	0.97213	17	34.0266	0	1.61303	17	2.51137	0	0.15886	17	-16.9367	0	1.07258	17	33.2466	0	1.56637	17	0.89682	17	-18.1797	17	35.6032	17	2.56787	17	-18.1668	17	34.9136
18	18	1.55743	0	0.0951	18	-16.9388	0	1.02073	18	33.0776	0	1.60582	18	3.09985	0	0.15986	18	-16.5556	0	1.09751	18	32.0471	0	1.57645	18	1.65919	18	-17.9685	18	34.6066	18	3.1782	18	-17.8041	18	33.7446
19	19	2.20822	0	0.1255	19	-16.5948	0	1.06715	19	32.1648	0	1.60202	19	3.6492	0	0.1696	19	-16.0344	0	1.09946	19	30.8686	0	1.57346	19	2.35158	19	-17.6345	19	33.6588	19	3.73929	19	-17.2824	19	32.5948
20	20	2.81137	0	0.15406	20	-16.1794	0	1.09463	20	31.3	0	1.58857	20	4.20337	0	0.18738	20	-15.4995	0	1.06931	20	29.7796	0	1.55966	20	2.98904	20	-17.2144	20	32.7537	20	4.29375	20	-16.7182	20	31.5248
21	21	3.37869	0	0.17278	21	-15.7249	0	1.09761	21	30.4693	0	1.55884	21	4.79275	0	0.20973	21	-15.0429	0	1.01361	21	28.8166	0	1.54228	21	3.57819	21	-16.7299	21	31.8667	21	4.87419	21	-16.2052	21	30.5695
22	22	3.90793	0	0.17967	22	-15.2373	0	1.08047	22	29.6373	0	1.51476	22	5.42098	0	0.22798	22	-14.6947	0	0.94777	22	27.9713	0	1.52957	22	4.11522	22	-16.1866	22	30.962	22	5.48812	22	-15.7861	22	29.7262
23	23	4.38954	0	0.17841	23	-14.7051	0	1.05401	23	28.7579	0	1.46435	23	6.06437	0	0.2331	23	-14.4207	0	0.88591	23	27.1949	0	1.52673	23	4.59378	23	-15.5802	23	30.0011	23	6.11531	23	-15.4423	23	28.954
24	24	4.81814	0	0.1769	24	-14.1143	0	1.02922	24	27.7877	0	1.41635	24	6.6829	0	0.22197	24	-14.148	0	0.83594	24	26.4173	0	1.53423	24	5.01431	24	-14.9079	24	28.9511	24	6.71786	24	-15.1111	24	28.1873
25	25	5.19851	0	0.18405	25	-13.462	0	1.01175	25	26.6982	0	1.37574	25	7.23672	0	0.19713	25	-13.8013	0	0.80017	25	25.571	0	1.54856	25	5.38687	25	-14.176	25	27.792	25	7.25704	25	-14.7185	25	27.358
26	26	5.54345	0	0.20515	26	-12.7603	0	1.00063	26	25.4825	0	1.34202	26	7.7	0	0.16356	26	-13.3335	0	0.77672	26	24.611	0	1.56432	26	5.72716	26	-13.4025	26	26.521	26	7.70626	26	-14.2123	26	26.4159
27	27	5.86816	0	0.23871	27	-12.0335	0	0.98984	27	24.1551	0	1.31071	27	8.06819	0	0.12875	27	-12.7386	0	0.75779	27	23.5218	0	1.57399	27	6.05153	27	-12.6143	27	25.1524	27	8.05751	27	-13.5777	27	25.3373
28	28	6.18723	0	0.27766	28	-11.3115	0	0.97078	28	22.7473	0	1.27509	28	8.35871	0	0.10358	28	-12.049	0	0.73121	28	22.3165	0	1.56854	28	6.37561	28	-11.8427	28	23.7132	28	8.32578	28	-12.8375	28	24.1252
29	29	6.51412	0	0.31315	29	-10.6234	0	0.93505	29	21.2983	0	1.22847	29	8.60253	0	0.09906	29	-11.3217	0	0.68639	29	21.03	0	1.54106	29	6.71365	29	-11.1162	29	22.2366	29	8.54161	29	-12.042	29	22.8073
30	30	6.85892	0	0.33752	30	-9.99004	0	0.87691	30	19.8471	0	1.16548	30	8.83174	0	0.11612	30	-10.6152	0	0.6193	30	19.7078	0	1.48785	30	7.07455	30	-10.4531	30	20.7551	30	8.73877	30	-11.2469	30	21.4247
31	31	7.22689	0	0.34684	31	-9.42048	0	0.79448	31	18.4248	0	1.08215	31	9.07089	0	0.14525	31	-9.97064	0	0.53298	31	18.3915	0	1.40779	31	7.46035	31	-9.85844	31	19.2949	31	8.94592	31	-10.4936	31	20.0169
32	32	7.61885	0	0.34174	32	-8.91306	0	0.69046	32	17.0534	0	0.97746	32	9.33465	0	0.17601	32	-9.40566	0	0.43683	32	17.112	0	1.30213	32	7.8681	32	-9.32723	32	17.8743	32	9.18365	32	-9.80402	32	18.6154
33	33	8.0329	0	0.32606	33	-8.46138	0	0.57198	33	15.7474	0	0.85433	33	9.62938	0	0.19996	33	-8.92033	0	0.34603	33	15.8891	0	1.17508	33	8.29361	33	-8.85164	33	16.5072	33	9.46526	33	-9.18592	33	17.2442
34	34	8.46594	0	0.30557	34	-8.0604	0	0.45162	34	14.5173	0	0.72047	34	9.95576	0	0.21143	34	-8.50786	0	0.28122	34	14.7347	0	1.03442	34	8.73416	34	-8.4276	34	15.2062	34	9.79801	34	-8.64341	34	15.9243
35	35	8.91598	0	0.2874	35	-7.70975	0	0.34956	35	13.3708	0	0.58777	35	10.3106	0	0.21028	35	-8.16232	0	0.25941	35	13.6558	0	0.89042	35	9.19043	35	-8.0574	35	13.9821	35	10.1828	35	-8.1822	35	14.6747
36	36	9.38264	0	0.27781	36	-7.41215	0	0.29305	36	12.3104	0	0.47181	36	10.6893	0	0.20454	36	-7.8804	0	0.27416	36	12.6549	0	0.75314	36	9.66558	36	-7.74704	36	12.8409	36	10.6157	36	-7.80736	36	13.5102
37	37	9.86565	0	0.27998	37	-7.17008	0	0.29764	37	11.332	0	0.38984	37	11.0872	0	0.21048	37	-7.66069	0	0.3032	37	11.73	0	0.63086	37	10.1619	37	-7.50173	37	11.7807	37	11.0896	37	-7.5206	37	12.4391
38	38	10.3637	0	0.29382	38	-6.98402	0	0.34288	38	10.425	0	0.3533	38	11.5	0	0.24293	38	-7.50157	0	0.33194	38	10.8738	0	0.529	38	10.6794	38	-7.32276	38	10.7923	38	11.5943	38	-7.31814	38	11.4615
39	39	10.8738	0	0.31836	39	-6.8523	0	0.3983	39	9.57529	0	0.35715	39	11.9231	0	0.30109	39	-7.39934	0	0.35687	39	10.0738	0	0.44925	39	11.2152	39	-7.20638	39	9.86102	39	12.1168	39	-7.18909	39	10.5672
40	40	11.3911	0	0.35251	40	-6.77235	0	0.44696	40	8.76684	0	0.38365	40	12.3498	0	0.37171	40	-7.34692	0	0.38043	40	9.31268	0	0.39034	40	11.7639	40	-7.14604	40	8.97054	40	12.6397	40	-7.11583	40	9.73808
41	41	11.9079	0	0.39478	41	-6.74103	0	0.48306	41	7.98312	0	0.41648	41	12.7694	0	0.44138	41	-7.33363	0	0.40616	41	8.57095	0	0.35047	41	12.3165	41	-7.13548	41	8.10586	41	13.1426	41	-7.07808	41	8.9519
42	42	12.4145	0	0.44308	42	-6.75604	0	0.50741	42	7.20856	0	0.44633	42	13.1688	0	0.50148	42	-7.34747	0	0.43627	42	7.82955	0	0.32893	42	12.8603	42	-7.17226	42	7.25527	42	13.6065	42	-7.05967	42	8.18804
43	43	12.8999	0	0.49626	43	-6.81737	0	0.52586	43	6.43048	0	0.46872	43	13.5349	0	0.54881	43	-7.37859	0	0.47055	43	7.07344	0	0.32572	43	13.3836	43	-7.26042	43	6.41106	43	14.0174	43	-7.05435	43	7.4309
44	44	13.3539	0	0.55451	44	-6.9286	0	0.54778	44	5.64232	0	0.4815	44	13.8553	0	0.58421	44	-7.42195	0	0.50655	44	6.29406	0	0.33967	44	13.878	44	-7.41112	44	5.57191	44	14.3667	44	-7.06512	44	6.67015
45	45	13.7663	0	0.61801	45	-7.09695	0	0.5844	45	4.84585	0	0.48393	45	14.1206	0	0.61076	45	-7.47996	0	0.5407	45	5.49124	0	0.36728	45	14.3361	45	-7.64102	45	4.74505	45	14.6512	45	-7.10449	45	5.90154
46	46	14.1274	0	0.68491	46	-7.33235	0	0.64577	46	4.05117	0	0.47694	46	14.3256	0	0.63177	46	-7.56321	0	0.57047	46	4.67339	0	0.40291	46	14.7482	46	-7.96764	46	3.94378	46	14.8712	46	-7.19198	46	5.12708
47	47	14.4286	0	0.7516	47	-7.64684	0	0.73641	47	3.27515	0	0.46342	47	14.4694	0	0.64936	47	-7.6893	0	0.59577	47	3.8561	0	0.44027	47	15.1021	47	-8.40459	47	3.1833	47	15.0278	47	-7.35057	47	4.35496
48	48	14.662	0	0.81282	48	-8.05332	0	0.85251	48	2.53833	0	0.447	48	14.5529	0	0.66374	48	-7.87903	0	0.61969	48	3.05825	0	0.47217	48	15.3826	48	-8.9584	48	2.47689	48	15.1201	48	-7.5995	48	3.59555
49	49	14.8192	0	0.86195	49	-8.56409	0	0.98336	49	1.86081	0	0.43107	49	14.5775	0	0.67434	49	-8.15416	0	0.64505	49	2.29922	0	0.49243	49	15.5712	49	-9.6283	49	1.83378	49	15.1444	49	-7.95316	49	2.8609
50	50	14.8911	0	0.89315	50	-9.18986	0	1.11467	50	1.25793	0	0.41738	50	14.5424	0	0.67999	50	-8.53473	0	0.67132	50	1.59592	0	0.49817	50	15.6483	50	-10.4086	50	1.25723	50	15.0941	50	-8.42202	50	2.16457
51	51	14.8671	0	0.90424	51	-9.94	0	1.23402	51	0.73786	0	0.407	51	14.4426	0	0.68051	51	-9.03642	0	0.69562	51	0.96	0	0.49161	51	15.5956	51	-11.2945	51	0.74586	51	14.9592	51	-9.01444	51	1.5208
52	52	14.7341	0	0.8987	52	-10.823	0	1.33402	52	0.30113	0	0.40322	52	14.2661	0	0.67747	52	-9.67005	0	0.71581	52	0.39716	0	0.4795	52	15.3959	52	-12.286	52	0.29551	52	14.7255	52	-9.73874	52	0.94314
53	53	14.4736	0	0.88634	53	-11.8472	0	1.4143	53	-0.05644	0	0.41255	53	13.9929	0	0.67418	53	-10.4435	0	0.73205	53	-0.0903	0	0.4705	53	15.0305	53	-13.3906	53	-0.09652	53	14.3731	53	-10.6043	53	0.44363
54	54	14.059	0	0.88299	54	-13.022	0	1.48054	54	-0.33834	0	0.44264	54	13.5927	0	0.67522	54	-11.3641	0	0.74722	54	-0.49913	0	0.47218	54	14.4756	54	-14.6234	54	-0.42677	54	13.8725	54	-11.6218	54	0.03364
55	55	13.4525	0	0.90775	55	-14.357	0	1.54153	55	-0.54276	0	0.4977	55	13.0217	0	0.68586	55	-12.441	0	0.76624	55	-0.82023	0	0.48975	55	13.6966	55	-16.0028	55	-0.68338	55	13.1813	55	-12.8035	55	-0.27271
56	56	12.6023	0	0.97825	56	-15.862	0	1.60524	56	-0.65916	0	0.57714	56	12.2187	0	0.71211	56	-13.6867	0	0.79382	56	-1.0354	0	0.52458	56	12.6426	56	-17.5465	56	-0.84585	56	12.2395	56	-14.1619	56	-0.45676
57	57	11.4403	0	1.10775	57	-17.546	0	1.67502	57	-0.66743	0	0.67723	57	11.0998	0	0.76207	57	-15.1167	0	0.8312	57	-1.11757	0	0.57363	57	11.2403	57	-19.2663	57	-0.88635	57	10.9613	57	-15.7075	57	-0.49529
58	58	9.88313	0	1.30646	58	-19.4161	0	1.74834	58	-0.54099	0	0.79273	58	9.55745	0	0.84875	58	-16.7486	0	0.87244	58	-1.03584	0	0.62948	58	9.39234	58	-21.167	58	-0.77398	58	9.23249	58	-17.4469	58	-0.36476
59	59	7.83335	0	1.58442	59	-21.4752	0	1.81643	59	-0.25416	0	0.91658	59	7.4651	0	0.98652	59	-18.598	0	0.90537	59	-0.76432	0	0.68143	59	6.98112	59	-23.2439	59	-0.48263	59	6.91836	59	-19.3796	59	-0.04866
60	60	5.18864	0	1.95034	60	-23.7174	0	1.86696	60	0.21117	0	1.0389	60	4.69567	0	1.18368	60	-20.6712	0	0.91565	60	-0.28963	0	0.71818	60	3.88612	60	-25.4828	60	0.00366	60	3.8869	60	-21.4951	60	0.45677
61	61	1.87364	0	2.39863	61	-26.1233	0	1.88802	61	0.86163	0	1.14754	61	1.16653	0	1.43754	61	-22.9579	0	0.89195	61	0.38677	0	0.73156	61	0.03313	61	-27.8598	61	0.689	61	0.05959	61	-23.7716	61	1.14275
62	62	-2.08519	0	2.8791	62	-28.6605	0	1.87413	62	1.6916	0	1.23136	62	-3.07492	0	1.72256	62	-25.4315	0	0.83251	62	1.25221	0	0.71897	62	-4.50015	62	-30.3468	62	1.56694	62	-4.48364	62	-26.1818	62	1.99394
63	63	-6.45271	0	3.2718	63	-31.2918	0	1.83128	63	2.68732	0	1.28492	63	-7.75172	0	1.97681	63	-28.0569	0	0.74919	63	2.29036	0	0.68314	63	-9.35137	63	-32.9202	63	2.62519	63	-9.38735	63	-28.7031	63	2.99668
64	64	-10.7324	0	3.42279	64	-33.9864	0	1.77743	64	3.83532	0	1.31108	64	-12.3345	0	2.11457	64	-30.8047	0	0.6661	64	3.49049	0	0.63063	64	-13.8595	64	-35.5694	64	3.85374	64	-14.0123	64	-31.3288	64	4.14726
65	65	-14.2674	0	3.23707	65	-36.7253	0	1.73507	65	5.13157	0	1.32036	65	-16.1641	0	2.07546	65	-33.6621	0	0.60897	65	4.85411	0	0.57038	65	-17.263	65	-38.2931	65	5.2528	65	-17.6067	65	-34.07	65	5.45668
66	66	-16.4582	0	2.72659	66	-39.4982	0	1.71791	66	6.58469	0	1.32646	66	-18.6459	0	1.88418	66	-36.6289	0	0.59048	66	6.3953	0	0.51147	66	-18.9651	66	-41.0855	66	6.83361	66	-19.5449	66	-36.9408	66	6.94768
67	67	-16.9527	0	1.98599	67	-42.2918	0	1.72336	67	8.21176	0	1.34037	67	-19.4086	0	1.69681	67	-39.6934	0	0.6035	67	8.13172	0	0.46101	67	-18.6976	67	-43.9238	67	8.61276	67	-19.5035	67	-39.9289	67	8.64298
68	68	-15.7431	0	1.17843	68	-45.0746	0	1.73819	68	10.0278	0	1.36806	68	-18.3994	0	1.74971	68	-42.806	0	0.6309	68	10.0711	0	0.42385	68	-16.5914	68	-46.7612	68	10.6015	68	-17.5532	68	-42.9742	68	10.5525
69	69	-13.1947	0	0.6206	69	-47.7918	0	1.74996	69	12.0373	0	1.41115	69	-15.9113	0	2.07254	69	-45.8742	0	0.65894	69	12.2015	0	0.40322	69	-13.2003	69	-49.5309	69	12.7977	69	-14.1623	69	-45.9736	69	12.666
70	70	-9.98523	0	0.68452	70	-50.3761	0	1.75232	70	14.23	0	1.46696	70	-12.5174	0	2.42759	70	-48.7827	0	0.68091	70	14.4905	0	0.40078	70	-9.39019	70	-52.1578	70	15.1814	70	-10.0908	70	-48.807	70	14.9527
71	71	-6.87548	0	0.87563	71	-52.7611	0	1.743	71	16.5768	0	1.52726	71	-8.8903	0	2.60631	71	-51.4218	0	0.69514	71	16.889	0	0.41543	71	-5.98517	71	-54.5718	71	17.7114	71	-6.1275	71	-51.3632	71	17.3632
72	72	-4.38326	0	0.95835	72	-54.8856	0	1.72046	72	19.0262	0	1.58022	72	-5.5522	0	2.55055	72	-53.7045	0	0.70324	72	19.3339	0	0.4443	72	-3.39707	72	-56.71	72	20.3247	72	-2.78753	72	-53.5562	72	19.8329
73	73	-2.63183	0	0.98316	73	-56.6894	0	1.68301	73	21.5059	0	1.61508	73	-2.74453	0	2.29904	73	-55.5709	0	0.70931	73	21.7518	0	0.48344	73	-1.60534	73	-58.5105	73	22.9403	73	-0.22838	73	-55.3259	73	22.2861
74	74	-1.46466	0	0.99062	74	-58.1115	0	1.63062	74	23.9297	0	1.6276	74	-0.49575	0	1.91981	74	-56.9827	0	0.71939	74	24.0678	0	0.52908	74	-0.39304	74	-59.9119	74	25.4707	74	1.61852	74	-56.6334	74	24.6458
75	75	-0.63777	0	0.99569	75	-59.0969	0	1.56755	75	26.2115	0	1.6225	75	1.25365	0	1.4927	75	-57.9169	0	0.73914	75	26.216	0	0.5793	75	0.47459	75	-60.8614	75	27.8355	75	2.91071	75	-57.4569	75	26.8452
76	76	0.05359	0	0.99391	76	-59.6064	0	1.50234	76	28.2794	0	1.6105	76	2.58974	0	1.09817	76	-58.3638	0	0.7693	76	28.1486	0	0.63386	76	1.18159	76	-61.3248	76	29.9716	76	3.82537	76	-57.7923	76	28.8368
77	77	0.73677	0	0.97094	77	-59.6217	0	1.44511	77	30.0858	0	1.60318	77	3.60869	0	0.79737	77	-58.328	0	0.80438	77	29.8392	0	0.6924	77	1.84133	77	-61.2894	77	31.839	77	4.52225	77	-57.6529	77	30.5941
78	78	1.47775	0	0.91782	78	-59.1486	0	1.40364	78	31.6119	0	1.60819	78	4.40298	0	0.62199	78	-57.8297	0	0.83497	78	31.2838	0	0.75405	78	2.51044	78	-60.7639	78	33.4223	78	5.12075	78	-57.0684	78	32.112
79	79	2.30033	0	0.83901	79	-58.2148	0	1.38065	79	32.8675	0	1.62646	79	5.05039	0	0.56846	79	-56.9029	0	0.85237	79	32.4979	0	0.81617	79	3.20686	79	-59.7755	79	34.7305	79	5.69379	79	-56.08	79	33.4023
80	80	3.19851	0	0.75956	80	-56.861	0	1.37413	80	33.884	0	1.65285	80	5.61025	0	0.60119	80	-55.591	0	0.85191	80	33.5107	0	0.87481	80	3.92769	80	-58.3623	80	35.7911	80	6.27491	80	-54.7337	80	34.4887
81	81	4.14257	0	0.72221	81	-55.132	0	1.37975	81	34.705	0	1.67928	81	6.12668	0	0.67932	81	-53.94	0	0.83406	81	34.3584	0	0.92577	81	4.6592	81	-56.5668	81	36.6426	81	6.87317	81	-53.073	81	35.4015
82	82	5.0866	0	0.75441	82	-53.0702	0	1.39352	82	35.3778	0	1.69864	82	6.63113	0	0.77143	82	-51.9917	0	0.80371	82	35.0772	0	0.96507	82	5.3825	82	-54.4306	82	37.328	82	7.48436	82	-51.1331	82	36.1713
83	83	5.97912	0	0.83491	83	-50.7114	0	1.41306	83	35.9443	0	1.70737	83	7.13845	0	0.84958	83	-49.7791	0	0.76808	83	35.6988	0	0.98969	83	6.07621	83	-51.9909	83	37.8881	83	8.08759	83	-48.9391	83	36.8256
84	84	6.76716	0	0.9167	84	-48.0836	0	1.43685	84	36.4353	0	1.70506	84	7.63796	0	0.88611	84	-47.3243	0	0.73447	84	36.2479	0	0.99815	84	6.71257	84	-49.2766	84	38.3554	84	8.63724	84	-46.5059	84	37.3869
85	85	7.39582	0	0.96357	85	-45.2084	0	1.46345	85	36.8693	0	1.69383	85	8.09019	0	0.86138	85	-44.6413	0	0.70868	85	36.7419	0	0.99102	85	7.25187	85	-46.3098	85	38.7514	85	9.06934	85	-43.8417	85	37.8728
86	86	7.8072	0	0.96193	86	-42.1035	0	1.49079	86	37.253	0	1.67765	86	8.43507	0	0.77618	86	-41.7397	0	0.6937	86	37.1902	0	0.97039	86	7.64092	86	-43.1088	86	39.0885	86	9.32317	86	-40.9523	86	38.2945
87	87	7.9472	0	0.91595	87	-38.7879	0	1.51408	87	37.5852	0	1.66073	87	8.61193	0	0.65422	87	-38.6295	0	0.69115	87	37.5934	0	0.9387	87	7.81958	87	-39.6924	87	39.371	87	9.36424	87	-37.8454	87	38.6541
88	88	7.78244	0	0.84378	88	-35.2877	0	1.52526	88	37.8602	0	1.64678	88	8.58447	0	0.53286	88	-35.3275	0	0.70309	88	37.9449	0	0.89834	88	7.74002	88	-36.0865	88	39.5988	88	9.19896	88	-34.5363	88	38.9453
89	89	7.31956	0	0.77382	89	-31.6411	0	1.51472	89	38.0718	0	1.63853	89	8.35536	0	0.44123	89	-31.8618	0	0.73211	89	38.234	0	0.85333	89	7.38987	89	-32.3293	89	39.7713	89	8.86444	89	-31.0539	89	39.1591
90	90	6.61172	0	0.72935	90	-27.9001	0	1.47356	90	38.217	0	1.63642	90	7.96483	0	0.38673	90	-28.2771	0	0.77904	90	38.4531	0	0.81103	90	6.80542	90	-28.4742	90	39.8902	90	8.40951	90	-27.4467	90	39.2915
91	91	5.74556	0	0.71755	91	-24.1295	0	1.39591	91	38.3014	0	1.63859	91	7.47379	0	0.3625	91	-24.6372	0	0.84095	91	38.6022	0	0.78113	91	6.06388	91	-24.5889	91	39.9626	91	7.88198	91	-23.785	91	39.3506
92	92	4.82046	0	0.72844	92	-20.4031	0	1.2793	92	38.3413	0	1.64184	92	6.9421	0	0.35963	92	-21.0239	0	0.91066	92	38.6935	0	0.77164	92	5.26046	92	-20.7511	92	40.004	92	7.32139	92	-20.1573	92	39.3584
93	93	3.92908	0	0.74443	93	-16.8003	0	1.12438	93	38.3653	0	1.64257	93	6.41831	0	0.37279	93	-17.5343	0	0.97645	93	38.7536	0	0.7833	93	4.48628	93	-17.0432	93	40.0405	93	6.76357	93	-16.6664	93	39.3504
94	94	3.14512	0	0.75504	94	-13.4052	0	0.93549	94	38.412	0	1.63765	94	5.94169	0	0.39519	94	-14.2762	0	1.02365	94	38.8227	0	0.80789	94	3.81476	94	-13.5483	94	40.1066	94	6.24732	94	-13.4241	94	39.3715
95	95	2.51894	0	0.76544	95	-10.3073	0	0.72194	95	38.5229	0	1.62613	95	5.5484	0	0.41532	95	-11.3653	0	1.03808	95	38.95	0	0.83274	95	3.29673	95	-10.3512	95	40.2396	95	5.81519	95	-10.5463	95	39.4701
96	96	2.0791	0	0.79177	96	-7.60296	0	0.50198	96	38.7317	0	1.61081	96	5.27214	0	0.4212	96	-8.91848	0	1.01002	96	39.1821	0	0.84529	96	2.95959	96	-7.54149	96	40.4704	96	5.50456	96	-8.14538	96	39.6852
97	97	1.83375	0	0.84632	97	-5.39108	0	0.31887	97	39.053	0	1.59749	97	5.13457	0	0.40647	97	-7.03878	0	0.93913	97	39.5449	0	0.83728	97	2.80939	97	-5.21505	97	40.8118	97	5.33353	97	-6.31426	97	40.0319
98	98	1.76606	0	0.92622	98	-3.75506	0	0.26871	98	39.4713	0	1.59246	98	5.12953	0	0.37376	98	-5.78426	0	0.83971	98	40.024	0	0.80673	98	2.82823	98	-3.46175	98	41.2493	98	5.28812	98	-5.09681	98	40.4872
99	99	1.8279	0	1.01779	99	-2.73145	0	0.34612	99	39.9393	0	1.60038	99	5.21446	0	0.33557	99	-5.13543	0	0.73996	99	40.5582	0	0.75889	99	2.97034	99	-2.33637	99	41.7391	99	5.32086	99	-4.46269	99	40.9883
100	100	1.94136	0	1.11031	100	-2.28927	0	0.41519	100	40.3895	0	1.62561	100	5.31653	0	0.31271	100	-4.98917	0	0.66776	100	41.0563	0	0.70375	100	3.16439	100	-1.83131	100	42.2199	100	5.36193	100	-4.3101	100	41.4498
101	101	2.00751	0	1.20259	101	-2.33946	0	0.42248	101	40.754	0	1.67376	101	5.3508	0	0.32638	101	-5.19673	0	0.62858	101	41.4294	0	0.6517	101	3.31975	101	-1.87319	101	42.6323	101	5.33616	101	-4.50554	101	41.7928
[truncated: 86 more columns]
