# Supplementary material for: Gait assessment using a 2D video-based motion analysis app in healthy subjects and subjects with lower limb amputation – A pilot study
Source: PLoS One. 2025 May 30;20(5):e0324499. doi: 10.1371/journal.pone.0324499 (PMC12124523; doi:10.1371/journal.pone.0324499)
Supplement: S1 Table — Raw data of all trials (M##) of the healthy subjects (0##) from the gait analysis recorded with the Orthelligent App (OV) and with the Qualisys system (Qual). (ZIP) [file pone.0324499.s001.zip › Subjects_healty_all_trials/005_Qual_ME3.xlsx]

## Sheet: Tabelle1
	Mean	Mean	Std Dev	Std Dev	Mean	Mean	Std Dev	Std Dev	Mean	Mean	Std Dev	Std Dev	Mean	Mean	Std Dev	Std Dev	Mean	Mean	Std Dev	Std Dev	Mean	Mean	Std Dev	Std Dev	D:\Qualisys\2024_Orthelligent\Data\P005\ebenesGehen0003_OV,c3d	D:\Qualisys\2024_Orthelligent\Data\P005\ebenesGehen0003_OV,c3d	D:\Qualisys\2024_Orthelligent\Data\P005\ebenesGehen0003_OV,c3d	D:\Qualisys\2024_Orthelligent\Data\P005\ebenesGehen0003_OV,c3d	D:\Qualisys\2024_Orthelligent\Data\P005\ebenesGehen0003_OV,c3d	D:\Qualisys\2024_Orthelligent\Data\P005\ebenesGehen0003_OV,c3d	D:\Qualisys\2024_Orthelligent\Data\P005\ebenesGehen0003_OV,c3d	D:\Qualisys\2024_Orthelligent\Data\P005\ebenesGehen0003_OV,c3d	D:\Qualisys\2024_Orthelligent\Data\P005\ebenesGehen0003_OV,c3d	D:\Qualisys\2024_Orthelligent\Data\P005\ebenesGehen0003_OV,c3d	D:\Qualisys\2024_Orthelligent\Data\P005\ebenesGehen0003_OV,c3d	D:\Qualisys\2024_Orthelligent\Data\P005\ebenesGehen0003_OV,c3d	D:\Qualisys\2024_Orthelligent\Data\P005\ebenesGehen0003_OV,c3d	D:\Qualisys\2024_Orthelligent\Data\P005\ebenesGehen0003_OV,c3d	D:\Qualisys\2024_Orthelligent\Data\P005\ebenesGehen0003_OV,c3d	D:\Qualisys\2024_Orthelligent\Data\P005\ebenesGehen0003_OV,c3d	D:\Qualisys\2024_Orthelligent\Data\P005\ebenesGehen0003_OV,c3d	D:\Qualisys\2024_Orthelligent\Data\P005\ebenesGehen0003_OV,c3d	D:\Qualisys\2024_Orthelligent\Data\P005\ebenesGehen0003_OV,c3d	D:\Qualisys\2024_Orthelligent\Data\P005\ebenesGehen0003_OV,c3d	D:\Qualisys\2024_Orthelligent\Data\P005\ebenesGehen0003_OV,c3d	D:\Qualisys\2024_Orthelligent\Data\P005\ebenesGehen0003_OV,c3d	D:\Qualisys\2024_Orthelligent\Data\P005\ebenesGehen0003_OV,c3d	D:\Qualisys\2024_Orthelligent\Data\P005\ebenesGehen0003_OV,c3d	D:\Qualisys\2024_Orthelligent\Data\P005\ebenesGehen0003_OV,c3d
	Left Ankle Mean Angle	Left Ankle Mean Angle	Left Ankle Mean Angle	Left Ankle Mean Angle	Left Knee Mean Angle	Left Knee Mean Angle	Left Knee Mean Angle	Left Knee Mean Angle	Left Hip Mean Angle	Left Hip Mean Angle	Left Hip Mean Angle	Left Hip Mean Angle	Right Ankle Mean Angle	Right Ankle Mean Angle	Right Ankle Mean Angle	Right Ankle Mean Angle	Right Knee Mean Angle	Right Knee Mean Angle	Right Knee Mean Angle	Right Knee Mean Angle	Right Hip Mean Angle	Right Hip Mean Angle	Right Hip Mean Angle	Right Hip Mean Angle	Left Ankle Mean Angle	Left Ankle Mean Angle	Left Knee Mean Angle	Left Knee Mean Angle	Left Hip Mean Angle	Left Hip Mean Angle	Right Ankle Mean Angle	Right Ankle Mean Angle	Right Knee Mean Angle	Right Knee Mean Angle	Right Hip Mean Angle	Right Hip Mean Angle	Speed	Left_Strides_Per_Minute_Count	Left_Strides_Per_Minute_Mean	Left_Strides_Per_Minute_StdDev	Right_Strides_Per_Minute_Count	Right_Strides_Per_Minute_Mean	Right_Strides_Per_Minute_StdDev	Left_Stride_Length_Count	Left_Stride_Length_Mean	Left_Stride_Length_StdDev	Right_Stride_Length_Count	Right_Stride_Length_Mean	Right_Stride_Length_StdDev
	P2D	P2D	P2D	P2D	P2D	P2D	P2D	P2D	P2D	P2D	P2D	P2D	P2D	P2D	P2D	P2D	P2D	P2D	P2D	P2D	P2D	P2D	P2D	P2D	P2D	P2D	P2D	P2D	P2D	P2D	P2D	P2D	P2D	P2D	P2D	P2D	METRIC	METRIC	METRIC	METRIC	METRIC	METRIC	METRIC	METRIC	METRIC	METRIC	METRIC	METRIC	METRIC
	ORIGINAL	ORIGINAL	ORIGINAL	ORIGINAL	ORIGINAL	ORIGINAL	ORIGINAL	ORIGINAL	ORIGINAL	ORIGINAL	ORIGINAL	ORIGINAL	ORIGINAL	ORIGINAL	ORIGINAL	ORIGINAL	ORIGINAL	ORIGINAL	ORIGINAL	ORIGINAL	ORIGINAL	ORIGINAL	ORIGINAL	ORIGINAL	ORIGINAL	ORIGINAL	ORIGINAL	ORIGINAL	ORIGINAL	ORIGINAL	ORIGINAL	ORIGINAL	ORIGINAL	ORIGINAL	ORIGINAL	ORIGINAL	TEMPORAL_DISTANCE	TEMPORAL_DISTANCE	TEMPORAL_DISTANCE	TEMPORAL_DISTANCE	TEMPORAL_DISTANCE	TEMPORAL_DISTANCE	TEMPORAL_DISTANCE	TEMPORAL_DISTANCE	TEMPORAL_DISTANCE	TEMPORAL_DISTANCE	TEMPORAL_DISTANCE	TEMPORAL_DISTANCE	TEMPORAL_DISTANCE
ITEM	X	Y	X	Y	X	Y	X	Y	X	Y	X	Y	X	Y	X	Y	X	Y	X	Y	X	Y	X	Y	X	Y	X	Y	X	Y	X	Y	X	Y	X	Y	X	X	X	X	X	X	X	X	X	X	X	X	X
1	1	2.33838	0	0.28083	1	-2.9799	0	0.27861	1	40.7288	0	0.43767	1	4.9599	0	0.50587	1	-6.01539	0	0.40077	1	42.102	0	0.48845	1	2.18551	1	-2.88168	1	40.7636	1	5.53979	1	-5.5527	1	42.5981	3.13102	2	57.5569	0.58559	3	57.6012	0.32028	2	3.27149	0.03125	3	3.25654	0.05249
2	2	2.13241	0	0.21044	2	-3.47696	0	0.32883	2	40.9864	0	0.43846	2	4.66762	0	0.68319	2	-6.39465	0	0.19344	2	42.2895	0	0.58285	2	1.89945	2	-3.40447	2	41.0884	2	5.38698	2	-6.18159	2	42.9124
3	3	1.62301	0	0.3422	3	-4.27468	0	0.40517	3	41.0965	0	0.45404	3	4.11788	0	0.9352	3	-6.92945	0	0.11362	3	42.2859	0	0.66737	3	1.29263	3	-4.26846	3	41.3326	3	4.98383	3	-6.94107	3	43.018
4	4	0.7606	0	0.60278	4	-5.26734	0	0.4881	4	41.0387	0	0.52673	4	3.28484	0	1.21139	4	-7.56747	0	0.22379	4	42.092	0	0.72847	4	0.31946	4	-5.33962	4	41.461	4	4.27921	4	-7.76478	4	42.9065
5	5	-0.43006	0	0.86287	5	-6.35554	0	0.55161	5	40.8115	0	0.66645	5	2.18968	0	1.43199	5	-8.27394	0	0.31105	5	41.7263	0	0.75805	5	-0.96399	5	-6.50516	5	41.4569	5	3.2624	5	-8.60395	5	42.5889
6	6	-1.8276	0	1.03658	6	-7.46145	0	0.58124	6	40.4395	0	0.85501	6	0.90984	0	1.51778	6	-9.01923	0	0.35126	6	41.2212	0	0.75824	6	-2.38546	6	-7.69785	6	41.3319	6	1.9881	6	-9.42382	6	42.0953
7	7	-3.22426	0	1.06921	7	-8.55563	0	0.58584	7	39.9766	0	1.06929	7	-0.40645	0	1.42568	7	-9.79415	0	0.4048	7	40.6254	0	0.74409	7	-3.69811	7	-8.91404	7	41.1276	7	0.60308	7	-10.2257	7	41.4817
8	8	-4.37394	0	0.96325	8	-9.66972	0	0.60889	8	39.4948	0	1.28398	8	-1.54397	0	1.17641	8	-10.633	0	0.54412	8	40.0003	0	0.73322	8	-4.66254	8	-10.1992	8	40.8983	8	-0.65801	8	-11.068	8	40.8255
9	9	-5.06538	0	0.78318	9	-10.868	0	0.69035	9	39.0577	0	1.46602	9	-2.27507	0	0.85412	9	-11.6042	0	0.73396	9	39.4061	0	0.72845	9	-5.12454	9	-11.5919	9	40.6792	9	-1.53866	9	-12.048	9	40.2029
10	10	-5.19895	0	0.61731	10	-12.1885	0	0.79076	10	38.695	0	1.57668	10	-2.4527	0	0.56699	10	-12.7579	0	0.88563	10	38.8791	0	0.71854	10	-5.06144	10	-13.0677	10	40.4616	10	-1.86723	10	-13.2357	10	39.6604
11	11	-4.8143	0	0.5093	11	-13.6003	0	0.83389	11	38.3898	0	1.58473	11	-2.08215	0	0.39184	11	-14.0739	0	0.94824	11	38.4151	0	0.69912	11	-4.56554	11	-14.5299	11	40.192	11	-1.63019	11	-14.6161	11	39.1951
12	12	-4.04852	0	0.44337	12	-15.0033	0	0.7958	12	38.0858	0	1.48567	12	-1.30718	0	0.32868	12	-15.4506	0	0.93011	12	37.9679	0	0.68657	12	-3.7802	12	-15.8464	12	39.7973	12	-0.95475	12	-16.0823	12	38.7577
13	13	-3.06703	0	0.40605	13	-16.264	0	0.73898	13	37.7085	0	1.31361	13	-0.32064	0	0.32071	13	-16.7372	0	0.88401	13	37.4657	0	0.70547	13	-2.84006	13	-16.8995	13	39.2195	13	-0.02206	13	-17.4752	13	38.2735
14	14	-2.00845	0	0.4047	14	-17.265	0	0.77041	14	37.1945	0	1.12981	14	0.71835	0	0.3289	14	-17.7885	0	0.86727	14	36.8403	0	0.75896	14	-1.8418	14	-17.6215	14	38.4401	14	1.0088	14	-18.6409	14	37.6746
15	15	-0.96399	0	0.43485	15	-17.9399	0	0.91023	15	36.5141	0	0.98842	15	1.71036	0	0.34436	15	-18.5068	0	0.89982	15	36.054	0	0.82493	15	-0.84542	15	-18.0054	15	37.4842	15	2.02784	15	-19.473	15	36.9253
16	16	0.01392	0	0.47598	16	-18.2813	0	1.08015	16	35.6764	0	0.90289	16	2.60481	0	0.36885	16	-18.8573	0	0.96372	16	35.1102	0	0.88166	16	0.11043	16	-18.0945	16	36.4086	16	2.9702	16	-19.9283	16	36.0305
17	17	0.89793	0	0.51154	17	-18.3259	0	1.21235	17	34.7195	0	0.84964	17	3.38707	0	0.4031	17	-18.8607	0	1.0353	17	34.0453	0	0.92402	17	0.99865	17	-17.9597	17	35.2831	17	3.80918	17	-20.0217	17	35.0253
18	18	1.68021	0	0.53487	18	-18.1356	0	1.28208	18	33.6945	0	0.80459	18	4.0713	0	0.44379	18	-18.5828	0	1.10104	18	32.9166	0	0.95956	18	1.80365	18	-17.6771	18	34.1721	18	4.55163	18	-19.8162	18	33.9628
19	19	2.36935	0	0.54656	19	-17.782	0	1.29925	19	32.6511	0	0.76593	19	4.69042	0	0.48481	19	-18.1217	0	1.15354	19	31.7888	0	0.99624	19	2.52043	19	-17.3091	19	33.12	19	5.2256	19	-19.4099	19	32.9014
20	20	2.98551	0	0.55244	20	-17.3331	0	1.29541	20	31.6278	0	0.7486	20	5.28274	0	0.52063	20	-17.5862	0	1.18769	20	30.7201	0	1.03505	20	3.15309	20	-16.8938	20	32.1444	20	5.86619	20	-18.9142	20	31.8929
21	21	3.55092	0	0.56146	21	-16.8406	0	1.30634	21	30.6435	0	0.76337	21	5.8777	0	0.54875	21	-17.0658	0	1.20393	21	29.7457	0	1.072	21	3.71201	21	-16.4439	21	31.2345	21	6.50127	21	-18.4245	21	30.9675
22	22	4.07988	0	0.58392	22	-16.3302	0	1.35482	22	29.692	0	0.80418	22	6.48417	0	0.56997	22	-16.6052	0	1.21203	22	28.866	0	1.10305	22	4.20995	22	-15.9521	22	30.3544	22	7.13909	22	-17.9919	22	30.1231
23	23	4.57497	0	0.62646	23	-15.8011	0	1.44264	23	28.7442	0	0.85747	23	7.08747	0	0.58653	23	-16.195	0	1.22775	23	28.0455	0	1.12703	23	4.65792	23	-15.4037	23	29.4557	23	7.7647	23	-17.6121	23	29.3233
24	24	5.03202	0	0.68517	24	-15.2366	0	1.55253	24	27.7592	0	0.91492	24	7.65665	0	0.6008	24	-15.7857	0	1.26183	24	27.2254	0	1.14443	24	5.06479	24	-14.7894	24	28.4941	24	8.34829	24	-17.2365	24	28.5092
25	25	5.44763	0	0.74614	25	-14.6207	0	1.65669	25	26.6992	0	0.97358	25	8.15763	0	0.61525	25	-15.3168	0	1.31189	25	26.3431	0	1.15591	25	5.43945	25	-14.1128	25	27.4399	25	8.85954	25	-16.7999	25	27.6186
26	26	5.82362	0	0.79362	26	-13.9489	0	1.72737	26	25.5408	0	1.03038	26	8.56687	0	0.63089	26	-14.7441	0	1.36488	26	25.3509	0	1.16181	26	5.79082	26	-13.3905	26	26.2837	26	9.27919	26	-16.251	26	26.6044
27	27	6.16792	0	0.81631	27	-13.2329	0	1.74571	27	24.2812	0	1.0797	27	8.88122	0	0.6456	27	-14.0582	0	1.40547	27	24.2266	0	1.16334	27	6.12703	27	-12.6474	27	25.0345	27	9.60494	27	-15.5721	27	25.4465
28	28	6.49287	0	0.80992	28	-12.4978	0	1.70631	28	22.9375	0	1.1151	28	9.11956	0	0.65662	28	-13.2871	0	1.42387	28	22.9775	0	1.16305	28	6.45533	28	-11.9113	28	23.7131	28	9.85411	28	-14.7853	28	24.1541
29	29	6.81281	0	0.77697	29	-11.776	0	1.61656	29	21.5404	0	1.13157	29	9.31456	0	0.66373	29	-12.4849	0	1.41976	29	21.6361	0	1.16477	29	6.78321	29	-11.2082	29	22.3455	29	10.0589	29	-13.9444	29	22.7622
30	30	7.14093	0	0.72519	30	-11.0971	0	1.49368	30	20.1259	0	1.12653	30	9.50006	0	0.66935	30	-11.7123	0	1.4017	30	20.2499	0	1.17358	30	7.11648	30	-10.5558	30	20.9567	30	10.255	30	-13.1171	30	21.3231
31	31	7.48688	0	0.66421	31	-10.4814	0	1.35957	31	18.7275	0	1.09916	31	9.70186	0	0.67673	31	-11.0166	0	1.38134	31	18.8679	0	1.19196	31	7.45831	31	-9.96011	31	19.5675	31	10.4708	31	-12.3626	31	19.8912
32	32	7.85593	0	0.60214	32	-9.93666	0	1.23494	32	17.3725	0	1.05035	32	9.93362	0	0.68822	32	-10.4207	0	1.36695	32	17.5285	0	1.21678	32	7.81079	32	-9.41823	32	18.1941	32	10.7216	32	-11.7144	32	18.508
33	33	8.24929	0	0.54411	33	-9.45951	0	1.1344	33	16.0798	0	0.98366	33	10.1973	0	0.70481	33	-9.92432	0	1.35996	33	16.2558	0	1.24058	33	8.17671	33	-8.92416	33	16.8508	33	11.0091	33	-11.1779	33	17.1965
34	34	8.66554	0	0.49213	34	-9.04025	0	1.06291	34	14.8605	0	0.90599	34	10.4866	0	0.72646	34	-9.51317	0	1.35611	34	15.0603	0	1.25497	34	8.56031	34	-8.47373	34	15.5526	34	11.3255	34	-10.739	34	15.9635
35	35	9.10197	0	0.44558	35	-8.66793	0	1.01641	35	13.7191	0	0.82616	35	10.7918	0	0.75211	35	-9.16985	0	1.34834	35	13.9432	0	1.25304	35	8.96594	35	-8.06569	35	14.3139	35	11.658	35	-10.3763	35	14.8058
36	36	9.55452	0	0.40179	36	-8.33442	0	0.98595	36	12.6551	0	0.75159	36	11.1033	0	0.77965	36	-8.8815	0	1.32978	36	12.9008	0	1.23068	36	9.39598	36	-7.70026	36	13.1453	36	11.9935	36	-10.0714	36	13.7157
37	37	10.0189	0	0.35807	37	-8.03621	0	0.9633	37	11.6642	0	0.6859	37	11.4152	0	0.80689	37	-8.64265	0	1.29497	37	11.9267	0	1.18626	37	9.84912	37	-7.37737	37	12.0504	37	12.3213	37	-9.81288	37	12.6833
38	38	10.4911	0	0.31317	38	-7.77388	0	0.94396	38	10.7384	0	0.62878	38	11.7238	0	0.83224	38	-8.45343	0	1.24069	38	11.0122	0	1.12021	38	10.3208	38	-7.09585	38	11.0258	38	12.6346	38	-9.5955	38	11.6983
39	39	10.9673	0	0.2673	39	-7.55039	0	0.92735	39	9.86711	0	0.57845	39	12.0271	0	0.85397	39	-8.31591	0	1.16642	39	10.1459	0	1.03511	39	10.8045	39	-6.85417	39	10.062	39	12.9285	39	-9.41743	39	10.7496
40	40	11.4427	0	0.22173	40	-7.36883	0	0.91456	40	9.03683	0	0.5344	40	12.3211	0	0.86986	40	-8.23075	0	1.07423	40	9.31475	0	0.93575	40	11.2925	40	-6.6514	40	9.14649	40	13.1979	40	-9.2772	40	9.82557
41	41	11.9112	0	0.1781	41	-7.23092	0	0.90658	41	8.23203	0	0.49757	41	12.5994	0	0.87782	41	-8.1959	0	0.9687	41	8.50461	0	0.82978	41	11.7765	41	-6.48737	41	8.26431	41	13.4356	41	-9.17271	41	8.9149
42	42	12.3647	0	0.13758	42	-7.13635	0	0.90391	42	7.4358	0	0.46921	42	12.8526	0	0.87654	42	-8.20708	0	0.856	42	7.7021	0	0.72678	42	12.2473	42	-6.36174	42	7.39881	42	13.6334	42	-9.10174	42	8.00803
43	43	12.7921	0	0.10178	43	-7.08294	0	0.90709	43	6.63145	0	0.44961	43	13.0699	0	0.86626	43	-8.25921	0	0.74293	43	6.89691	0	0.63671	43	12.6926	43	-6.27295	43	6.53216	43	13.7833	43	-9.06325	43	7.0989
44	44	13.1802	0	0.07468	44	-7.06852	0	0.91826	44	5.80599	0	0.44011	44	13.2415	0	0.84961	44	-8.34867	0	0.63592	44	6.0836	0	0.56805	44	13.0971	44	-6.21858	44	5.64729	44	13.8808	44	-9.05892	44	6.18556
45	45	13.5163	0	0.06197	45	-7.09371	0	0.94106	45	4.95428	0	0.4449	45	13.36	0	0.82985	45	-8.4754	0	0.54069	45	5.26284	0	0.52643	45	13.4452	45	-6.19796	45	4.73277	45	13.9247	45	-9.09402	45	5.27118
46	46	13.7902	0	0.06298	46	-7.16432	0	0.97964	46	4.08183	0	0.4698	46	13.4213	0	0.80824	46	-8.64475	0	0.46176	46	4.44203	0	0.51251	46	13.7224	46	-6.21464	46	3.78799	46	13.9139	46	-9.17789	46	4.36474
47	47	13.9953	0	0.07107	47	-7.29221	0	1.03738	47	3.20535	0	0.51904	47	13.4239	0	0.7841	47	-8.86825	0	0.40188	47	3.63491	0	0.52135	47	13.9179	47	-6.27796	47	2.82549	47	13.8476	47	-9.32353	47	3.48079
48	48	14.1279	0	0.08927	48	-7.49428	0	1.11477	48	2.35025	0	0.59223	48	13.3687	0	0.75516	48	-9.16328	0	0.36223	48	2.86001	0	0.54463	48	14.0252	48	-6.40401	48	1.8699	48	13.7238	48	-9.54751	48	2.63834
49	49	14.1854	0	0.12651	49	-7.78999	0	1.20667	49	1.54525	0	0.68295	49	13.2566	0	0.71892	49	-9.55086	0	0.34268	49	2.13762	0	0.57358	49	14.0414	49	-6.61542	49	0.95428	49	13.5385	49	-9.86923	49	1.85868
50	50	14.164	0	0.18181	50	-8.19955	0	1.30202	50	0.81742	0	0.77995	50	13.0857	0	0.67458	50	-10.0522	0	0.34212	50	1.48538	0	0.60007	50	13.9653	50	-6.9402	50	0.11471	50	13.2856	50	-10.3102	50	1.16243
51	51	14.0573	0	0.24602	51	-8.74284	0	1.38605	51	0.18822	0	0.86984	51	12.8491	0	0.62481	51	-10.6851	0	0.35683	51	0.91504	0	0.61809	51	13.7957	51	-7.40918	51	-0.61573	51	12.9563	51	-10.8921	51	0.56627
52	52	13.8539	0	0.3096	52	-9.43872	0	1.44441	52	-0.32907	0	0.94087	52	12.532	0	0.57586	52	-11.462	0	0.38013	52	0.43205	0	0.62408	52	13.5273	52	-8.0525	52	-1.2131	52	12.537	52	-11.6344	52	0.08178
53	53	13.5355	0	0.36538	53	-10.3052	0	1.46715	53	-0.72843	0	0.98562	53	12.1092	0	0.53651	53	-12.3888	0	0.4047	53	0.03652	0	0.61792	53	13.148	53	-8.89659	53	-1.66485	53	12.0046	53	-12.5503	53	-0.28593
54	54	13.075	0	0.40981	54	-11.3597	0	1.45145	54	-1.00781	0	1.002	54	11.5409	0	0.51723	54	-13.4657	0	0.42619	54	-0.27297	0	0.6043	54	12.6347	54	-9.96163	54	-1.96767	54	11.3208	54	-13.6438	54	-0.53644
55	55	12.4336	0	0.44309	55	-12.6185	0	1.40203	55	-1.16454	0	0.99303	55	10.7706	0	0.52894	55	-14.6907	0	0.44519	55	-0.49382	0	0.59277	55	11.9498	55	-11.2605	55	-2.12265	55	10.4276	55	-14.9111	55	-0.66982
56	56	11.5582	0	0.46886	56	-14.0962	0	1.33024	56	-1.19163	0	0.96527	56	9.7218	0	0.57841	56	-16.0625	0	0.46457	56	-0.61499	0	0.59467	56	11.0385	56	-12.7988	56	-2.13036	56	9.24549	56	-16.3425	56	-0.68308
57	57	10.3797	0	0.49271	57	-15.804	0	1.25167	57	-1.07756	0	0.92663	57	8.29756	0	0.664	57	-17.5832	0	0.4845	57	-0.61602	0	0.61555	57	9.82685	57	-14.5741	57	-1.98849	57	7.67622	57	-17.9262	57	-0.56941
58	58	8.81231	0	0.52081	58	-17.7474	0	1.18333	58	-0.80891	0	0.8853	58	6.38739	0	0.77641	58	-19.2592	0	0.49866	58	-0.47052	0	0.64933	58	8.2229	58	-16.5768	58	-1.69297	58	5.61255	58	-19.6514	58	-0.31942
59	59	6.75918	0	0.55784	59	-19.9233	0	1.14043	59	-0.37509	0	0.8498	59	3.88136	0	0.89831	59	-21.1002	0	0.49704	59	-0.15319	0	0.68068	59	6.124	59	-18.79	59	-1.24144	59	2.95803	59	-21.5125	59	0.07653
60	60	4.12809	0	0.60391	60	-22.3159	0	1.13299	60	0.22758	0	0.82814	60	0.69851	0	1.00216	60	-23.114	0	0.47262	60	0.35241	0	0.6942	60	3.43671	60	-21.1888	60	-0.63642	60	-0.34079	60	-23.5093	60	0.62514
61	61	0.86575	0	0.65269	61	-24.8926	0	1.16299	61	0.99367	0	0.82493	61	-3.15837	0	1.05269	61	-25.3004	0	0.42715	61	1.05008	0	0.68172	61	0.11412	61	-23.7393	61	0.11423	61	-4.24329	61	-25.645	61	1.32922
62	62	-2.97494	0	0.69588	62	-27.6043	0	1.2241	62	1.90901	0	0.83973	62	-7.52718	0	1.0148	62	-27.6505	0	0.36965	62	1.93349	0	0.64372	62	-3.77818	62	-26.3995	62	0.99806	62	-8.54871	62	-27.9249	62	2.18937
63	63	-7.1501	0	0.73405	63	-30.3951	0	1.30188	63	2.95529	0	0.86731	63	-12.0417	0	0.86922	63	-30.1547	0	0.30877	63	2.99314	0	0.5872	63	-7.98281	63	-29.1279	63	2.00226	63	-12.865	63	-30.3561	63	3.20762
64	64	-11.1944	0	0.78097	64	-33.2181	0	1.37687	64	4.11875	0	0.89925	64	-16.1723	0	0.63944	64	-32.8116	0	0.24702	64	4.22413	0	0.52163	64	-12.0233	64	-31.8962	64	3.12134	64	-16.6618	64	-32.9467	64	4.39056
65	65	-14.5146	0	0.85193	65	-36.0475	0	1.43034	65	5.39885	0	0.92595	65	-19.3428	0	0.46012	65	-35.6255	0	0.18406	65	5.63008	0	0.45537	65	-15.2944	65	-34.6956	65	4.3644	65	-19.388	65	-35.699	65	5.75072
66	66	-16.5713	0	0.95165	66	-38.8798	0	1.45033	66	6.81216	0	0.93893	66	-21.0664	0	0.60712	66	-38.588	0	0.12747	66	7.21925	0	0.39372	66	-17.2436	66	-37.5324	66	5.75729	66	-20.6012	66	-38.5945	66	7.3017
67	67	-17.0315	0	1.06914	67	-41.7186	0	1.43312	67	8.38739	0	0.93276	67	-21.0692	0	0.97333	67	-41.6549	0	0.11314	67	8.99466	0	0.33899	67	-17.5327	67	-40.413	67	7.33514	67	-20.0879	67	-41.5788	67	9.04904
68	68	-15.8459	0	1.17742	68	-44.554	0	1.38068	68	10.1547	0	0.90582	68	-19.3927	0	1.34318	68	-44.7402	0	0.17194	68	10.9462	0	0.29074	68	-16.1325	68	-43.3269	68	9.1305	68	-17.9573	68	-44.5619	68	10.983
69	69	-13.2864	0	1.23664	69	-47.3515	0	1.2986	69	12.1345	0	0.86102	69	-16.4367	0	1.61988	69	-47.731	0	0.26901	69	13.0494	0	0.24737	69	-13.3697	69	-46.2362	69	11.1609	69	-14.6677	69	-47.4351	69	13.0785
70	70	-9.94162	0	1.21618	70	-50.0561	0	1.19513	70	14.329	0	0.805	70	-12.8583	0	1.76753	70	-50.5144	0	0.37849	70	15.2684	0	0.20731	70	-9.89893	70	-49.0798	70	13.4215	70	-10.8975	70	-50.0953	70	15.2982
71	71	-6.57788	0	1.13693	71	-52.6048	0	1.08081	71	16.7176	0	0.74555	71	-9.302	0	1.80929	71	-52.9962	0	0.4858	71	17.5581	0	0.17	71	-6.50527	71	-51.7875	71	15.8834	71	-7.2615	71	-52.4613	71	17.5957
72	72	-3.82683	0	1.06695	72	-54.9337	0	0.96782	72	19.2528	0	0.68847	72	-6.1456	0	1.79478	72	-55.1099	0	0.58051	72	19.8647	0	0.13621	72	-3.76839	72	-54.2917	72	18.494	72	-4.09189	72	-54.4768	72	19.9158
73	73	-1.92411	0	1.04609	73	-56.9767	0	0.87157	73	21.8609	0	0.63684	73	-3.4788	0	1.75476	73	-56.8166	0	0.65834	73	22.1291	0	0.10998	73	-1.86364	73	-56.5253	73	21.1785	73	-1.45497	73	-56.1065	73	22.1989
74	74	-0.74216	0	1.05627	74	-58.6656	0	0.81172	74	24.4507	0	0.59079	74	-1.25469	0	1.6992	74	-58.0982	0	0.71987	74	24.2941	0	0.09939	74	-0.65251	74	-58.4199	74	23.8485	74	0.70646	74	-57.3292	74	24.3885
75	75	-0.00717	0	1.05818	75	-59.9349	0	0.80756	75	26.9261	0	0.54853	75	0.58815	0	1.63714	75	-58.9466	0	0.76646	75	26.3121	0	0.11101	75	0.11757	75	-59.9093	75	26.4131	75	2.46929	75	-58.1339	75	26.4374
76	76	0.52618	0	1.02887	76	-60.7316	0	0.86778	76	29.2009	0	0.50878	76	2.09844	0	1.58011	76	-59.3582	0	0.79917	76	28.1477	0	0.14064	76	0.67388	76	-60.9388	76	28.7904	76	3.90068	76	-58.515	76	28.3097
77	77	1.01803	0	0.97043	77	-61.0226	0	0.98352	77	31.2106	0	0.47208	77	3.32362	0	1.53336	77	-59.3355	0	0.81912	77	29.7804	0	0.18012	77	1.17572	77	-61.4712	77	30.9171	77	5.05774	77	-58.4737	77	29.9831
78	78	1.55383	0	0.89609	78	-60.7991	0	1.13518	78	32.9193	0	0.44078	78	4.31421	0	1.49535	78	-58.8912	0	0.82744	78	31.2065	0	0.22317	78	1.71677	78	-61.4917	78	32.7551	78	5.99201	78	-58.0222	78	31.4506
79	79	2.17113	0	0.81837	79	-60.0771	0	1.30288	79	34.3228	0	0.42001	79	5.12349	0	1.46101	79	-58.0502	0	0.82499	79	32.4378	0	0.26448	79	2.3452	79	-61.0082	79	34.2935	79	6.75374	79	-57.1854	79	32.7204
80	80	2.87584	0	0.7468	80	-58.8929	0	1.46989	80	35.4455	0	0.41493	80	5.80532	0	1.42373	80	-56.8469	0	0.81165	80	33.4973	0	0.2998	80	3.07615	80	-60.0471	80	35.5472	80	7.39145	80	-55.9982	80	33.8124
81	81	3.65018	0	0.68964	81	-57.294	0	1.62234	81	36.3317	0	0.42537	81	6.40999	0	1.37739	81	-55.3196	0	0.78602	81	34.4136	0	0.32692	81	3.89573	81	-58.6453	81	36.5501	81	7.94866	81	-54.5007	81	34.7546
82	82	4.45976	0	0.65439	82	-55.3312	0	1.749	82	37.0359	0	0.44401	82	6.97654	0	1.31619	82	-53.5036	0	0.74663	82	35.2157	0	0.3453	82	4.76759	82	-56.843	82	37.347	82	8.45549	82	-52.7303	82	35.5762
83	83	5.26236	0	0.64438	83	-53.0512	0	1.84031	83	37.611	0	0.45939	83	7.52411	0	1.23472	83	-51.4268	0	0.69266	83	35.9296	0	0.35542	83	5.64482	83	-54.6769	83	37.9828	83	8.92083	83	-50.7145	83	36.3039
84	84	6.01436	0	0.65635	84	-50.4914	0	1.88864	84	38.0989	0	0.46165	84	8.04537	0	1.13063	84	-49.108	0	0.6247	84	36.5759	0	0.35862	84	6.47866	84	-52.1774	84	38.495	84	9.33074	84	-48.4696	84	36.9596
85	85	6.66999	0	0.6844	85	-47.6788	0	1.88907	85	38.5255	0	0.4465	85	8.50714	0	1.00745	85	-46.5593	0	0.54561	85	37.1684	0	0.3566	85	7.21933	85	-49.3673	85	38.9088	85	9.65411	85	-46.0022	85	37.5583
86	86	7.17871	0	0.72245	86	-44.6313	0	1.84038	86	38.9005	0	0.41576	86	8.85743	0	0.87676	86	-43.789	0	0.46045	86	37.7137	0	0.35156	86	7.81536	86	-46.2648	86	39.237	86	9.85118	86	-43.3142	86	38.1074
87	87	7.48384	0	0.76697	87	-41.3623	0	1.74419	87	39.2208	0	0.3762	87	9.0412	0	0.76036	87	-40.8043	0	0.37606	87	38.2106	0	0.34618	87	8.21045	87	-42.8871	87	39.4811	87	9.88932	87	-40.4072	87	38.6064
88	88	7.52893	0	0.8143	88	-37.8876	0	1.60396	88	39.4757	0	0.33872	88	9.02369	0	0.68135	88	-37.6158	0	0.29982	88	38.6506	0	0.34398	88	8.34402	88	-39.2567	88	39.636	88	9.75642	88	-37.2881	88	39.0478
89	89	7.27811	0	0.85641	89	-34.2327	0	1.4252	89	39.6531	0	0.31771	89	8.80472	0	0.64681	89	-34.2425	0	0.2382	89	39.0204	0	0.34864	89	8.16857	89	-35.408	89	39.6944	89	9.46202	89	-33.9734	89	39.4194
90	90	6.74281	0	0.88388	90	-30.4389	0	1.21632	90	39.7442	0	0.32635	90	8.41856	0	0.64228	90	-30.7167	0	0.19431	90	39.3064	0	0.3624	90	7.68334	90	-31.3947	90	39.6527	90	9.03479	90	-30.4934	90	39.7085
91	91	5.9896	0	0.89048	91	-26.5667	0	0.98937	91	39.7499	0	0.36807	91	7.92113	0	0.64345	91	-27.0888	0	0.16733	91	39.5011	0	0.38441	91	6.94888	91	-27.2914	91	39.516	91	8.51427	91	-26.896	91	39.9077
92	92	5.12377	0	0.87486	92	-22.6958	0	0.76023	92	39.6835	0	0.43585	92	7.37224	0	0.63132	92	-23.4303	0	0.15962	92	39.6086	0	0.41039	92	6.07191	92	-23.1912	92	39.302	92	7.9429	92	-23.25	92	40.02
93	93	4.25993	0	0.83922	93	-18.9205	0	0.54852	93	39.574	0	0.52037	93	6.82314	0	0.59797	93	-19.8347	0	0.18406	93	39.6489	0	0.43379	93	5.17381	93	-19.1992	93	39.0441	93	7.36156	93	-19.6457	93	40.0629
94	94	3.49597	0	0.78747	94	-15.3445	0	0.38067	94	39.465	0	0.61523	94	6.31269	0	0.54419	94	-16.4128	0	0.25158	94	39.6588	0	0.44601	94	4.36049	94	-15.4245	94	38.7903	94	6.80812	94	-16.1906	94	40.0679
95	95	2.90087	0	0.72699	95	-12.0763	0	0.29648	95	39.4087	0	0.71335	95	5.87318	0	0.47528	95	-13.2883	0	0.35733	95	39.6891	0	0.43817	95	3.70991	95	-11.9786	95	38.5991	95	6.32003	95	-13.0052	95	40.0786
96	96	2.51461	0	0.66809	96	-9.22755	0	0.31447	96	39.4569	0	0.80328	96	5.53588	0	0.39946	96	-10.5902	0	0.48941	96	39.7928	0	0.40432	96	3.27106	96	-8.97741	96	38.5329	96	5.93433	96	-10.217	96	40.1417
97	97	2.35029	0	0.6201	97	-6.9083	0	0.37986	97	39.6461	0	0.86854	97	5.32461	0	0.32987	97	-8.4381	0	0.63338	97	40.0075	0	0.34594	97	3.063	97	-6.54041	97	38.6433	97	5.67956	97	-7.94843	97	40.2943
98	98	2.39014	0	0.59045	98	-5.20911	0	0.43535	98	39.9819	0	0.89109	98	5.23632	0	0.28304	98	-6.91218	0	0.77094	98	40.3361	0	0.27424	98	3.07163	98	-4.77449	98	38.9532	98	5.55815	98	-6.29143	98	40.5474
99	99	2.58218	0	0.58432	99	-4.17273	0	0.45354	99	40.4307	0	0.85781	99	5.22439	0	0.26558	99	-6.01664	0	0.88098	99	40.7358	0	0.20738	99	3.24714	99	-3.7416	99	39.4412	99	5.5306	99	-5.27044	99	40.8729
100	100	2.84392	0	0.60089	100	-3.76998	0	0.43125	100	40.9237	0	0.7661	100	5.20281	0	0.2744	100	-5.66476	0	0.94711	100	41.1275	0	0.1626	100	3.50442	100	-3.42432	100	40.0409	100	5.51668	100	-4.81925	100	41.2042
101	101	3.07276	0	0.63112	101	-3.90081	0	0.3945	101	41.3756	0	0.62451	101	5.06951	0	0.32608	101	-5.7083	0	0.96744	101	41.4226	0	0.14649	101	3.72891	101	-3.71679	101	40.6574	101	5.41349	101	-4.79794	101	41.4576
[truncated: 86 more columns]
