# Supplementary material for: Gait assessment using a 2D video-based motion analysis app in healthy subjects and subjects with lower limb amputation – A pilot study
Source: PLoS One. 2025 May 30;20(5):e0324499. doi: 10.1371/journal.pone.0324499 (PMC12124523; doi:10.1371/journal.pone.0324499)
Supplement: S1 Table — Raw data of all trials (M##) of the healthy subjects (0##) from the gait analysis recorded with the Orthelligent App (OV) and with the Qualisys system (Qual). (ZIP) [file pone.0324499.s001.zip › Subjects_healty_all_trials/006_OV_M1.xlsx]

## Sheet: Sheet1
0.59375	-5.77
1.5834	-5.9109
2.573	-6.0118
3.5627	-6.1474
4.5523	-6.2935
5.542	-6.4363
6.5316	-6.6797
7.5213	-6.7487
8.5109	-6.6511
9.5005	-6.5711
10.49	-6.3743
11.48	-6.0317
12.469	-5.6307
13.459	-4.864
14.449	-4.1385
15.438	-3.2069
16.428	-2.1542
17.418	-1.0399
18.407	0.065783
19.397	1.1714
20.387	2.1786
21.376	3.091
22.366	3.8804
23.356	4.5614
24.345	5.0882
25.335	5.5667
26.325	5.7297
27.314	5.9435
28.304	6.0096
29.293	6.0076
30.283	6.0055
31.273	5.9709
32.262	5.9471
33.252	5.98
34.242	6.0548
35.231	6.2087
36.221	6.472
37.211	6.841
38.2	7.3334
39.19	7.961
40.18	8.5509
41.169	9.2727
42.159	10.027
43.148	10.769
44.138	11.445
45.128	11.992
46.117	12.339
47.107	12.423
48.097	12.174
49.086	11.677
50.076	10.864
51.066	9.572
52.055	8.0296
53.045	5.8632
54.035	3.9725
55.024	1.659
56.014	-0.70789
57.003	-3.2739
57.993	-4.9293
58.983	-6.27
59.972	-7.4566
60.962	-8.3753
61.952	-8.8192
62.941	-8.9106
63.931	-8.6985
64.921	-8.0981
65.91	-7.256
66.9	-6.1895
67.89	-5.1237
68.879	-4.1989
69.869	-3.4355
70.858	-2.8021
71.848	-2.1806
72.838	-1.4694
73.827	-0.64416
74.817	0.13468
75.807	0.87117
76.796	1.555
77.786	1.8428
78.776	2.0746
79.765	2.2572
80.755	2.3756
81.745	2.3687
82.734	2.0129
83.724	1.3742
84.714	0.63422
85.703	-0.2804
86.693	-1.2726
87.682	-2.1556
88.672	-2.8089
89.662	-3.4424
90.651	-3.9708
91.641	-4.4038
92.631	-4.6684
93.62	-4.8483
94.61	-4.947
95.6	-4.9761
96.589	-4.9058
97.579	-4.8101
98.569	-4.7231
99.558	-4.9072

## Sheet: Sheet2
0.56295	-3.6207
1.5534	-3.7822
2.5439	-3.7924
3.5343	-3.8321
4.5248	-3.9256
5.5152	-4.0119
6.5057	-4.1079
7.4962	-4.1878
8.4866	-4.2732
9.4771	-4.4237
10.468	-4.7723
11.458	-4.9126
12.448	-5.0507
13.439	-5.1182
14.429	-5.0536
15.42	-4.7757
16.41	-4.3069
17.401	-3.6703
18.391	-2.8651
19.382	-1.8887
20.372	-0.76615
21.363	0.45738
22.353	1.7315
23.344	2.9832
24.334	4.1403
25.324	5.157
26.315	5.952
27.305	6.5809
28.296	7.0124
29.286	7.2627
30.277	7.3892
31.267	7.4385
32.258	7.4649
33.248	7.5548
34.239	7.6523
35.229	7.8159
36.22	8.0378
37.21	8.3483
38.2	8.7669
39.191	9.1701
40.181	9.7206
41.172	10.564
42.162	11.247
43.153	11.921
44.143	12.567
45.134	13.183
46.124	13.751
47.115	14.255
48.105	14.63
49.095	14.872
50.086	14.901
51.076	14.725
52.067	14.3
53.057	13.392
54.048	12.445
55.038	10.976
56.029	9.1622
57.019	7.0957
58.01	4.9585
59	2.596
59.991	0.77006
60.981	-1.0762
61.971	-2.833
62.962	-4.3697
63.952	-5.5915
64.943	-6.4855
65.933	-7.0278
66.924	-7.2207
67.914	-7.2192
68.905	-7.0599
69.895	-6.7665
70.886	-6.3152
71.876	-5.7089
72.867	-4.9558
73.857	-4.0981
74.847	-3.1676
75.838	-2.2139
76.828	-1.3042
77.819	-0.41215
78.809	0.38129
79.8	1.0656
80.79	1.585
81.781	1.9817
82.771	1.9957
83.762	1.8084
84.752	1.4446
85.742	0.97268
86.733	0.41871
87.723	-0.1871
88.714	-0.81821
89.704	-1.5746
90.695	-2.1738
91.685	-2.5001
92.676	-2.8037
93.666	-3.0065
94.657	-3.1514
95.647	-3.2687
96.638	-3.374
97.628	-3.4683
98.618	-3.556
99.609	-3.7944

## Sheet: Sheet3
0.24013	24.294
1.2328	23.937
2.2256	23.599
3.2183	23.102
4.211	22.466
5.2037	21.645
6.1964	20.604
7.1892	19.748
8.1819	18.48
9.1746	17.174
10.167	16.475
11.16	15.309
12.153	14.069
13.145	13.091
14.138	12.195
15.131	11.413
16.124	10.726
17.116	10.109
18.109	9.5633
19.102	9.0394
20.095	8.4793
21.087	7.7895
22.08	6.9994
23.073	5.808
24.065	4.5985
25.058	3.1714
26.051	1.543
27.044	-0.20963
28.036	-2.037
29.029	-3.9821
30.022	-5.9617
31.014	-7.9054
32.007	-9.7474
33	-11.454
33.993	-12.951
34.985	-14.29
35.978	-15.468
36.971	-16.474
37.963	-17.354
38.956	-18.084
39.949	-18.797
40.942	-19.411
41.934	-19.993
42.927	-20.572
43.92	-21.123
44.912	-21.679
45.905	-22.224
46.898	-22.769
47.891	-23.283
48.883	-23.796
49.876	-24.31
50.869	-24.694
51.861	-24.85
52.854	-24.914
53.847	-24.569
54.84	-23.899
55.832	-22.975
56.825	-21.718
57.818	-20.133
58.811	-18.328
59.803	-16.508
60.796	-13.739
61.789	-11.55
62.781	-9.3155
63.774	-6.8097
64.767	-4.3245
65.76	-1.8839
66.752	0.53781
67.745	2.9179
68.738	5.1842
69.73	7.3198
70.723	9.3607
71.716	11.269
72.709	13.084
73.701	14.785
74.694	16.331
75.687	17.778
76.679	18.831
77.672	6.4003
78.665	20.623
79.658	21.198
80.65	21.973
81.643	22.662
82.636	23.199
83.628	23.679
84.621	24.069
85.614	24.379
86.607	24.536
87.599	24.62
88.592	24.945
89.585	25.023
90.578	25.047
91.57	25.034
92.563	24.957
93.556	24.925
94.548	24.82
95.541	24.728
96.534	24.663
97.527	24.537
98.519	24.508
99.512	24.236

## Sheet: Sheet4
0.2524	28.607
1.2468	27.855
2.2413	27.193
3.2357	26.343
4.2301	25.344
5.2246	24.096
6.219	22.698
7.2134	21.304
8.2079	19.249
9.2023	17.517
10.197	15.812
11.191	14.255
12.186	12.635
13.18	11.295
14.174	10.064
15.169	9.0116
16.163	8.1505
17.158	7.5188
18.152	7.08
19.147	6.795
20.141	6.5691
21.136	6.3955
22.13	6.2251
23.124	5.9889
24.119	5.6789
25.113	5.2579
26.108	4.6839
27.102	3.9321
28.097	3.019
29.091	1.9097
30.085	0.6568
31.08	-0.679
32.074	-2.088
33.069	-3.5075
34.063	-4.8902
35.058	-6.2417
36.052	-7.5575
37.047	-8.7981
38.041	-9.9539
39.035	-10.991
40.03	-12.049
41.024	-12.977
42.019	-13.839
43.013	-14.656
44.008	-15.466
45.002	-16.209
45.996	-16.893
46.991	-17.501
47.985	-18.033
48.98	-18.515
49.974	-18.939
50.969	-19.33
51.963	-19.708
52.957	-24.678
53.952	-20.06
54.946	-20.025
55.941	-19.76
56.935	-19.269
57.93	-18.493
58.924	-17.379
59.919	-16.046
60.913	-14.263
61.907	-12.474
62.902	-10.305
63.896	-7.8212
64.891	-5.3426
65.885	-2.861
66.88	-0.38632
67.874	2.0349
68.868	4.3985
69.863	6.7173
70.857	8.7476
71.852	10.658
72.846	12.459
73.841	14.121
74.835	15.76
75.829	17.276
76.824	18.774
77.818	20.247
78.813	21.46
79.807	22.74
80.802	23.847
81.796	24.901
82.791	25.875
83.785	26.732
84.779	27.49
85.774	28.139
86.768	28.693
87.763	29.128
88.757	29.499
89.752	29.952
90.746	30.009
91.74	30.136
92.735	30.22
93.729	30.246
94.724	30.308
95.718	30.267
96.713	30.213
97.707	30.206
98.701	30.195
99.696	29.211

## Sheet: Sheet5
0.64377	8.2149
1.634	8.7012
2.6243	9.0388
3.6145	9.4538
4.6048	9.838
5.595	10.098
6.5853	10.166
7.5755	10.137
8.5658	10.062
9.5561	9.9385
10.546	9.8368
11.537	9.7255
12.527	9.6744
13.517	9.8075
14.507	10.039
15.498	10.467
16.488	11.092
17.478	11.766
18.468	12.861
19.459	13.74
20.449	14.612
21.439	15.336
22.429	15.555
23.42	15.436
24.41	14.759
25.4	13.713
26.39	12.272
27.381	10.562
28.371	8.6733
29.361	6.4679
30.351	4.2242
31.342	2.0901
32.332	-0.024778
33.322	-1.7035
34.312	-3.0988
35.303	-4.0988
36.293	-4.7735
37.283	-5.1242
38.273	-5.2787
39.264	-5.22
40.254	-5.0657
41.244	-4.6424
42.234	-4.1138
43.225	-3.4478
44.215	-2.6321
45.205	-1.709
46.195	-0.66722
47.186	0.45463
48.176	1.6711
49.166	3.2647
50.156	4.4862
51.147	6.1686
52.137	8.1122
53.127	10.575
54.117	12.814
55.108	15.868
56.098	19.803
57.088	22.312
58.078	26.83
59.069	30.865
60.059	34.953
61.049	39
62.04	42.864
63.03	46.462
64.02	49.614
65.01	52.385
66.001	54.899
66.991	56.377
67.981	57.678
68.971	58.415
69.962	58.723
70.952	58.594
71.942	58.041
72.932	57.053
73.923	55.739
74.913	54.034
75.903	52.063
76.893	49.035
77.884	47.302
78.874	44.279
79.864	41.141
80.854	38.409
81.845	35.239
82.835	32.179
83.825	29.172
84.815	26.195
85.806	23.352
86.796	20.156
87.786	18.204
88.776	15.842
89.767	13.963
90.757	12.207
91.747	10.652
92.737	9.4516
93.728	8.4638
94.718	7.7207
95.708	7.1815
96.698	6.7929
97.689	6.5425
98.679	6.418
99.669	6.1983

## Sheet: Sheet6
0.7434	17.592
1.733	17.669
2.7226	17.868
3.7122	18.085
4.7018	18.258
5.6914	18.365
6.681	18.378
7.6706	18.249
8.6603	17.977
9.6499	17.511
10.639	16.858
11.629	15.74
12.619	14.984
13.608	14.014
14.598	13.179
15.587	12.607
16.577	12.305
17.567	12.311
18.556	12.579
19.546	13.151
20.536	13.984
21.525	15.042
22.515	16.263
23.504	17.49
24.494	18.547
25.484	19.268
26.473	19.624
27.463	19.552
28.452	19.154
29.442	18.409
30.432	17.446
31.421	16.284
32.411	13.145
33.4	13.857
34.39	12.709
35.38	11.631
36.369	10.643
37.359	9.7836
38.348	9.0169
39.338	8.6717
40.328	7.9804
41.317	7.6396
42.307	7.394
43.296	7.1978
44.286	7.0779
45.276	7.0779
46.265	0.17411
47.255	7.571
48.245	8.1411
49.234	8.8687
50.224	9.8
51.213	10.893
52.203	12.103
53.193	13.448
54.182	14.964
55.172	16.841
56.161	19.048
57.151	21.702
58.141	24.514
59.13	27.279
60.12	31.117
61.109	34.911
62.099	38.789
63.089	42.816
64.078	46.894
65.068	50.99
66.057	54.511
67.047	57.716
68.037	60.494
69.026	62.732
70.016	64.467
71.005	65.71
71.995	66.349
72.985	66.518
73.974	66.33
74.964	65.809
75.954	64.992
76.943	63.885
77.933	62.506
78.922	60.665
79.912	58.854
80.902	56.847
81.891	54.269
82.881	51.716
83.87	48.9
84.86	45.964
85.85	42.904
86.839	39.803
87.829	36.777
88.818	33.805
89.808	30.947
90.798	28.595
91.787	26.116
92.777	24.187
93.766	22.816
94.756	21.583
95.746	20.614
96.735	19.792
97.725	19.159
98.714	18.757
99.704	18.34
