# Supplementary material for: Gait assessment using a 2D video-based motion analysis app in healthy subjects and subjects with lower limb amputation – A pilot study
Source: PLoS One. 2025 May 30;20(5):e0324499. doi: 10.1371/journal.pone.0324499 (PMC12124523; doi:10.1371/journal.pone.0324499)
Supplement: S1 Table — Raw data of all trials (M##) of the healthy subjects (0##) from the gait analysis recorded with the Orthelligent App (OV) and with the Qualisys system (Qual). (ZIP) [file pone.0324499.s001.zip › Subjects_healty_all_trials/006_OV_M14.xlsx]

## Sheet: Sheet1
0.43321	-0.049866
1.425	-0.41059
2.4168	-0.83953
3.4086	-1.4169
4.4004	-2.1417
5.3923	-3.0345
6.3841	-3.4075
7.3759	-3.7593
8.3677	-3.9229
9.3595	-3.8566
10.351	-3.6248
11.343	-3.2484
12.335	-2.7026
13.327	-2.0093
14.319	-1.1859
15.31	-0.22032
16.302	0.85201
17.294	1.9929
18.286	3.1358
19.278	4.2505
20.269	5.2907
21.261	6.2193
22.253	7.0661
23.245	7.8166
24.237	8.4725
25.228	8.9926
26.22	9.3851
27.212	9.6159
28.204	9.7443
29.196	9.7367
30.188	9.6749
31.179	9.6091
32.171	9.6026
33.163	9.6765
34.155	9.7771
35.147	9.9578
36.138	10.199
37.13	10.54
38.122	10.977
39.114	11.524
40.106	12.128
41.097	12.773
42.089	13.366
43.081	13.793
44.073	14.034
45.065	13.932
46.056	13.518
47.048	12.732
48.04	11.642
49.032	9.9859
50.024	8.4108
51.016	5.6899
52.007	3.4368
52.999	0.53497
53.991	-2.2929
54.983	-5.2769
55.975	-7.1286
56.966	-9.3372
57.958	-10.706
58.95	-11.665
59.942	-12.261
60.934	-12.416
61.925	-12.329
62.917	-11.762
63.909	-10.951
64.901	-9.8243
65.893	-8.5266
66.884	-7.1803
67.876	-5.9372
68.868	-4.8918
69.86	-4.0921
70.852	-3.4577
71.844	-2.8869
72.835	-2.2851
73.827	-1.6001
74.819	-0.87422
75.811	-0.17971
76.803	0.4314
77.794	0.93785
78.786	1.4152
79.778	1.7022
80.77	2.007
81.762	2.2967
82.753	2.5433
83.745	2.7387
84.737	2.8594
85.729	2.914
86.721	2.7971
87.712	2.8224
88.704	2.9214
89.696	2.9688
90.688	3.0298
91.68	3.168
92.672	3.362
93.663	3.5816
94.655	3.8031
95.647	3.9956
96.639	4.1441
97.631	4.2481
98.622	4.2914
99.614	4.1823

## Sheet: Sheet2
0.45848	-1.577
1.4492	-1.8811
2.4399	-2.124
3.4306	-2.4738
4.4213	-2.9452
5.412	-3.5571
6.4027	-4.1548
7.3934	-4.4028
8.3841	-4.8636
9.3748	-5.2041
10.366	-5.3997
11.356	-5.4424
12.347	-5.3005
13.338	-5.027
14.328	-4.6391
15.319	-4.0913
16.31	-3.3649
17.301	-2.4776
18.291	-1.4472
19.282	-0.27385
20.273	0.95799
21.263	2.2068
22.254	3.4213
23.245	4.5468
24.235	5.5571
25.226	6.4205
26.217	7.1505
27.208	7.7262
28.198	8.1387
29.189	8.3993
30.18	8.5558
31.17	8.6246
32.161	8.7037
33.152	8.7606
34.143	8.8754
35.133	9.0035
36.124	9.187
37.115	9.4187
38.105	9.733
39.096	10.074
40.087	10.45
41.077	10.933
42.068	11.28
43.059	11.529
44.05	11.584
45.04	11.51
46.031	11.239
47.022	10.763
48.012	10.045
49.003	9.032
49.994	7.9014
50.985	6.3534
51.975	4.8698
52.966	2.352
53.957	-0.039286
54.947	-2.3401
55.938	-4.7075
56.929	-6.5387
57.92	-8.168
58.91	-9.4793
59.901	-10.432
60.892	-11.213
61.882	-11.871
62.873	-12.258
63.864	-12.278
64.854	-11.915
65.845	-11.152
66.836	-10.158
67.827	-9.067
68.817	-7.9474
69.808	-6.9108
70.799	-5.9727
71.789	-5.1307
72.78	-4.2778
73.771	-3.3754
74.762	-2.4315
75.752	-1.5337
76.743	-0.75833
77.734	-0.057436
78.724	0.3872
79.715	0.72952
80.706	0.90817
81.696	0.98753
82.687	0.97278
83.678	0.82398
84.669	0.6006
85.659	0.35671
86.65	0.12668
87.641	-0.033273
88.631	-0.30386
89.622	-0.34361
90.613	-0.4009
91.604	-0.46917
92.594	-0.5201
93.585	-0.51564
94.576	-0.44588
95.566	-0.3171
96.557	-0.19921
97.548	-0.066953
98.539	0.020526
99.529	0.04871

## Sheet: Sheet3
0.46738	25.09
1.458	24.577
2.4486	24.276
3.4393	23.849
4.4299	23.295
5.4205	22.211
6.4111	21.723
7.4018	21.127
8.3924	20.259
9.383	19.32
10.374	18.362
11.364	17.368
12.355	16.371
13.346	15.389
14.336	14.442
15.327	13.386
16.317	12.649
17.308	12.026
18.299	11.149
19.289	10.407
20.28	9.5731
21.271	8.6035
22.261	7.4925
23.252	6.3699
24.242	4.4668
25.233	2.9877
26.224	1.3215
27.214	-0.666
28.205	-2.657
29.196	-4.6967
30.186	-6.7196
31.177	-8.8157
32.167	-10.738
33.158	-12.455
34.149	-14.088
35.139	-15.545
36.13	-16.799
37.121	-17.846
38.111	-18.752
39.102	-19.515
40.093	-20.239
41.083	-20.849
42.074	-21.442
43.064	-21.955
44.055	-22.421
45.046	-22.819
46.036	-23.162
47.027	-23.438
48.018	-23.679
49.008	-24.064
49.999	-24.136
50.989	-24.124
51.98	-24.136
52.971	-23.77
53.961	-23.214
54.952	-22.21
55.943	-21.125
56.933	-20.053
57.924	-18.768
58.914	-17.356
59.905	-15.62
60.896	-13.758
61.886	-11.75
62.877	-9.5418
63.868	-7.1952
64.858	-4.7734
65.849	-2.3256
66.839	0.22451
67.83	2.6488
68.821	5.0531
69.811	7.3584
70.802	9.4488
71.793	11.582
72.783	13.775
73.774	15.932
74.764	18.019
75.755	19.997
76.746	21.629
77.736	23.233
78.727	24.233
79.718	25.277
80.708	26.105
81.699	26.788
82.69	27.307
83.68	27.708
84.671	28.016
85.661	28.391
86.652	28.042
87.643	28.12
88.633	28.119
89.624	27.973
90.615	27.805
91.605	27.596
92.596	27.413
93.586	27.232
94.577	27.086
95.568	26.942
96.558	26.792
97.549	26.693
98.54	26.583
99.53	26.293

## Sheet: Sheet4
0.46738	30.784
1.4584	30.339
2.4493	29.996
3.4403	29.476
4.4313	28.802
5.4223	27.879
6.4132	26.625
7.4042	25.597
8.3952	24.227
9.3862	22.787
10.377	21.348
11.368	19.901
12.359	18.439
13.35	16.962
14.341	15.453
15.332	14.013
16.323	12.666
17.314	11.413
18.305	10.258
19.296	9.2493
20.287	8.3445
21.278	7.5234
22.269	6.7354
23.26	5.8974
24.251	5.0075
25.242	4.0412
26.233	3.0151
27.224	1.8846
28.215	0.63492
29.206	-0.65368
30.197	-2.074
31.188	-3.5514
32.179	-5.0477
33.17	-6.5344
34.161	-8.004
35.152	-9.4579
36.143	-10.849
37.134	-12.183
38.125	-13.441
39.115	-15.052
40.106	-15.714
41.097	-16.803
42.088	-17.783
43.079	-18.713
44.07	-19.554
45.061	-20.317
46.052	-21.007
47.043	-21.601
48.034	-22.108
49.025	-22.489
50.016	-22.783
51.007	-23.01
51.998	-23.248
52.989	-23.091
53.98	-22.694
54.971	-22.248
55.962	-21.756
56.953	-20.801
57.944	-19.59
58.935	-18.199
59.926	-16.512
60.917	-14.67
61.908	-12.724
62.899	-10.68
63.89	-8.3645
64.881	-5.9422
65.872	-3.4937
66.863	-0.98353
67.854	1.4779
68.845	3.8984
69.836	6.2409
70.827	8.4916
71.818	10.629
72.809	12.647
73.8	14.485
74.791	16.215
75.782	17.819
76.773	19.293
77.764	20.664
78.755	22.02
79.746	23.025
80.737	24.063
81.728	25.011
82.718	25.871
83.709	26.661
84.7	27.374
85.691	28.008
86.682	28.563
87.673	29.161
88.664	29.606
89.655	29.842
90.646	30.451
91.637	30.799
92.628	31.088
93.619	31.316
94.61	31.517
95.601	31.681
96.592	31.839
97.583	31.956
98.574	32.061
99.565	31.962

## Sheet: Sheet5
0.46127	10.697
1.4537	10.879
2.4461	11.268
3.4385	11.771
4.4309	12.325
5.4233	12.861
6.4156	13.395
7.408	13.892
8.4004	14.304
9.3928	14.63
10.385	14.883
11.378	15.046
12.37	15.181
13.362	15.313
14.355	15.501
15.347	15.804
16.34	16.137
17.332	16.869
18.324	17.374
19.317	17.925
20.309	18.28
21.302	18.288
22.294	17.94
23.286	17.125
24.279	16.129
25.271	14.819
26.264	13.302
27.256	11.461
28.248	9.5526
29.241	7.5118
30.233	5.3841
31.226	3.2201
32.218	1.1858
33.21	-0.41332
34.203	-1.7735
35.195	-2.7503
36.188	-3.3789
37.18	-3.642
38.172	-3.6935
39.165	-3.4822
40.157	-3.1741
41.15	-2.635
42.142	-1.9388
43.134	-1.0896
44.127	-0.089998
45.119	1.043
46.112	2.3553
47.104	3.7992
48.096	5.3299
49.089	7.1547
50.081	8.7697
51.073	10.836
52.066	12.918
53.058	15.319
54.051	18.075
55.043	20.72
56.035	24.513
57.028	27.65
58.02	31.168
59.013	34.572
60.005	37.938
60.997	41.177
61.99	44.352
62.982	47.414
63.975	50.218
64.967	52.728
65.959	54.927
66.952	56.71
67.944	57.97
68.937	58.852
69.929	59.297
70.921	59.351
71.914	59.052
72.906	58.358
73.899	57.309
74.891	55.973
75.883	54.157
76.876	52.15
77.868	49.346
78.861	47.229
79.853	44.8
80.845	41.758
81.838	38.539
82.83	35.35
83.823	32.108
84.815	28.915
85.807	25.817
86.8	22.878
87.792	20.088
88.785	17.326
89.777	15.529
90.769	13.079
91.762	11.638
92.754	10.273
93.747	9.1499
94.739	8.2873
95.731	7.595
96.724	7.0355
97.716	6.6304
98.709	6.3952
99.701	5.9985

## Sheet: Sheet6
0.4145	18.144
1.4076	18.271
2.4008	18.616
3.3939	18.97
4.3871	19.311
5.3802	19.536
6.3733	19.937
7.3665	19.829
8.3596	19.816
9.3528	19.639
10.346	19.329
11.339	18.898
12.332	18.342
13.325	17.759
14.318	17.206
15.312	16.764
16.305	16.482
17.298	16.475
18.291	16.625
19.284	16.85
20.277	17.075
21.27	17.238
22.264	17.34
23.257	17.404
24.25	17.385
25.243	17.279
26.236	17.049
27.229	16.648
28.222	16.043
29.216	15.205
30.209	14.182
31.202	13.017
32.195	11.841
33.188	10.704
34.181	9.6501
35.174	8.6965
36.167	7.8717
37.161	7.1675
38.154	6.6101
39.147	5.9589
40.14	5.9162
41.133	5.8522
42.126	5.8952
43.119	6.1404
44.113	6.582
45.106	7.2149
46.099	8.0207
47.092	9.0708
48.085	10.28
49.078	11.712
50.071	13.295
51.065	15.082
52.058	16.789
53.051	19.166
54.044	21.451
55.037	23.825
56.03	25.781
57.023	29.362
58.017	32.56
59.01	35.947
60.003	39.51
60.996	43.045
61.989	46.539
62.982	49.905
63.975	53.078
64.969	56.108
65.962	58.946
66.955	61.331
67.948	63.307
68.941	64.849
69.934	65.91
70.927	66.532
71.92	66.714
72.914	66.474
73.907	65.881
74.9	64.982
75.893	63.745
76.886	62.217
77.879	60.443
78.872	58.393
79.866	56.11
80.859	53.612
81.852	50.855
82.845	48.051
83.838	45.092
84.831	42.13
85.824	39.137
86.818	36.137
87.811	33.284
88.804	30.772
89.797	28.271
90.79	26.046
91.783	24.199
92.776	22.655
93.77	21.364
94.763	20.327
95.756	19.44
96.749	18.614
97.742	17.978
98.735	17.588
99.728	17.083
