# Supplementary material for: Gait assessment using a 2D video-based motion analysis app in healthy subjects and subjects with lower limb amputation – A pilot study
Source: PLoS One. 2025 May 30;20(5):e0324499. doi: 10.1371/journal.pone.0324499 (PMC12124523; doi:10.1371/journal.pone.0324499)
Supplement: S1 Table — Raw data of all trials (M##) of the healthy subjects (0##) from the gait analysis recorded with the Orthelligent App (OV) and with the Qualisys system (Qual). (ZIP) [file pone.0324499.s001.zip › Subjects_healty_all_trials/006_OV_M18.xlsx]

## Sheet: Sheet1
0.55563	1.0518
1.5452	0.46363
2.5348	-0.028892
3.5244	-0.76894
4.514	-1.2079
5.5036	-1.5223
6.4932	-1.8947
7.4828	-2.1793
8.4724	-2.3894
9.4619	-2.4764
10.452	-2.4091
11.441	-2.1545
12.431	-1.7254
13.42	-1.1185
14.41	-0.36097
15.399	0.45419
16.389	1.3573
17.379	2.2552
18.368	3.0695
19.358	3.7948
20.347	4.4298
21.337	4.969
22.327	5.447
23.316	5.8374
24.306	6.1476
25.295	6.3516
26.285	6.4973
27.275	6.5783
28.264	6.7331
29.254	6.6233
30.243	6.6269
31.233	6.7778
32.223	6.924
33.212	7.0597
34.202	7.1623
35.191	7.5816
36.181	7.9004
37.17	8.0799
38.16	8.3825
39.15	8.7362
40.139	9.1029
41.129	9.4535
42.118	9.6116
43.108	9.5443
44.098	9.2804
45.087	9.0081
46.077	8.9676
47.066	9.2359
48.056	9.592
49.046	9.2851
50.035	7.9342
51.025	6.1362
52.014	3.4774
53.004	0.49664
53.993	-1.9143
54.983	-4.2904
55.973	-6.3002
56.962	-7.7086
57.952	-8.5572
58.941	-9.183
59.931	-10.148
60.921	-11.489
61.91	-13.241
62.9	-14.078
63.889	-14.294
64.879	-13.711
65.869	-12.296
66.858	-10.644
67.848	-9.1229
68.837	-7.6336
69.827	-6.3601
70.817	-5.3589
71.806	-4.5362
72.796	-3.8788
73.785	-3.2477
74.775	-2.5882
75.764	-1.8975
76.754	-1.2403
77.744	-0.61649
78.733	-0.026708
79.723	0.35618
80.712	0.8747
81.702	1.3224
82.692	1.7388
83.681	2.0632
84.671	2.2537
85.66	2.1477
86.65	2.2258
87.64	2.265
88.629	2.3347
89.619	2.4823
90.608	2.6489
91.598	2.7697
92.587	2.8402
93.577	2.8773
94.567	2.9056
95.556	3.0035
96.546	3.1492
97.535	3.2906
98.525	3.4075
99.515	3.3955

## Sheet: Sheet2
0.55563	-4.6391
1.545	-4.8766
2.5344	-4.9603
3.5238	-5.2316
4.5131	-5.2756
5.5025	-5.2892
6.4919	-5.3742
7.4813	-5.4484
8.4706	-5.4161
9.46	-5.3465
10.449	-5.1901
11.439	-4.9274
12.428	-4.5382
13.418	-4.0217
14.407	-3.3831
15.396	-2.6778
16.386	-1.9255
17.375	-1.112
18.364	-0.27448
19.354	0.5506
20.343	1.4252
21.333	2.2845
22.322	3.1109
23.311	3.875
24.301	4.5594
25.29	5.1549
26.279	5.6571
27.269	6.0845
28.258	6.4193
29.248	6.702
30.237	6.9519
31.226	7.1608
32.216	7.3192
33.205	7.4339
34.194	7.4843
35.184	7.5409
36.173	7.5475
37.163	7.5671
38.152	7.6125
39.141	7.6678
40.131	7.7515
41.12	7.883
42.109	8.1783
43.099	8.3249
44.088	8.384
45.078	8.3443
46.067	8.1794
47.056	7.8177
48.046	7.2716
49.035	6.5121
50.024	5.4907
51.014	4.2722
52.003	2.6532
52.993	0.94586
53.982	-0.91942
54.971	-2.9245
55.961	-4.9652
56.95	-7.059
57.939	-9.3721
58.929	-10.624
59.918	-11.859
60.908	-12.961
61.897	-13.837
62.886	-14.492
63.876	-14.863
64.865	-14.926
65.854	-14.695
66.844	-14.202
67.833	-13.495
68.823	-12.659
69.812	-11.734
70.801	-10.717
71.791	-9.6248
72.78	-8.5074
73.769	-7.3947
74.759	-6.3663
75.748	-5.3792
76.738	-4.376
77.727	-3.4081
78.716	-2.5815
79.706	-1.879
80.695	-1.3303
81.684	-0.91273
82.674	-0.50743
83.663	-0.11828
84.653	0.30418
85.642	0.88598
86.631	1.0715
87.621	1.1254
88.61	1.0592
89.599	0.87609
90.589	0.64267
91.578	0.3438
92.568	0.21357
93.557	-0.047978
94.546	-0.20728
95.536	-0.35793
96.525	-0.48108
97.514	-0.58388
98.504	-0.66888
99.493	-0.86317

## Sheet: Sheet3
0.58049	29.254
1.5706	29.276
2.5608	29.061
3.5509	28.725
4.5411	28.405
5.5312	28.268
6.5214	27.974
7.5115	27.545
8.5017	27.029
9.4918	26.39
10.482	25.637
11.472	24.704
12.462	23.723
13.452	22.759
14.443	21.718
15.433	20.554
16.423	19.379
17.413	18.191
18.403	17.049
19.393	15.928
20.383	14.787
21.374	13.484
22.364	12.005
23.354	10.338
24.344	8.4142
25.334	6.451
26.324	4.3778
27.315	2.239
28.305	0.092405
29.295	-1.8516
30.285	-3.9772
31.275	-6.0985
32.265	-8.3451
33.255	-10.661
34.246	-13.01
35.236	-15.047
36.226	-16.934
37.216	-18.56
38.206	-19.983
39.196	-21.307
40.186	-22.394
41.177	-23.223
42.167	-23.978
43.157	-24.616
44.147	-25.14
45.137	-25.522
46.127	-25.82
47.118	-26.035
48.108	-26.146
49.098	-26.236
50.088	-26.304
51.078	-26.177
52.068	-25.821
53.058	-25.359
54.049	-24.491
55.039	-23.398
56.029	-22.091
57.019	-20.571
58.009	-18.891
58.999	-17.061
59.989	-15.01
60.98	-12.741
61.97	-10.333
62.96	-7.7257
63.95	-4.9206
64.94	-2.0065
65.93	1.0138
66.921	3.9937
67.911	6.8839
68.901	9.7059
69.891	12.3
70.881	14.723
71.871	17.037
72.861	19.177
73.852	21.141
74.842	22.897
75.832	24.477
76.822	25.854
77.812	27.014
78.802	28.081
79.792	28.731
80.783	29.313
81.773	29.683
82.763	29.891
83.753	29.997
84.743	29.931
85.733	29.796
86.724	29.916
87.714	29.626
88.704	29.517
89.694	29.32
90.684	29.237
91.674	29.225
92.664	29.164
93.655	29.004
94.645	28.995
95.635	28.947
96.625	28.873
97.615	28.849
98.605	28.806
99.595	28.738

## Sheet: Sheet4
0.61442	31.66
1.6053	31.442
2.5961	31.335
3.587	31.036
4.5778	30.796
5.5687	30.533
6.5595	30.066
7.5504	29.426
8.5412	28.602
9.5321	27.603
10.523	26.455
11.514	25.333
12.505	24.323
13.495	23.411
14.486	22.626
15.477	21.87
16.468	21.023
17.459	20.095
18.45	19.066
19.441	17.948
20.431	16.785
21.422	15.562
22.413	14.335
23.404	13.092
24.395	11.855
25.386	10.586
26.376	9.2795
27.367	7.8738
28.358	6.3618
29.349	4.724
30.34	2.9294
31.331	1.0193
32.322	-0.98176
33.312	-2.8932
34.303	-4.8549
35.294	-6.777
36.285	-8.6378
37.276	-10.407
38.267	-12.087
39.258	-13.721
40.248	-15.747
41.239	-16.49
42.23	-17.765
43.221	-18.896
44.212	-19.932
45.203	-20.832
46.193	-21.638
47.184	-22.331
48.175	-22.924
49.166	-23.45
50.157	-23.871
51.148	-24.197
52.139	-24.427
53.129	-24.603
54.12	-24.639
55.111	-24.398
56.102	-23.952
57.093	-23.237
58.084	-22.806
59.075	-21.858
60.065	-20.503
61.056	-19.08
62.047	-17.501
63.038	-15.76
64.029	-13.859
65.02	-11.856
66.01	-9.7307
67.001	-7.4946
67.992	-5.0799
68.983	-2.6832
69.974	-0.22051
70.965	2.2681
71.956	4.6227
72.946	6.998
73.937	9.2364
74.928	11.33
75.919	13.311
76.91	15.213
77.901	17.019
78.891	18.715
79.882	20.254
80.873	21.66
81.864	22.956
82.855	24.116
83.846	25.197
84.837	26.281
85.827	27.026
86.818	27.934
87.809	28.717
88.8	29.435
89.791	30.054
90.782	30.608
91.773	31.085
92.763	31.247
93.754	31.733
94.745	32.02
95.736	32.311
96.727	32.603
97.718	32.855
98.708	33.026
99.699	33.048

## Sheet: Sheet5
0.49711	8.2193
1.4871	8.6618
2.477	9.3907
3.467	10.342
4.4569	11.469
5.4469	12.989
6.4369	14.47
7.4268	15.843
8.4168	17.083
9.4067	18.147
10.397	18.983
11.387	19.632
12.377	20.084
13.367	20.357
14.357	20.442
15.346	20.442
16.336	20.405
17.326	20.354
18.316	20.426
19.306	20.591
20.296	20.668
21.286	20.369
22.276	19.663
23.266	18.513
24.256	17.086
25.246	15.608
26.236	14.084
27.226	12.539
28.216	11.014
29.206	9.5147
30.196	8.0128
31.186	6.2987
32.176	4.2815
33.166	2.1785
34.156	-0.10692
35.146	-1.7295
36.136	-2.9682
37.126	-3.8073
38.116	-4.0777
39.106	-4.113
40.095	-3.8688
41.085	-3.5586
42.075	-2.9464
43.065	-2.0886
44.055	-1.0241
45.045	0.09928
46.035	1.2485
47.025	2.3347
48.015	3.4012
49.005	4.6315
49.995	6.1716
50.985	7.5537
51.975	9.6255
52.965	12.02
53.955	14.883
54.945	17.96
55.935	21.317
56.925	24.736
57.915	28.258
58.905	31.865
59.895	35.615
60.885	39.368
61.875	43.226
62.865	46.772
63.855	50.007
64.844	52.905
65.834	55.384
66.824	57.505
67.814	59.173
68.804	60.327
69.794	60.65
70.784	60.5
71.774	59.784
72.764	58.43
73.754	56.798
74.744	54.662
75.734	52.524
76.724	50.041
77.714	47.354
78.704	43.763
79.694	41.219
80.684	37.774
81.674	34.156
82.664	30.262
83.654	26.457
84.644	22.471
85.634	18.681
86.624	16.348
87.614	13.467
88.603	11.032
89.593	9.0383
90.583	7.5288
91.573	6.1683
92.563	4.9712
93.553	4.0844
94.543	3.4238
95.533	2.9629
96.523	2.693
97.513	2.5541
98.503	2.5194
99.493	2.3011

## Sheet: Sheet6
0.45553	14.934
1.4469	15.396
2.4384	16.025
3.4298	16.777
4.4212	17.415
5.4126	18.512
6.404	19.527
7.3954	20.549
8.3868	21.556
9.3782	22.512
10.37	23.314
11.361	23.881
12.352	24.257
13.344	24.455
14.335	24.583
15.327	24.722
16.318	24.82
17.31	24.929
18.301	24.945
19.292	24.941
20.284	24.828
21.275	24.516
22.267	23.929
23.258	23.117
24.249	22.1
25.241	21.054
26.232	20.081
27.224	19.134
28.215	18.155
29.207	17.047
30.198	15.757
31.189	14.348
32.181	12.759
33.172	11.152
34.164	9.4898
35.155	7.8918
36.146	6.4271
37.138	5.1459
38.129	4.0677
39.121	3.2119
40.112	2.3626
41.103	2.1675
42.095	2.0004
43.086	2.0549
44.078	2.3192
45.069	2.7827
46.061	3.468
47.052	4.3257
48.043	5.3864
49.035	6.5851
50.026	7.9631
51.018	9.4691
52.009	11.126
53	12.898
53.992	15.159
54.983	17.132
55.975	19.393
56.966	21.872
57.957	24.177
58.949	27.503
59.94	30.699
60.932	34.023
61.923	37.352
62.915	40.728
63.906	44.04
64.897	47.327
65.889	50.536
66.88	53.597
67.872	56.644
68.863	59.355
69.854	61.595
70.846	63.539
71.837	65.015
72.829	66.085
73.82	66.742
74.812	66.973
75.803	66.82
76.794	66.341
77.786	65.539
78.777	64.382
79.769	62.87
80.76	61.07
81.751	58.97
82.743	56.652
83.734	54.153
84.726	51.584
85.717	48.5
86.708	45.62
87.7	42.675
88.691	39.765
89.683	37.121
90.674	34.844
91.666	32.031
92.657	30.83
93.648	29.259
94.64	27.735
95.631	26.243
96.623	24.806
97.614	23.65
98.605	22.895
99.597	21.924
