# Supplementary material for: Gait assessment using a 2D video-based motion analysis app in healthy subjects and subjects with lower limb amputation – A pilot study
Source: PLoS One. 2025 May 30;20(5):e0324499. doi: 10.1371/journal.pone.0324499 (PMC12124523; doi:10.1371/journal.pone.0324499)
Supplement: S1 Table — Raw data of all trials (M##) of the healthy subjects (0##) from the gait analysis recorded with the Orthelligent App (OV) and with the Qualisys system (Qual). (ZIP) [file pone.0324499.s001.zip › Subjects_healty_all_trials/006_OV_ME1.xlsx]

## Sheet: Sheet1
0.54313	-2.2067
1.5368	-1.7651
2.5305	-1.6136
3.5241	-1.4687
4.5178	-1.6133
5.5115	-1.6663
6.5052	-1.3277
7.4988	-1.1131
8.4925	-0.78364
9.4862	-0.35675
10.48	0.12367
11.474	0.66954
12.467	1.2494
13.461	1.8752
14.455	2.5571
15.448	3.3026
16.442	4.0716
17.436	4.8429
18.429	5.614
19.423	6.3433
20.417	7.0515
21.41	7.7216
22.404	8.3508
23.398	8.9343
24.391	9.4451
25.385	9.9008
26.379	10.299
27.372	10.63
28.366	10.92
29.36	11.171
30.353	11.373
31.347	11.519
32.341	11.605
33.334	11.651
34.328	11.807
35.322	11.981
36.315	12.128
37.309	12.278
38.303	12.423
39.296	12.543
40.29	12.616
41.284	12.566
42.277	12.549
43.271	12.427
44.265	12.287
45.258	12.086
46.252	11.774
47.246	11.352
48.239	10.786
49.233	10.115
50.227	9.3241
51.22	8.4222
52.214	7.5202
53.208	6.5109
54.201	5.4171
55.195	4.2469
56.189	3.02
57.182	1.8442
58.176	0.75007
59.17	0.032902
60.163	-0.53211
61.157	-1.1149
62.151	-1.6229
63.144	-2.1374
64.138	-2.5918
65.132	-2.9188
66.125	-3.1116
67.119	-3.1269
68.113	-2.9892
69.106	-2.7485
70.1	-2.4229
71.094	-2.0671
72.087	-1.8579
73.081	-1.5819
74.075	-1.3346
75.068	-1.0314
76.062	-0.56824
77.056	-0.097202
78.049	0.17889
79.043	0.54065
80.037	0.75959
81.03	0.99261
82.024	0.97789
83.018	0.92886
84.011	0.86856
85.005	0.81696
85.999	0.76176
86.992	0.64804
87.986	0.51901
88.98	0.55756
89.973	0.75025
90.967	0.87703
91.961	1.01
92.954	1.1305
93.948	1.2009
94.942	1.2708
95.935	1.3355
96.929	1.4529
97.923	1.1568
98.916	1.1757
99.91	0.70122

## Sheet: Sheet2
0.55048	-1.3956
1.5425	-1.4681
2.5346	-1.6087
3.5266	-1.8415
4.5187	-2.1966
5.5107	-2.3868
6.5028	-2.5369
7.4948	-2.7332
8.4869	-2.7855
9.4789	-2.6226
10.471	-2.3927
11.463	-2.0288
12.455	-1.5473
13.447	-0.97933
14.439	-0.32663
15.431	0.33594
16.423	1.0749
17.415	1.8043
18.407	2.5672
19.399	3.3491
20.391	4.1105
21.384	4.8152
22.376	5.4257
23.368	5.8714
24.36	6.1867
25.352	6.3939
26.344	6.5318
27.336	6.639
28.328	6.7493
29.32	6.8849
30.312	7.0357
31.304	7.1903
32.296	7.3914
33.288	7.6184
34.28	7.944
35.272	8.2504
36.264	8.9082
37.256	9.6862
38.248	10.482
39.24	11.289
40.232	12.107
41.224	12.872
42.217	13.602
43.209	14.261
44.201	14.833
45.193	15.308
46.185	15.59
47.177	15.626
48.169	15.389
49.161	14.782
50.153	13.763
51.145	12.052
52.137	10.611
53.129	8.204
54.121	5.7064
55.113	2.9704
56.105	0.20191
57.097	-2.5357
58.089	-4.8619
59.081	-6.9347
60.073	-8.3804
61.065	-9.526
62.058	-10.321
63.05	-10.749
64.042	-10.66
65.034	-10.179
66.026	-9.3172
67.018	-8.1466
68.01	-6.8242
69.002	-5.4573
69.994	-4.1621
70.986	-2.9856
71.978	-1.9199
72.97	-0.9607
73.962	-0.084112
74.954	0.60687
75.946	0.99565
76.938	1.1847
77.93	1.406
78.922	1.3811
79.914	1.1617
80.906	0.81088
81.899	0.32477
82.891	-0.1778
83.883	-0.71167
84.875	-1.4832
85.867	-1.4306
86.859	-1.7605
87.851	-1.8664
88.843	-1.7474
89.835	-1.5007
90.827	-1.1449
91.819	-0.70608
92.811	-0.2521
93.803	0.13136
94.795	0.51156
95.787	0.86569
96.779	1.1785
97.771	1.4123
98.763	1.5779
99.755	1.6206

## Sheet: Sheet3
0.36043	18.968
1.3511	18.764
2.3417	18.283
3.3323	17.628
4.3229	16.706
5.3136	16.191
6.3042	14.936
7.2948	13.9
8.2854	13.013
9.2761	11.923
10.267	10.934
11.257	9.9401
12.248	8.9714
13.239	8.0074
14.229	7.1184
15.22	6.2803
16.21	5.5233
17.201	4.8329
18.192	4.1941
19.182	3.6082
20.173	3.0059
21.164	2.3661
22.154	1.6526
23.145	0.91367
24.135	0.10349
25.126	-0.69536
26.117	-1.0698
27.107	-1.7295
28.098	-2.6501
29.089	-3.6796
30.079	-4.7636
31.07	-5.9175
32.06	-7.2601
33.051	-8.541
34.042	-9.5743
35.032	-10.687
36.023	-11.801
37.014	-13.128
38.004	-14.463
38.995	-15.427
39.985	-16.308
40.976	-17.114
41.967	-17.83
42.957	-18.45
43.948	-18.597
44.939	-18.675
45.929	-18.827
46.92	-18.717
47.91	-18.524
48.901	-18.143
49.892	-17.733
50.882	-17.167
51.873	-16.521
52.864	-15.772
53.854	-14.84
54.845	-13.777
55.835	-12.568
56.826	-11.252
57.817	-10.056
58.807	-8.5056
59.798	-6.7722
60.789	-5.1862
61.779	-3.5632
62.77	-1.9199
63.76	-0.13016
64.751	1.1099
65.742	2.821
66.732	4.4405
67.723	6.0635
68.714	7.6865
69.704	9.3094
70.695	10.957
71.685	12.563
72.676	14.09
73.667	15.572
74.657	16.959
75.648	18.403
76.639	19.996
77.629	21.135
78.62	21.896
79.61	23.337
80.601	24.175
81.592	24.886
82.582	25.488
83.573	26.002
84.564	26.592
85.554	26.956
86.545	27.253
87.535	27.419
88.526	27.687
89.517	28.268
90.507	28.511
91.498	28.514
92.489	28.517
93.479	28.523
94.47	28.714
95.46	28.891
96.451	29.066
97.442	29.122
98.432	29.122
99.423	28.927

## Sheet: Sheet4
0.36043	25.657
1.3524	25.526
2.3444	25.011
3.3364	24.31
4.3284	23.428
5.3203	22.354
6.3123	21.106
7.3043	19.485
8.2963	18.039
9.2883	16.812
10.28	15.382
11.272	13.987
12.264	12.633
13.256	11.317
14.248	10.052
15.24	8.8197
16.232	7.624
17.224	6.5379
18.216	5.5821
19.208	4.7456
20.2	3.9979
21.192	3.26
22.184	2.4741
23.176	1.6031
24.168	0.67228
25.16	-0.29953
26.152	-1.2929
27.144	-2.3016
28.136	-3.3096
29.128	-4.334
30.12	-5.4048
31.112	-6.5208
32.104	-7.6995
33.096	-8.9108
34.088	-10.099
35.08	-11.054
36.072	-12.257
37.064	-13.238
38.056	-14.151
39.048	-14.991
40.04	-15.779
41.032	-16.568
42.024	-17.33
43.016	-18.046
44.008	-18.653
45	-19.201
45.992	-19.677
46.984	-20.08
47.976	-20.396
48.968	-20.554
49.96	-20.712
50.951	-20.95
51.943	-20.512
52.935	-19.952
53.927	-19.269
54.919	-18.304
55.911	-17.155
56.903	-15.789
57.895	-14.457
58.887	-12.234
59.879	-9.9763
60.871	-7.6467
61.863	-5.281
62.855	-2.8359
63.847	-0.4203
64.839	1.9593
65.831	4.3358
66.823	6.5669
67.815	8.7068
68.807	10.628
69.799	12.332
70.791	13.751
71.783	14.93
72.775	15.984
73.767	16.946
74.759	17.901
75.751	18.744
76.743	19.523
77.735	20.58
78.727	21.403
79.719	22.174
80.711	22.878
81.703	23.576
82.695	24.267
83.687	24.933
84.679	25.428
85.671	26.018
86.663	26.688
87.655	27.11
88.647	27.506
89.639	27.874
90.631	28.2
91.623	28.462
92.615	28.69
93.607	28.92
94.599	29.157
95.591	29.416
96.583	29.691
97.575	29.965
98.567	30.154
99.559	29.963

## Sheet: Sheet5
0.58555	11.431
1.5777	11.77
2.5698	11.914
3.5618	12.113
4.5539	12.228
5.546	12.41
6.5381	12.751
7.5302	12.898
8.5223	13.055
9.5144	13.18
10.507	13.216
11.499	13.205
12.491	13.114
13.483	13.038
14.475	12.967
15.467	12.916
16.459	12.983
17.451	13.052
18.443	13.167
19.435	13.299
20.428	13.387
21.42	13.329
22.412	13.154
23.404	12.907
24.396	12.648
25.388	12.435
26.38	12.198
27.372	11.827
28.364	11.335
29.356	10.69
30.349	9.8939
31.341	9.052
32.333	8.0141
33.325	7.5017
34.317	6.5703
35.309	6.0976
36.301	5.5957
37.293	5.3218
38.285	5.1653
39.277	5.1316
40.27	5.2553
41.262	5.605
42.254	6.2545
43.246	7.1162
44.238	8.0773
45.23	9.7344
46.222	11.382
47.214	13.052
48.206	14.95
49.198	16.627
50.191	19.304
51.183	21.503
52.175	23.801
53.167	26.18
54.159	28.64
55.151	31.413
56.143	33.824
57.135	36.018
58.127	38.573
59.119	41.158
60.111	43.435
61.104	45.604
62.096	47.536
63.088	49.26
64.08	50.766
65.072	51.971
66.064	52.929
67.056	53.687
68.048	54.172
69.04	54.402
70.032	54.454
71.025	54.232
72.017	53.717
73.009	52.968
74.001	51.912
74.993	50.637
75.985	49.146
76.977	47.558
77.969	45.248
78.961	43.661
79.953	41.388
80.946	38.976
81.938	36.538
82.93	34.118
83.922	31.721
84.914	29.386
85.906	27.187
86.898	25.119
87.89	22.703
88.882	21.551
89.874	20.14
90.867	18.963
91.859	18.089
92.851	17.45
93.843	16.948
94.835	16.515
95.827	16.088
96.819	15.674
97.811	15.339
98.803	15.105
99.795	14.81

## Sheet: Sheet6
0.58555	15.146
1.5777	15.359
2.5698	15.507
3.5618	15.701
4.5539	15.914
5.546	16.046
6.5381	16.047
7.5302	15.675
8.5223	15.539
9.5144	15.212
10.507	14.909
11.499	14.681
12.491	14.514
13.483	14.411
14.475	14.332
15.467	14.329
16.459	14.4
17.451	14.543
18.443	14.833
19.435	15.229
20.428	15.641
21.42	15.951
22.412	16.045
23.404	15.933
24.396	15.648
25.388	15.21
26.38	14.649
27.372	14.013
28.364	13.329
29.356	12.551
30.349	11.684
31.341	10.76
32.333	9.7725
33.325	8.8721
34.317	7.9613
35.309	7.4239
36.301	6.8737
37.293	6.5837
38.285	6.4509
39.277	6.4417
40.27	6.5806
41.262	6.8323
42.254	7.2324
43.246	7.7868
44.238	8.577
45.23	9.5571
46.222	10.727
47.214	12.069
48.206	13.569
49.198	15.138
50.191	17.14
51.183	18.645
52.175	21.564
53.167	24.215
54.159	27.145
55.151	30.272
56.143	33.512
57.135	36.924
58.127	41.048
59.119	44.141
60.111	47.683
61.104	51.025
62.096	53.989
63.088	56.868
64.08	59.183
65.072	61.092
66.064	62.445
67.056	63.228
68.048	63.43
69.04	63.064
70.032	62.083
71.025	60.652
72.017	58.779
73.009	56.682
74.001	54.38
74.993	51.699
75.985	49.17
76.977	46.08
77.969	44.041
78.961	40.167
79.953	37.029
80.946	34.039
81.938	31.112
82.93	28.239
83.922	25.413
84.914	22.199
85.906	20.33
86.898	17.996
87.89	15.987
88.882	14.193
89.874	12.8
90.867	11.699
91.859	10.902
92.851	10.356
93.843	9.9647
94.835	9.7389
95.827	9.6873
96.819	9.7778
97.811	9.8957
98.803	9.9724
99.795	9.9536
