# Supplementary material for: Gait assessment using a 2D video-based motion analysis app in healthy subjects and subjects with lower limb amputation – A pilot study
Source: PLoS One. 2025 May 30;20(5):e0324499. doi: 10.1371/journal.pone.0324499 (PMC12124523; doi:10.1371/journal.pone.0324499)
Supplement: S1 Table — Raw data of all trials (M##) of the healthy subjects (0##) from the gait analysis recorded with the Orthelligent App (OV) and with the Qualisys system (Qual). (ZIP) [file pone.0324499.s001.zip › Subjects_healty_all_trials/006_OV_ME2.xlsx]

## Sheet: Sheet1
1.6971	-2.1378
2.6792	-2.0707
3.6612	-2.014
4.6433	-2.1355
5.6253	-2.1081
6.6073	-1.7632
7.5894	-1.5511
8.5714	-1.2552
9.5535	-0.86575
10.536	-0.40474
11.518	0.11928
12.5	0.68161
13.482	1.2845
14.464	1.9121
15.446	2.5746
16.428	3.2967
17.41	4.1099
18.392	4.9329
19.374	5.7644
20.356	6.5719
21.338	7.3421
22.32	8.0616
23.302	8.7122
24.284	9.3024
25.266	9.8254
26.248	10.283
27.23	10.67
28.212	10.988
29.194	11.226
30.177	11.426
31.159	11.57
32.141	11.679
33.123	11.765
34.105	11.839
35.087	11.914
36.069	11.966
37.051	12.043
38.033	12.172
39.015	12.147
39.997	12.275
40.979	12.498
41.961	12.714
42.943	12.966
43.925	13.234
44.907	13.492
45.889	13.692
46.871	13.738
47.853	13.744
48.835	13.557
49.817	13.118
50.8	12.357
51.782	11.433
52.764	10.211
53.746	8.6287
54.728	6.6113
55.71	4.6768
56.692	2.7427
57.674	1.0001
58.656	-0.74066
59.638	-2.2033
60.62	-3.55
61.602	-4.6372
62.584	-5.5001
63.566	-6.0689
64.548	-6.3353
65.53	-6.3243
66.512	-6.0608
67.494	-5.6083
68.476	-5.0222
69.458	-4.2765
70.44	-3.7574
71.423	-2.9746
72.405	-2.2967
73.387	-1.6566
74.369	-1.0417
75.351	-0.42641
76.333	0.045498
77.315	0.49573
78.297	0.89808
79.279	1.323
80.261	1.652
81.243	1.8105
82.225	2.1776
83.207	2.0364
84.189	1.8565
85.171	1.6918
86.153	1.2964
87.135	0.99961
88.117	0.82268
89.099	0.70209
90.081	0.39048
91.063	0.12277
92.046	-0.0038606
93.028	-0.27385
94.01	-0.58785
94.992	-0.80805
95.974	-0.94396
96.956	-0.926
97.938	-0.8155
98.92	-0.7545
99.902	-0.83978

## Sheet: Sheet2
1.0876	-2.4499
2.0778	-2.415
3.068	-2.3747
4.0582	-2.3181
5.0484	-2.2406
6.0386	-2.1601
7.0288	-2.0162
8.0189	-1.6997
9.0091	-1.3603
9.9993	-0.93805
10.989	-0.47218
11.98	0.025305
12.97	0.57258
13.96	1.1744
14.95	1.7782
15.94	2.4008
16.931	3.0193
17.921	3.6251
18.911	4.257
19.901	4.897
20.891	5.5158
21.882	6.0973
22.872	6.6275
23.862	7.0674
24.852	7.4479
25.842	7.7674
26.832	8.0576
27.823	8.3398
28.813	8.6205
29.803	8.8944
30.793	9.1731
31.783	9.4379
32.774	9.7179
33.764	10.024
34.754	10.339
35.744	10.7
36.734	11.178
37.724	11.635
38.715	12.098
39.705	12.577
40.695	13.037
41.685	13.494
42.675	13.908
43.666	14.235
44.656	14.437
45.646	14.46
46.636	14.24
47.626	13.799
48.617	12.988
49.607	11.755
50.597	10.055
51.587	8.469
52.577	5.7483
53.567	3.1518
54.558	0.39618
55.548	-2.3504
56.538	-4.9406
57.528	-7.2179
58.518	-9.0602
59.509	-10.65
60.499	-11.709
61.489	-12.394
62.479	-12.587
63.469	-12.321
64.459	-11.573
65.45	-10.495
66.44	-9.2711
67.43	-7.7739
68.42	-6.2134
69.41	-4.7584
70.401	-3.4914
71.391	-2.2771
72.381	-1.1071
73.371	-0.033315
74.361	0.90727
75.352	1.6327
76.342	-12.163
77.332	2.4068
78.322	2.4695
79.312	2.4469
80.302	2.2747
81.293	2.0717
82.283	1.826
83.273	1.53
84.263	1.1658
85.253	0.61199
86.244	0.42977
87.234	0.24242
88.224	0.23179
89.214	0.26957
90.204	0.39582
91.194	0.53716
92.185	0.63401
93.175	0.80779
94.165	0.9858
95.155	1.18
96.145	1.3743
97.136	1.5689
98.126	1.7086
99.116	1.7913
100.11	0.98944

## Sheet: Sheet3
0.47408	20.797
1.4652	20.196
2.4563	19.685
3.4474	18.915
4.4385	17.846
5.4296	16.707
6.4207	15.533
7.4118	14.289
8.403	13.018
9.3941	11.734
10.385	10.479
11.376	9.2804
12.367	8.1667
13.359	7.1742
14.35	6.2847
15.341	5.5174
16.332	4.8618
17.323	4.2836
18.314	3.7768
19.305	3.2933
20.296	2.7663
21.287	2.1712
22.278	1.4493
23.27	0.59302
24.261	-0.3564
25.252	-1.454
26.243	-2.6672
27.234	-3.9498
28.225	-5.3173
29.216	-6.7582
30.207	-8.2525
31.198	-9.7558
32.19	-11.218
33.181	-12.612
34.172	-14.094
35.163	-15.14
36.154	-16.191
37.145	-17.247
38.136	-18.221
39.127	-19.096
40.118	-19.909
41.11	-20.67
42.101	-21.393
43.092	-22.053
44.083	-22.702
45.074	-23.276
46.065	-23.743
47.056	-24.065
48.047	-24.272
49.038	-24.308
50.03	-24.233
51.021	-23.935
52.012	-23.638
53.003	-23.074
53.994	-22.237
54.985	-21.005
55.976	-19.493
56.967	-17.874
57.958	-15.971
58.95	-13.995
59.941	-11.867
60.932	-9.6312
61.923	-7.3634
62.914	-5.0665
63.905	-2.8806
64.896	-0.70632
65.887	1.5765
66.878	3.6223
67.87	5.5524
68.861	7.3758
69.852	9.1277
70.843	10.872
71.834	12.458
72.825	14.051
73.816	16.179
74.807	17.643
75.798	19.248
76.79	20.472
77.781	21.583
78.772	22.655
79.763	23.74
80.754	24.581
81.745	25.317
82.736	25.941
83.727	26.545
84.718	26.909
85.71	27.015
86.701	27.208
87.692	25.027
88.683	18.735
89.674	27.745
90.665	27.832
91.656	27.825
92.647	27.786
93.638	27.75
94.63	27.736
95.621	27.736
96.612	27.736
97.603	27.736
98.594	27.736
99.585	27.468

## Sheet: Sheet4
0.48593	25.756
1.4777	25.011
2.4695	24.414
3.4612	23.603
4.453	22.7
5.4448	21.665
6.4366	20.505
7.4283	18.998
8.4201	18.22
9.4119	16.949
10.404	15.65
11.395	14.331
12.387	13.063
13.379	11.879
14.371	10.793
15.362	9.7674
16.354	8.783
17.346	7.8122
18.338	6.8615
19.33	5.9084
20.321	4.9344
21.313	3.9762
22.305	3.0178
23.297	2.0666
24.288	1.0923
25.28	0.12172
26.272	-0.8623
27.264	-1.9384
28.256	-3.0491
29.247	-4.2198
30.239	-5.4594
31.231	-6.7257
32.223	-7.9696
33.214	-9.2219
34.206	-10.436
35.198	-11.812
36.19	-12.786
37.181	-13.956
38.173	-15.1
39.165	-16.142
40.157	-17.073
41.149	-17.906
42.14	-18.669
43.132	-19.358
44.124	-19.99
45.116	-20.6
46.107	-21.149
47.099	-21.644
48.091	-22.038
49.083	-22.28
50.074	-22.405
51.066	-22.438
52.058	-22.079
53.05	-21.499
54.042	-20.795
55.033	-19.792
56.025	-18.577
57.017	-17.074
58.009	-15.558
59	-13.531
59.992	-11.288
60.984	-8.9435
61.976	-6.497
62.968	-4.087
63.959	-1.7064
64.951	0.72165
65.943	3.0953
66.935	5.331
67.926	7.29
68.918	9.0094
69.91	10.553
70.902	11.934
71.893	13.218
72.885	14.421
73.877	15.558
74.869	16.68
75.861	17.841
76.852	18.659
77.844	20.026
78.836	21.041
79.828	22.262
80.819	23.342
81.811	24.374
82.803	25.29
83.795	26.067
84.786	26.902
85.778	27.329
86.77	27.782
87.762	28.114
88.754	28.315
89.745	28.394
90.737	28.435
91.729	28.435
92.721	28.435
93.712	28.484
94.704	28.51
95.696	28.584
96.688	28.638
97.68	28.684
98.671	28.69
99.663	28.611

## Sheet: Sheet5
0.23231	11.637
1.226	11.634
2.2197	11.757
3.2135	11.898
4.2072	11.877
5.2009	11.908
6.1946	12.066
7.1883	12.095
8.182	12.076
9.1758	12.079
10.169	12.044
11.163	11.993
12.157	12.034
13.151	12.129
14.144	12.289
15.138	12.543
16.132	12.862
17.126	13.232
18.119	13.639
19.113	14.038
20.107	14.3
21.1	14.405
22.094	14.289
23.088	13.942
24.082	13.389
25.075	12.651
26.069	11.714
27.063	10.653
28.056	9.4643
29.05	8.176
30.044	6.8381
31.038	5.5123
32.031	4.289
33.025	3.184
34.019	2.1162
35.012	1.5095
36.006	0.93454
37	0.4995
37.994	0.28559
38.987	0.26001
39.981	0.44003
40.975	0.74524
41.968	1.1717
42.962	1.7375
43.956	2.4446
44.95	3.3003
45.943	4.4143
46.937	5.7349
47.931	7.2904
48.924	9.0786
49.918	11.077
50.912	13.217
51.906	15.381
52.899	18.149
53.893	21.14
54.887	24.413
55.881	27.979
56.874	31.618
57.868	34.908
58.862	38.799
59.855	42.235
60.849	45.378
61.843	48.341
62.837	51.04
63.83	53.613
64.824	55.911
65.818	57.702
66.811	59.131
67.805	60.02
68.799	60.746
69.793	60.981
70.786	61.053
71.78	60.845
72.774	60.38
73.767	59.538
74.761	58.32
75.755	56.711
76.749	54.764
77.742	52.389
78.736	50.118
79.73	47.068
80.723	44.193
81.717	41.133
82.711	37.998
83.705	34.821
84.698	31.572
85.692	28.511
86.686	25.607
87.679	23.108
88.673	20.763
89.667	18.686
90.661	16.777
91.654	15.182
92.648	13.865
93.642	12.795
94.636	11.966
95.629	11.295
96.623	10.736
97.617	10.329
98.61	10.094
99.604	9.7623

## Sheet: Sheet6
0.16017	15.568
1.1555	16.313
2.1509	16.369
3.1462	16.493
4.1416	16.682
5.1369	16.871
6.1323	16.901
7.1277	16.848
8.123	16.813
9.1184	16.599
10.114	16.329
11.109	16.066
12.104	15.875
13.1	15.773
14.095	15.733
15.09	15.821
16.086	15.839
17.081	15.875
18.077	15.95
19.072	16.035
20.067	16.061
21.063	16.036
22.058	15.836
23.053	15.538
24.049	15.075
25.044	14.533
26.039	13.897
27.035	13.216
28.03	12.492
29.025	11.694
30.021	10.824
31.016	9.9135
32.012	9.017
33.007	8.1799
34.002	7.4519
34.998	6.8512
35.993	6.2918
36.988	5.9308
37.984	5.6639
38.979	5.5672
39.974	5.6252
40.97	5.9378
41.965	6.4087
42.96	7.1179
43.956	7.9688
44.951	9.0073
45.946	10.21
46.942	11.595
47.937	13.016
48.933	14.655
49.928	16.558
50.923	18.477
51.919	20.867
52.914	23.408
53.909	26.109
54.905	28.991
55.9	32.021
56.895	35.176
57.891	37.785
58.886	41.524
59.881	44.68
60.877	47.701
61.872	50.518
62.868	53.062
63.863	55.296
64.858	57.287
65.854	58.898
66.849	59.868
67.844	60.348
68.84	60.162
69.835	59.53
70.83	58.41
71.826	56.966
72.821	55.072
73.816	53.102
74.812	50.93
75.807	47.905
76.802	45.906
77.798	42.912
78.793	40.31
79.789	37.331
80.784	34.484
81.779	31.653
82.775	28.801
83.77	25.936
84.765	23.141
85.761	20.625
86.756	17.908
87.751	15.672
88.747	13.75
89.742	12.235
90.737	10.91
91.733	9.8693
92.728	9.0952
93.724	8.4918
94.719	8.134
95.714	7.9382
96.71	7.8508
97.705	7.8687
98.7	7.882
99.696	7.8307
