# Supplementary material for: Gait assessment using a 2D video-based motion analysis app in healthy subjects and subjects with lower limb amputation – A pilot study
Source: PLoS One. 2025 May 30;20(5):e0324499. doi: 10.1371/journal.pone.0324499 (PMC12124523; doi:10.1371/journal.pone.0324499)
Supplement: S1 Table — Raw data of all trials (M##) of the healthy subjects (0##) from the gait analysis recorded with the Orthelligent App (OV) and with the Qualisys system (Qual). (ZIP) [file pone.0324499.s001.zip › Subjects_healty_all_trials/006_OV_ME3.xlsx]

## Sheet: Sheet1
1.0866	-2.6129
2.073	-2.6697
3.0594	-2.7427
4.0458	-2.8499
5.0321	-2.97
6.0185	-3.043
7.0049	-3.1128
7.9913	-3.0509
8.9776	-2.8345
9.964	-2.5497
10.95	-2.0887
11.937	-1.5225
12.923	-0.90206
13.91	-0.23504
14.896	0.43063
15.882	1.1351
16.869	1.8524
17.855	2.5916
18.841	3.3671
19.828	4.0941
20.814	4.7401
21.801	5.5229
22.787	6.3261
23.773	6.7533
24.76	7.181
25.746	7.5379
26.732	7.8
27.719	7.9328
28.705	7.9567
29.692	7.9266
30.678	7.8342
31.664	7.773
32.651	7.4698
33.637	7.469
34.624	7.4398
35.61	7.4297
36.596	7.4816
37.583	7.6607
38.569	7.9548
39.555	8.4109
40.542	9.0111
41.528	9.7217
42.515	10.521
43.501	11.342
44.487	12.139
45.474	12.868
46.46	13.512
47.446	14.022
48.433	14.373
49.419	14.481
50.406	14.349
51.392	14.026
52.378	13.044
53.365	11.759
54.351	10.028
55.337	7.8748
56.324	5.6362
57.31	3.18
58.297	0.63906
59.283	-3.3426
60.269	-4.0462
61.256	-5.9192
62.242	-7.4002
63.229	-8.5981
64.215	-9.387
65.201	-9.6485
66.188	-9.5869
67.174	-9.0591
68.16	-8.2759
69.147	-7.3015
70.133	-6.2057
71.12	-5.0296
72.106	-3.884
73.092	-2.7914
74.079	-1.7859
75.065	-0.90747
76.051	-0.22193
77.038	0.41633
78.024	0.85558
79.011	1.1443
79.997	1.2879
80.983	1.3498
81.97	1.2868
82.956	1.0092
83.942	0.51444
84.929	0.086789
85.915	-0.29424
86.902	-0.77111
87.888	-1.3798
88.874	-1.8425
89.861	-2.0637
90.847	-2.2933
91.834	-2.4542
92.82	-2.5986
93.806	-2.7232
94.793	-2.8184
95.779	-2.8212
96.765	-2.7023
97.752	-2.5411
98.738	-2.413
99.725	-2.4375

## Sheet: Sheet2
0.472	-2.041
1.4646	-2.2015
2.4572	-2.2521
3.4498	-2.3547
4.4424	-2.4639
5.435	-2.509
6.4276	-2.4767
7.4201	-2.2337
8.4127	-1.9293
9.4053	-1.5968
10.398	-1.0496
11.391	-0.479
12.383	0.082777
13.376	0.70336
14.368	1.3106
15.361	1.9102
16.353	2.5234
17.346	3.1125
18.339	3.7042
19.331	4.2833
20.324	4.8423
21.316	5.3382
22.309	5.7951
23.302	6.1406
24.294	6.4359
25.287	6.6293
26.279	6.7931
27.272	6.9326
28.265	7.0642
29.257	7.1787
30.25	7.3258
31.242	7.4709
32.235	7.6647
33.228	7.9034
34.22	8.2274
35.213	8.7196
36.205	9.1263
37.198	9.6759
38.19	10.277
39.183	10.92
40.176	11.585
41.168	12.282
42.161	12.988
43.153	13.674
44.146	14.317
45.139	14.886
46.131	15.298
47.124	15.535
48.116	15.578
49.109	15.186
50.102	14.538
51.094	13.406
52.087	11.353
53.079	9.2572
54.072	6.8472
55.065	4.085
56.057	1.2373
57.05	-1.6651
58.042	-4.334
59.035	-6.5631
60.028	-8.5486
61.02	-9.8495
62.013	-10.823
63.005	-11.275
63.998	-11.182
64.99	-10.675
65.983	-9.7639
66.976	-8.5219
67.968	-7.1171
68.961	-5.6139
69.953	-4.198
70.946	-2.8623
71.939	-1.6244
72.931	-0.37913
73.924	0.80596
74.916	1.8761
75.909	2.5775
76.902	2.8137
77.894	3.0569
78.887	2.9454
79.879	2.7528
80.872	2.429
81.865	2.0229
82.857	1.5248
83.85	0.91201
84.842	0.078312
85.835	-0.6702
86.828	-1.0793
87.82	-1.2708
88.813	-1.3691
89.805	-1.297
90.798	-1.0589
91.79	-0.79034
92.783	-0.50073
93.776	-0.24099
94.768	-0.022403
95.761	0.24307
96.753	0.56622
97.746	0.86102
98.739	1.0631
99.731	1.1106

## Sheet: Sheet3
0.40668	21.434
1.3998	21.918
2.3929	21.6
3.3861	21.113
4.3792	20.468
5.3723	19.664
6.3655	18.723
7.3586	17.734
8.3517	16.773
9.3449	15.54
10.338	14.102
11.331	12.763
12.324	11.448
13.317	10.162
14.311	8.9597
15.304	7.8263
16.297	6.7967
17.29	5.8537
18.283	5.0066
19.276	4.1871
20.269	3.3931
21.262	2.5617
22.256	1.6939
23.249	0.76327
24.242	-0.25375
25.235	-1.4056
26.228	-2.6638
27.221	-4.0241
28.214	-5.4896
29.207	-7.0147
30.201	-8.5658
31.194	-10.073
32.187	-11.496
33.18	-12.838
34.173	-14.129
35.166	-15.312
36.159	-16.482
37.153	-17.561
38.146	-18.558
39.139	-19.458
40.132	-20.293
41.125	-21.084
42.118	-21.867
43.111	-22.647
44.104	-23.413
45.098	-24.164
46.091	-24.843
47.084	-25.454
48.077	-25.984
49.07	-26.274
50.063	-26.358
51.056	-26.44
52.05	-26.523
53.043	-26.241
54.036	-25.731
55.029	-24.914
56.022	-23.864
57.015	-22.506
58.008	-20.897
59.001	-19.304
59.995	-17.078
60.988	-14.791
61.981	-12.495
62.974	-10.191
63.967	-7.8095
64.96	-5.4821
65.953	-3.1087
66.946	-0.85479
67.94	1.2577
68.933	3.2444
69.926	5.0811
70.919	6.8307
71.912	8.514
72.905	10.146
73.898	11.738
74.892	13.291
75.885	14.757
76.878	16.184
77.871	17.55
78.864	18.81
79.857	19.885
80.85	21.002
81.843	22.235
82.837	23.143
83.83	23.905
84.823	24.493
85.816	24.997
86.809	25.411
87.802	25.634
88.795	25.861
89.789	26.271
90.782	26.432
91.775	26.521
92.768	26.541
93.761	26.578
94.754	26.586
95.747	26.586
96.74	26.618
97.734	26.635
98.727	26.632
99.72	26.177

## Sheet: Sheet4
0.40668	25.948
1.3997	26.24
2.3926	25.759
3.3856	25.082
4.3786	24.205
5.3715	23.137
6.3645	21.909
7.3575	20.599
8.3504	19.194
9.3434	17.519
10.336	16.391
11.329	15.022
12.322	13.664
13.315	12.351
14.308	11.138
15.301	10.029
16.294	9.0248
17.287	8.1006
18.28	7.2295
19.273	6.3647
20.266	5.5267
21.259	4.6822
22.252	3.8275
23.245	2.9312
24.238	1.9749
25.231	0.94602
26.224	-0.16192
27.217	-1.3441
28.21	-2.584
29.203	-3.8462
30.196	-5.1072
31.189	-6.3831
32.182	-7.6986
33.175	-9.0531
34.168	-10.447
35.161	-11.931
36.154	-13.157
37.147	-14.423
38.14	-15.618
39.133	-16.724
40.126	-17.716
41.118	-18.626
42.111	-19.462
43.104	-20.176
44.097	-20.8
45.09	-21.334
46.083	-21.712
47.076	-21.939
48.069	-22.044
49.062	-21.988
50.055	-21.877
51.048	-21.787
52.041	-21.478
53.034	-20.824
54.027	-20.124
55.02	-19.129
56.013	-17.909
57.006	-16.439
57.999	-14.724
58.992	-13.133
59.985	-10.887
60.978	-8.7612
61.971	-6.5394
62.964	-4.2536
63.957	-1.8675
64.95	0.52913
65.943	2.9086
66.936	5.1861
67.929	7.3402
68.922	9.298
69.915	11.1
70.908	12.732
71.901	14.27
72.894	15.732
73.887	17.174
74.879	18.522
75.872	19.754
76.865	20.962
77.858	22.124
78.851	23.127
79.844	24.029
80.837	24.848
81.83	25.602
82.823	26.278
83.816	26.833
84.809	27.226
85.802	27.566
86.795	27.839
87.788	27.981
88.781	28.023
89.774	28.057
90.767	28.1
91.76	28.107
92.753	28.107
93.746	28.107
94.739	28.167
95.732	28.206
96.725	28.206
97.718	28.237
98.711	28.275
99.704	28.138

## Sheet: Sheet5
0.38501	9.8262
1.379	10.687
2.373	11.129
3.3671	11.66
4.3611	12.199
5.3551	12.701
6.3491	13.11
7.3431	13.41
8.3371	13.586
9.3312	13.739
10.325	13.745
11.319	13.789
12.313	13.813
13.307	13.866
14.301	13.907
15.295	14.027
16.289	14.179
17.283	14.381
18.277	14.634
19.271	14.883
20.265	15.061
21.259	15.092
22.253	14.935
23.247	14.587
24.241	14.02
25.235	13.241
26.229	12.311
27.223	11.237
28.217	10.072
29.212	8.844
30.206	7.6092
31.2	6.421
32.194	5.3199
33.188	4.3423
34.182	3.5099
35.176	2.8002
36.17	2.1091
37.164	1.6934
38.158	1.4047
39.152	1.3183
40.146	1.3443
41.14	1.5357
42.134	1.825
43.128	2.2829
44.122	2.8464
45.116	3.5754
46.11	4.4841
47.104	5.5495
48.098	6.7743
49.092	8.2246
50.086	10.02
51.08	11.612
52.074	13.652
53.068	15.981
54.062	18.501
55.056	21.275
56.05	24.279
57.044	27.456
58.038	30.875
59.032	34.406
60.026	37.566
61.02	41.476
62.014	44.819
63.008	47.917
64.002	50.767
64.996	53.27
65.99	55.668
66.984	57.578
67.978	59.025
68.972	60.04
69.966	60.562
70.96	60.747
71.954	60.491
72.948	59.863
73.942	58.98
74.936	57.776
75.93	56.266
76.924	54.453
77.918	52.304
78.912	49.737
79.906	47.337
80.9	44.568
81.894	41.457
82.888	38.396
83.882	35.214
84.877	32.013
85.871	28.801
86.865	25.729
87.859	22.885
88.853	20.352
89.847	17.812
90.841	15.797
91.835	14.031
92.829	12.539
93.823	11.285
94.817	10.312
95.811	9.5417
96.805	9.0307
97.799	8.3756
98.793	8.101
99.787	7.3293

## Sheet: Sheet6
0.38814	13.66
1.3797	14.601
2.3713	15.022
3.3629	15.569
4.3545	16.162
5.346	16.724
6.3376	17.2
7.3292	17.534
8.3208	17.605
9.3124	17.737
10.304	17.707
11.296	17.622
12.287	17.512
13.279	17.404
14.27	17.341
15.262	17.319
16.253	17.349
17.245	17.394
18.237	17.486
19.228	17.539
20.22	17.554
21.211	17.53
22.203	17.422
23.194	17.193
24.186	16.853
25.178	16.387
26.169	15.793
27.161	15.105
28.152	14.351
29.144	13.52
30.136	12.675
31.127	11.802
32.119	10.912
33.11	10.027
34.102	9.141
35.093	8.0386
36.085	7.5302
37.077	6.8599
38.068	6.3341
39.06	5.9316
40.051	5.7654
41.043	5.7895
42.034	5.9844
43.026	6.4417
44.018	7.1312
45.009	8.0103
46.001	9.1855
46.992	10.513
47.984	12.065
48.976	13.913
49.967	15.956
50.959	17.657
51.95	20.481
52.942	23.049
53.933	25.729
54.925	28.715
55.917	31.852
56.908	35.066
57.9	38.384
58.891	41.232
59.883	44.819
60.874	47.775
61.866	50.515
62.858	53.014
63.849	55.243
64.841	57.312
65.832	59.161
66.824	60.492
67.816	61.333
68.807	61.616
69.799	61.315
70.79	60.612
71.782	59.495
72.773	58.077
73.765	56.373
74.757	54.434
75.748	52.342
76.74	50.31
77.731	46.956
78.723	43.829
79.714	40.601
80.706	37.525
81.698	34.282
82.689	31.221
83.681	28.184
84.672	25.2
85.664	22.895
86.656	19.638
87.647	16.932
88.639	15.013
89.63	13.171
90.622	11.845
91.613	10.763
92.605	9.995
93.597	9.3955
94.588	8.9645
95.58	8.6937
96.571	8.5595
97.563	8.542
98.554	8.5918
99.546	8.5281
