# Supplementary material for: Gait assessment using a 2D video-based motion analysis app in healthy subjects and subjects with lower limb amputation – A pilot study
Source: PLoS One. 2025 May 30;20(5):e0324499. doi: 10.1371/journal.pone.0324499 (PMC12124523; doi:10.1371/journal.pone.0324499)
Supplement: S1 Table — Raw data of all trials (M##) of the healthy subjects (0##) from the gait analysis recorded with the Orthelligent App (OV) and with the Qualisys system (Qual). (ZIP) [file pone.0324499.s001.zip › Subjects_healty_all_trials/006_OV_OM1.xlsx]

## Sheet: Sheet1
0.84349	-6.2753
1.8328	-6.3245
2.8222	-6.4364
3.8116	-6.58
4.8009	-6.729
5.7903	-6.8419
6.7796	-6.9078
7.769	-6.9693
8.7583	-6.9275
9.7477	-6.4548
10.737	-6.1718
11.726	-5.8219
12.716	-5.3116
13.705	-4.6067
14.694	-3.7741
15.684	-2.8661
16.673	-1.8987
17.663	-0.94726
18.652	0.011691
19.641	0.87069
20.631	1.3376
21.62	1.9945
22.609	2.4251
23.599	2.7549
24.588	2.9803
25.577	3.1642
26.567	3.324
27.556	3.4987
28.545	3.7236
29.535	3.9848
30.524	4.2919
31.513	4.6303
32.503	4.9933
33.492	5.3875
34.482	5.7996
35.471	6.2353
36.46	6.6794
37.45	7.1378
38.439	7.6001
39.428	8.0528
40.418	8.5301
41.407	9.0588
42.396	9.6193
43.386	10.244
44.375	10.889
45.364	11.516
46.354	12.073
47.343	12.526
48.332	12.801
49.322	12.759
50.311	12.619
51.301	11.989
52.29	11.032
53.279	9.7124
54.269	7.8844
55.258	5.9399
56.247	3.5679
57.237	1.4116
58.226	-0.55408
59.215	-2.5672
60.205	-4.1269
61.194	-5.4504
62.183	-6.5543
63.173	-7.3451
64.162	-7.8911
65.152	-8.0967
66.141	-7.9336
67.13	-7.4337
68.12	-6.7958
69.109	-6.1729
70.098	-5.2299
71.088	-4.8001
72.077	-4.3216
73.066	-3.757
74.056	-3.0746
75.045	-2.2568
76.034	-1.4613
77.024	-0.65553
78.013	-0.07438
79.002	0.33005
79.992	0.65435
80.981	0.88085
81.971	0.95752
82.96	0.84125
83.949	0.54812
84.939	0.10394
85.928	-0.80892
86.917	-1.9132
87.907	-2.5331
88.896	-3.4196
89.885	-4.3094
90.875	-5.1106
91.864	-5.701
92.853	-6.1464
93.843	-6.4592
94.832	-6.6603
95.821	-6.761
96.811	-6.7757
97.8	-6.7737
98.79	-6.7942
99.779	-6.8161

## Sheet: Sheet2
0.87134	-5.2172
1.8572	-5.3097
2.843	-5.4828
3.8288	-5.719
4.8147	-5.9956
5.8005	-6.2805
6.7863	-6.619
7.7721	-6.6742
8.758	-6.708
9.7438	-6.6686
10.73	-6.4948
11.715	-6.2367
12.701	-5.8283
13.687	-5.2833
14.673	-4.584
15.659	-3.7471
16.645	-2.7869
17.63	-1.733
18.616	-0.58445
19.602	0.58174
20.588	1.7712
21.574	2.9841
22.56	4.1309
23.545	5.1569
24.531	6.0801
25.517	6.8816
26.503	7.5498
27.489	8.0553
28.475	8.4298
29.46	8.6441
30.446	8.7017
31.432	8.7037
32.418	8.6542
33.404	8.6251
34.39	8.6574
35.375	8.7761
36.361	8.9602
37.347	9.3078
38.333	9.7332
39.319	10.22
40.304	10.83
41.29	11.486
42.276	12.16
43.262	12.817
44.248	13.428
45.234	13.964
46.219	14.401
47.205	14.734
48.191	14.919
49.177	14.896
50.163	14.596
51.149	14.232
52.134	13.486
53.12	12.409
54.106	11.058
55.092	9.4024
56.078	7.4478
57.064	5.4646
58.049	3.3318
59.035	1.416
60.021	-0.38674
61.007	-1.8979
61.993	-3.2428
62.979	-4.3698
63.964	-5.3293
64.95	-6.0816
65.936	-6.5028
66.922	-6.5867
67.908	-6.3862
68.894	-6.0406
69.879	-5.6542
70.865	-5.3321
71.851	-5.059
72.837	-4.7308
73.823	-4.2135
74.809	-3.5266
75.794	-2.7255
76.78	-1.8964
77.766	-1.3618
78.752	-0.85879
79.738	-0.40905
80.723	-0.058423
81.709	0.16894
82.695	0.25604
83.681	0.17186
84.667	-0.14528
85.653	-0.62619
86.638	-1.1985
87.624	-1.8808
88.61	-2.8065
89.596	-3.2301
90.582	-3.6702
91.568	-4.1353
92.553	-4.4861
93.539	-4.7359
94.525	-4.8917
95.511	-4.9512
96.497	-4.9669
97.483	-4.9318
98.468	-4.9298
99.454	-4.9929

## Sheet: Sheet3
0.30909	22.828
1.2993	22.411
2.2895	22.079
3.2797	21.641
4.27	21.116
5.2602	20.484
6.2504	19.479
7.2406	18.491
8.2308	18.097
9.221	17.219
10.211	16.318
11.201	15.414
12.192	14.537
13.182	13.542
14.172	12.869
15.162	12.178
16.153	11.339
17.143	10.658
18.133	10.002
19.123	9.351
20.113	8.6827
21.104	7.9879
22.094	7.3075
23.084	6.5708
24.074	4.9408
25.065	3.8567
26.055	2.6369
27.045	1.2361
28.035	-0.27044
29.025	-1.8503
30.016	-3.4967
31.006	-5.1942
31.996	-6.8209
32.986	-8.3997
33.976	-9.893
34.967	-11.274
35.957	-12.604
36.947	-13.891
37.937	-14.738
38.928	-15.697
39.918	-16.548
40.908	-17.299
41.898	-17.976
42.888	-18.559
43.879	-19.089
44.869	-19.553
45.859	-19.964
46.849	-20.303
47.839	-20.587
48.83	-20.823
49.82	-21.048
50.81	-21.265
51.8	-21.06
52.791	-20.838
53.781	-20.668
54.771	-20.164
55.761	-19.341
56.751	-18.391
57.742	-17.187
58.732	-15.624
59.722	-13.876
60.712	-11.847
61.703	-9.766
62.693	-8.3901
63.683	-6.0902
64.673	-3.7981
65.663	-1.7788
66.654	0.26554
67.644	2.2498
68.634	4.16
69.624	6.0474
70.614	7.9076
71.605	9.7445
72.595	11.549
73.585	13.279
74.575	14.933
75.566	16.459
76.556	18.039
77.546	19.066
78.536	20.38
79.526	21.255
80.517	22.046
81.507	22.657
82.497	23.101
83.487	23.438
84.477	23.667
85.468	23.823
86.458	23.836
87.448	24.065
88.438	23.945
89.429	23.911
90.419	23.854
91.409	23.851
92.399	23.804
93.389	23.749
94.38	23.731
95.37	23.687
96.36	23.645
97.35	23.642
98.341	23.64
99.331	23.409

## Sheet: Sheet4
0.23463	27.177
1.2243	26.749
2.214	26.396
3.2036	25.904
4.1933	25.285
5.183	24.498
6.1726	23.425
7.1623	22.108
8.152	21.264
9.1416	19.991
10.131	18.618
11.121	17.183
12.111	15.727
13.1	14.256
14.09	12.917
15.08	11.666
16.069	10.538
17.059	9.6228
18.049	8.8729
19.038	8.2995
20.028	7.7911
21.018	7.3314
22.007	6.8294
22.997	6.2191
23.987	5.4449
24.976	4.5093
25.966	3.4255
26.956	2.1456
27.945	0.72792
28.935	-0.80127
29.925	-2.4232
30.914	-4.0836
31.904	-5.6996
32.894	-7.2316
33.883	-8.6583
34.873	-9.9646
35.863	-11.116
36.852	-12.727
37.842	-13.187
38.832	-14.018
39.821	-14.843
40.811	-15.62
41.801	-16.341
42.79	-17.006
43.78	-17.618
44.77	-18.185
45.759	-18.719
46.749	-19.207
47.739	-19.684
48.728	-20.138
49.718	-20.647
50.708	-20.673
51.697	-21.117
52.687	-21.26
53.677	-21.256
54.666	-21.042
55.656	-20.524
56.646	-19.591
57.635	-18.533
58.625	-16.883
59.615	-14.95
60.604	-12.813
61.594	-10.499
62.584	-8.1576
63.573	-5.622
64.563	-2.929
65.553	-0.15158
66.542	2.5399
67.532	5.083
68.522	7.4895
69.511	9.7331
70.501	11.843
71.491	13.847
72.48	15.805
73.47	17.685
74.46	19.455
75.449	21.093
76.439	22.567
77.429	23.864
78.418	24.987
79.408	25.793
80.398	26.776
81.387	27.468
82.377	28.037
83.367	28.472
84.356	28.801
85.346	29.022
86.336	29.189
87.325	29.19
88.315	29.098
89.305	29.106
90.294	29.095
91.284	28.995
92.274	28.881
93.263	28.783
94.253	28.676
95.243	28.594
96.232	28.502
97.222	28.396
98.212	28.389
99.201	28.188

## Sheet: Sheet5
0.30404	5.7298
1.297	5.8162
2.29	6.184
3.283	6.6699
4.2759	7.2125
5.2689	7.7651
6.2619	8.2761
7.2549	8.6473
8.2479	8.9829
9.2408	9.2414
10.234	9.4916
11.227	9.7346
12.22	9.9941
13.213	10.292
14.206	10.639
15.199	11.033
16.192	11.481
17.185	11.945
18.178	12.413
19.171	12.847
20.164	13.23
21.157	13.496
22.15	13.592
23.143	13.463
24.135	13.035
25.128	12.306
26.121	11.328
27.114	10.116
28.107	8.7661
29.1	7.3181
30.093	5.7758
31.086	4.2053
32.079	2.6436
33.072	1.1669
34.065	-0.17374
35.058	-1.2465
36.051	-2.1645
37.044	-2.768
38.037	-3.2886
39.03	-3.4552
40.023	-3.5312
41.016	-3.5087
42.009	-3.4069
43.002	-3.1335
43.995	-2.6235
44.988	-1.9278
45.981	-1.0484
46.974	-0.049773
47.967	1.1766
48.96	2.5227
49.953	4.0427
50.946	5.5833
51.939	7.3202
52.932	9.49
53.925	12.007
54.918	14.925
55.911	18.139
56.904	21.304
57.897	25.453
58.89	29.357
59.883	33.375
60.876	37.544
61.869	41.611
62.862	45.341
63.855	48.689
64.848	51.493
65.841	53.708
66.833	55.377
67.826	56.412
68.819	56.837
69.812	56.944
70.805	56.645
71.798	56.046
72.791	55.194
73.784	54.042
74.777	52.675
75.77	51.054
76.763	49.107
77.756	47.167
78.749	44.711
79.742	42.445
80.735	39.534
81.728	36.425
82.721	33.072
83.714	29.589
84.707	26.067
85.7	22.578
86.693	19.462
87.686	16.21
88.679	13.183
89.672	10.787
90.665	8.4796
91.658	6.8567
92.651	5.4842
93.644	4.3792
94.637	3.5436
95.63	2.9529
96.623	2.5276
97.616	2.2456
98.609	2.0953
99.602	1.7744

## Sheet: Sheet6
0.30404	16.471
1.2999	16.513
2.2957	16.813
3.2915	17.161
4.2874	17.465
5.2832	17.647
6.279	17.609
7.2749	17.436
8.2707	17.172
9.2665	16.687
10.262	16.076
11.258	15.369
12.254	14.65
13.25	14.011
14.246	13.496
15.242	13.211
16.237	13.255
17.233	13.609
18.229	14.271
19.225	15.188
20.221	16.189
21.217	17.11
22.212	17.854
23.208	18.301
24.204	18.344
25.2	18.041
26.196	17.368
27.192	16.369
28.187	15.111
29.183	13.643
30.179	12.041
31.175	10.406
32.171	8.8787
33.167	7.5514
34.162	6.4813
35.158	5.7009
36.154	5.062
37.15	4.7343
38.146	4.6135
39.142	4.4776
40.137	4.4585
41.133	4.456
42.129	4.5357
43.125	4.7346
44.121	5.0483
45.117	5.4904
46.112	6.0627
47.108	6.7907
48.104	7.6667
49.1	8.6792
50.096	9.8635
51.092	11.246
52.087	12.747
53.083	14.404
54.079	16.323
55.075	18.688
56.071	21.851
57.067	24.412
58.062	28.506
59.058	32.583
60.054	36.829
61.05	41.205
62.046	45.54
63.042	49.756
64.037	53.809
65.033	57.478
66.029	60.691
67.025	63.377
68.021	65.606
69.017	66.992
70.012	67.863
71.008	68.166
72.004	68.131
73	67.799
73.996	67.084
74.992	66.075
75.987	64.656
76.983	62.836
77.979	60.634
78.975	58.208
79.971	55.566
80.967	52.654
81.962	49.548
82.958	46.181
83.954	42.682
84.95	39.085
85.946	35.597
86.942	32.164
87.937	28.958
88.933	25.435
89.929	23.441
90.925	21.008
91.921	19.279
92.917	17.796
93.912	16.6
94.908	15.666
95.904	14.979
96.9	14.439
97.896	14.078
98.892	13.84
99.887	13.623
