# Supplementary material for: Gait assessment using a 2D video-based motion analysis app in healthy subjects and subjects with lower limb amputation – A pilot study
Source: PLoS One. 2025 May 30;20(5):e0324499. doi: 10.1371/journal.pone.0324499 (PMC12124523; doi:10.1371/journal.pone.0324499)
Supplement: S1 Table — Raw data of all trials (M##) of the healthy subjects (0##) from the gait analysis recorded with the Orthelligent App (OV) and with the Qualisys system (Qual). (ZIP) [file pone.0324499.s001.zip › Subjects_healty_all_trials/006_OV_OM14.xlsx]

## Sheet: Sheet1
1.1188	-4.8548
2.0956	-4.9682
3.0724	-5.1143
4.0492	-5.27
5.0261	-5.4258
6.0029	-5.5281
6.9797	-5.5244
7.9565	-5.3947
8.9333	-5.168
9.9101	-4.6229
10.887	-3.895
11.864	-3.3614
12.841	-2.6969
13.817	-1.9343
14.794	-1.0539
15.771	-0.14017
16.748	0.77286
17.725	1.7049
18.701	2.6275
19.678	3.426
20.655	3.826
21.632	4.4239
22.609	4.8723
23.586	5.2896
24.562	5.6844
25.539	6.0581
26.516	6.4029
27.493	6.7144
28.47	6.9973
29.446	7.247
30.423	7.4884
31.4	7.7526
32.377	8.0218
33.354	8.4336
34.33	9.0248
35.307	9.4409
36.284	10.018
37.261	10.567
38.238	11.049
39.215	11.577
40.191	12.092
41.168	12.588
42.145	13.04
43.122	13.412
44.099	13.639
45.075	13.644
46.052	13.376
47.029	12.77
48.006	11.785
48.983	10.419
49.96	8.7581
50.936	6.7939
51.913	3.8611
52.89	1.4994
53.867	-1.0385
54.844	-3.3953
55.82	-5.8376
56.797	-7.8214
57.774	-9.2308
58.751	-10.45
59.728	-11.347
60.704	-12.039
61.681	-12.462
62.658	-12.515
63.635	-12.196
64.612	-11.601
65.589	-10.47
66.565	-8.9324
67.542	-7.7824
68.519	-6.7152
69.496	-5.8074
70.473	-5.0214
71.449	-4.3029
72.426	-3.5494
73.403	-2.675
74.38	-1.7036
75.357	-0.75595
76.333	0.065276
77.31	0.88066
78.287	1.1878
79.264	1.4337
80.241	1.5902
81.218	1.5914
82.194	1.4467
83.171	1.191
84.148	0.80089
85.125	0.29635
86.102	-0.29817
87.078	-0.83049
88.055	-1.3841
89.032	-2.0005
90.009	-2.5032
90.986	-2.9791
91.963	-3.557
92.939	-4.0272
93.916	-4.2258
94.893	-4.334
95.87	-4.363
96.847	-4.3402
97.823	-4.3133
98.8	-4.2937

## Sheet: Sheet2
0.51813	-4.4053
1.5085	-4.5911
2.4988	-4.7116
3.4892	-4.9472
4.4795	-5.1318
5.4699	-5.0733
6.4602	-5.128
7.4505	-5.0721
8.4409	-4.9497
9.4312	-4.7238
10.422	-4.386
11.412	-3.9822
12.402	-3.4627
13.393	-2.8232
14.383	-2.0654
15.373	-1.2052
16.364	-0.23815
17.354	0.75054
18.344	1.7758
19.335	2.8054
20.325	3.7875
21.315	4.7226
22.306	5.5824
23.296	6.3101
24.286	6.9132
25.277	7.3817
26.267	7.7364
27.257	8.0018
28.248	8.1534
29.238	8.2616
30.228	8.3095
31.219	8.3582
32.209	8.399
33.199	8.4866
34.19	8.6371
35.18	8.8603
36.171	9.1516
37.161	9.5648
38.151	9.975
39.142	10.435
40.132	10.908
41.122	11.35
42.113	11.735
43.103	12.022
44.093	12.158
45.084	12.145
46.074	11.923
47.064	11.421
48.055	10.609
49.045	9.5396
50.035	8.3471
51.026	6.2144
52.016	4.1231
53.006	1.9214
53.997	-0.45364
54.987	-2.7277
55.977	-4.9037
56.968	-6.7203
57.958	-8.1014
58.948	-9.3488
59.939	-10.311
60.929	-11.122
61.919	-11.699
62.91	-11.881
63.9	-11.681
64.89	-11.015
65.881	-10.03
66.871	-8.9239
67.862	-7.822
68.852	-6.8313
69.842	-5.9493
70.833	-5.169
71.823	-4.421
72.813	-3.5918
73.804	-2.6657
74.794	-1.6794
75.784	-0.81412
76.775	-0.15771
77.765	0.43428
78.755	0.75722
79.746	0.89802
80.736	1.0065
81.726	0.99357
82.717	0.84547
83.707	0.51604
84.697	0.059997
85.688	-0.46803
86.678	-1.1343
87.668	-1.8429
88.659	-2.2061
89.649	-2.6497
90.639	-3.0682
91.63	-3.4153
92.62	-3.6923
93.61	-3.8871
94.601	-4.0069
95.591	-4.0469
96.581	-4.0776
97.572	-4.023
98.562	-4.0147
99.553	-4.0879

## Sheet: Sheet3
-0.06748	26.235
0.92655	26.586
1.9206	26.238
2.9146	25.488
3.9086	24.96
4.9027	24.494
5.8967	23.731
6.8907	22.895
7.8847	22.005
8.8788	21.064
9.8728	20.1
10.867	19.119
11.861	18.124
12.855	17.124
13.849	16.133
14.843	15.143
15.837	14.131
16.831	13.114
17.825	12.072
18.819	11
19.813	9.8442
20.807	8.6256
21.801	7.3471
22.795	6.0135
23.789	4.6077
24.783	3.1157
25.777	1.4498
26.771	-0.28521
27.765	-2.088
28.759	-3.9351
29.753	-5.759
30.747	-7.5481
31.741	-9.2628
32.735	-10.905
33.729	-12.46
34.724	-13.892
35.718	-15.177
36.712	-16.04
37.706	-17.405
38.7	-18.248
39.694	-19.006
40.688	-19.63
41.682	-20.177
42.676	-20.66
43.67	-21.088
44.664	-21.48
45.658	-21.819
46.652	-22.105
47.646	-22.35
48.64	-22.524
49.634	-22.497
50.628	-22.465
51.622	-22.372
52.616	-22.046
53.61	-21.141
54.604	-19.955
55.598	-18.767
56.592	-17.297
57.586	-15.583
58.58	-13.722
59.574	-11.721
60.568	-9.6703
61.562	-7.3987
62.556	-4.9611
63.55	-2.4893
64.544	0.060376
65.538	2.3218
66.532	4.0571
67.526	6.2762
68.52	8.5517
69.515	10.675
70.509	12.646
71.503	14.56
72.497	16.406
73.491	18.194
74.485	19.892
75.479	21.428
76.473	23.162
77.467	24.079
78.461	25.233
79.455	26.23
80.449	26.994
81.443	27.601
82.437	28.081
83.431	28.46
84.425	28.729
85.419	28.894
86.413	28.908
87.407	28.939
88.401	29.109
89.395	29.101
90.389	29.068
91.383	29.039
92.377	28.972
93.371	28.924
94.365	28.873
95.359	28.851
96.353	28.79
97.347	28.742
98.341	28.721
99.335	28.459

## Sheet: Sheet4
-0.17484	31.346
0.82414	31.187
1.8231	30.88
2.8221	30.384
3.8211	29.741
4.8201	29.246
5.819	28.427
6.818	27.456
7.817	26.347
8.816	25.111
9.815	23.763
10.814	22.358
11.813	20.921
12.812	19.502
13.811	18.128
14.81	16.821
15.809	15.541
16.808	14.296
17.807	13.054
18.806	11.808
19.805	10.561
20.804	9.3142
21.803	8.0224
22.802	6.7032
23.801	5.3465
24.8	3.9472
25.799	2.4541
26.798	0.89809
27.797	-0.73734
28.796	-2.4944
29.795	-4.2379
30.794	-5.9716
31.792	-7.6011
32.791	-9.2103
33.79	-10.654
34.789	-11.99
35.788	-13.205
36.787	-14.547
37.786	-15.314
38.785	-16.196
39.784	-17.054
40.783	-17.832
41.782	-18.529
42.781	-19.168
43.78	-19.736
44.779	-20.206
45.778	-20.637
46.777	-21.014
47.776	-21.333
48.775	-21.617
49.774	-21.941
50.773	-21.779
51.772	-21.835
52.771	-21.546
53.77	-21.127
54.769	-20.342
55.768	-19.331
56.767	-18.033
57.766	-16.437
58.765	-14.613
59.764	-12.552
60.763	-10.346
61.762	-7.982
62.761	-5.5427
63.76	-3.0077
64.759	-0.39803
65.758	2.4217
66.757	5.0511
67.756	7.6398
68.755	10.028
69.754	12.264
70.753	14.368
71.752	16.331
72.751	18.209
73.75	19.981
74.749	21.607
75.748	23.103
76.747	24.488
77.746	25.388
78.745	26.454
79.744	27.286
80.742	28.039
81.741	28.657
82.74	29.198
83.739	29.625
84.738	29.969
85.737	30.285
86.736	30.504
87.735	30.547
88.734	30.935
89.733	31.247
90.732	31.433
91.731	31.621
92.73	31.777
93.729	31.864
94.728	31.989
95.727	32.05
96.726	32.177
97.725	32.209
98.724	32.218
99.723	32.082

## Sheet: Sheet5
0.40605	9.3057
1.3984	9.426
2.3908	9.8207
3.3831	10.365
4.3755	11.01
5.3678	11.669
6.3601	12.366
7.3525	13.032
8.3448	13.628
9.3372	14.149
10.33	14.614
11.322	15.017
12.314	15.377
13.307	15.705
14.299	16.02
15.291	16.304
16.284	16.541
17.276	16.726
18.268	16.842
19.261	16.786
20.253	16.589
21.245	16.225
22.238	15.618
23.23	14.81
24.222	13.786
25.215	12.547
26.207	11.124
27.199	9.5521
28.192	7.8476
29.184	6.1002
30.177	4.3559
31.169	2.68
32.161	1.1236
33.154	-0.24786
34.146	-1.4297
35.138	-2.3571
36.131	-3.0313
37.123	-3.3738
38.115	-3.6324
39.108	-3.5284
40.1	-3.2486
41.092	-2.6952
42.085	-1.9708
43.077	-1.0531
44.069	0.021015
45.062	1.2774
46.054	2.6556
47.046	4.1751
48.039	5.7926
49.031	7.5139
50.024	9.3568
51.016	11.232
52.008	13.663
53.001	16.442
53.993	19.509
54.985	22.772
55.978	26.447
56.97	30.137
57.962	33.965
58.955	37.771
59.947	41.517
60.939	45.105
61.932	48.512
62.924	51.556
63.916	54.256
64.909	56.592
65.901	58.308
66.893	59.523
67.886	60.369
68.878	60.745
69.871	60.723
70.863	60.365
71.855	59.6
72.848	58.492
73.84	57.106
74.832	55.478
75.825	53.583
76.817	51.461
77.809	49.201
78.802	46.663
79.794	43.778
80.786	40.773
81.779	37.449
82.771	34.052
83.763	30.59
84.756	27.116
85.748	23.783
86.74	20.669
87.733	17.901
88.725	14.915
89.718	12.583
90.71	10.83
91.702	9.2114
92.695	7.8598
93.687	6.7737
94.679	5.953
95.672	5.3375
96.664	4.8552
97.656	4.5367
98.649	4.3584
99.641	4.0133

## Sheet: Sheet6
0.40605	18.771
1.3983	18.838
2.3906	19.181
3.3829	19.655
4.3752	20.256
5.3674	20.656
6.3597	21.093
7.352	21.336
8.3443	21.388
9.3365	21.256
10.329	20.977
11.321	20.6
12.313	20.187
13.306	19.832
14.298	19.588
15.29	19.409
16.282	19.378
17.275	19.378
18.267	19.378
19.259	19.374
20.252	19.254
21.244	19.011
22.236	18.631
23.228	18.128
24.221	17.504
25.213	16.733
26.205	15.781
27.198	14.663
28.19	13.371
29.182	11.916
30.174	10.416
31.167	8.9149
32.159	7.5276
33.151	6.3445
34.143	5.3839
35.136	4.6673
36.128	4.0964
37.12	3.7712
38.113	3.7367
39.105	3.7527
40.097	3.8842
41.089	4.1925
42.082	4.704
43.074	5.4063
44.066	6.3276
45.058	7.4373
46.051	8.723
47.043	10.159
48.035	11.702
49.028	13.373
50.02	14.934
51.012	17.162
52.004	19.278
52.997	21.605
53.989	23.765
54.981	27.257
55.974	30.485
56.966	33.986
57.958	37.677
58.95	41.433
59.943	45.207
60.935	48.792
61.927	52.384
62.919	55.687
63.912	58.758
64.904	61.64
65.896	64.087
66.889	65.989
67.881	67.399
68.873	68.312
69.865	68.659
70.858	68.629
71.85	68.113
72.842	67.227
73.835	66.022
74.827	64.478
75.819	62.59
76.811	60.404
77.804	57.254
78.796	55.25
79.788	52.058
80.78	48.961
81.773	45.654
82.765	42.21
83.757	38.685
84.75	35.15
85.742	31.732
86.734	28.507
87.726	25.786
88.719	23.424
89.711	21.053
90.703	19.211
91.695	17.73
92.688	16.508
93.68	15.545
94.672	14.849
95.665	14.341
96.657	13.991
97.649	13.793
98.641	13.692
99.634	13.368
