# Supplementary material for: Gait assessment using a 2D video-based motion analysis app in healthy subjects and subjects with lower limb amputation – A pilot study
Source: PLoS One. 2025 May 30;20(5):e0324499. doi: 10.1371/journal.pone.0324499 (PMC12124523; doi:10.1371/journal.pone.0324499)
Supplement: S1 Table — Raw data of all trials (M##) of the healthy subjects (0##) from the gait analysis recorded with the Orthelligent App (OV) and with the Qualisys system (Qual). (ZIP) [file pone.0324499.s001.zip › Subjects_healty_all_trials/006_OV_OM18.xlsx]

## Sheet: Sheet1
0.40471	-1.214
1.3978	-0.97718
2.3909	-1.2382
3.3839	-1.6355
4.377	-1.9944
5.3701	-2.2636
6.3632	-2.5894
7.3562	-2.7862
8.3493	-2.7889
9.3424	-2.5792
10.335	-2.2015
11.329	-1.6794
12.322	-1.0699
13.315	-0.35682
14.308	0.39313
15.301	1.1967
16.294	2.0372
17.287	2.8995
18.28	3.7642
19.273	4.5997
20.266	5.3887
21.259	6.1212
22.252	6.7878
23.245	7.4332
24.239	7.6556
25.232	7.9612
26.225	8.3067
27.218	8.5667
28.211	8.8252
29.204	9.0931
30.197	9.36
31.19	9.6202
32.183	9.8125
33.176	10.046
34.169	10.465
35.162	10.588
36.155	10.807
37.149	11.037
38.142	11.221
39.135	11.403
40.128	11.495
41.121	11.474
42.114	11.269
43.107	10.817
44.1	10.132
45.093	9.1088
46.086	7.7853
47.079	6.0944
48.072	4.0605
49.065	1.934
50.059	-0.07368
51.052	-2.8497
52.045	-4.9982
53.038	-7.0192
54.031	-9.4586
55.024	-11.615
56.017	-12.883
57.01	-13.828
58.003	-14.453
58.996	-14.818
59.989	-14.741
60.982	-14.297
61.975	-13.707
62.969	-12.755
63.962	-11.568
64.955	-10.219
65.948	-8.8236
66.941	-7.4007
67.934	-6.0127
68.927	-4.7241
69.92	-3.5419
70.913	-2.4909
71.906	-1.6131
72.899	-0.92264
73.892	-0.36695
74.885	0.021834
75.879	0.34239
76.872	0.71485
77.865	1.0167
78.858	1.1582
79.851	1.3304
80.844	1.5625
81.837	1.8006
82.83	1.9878
83.823	2.12
84.816	2.172
85.809	2.1818
86.802	2.1815
87.795	2.3183
88.789	2.3268
89.782	2.4556
90.775	2.5979
91.768	2.7586
92.761	2.9129
93.754	3.0776
94.747	3.2026
95.74	3.3259
96.733	3.4317
97.726	3.4777
98.719	3.5196
99.712	3.3676

## Sheet: Sheet2
0.46116	-3.1692
1.4536	-3.1161
2.4459	-3.1476
3.4383	-3.35
4.4307	-3.497
5.4231	-3.6249
6.4155	-3.8322
7.4079	-3.9574
8.4003	-3.9428
9.3927	-3.7803
10.385	-3.4777
11.378	-3.0247
12.37	-2.4227
13.362	-1.6988
14.355	-0.86783
15.347	-0.015834
16.34	0.86967
17.332	1.7741
18.324	2.6938
19.317	3.6251
20.309	4.5619
21.301	5.4901
22.294	6.355
23.286	7.1246
24.279	7.789
25.271	8.3762
26.263	8.908
27.256	9.3464
28.248	9.7176
29.241	9.9551
30.233	10.112
31.225	10.184
32.218	10.186
33.21	10.186
34.203	10.124
35.195	10.048
36.187	9.9364
37.18	9.8944
38.172	9.8625
39.165	9.7654
40.157	9.5872
41.149	9.2686
42.142	8.8195
43.134	8.1759
44.127	7.3876
45.119	6.4162
46.111	5.2628
47.104	3.8887
48.096	2.2946
49.089	0.022586
50.081	-1.4965
51.073	-3.7471
52.066	-5.8476
53.058	-7.6204
54.051	-9.5548
55.043	-11.212
56.035	-12.442
57.028	-13.309
58.02	-13.939
59.013	-14.392
60.005	-14.671
60.997	-14.715
61.99	-14.47
62.982	-13.898
63.975	-12.976
64.967	-11.858
65.959	-10.626
66.952	-9.3748
67.944	-8.096
68.937	-6.9391
69.929	-5.8934
70.921	-4.9791
71.914	-4.1442
72.906	-3.3131
73.899	-2.4419
74.891	-1.5512
75.883	-0.75107
76.876	-0.21604
77.868	0.23683
78.86	0.47349
79.853	0.58125
80.845	0.65438
81.838	0.73478
82.83	0.7611
83.822	0.76082
84.815	0.68987
85.807	0.57282
86.8	0.35359
87.792	0.10576
88.784	-0.22048
89.777	-0.3915
90.769	-0.64135
91.762	-0.79261
92.754	-0.84065
93.746	-0.83889
94.739	-0.8139
95.731	-0.71806
96.724	-0.62754
97.716	-0.52198
98.708	-0.44073
99.701	-0.64031

## Sheet: Sheet3
0.39147	28.519
1.3815	28.01
2.3715	27.756
3.3615	27.386
4.3515	26.934
5.3415	26.466
6.3315	25.89
7.3215	25.228
8.3115	24.514
9.3015	23.747
10.291	22.918
11.281	22.018
12.271	21.067
13.261	20.047
14.251	18.974
15.241	17.855
16.231	16.664
17.221	15.322
18.211	13.877
19.201	12.736
20.191	11.639
21.181	10.029
22.171	8.3536
23.161	6.639
24.151	4.9224
25.141	2.7384
26.131	0.48385
27.121	-1.3373
28.111	-3.1834
29.101	-5.0259
30.091	-6.8288
31.081	-8.5668
32.071	-9.9588
33.061	-11.351
34.051	-12.743
35.041	-14.135
36.031	-15.375
37.021	-16.493
38.011	-17.596
39.001	-18.532
39.991	-19.339
40.981	-19.953
41.971	-20.468
42.961	-20.877
43.951	-21.213
44.941	-21.461
45.931	-21.607
46.921	-21.676
47.912	-21.594
48.902	-21.436
49.892	-21.192
50.882	-20.88
51.872	-20.062
52.862	-19.189
53.852	-18.273
54.842	-17.002
55.832	-15.631
56.822	-14.136
57.812	-12.562
58.802	-10.87
59.792	-9.1155
60.782	-7.2581
61.772	-5.3016
62.762	-3.2482
63.752	-1.2342
64.742	1.1291
65.732	3.35
66.722	5.5091
67.712	7.7907
68.702	10.026
69.692	12.133
70.682	13.541
71.672	15.079
72.662	16.904
73.652	18.654
74.642	20.325
75.632	21.879
76.622	23.261
77.612	24.538
78.602	25.602
79.592	26.569
80.582	27.336
81.572	27.989
82.562	28.5
83.552	28.905
84.542	29.223
85.532	29.458
86.522	29.524
87.512	29.686
88.502	29.93
89.492	29.685
90.482	29.644
91.472	29.558
92.462	29.494
93.452	29.423
94.442	29.322
95.432	29.259
96.422	29.148
97.412	29.087
98.402	29.036
99.392	28.881

## Sheet: Sheet4
0.39147	31.823
1.3829	31.526
2.3744	31.347
3.3659	30.945
4.3573	30.522
5.3488	30.147
6.3403	29.511
7.3317	28.697
8.3232	27.73
9.3147	26.64
10.306	25.414
11.298	24.149
12.289	22.86
13.281	21.546
14.272	20.202
15.263	18.821
16.255	17.365
17.246	15.898
18.238	14.326
19.229	12.776
20.221	11.09
21.212	9.3708
22.204	7.6452
23.195	5.9819
24.187	4.3189
25.178	2.6567
26.17	0.93936
27.161	-0.80863
28.153	-2.6698
29.144	-4.5177
30.135	-6.3526
31.127	-8.1975
32.118	-9.9681
33.11	-11.612
34.101	-13.173
35.093	-14.586
36.084	-15.872
37.076	-17.442
38.067	-18.124
39.059	-19.144
40.05	-20.062
41.042	-20.898
42.033	-21.661
43.025	-22.298
44.016	-22.868
45.007	-23.332
45.999	-23.722
46.99	-23.977
47.982	-24.147
48.973	-24.195
49.965	-24.029
50.956	-23.864
51.948	-23.484
52.939	-22.845
53.931	-22.122
54.922	-21.1
55.914	-19.817
56.905	-18.251
57.897	-16.518
58.888	-14.643
59.879	-12.622
60.871	-10.464
61.862	-8.2131
62.854	-5.823
63.845	-3.3284
64.837	-0.83483
65.828	1.8491
66.82	4.4183
67.811	6.9976
68.803	9.4555
69.794	11.792
70.786	13.89
71.777	15.847
72.769	17.727
73.76	19.508
74.751	21.191
75.743	22.759
76.734	24.25
77.726	25.721
78.717	26.541
79.709	27.595
80.7	28.441
81.692	29.173
82.683	29.762
83.675	30.274
84.666	30.698
85.658	31.03
86.649	31.289
87.641	31.414
88.632	31.724
89.623	31.75
90.615	31.84
91.606	31.847
92.598	31.886
93.589	31.884
94.581	31.901
95.572	31.926
96.564	31.923
97.555	31.92
98.547	31.916
99.538	31.726

## Sheet: Sheet5
0.3957	11.268
1.388	11.545
2.3804	12.038
3.3727	12.894
4.365	13.493
5.3574	14.253
6.3497	15.207
7.342	16.121
8.3344	16.958
9.3267	17.715
10.319	18.364
11.311	18.885
12.304	19.261
13.296	19.503
14.288	19.61
15.281	19.624
16.273	19.607
17.265	19.501
18.258	19.21
19.25	18.704
20.242	18.021
21.235	17.166
22.227	16.223
23.219	15.099
24.212	13.76
25.204	12.252
26.196	10.721
27.189	9.2093
28.181	7.674
29.173	6.1716
30.166	4.6916
31.158	3.2818
32.15	1.8937
33.143	0.64645
34.135	-0.35967
35.127	-1.1394
36.12	-1.6293
37.112	-1.6956
38.104	-1.6848
39.097	-1.3254
40.089	-0.69875
41.081	0.075311
42.074	1.083
43.066	2.235
44.058	3.5463
45.051	4.9981
46.043	6.5983
47.035	8.3747
48.028	10.225
49.02	12.258
50.012	13.618
51.005	16.499
51.997	19.088
52.989	22.203
53.982	24.763
54.974	27.962
55.966	31.194
56.959	34.497
57.951	37.722
58.943	40.898
59.936	43.853
60.928	46.664
61.92	49.286
62.913	51.741
63.905	54.12
64.897	56.206
65.89	57.907
66.882	59.268
67.874	60.153
68.867	60.588
69.859	60.499
70.851	59.995
71.844	59.052
72.836	57.832
73.828	56.359
74.821	54.617
75.813	52.347
76.805	50.442
77.798	47.583
78.79	45.172
79.782	42.185
80.775	39.131
81.767	35.994
82.759	32.73
83.752	29.503
84.744	26.318
85.736	23.25
86.729	20.486
87.721	17.865
88.713	15.55
89.706	13.443
90.698	11.632
91.69	10.077
92.683	8.7438
93.675	7.663
94.667	6.7614
95.66	5.9962
96.652	5.381
97.644	4.9195
98.637	4.637
99.629	4.2255

## Sheet: Sheet6
0.41894	18.163
1.4115	18.375
2.404	18.844
3.3965	19.401
4.389	20.112
5.3815	20.493
6.374	20.992
7.3666	21.339
8.3591	21.542
9.3516	21.574
10.344	21.47
11.337	21.35
12.329	21.228
13.322	21.092
14.314	20.949
15.307	20.755
16.299	20.524
17.292	20.21
18.284	19.768
19.277	19.189
20.269	18.445
21.262	17.613
22.254	16.772
23.247	15.929
24.239	15.098
25.232	14.207
26.224	13.185
27.217	12.03
28.209	10.769
29.202	9.4186
30.194	8.0358
31.187	6.654
32.179	5.3764
33.172	4.2926
34.165	3.5136
35.157	2.9714
36.15	2.6019
37.142	2.622
38.135	2.6587
39.127	2.8347
40.12	3.2215
41.112	3.7937
42.105	4.5088
43.097	5.4458
44.09	6.5431
45.082	7.8401
46.075	9.2778
47.067	10.821
48.06	12.59
49.052	14.773
50.045	16.477
51.037	18.812
52.03	21.303
53.022	23.419
54.015	26.87
55.007	29.977
56	33.343
56.992	36.875
57.985	40.427
58.977	43.907
59.97	47.331
60.962	50.545
61.955	53.61
62.947	56.538
63.94	59.255
64.933	61.686
65.925	63.771
66.918	65.69
67.91	67.139
68.903	67.979
69.895	68.379
70.888	68.209
71.88	67.548
72.873	66.477
73.865	65.112
74.858	63.202
75.85	61.203
76.843	58.895
77.835	56.27
78.828	53.665
79.82	50.486
80.813	47.3
81.805	44.025
82.798	40.657
83.79	37.327
84.783	34.024
85.775	30.787
86.768	27.758
87.76	24.209
88.753	22.547
89.745	20.415
90.738	18.723
91.73	17.302
92.723	16.023
93.716	15.042
94.708	14.246
95.701	13.615
96.693	13.141
97.686	12.816
98.678	12.602
99.671	12.331
