# Supplementary material for: Gait assessment using a 2D video-based motion analysis app in healthy subjects and subjects with lower limb amputation – A pilot study
Source: PLoS One. 2025 May 30;20(5):e0324499. doi: 10.1371/journal.pone.0324499 (PMC12124523; doi:10.1371/journal.pone.0324499)
Supplement: S1 Table — Raw data of all trials (M##) of the healthy subjects (0##) from the gait analysis recorded with the Orthelligent App (OV) and with the Qualisys system (Qual). (ZIP) [file pone.0324499.s001.zip › Subjects_healty_all_trials/006_OV_OME1.xlsx]

## Sheet: Sheet1
0.43276	0.28509
1.4239	0.1864
2.4151	0.1864
3.4063	0.15884
4.3974	0.08725
5.3886	0.02434
6.3797	-0.087471
7.3709	0.077188
8.3621	0.27866
9.3532	0.60116
10.344	1.0186
11.336	1.5282
12.327	2.1175
13.318	2.7268
14.309	3.3521
15.3	3.9918
16.291	4.629
17.283	5.2852
18.274	5.931
19.265	6.5697
20.256	7.2018
21.247	7.7919
22.238	8.3515
23.23	8.8602
24.221	9.2789
25.212	9.6137
26.203	9.8661
27.194	10.052
28.185	10.189
29.177	10.317
30.168	10.43
31.159	10.571
32.15	10.725
33.141	10.902
34.132	11.159
35.124	11.432
36.115	11.784
37.106	12.242
38.097	12.793
39.088	13.396
40.079	14.035
41.071	14.642
42.062	15.229
43.053	15.709
44.044	16.073
45.035	16.259
46.026	16.198
47.018	15.824
48.009	15.169
49	14.031
49.991	12.499
50.982	10.493
51.973	8.6708
52.965	6.318
53.956	3.9037
54.947	1.5038
55.938	-0.82001
56.929	-3.2115
57.92	-4.8149
58.912	-6.3998
59.903	-7.5194
60.894	-8.349
61.885	-8.797
62.876	-8.8311
63.867	-8.5158
64.858	-7.9494
65.85	-7.1442
66.841	-6.4933
67.832	-5.5312
68.823	-4.5938
69.814	-3.6974
70.805	-2.8751
71.797	-2.1251
72.788	-1.5005
73.779	-0.96325
74.77	-0.52997
75.761	-0.14591
76.752	0.18306
77.744	0.37709
78.735	0.53502
79.726	0.56548
80.717	0.4762
81.708	0.24498
82.699	-0.01203
83.691	-0.30894
84.682	-0.50103
85.673	-0.69312
86.664	-0.89501
87.655	-0.85447
88.646	-0.63363
89.638	-0.60953
90.629	-0.46032
91.62	-0.28331
92.611	-0.070131
93.602	0.14215
94.593	0.35574
95.585	0.56971
96.576	0.77878
97.567	0.9568
98.558	1.0697
99.549	1.1449

## Sheet: Sheet2
0.48214	-0.99736
1.4731	-1.2806
2.4641	-1.3641
3.455	-1.483
4.446	-1.7618
5.4369	-1.5998
6.4279	-1.7322
7.4189	-1.7759
8.4098	-1.6018
9.4008	-1.2873
10.392	-0.87833
11.383	-0.38067
12.374	0.10516
13.365	0.68868
14.356	1.2722
15.347	1.8509
16.337	2.4416
17.328	3.0309
18.319	3.5825
19.31	4.0944
20.301	4.5635
21.292	4.9903
22.283	5.3767
23.274	5.7329
24.265	6.0573
25.256	6.3644
26.247	6.6577
27.238	6.9443
28.229	7.2241
29.22	7.5247
30.211	7.8584
31.202	8.2489
32.193	8.6927
33.184	9.327
34.175	9.7407
35.166	10.165
36.157	10.623
37.148	11.11
38.139	11.577
39.13	12.032
40.121	12.464
41.111	12.828
42.102	13.098
43.093	13.231
44.084	13.169
45.075	12.891
46.066	12.338
47.057	11.511
48.048	10.333
49.039	8.9266
50.03	6.8876
51.021	4.6423
52.012	2.3196
53.003	-0.43143
53.994	-3.0032
54.985	-5.6615
55.976	-7.0018
56.967	-9.3147
57.958	-11.08
58.949	-11.964
59.94	-12.582
60.931	-12.736
61.922	-12.496
62.913	-11.819
63.904	-10.839
64.895	-9.548
65.885	-7.9676
66.876	-6.3663
67.867	-4.8515
68.858	-3.439
69.849	-2.156
70.84	-1.1574
71.831	-0.32038
72.822	0.36041
73.813	0.97961
74.804	1.6426
75.795	1.9999
76.786	2.096
77.777	2.1141
78.768	1.9944
79.759	1.7424
80.75	1.4205
81.741	1.0629
82.732	0.67549
83.723	-0.048211
84.714	-0.36942
85.705	-0.33595
86.696	-0.5766
87.687	-0.80245
88.678	-0.91361
89.668	-0.98623
90.659	-0.87654
91.65	-0.73261
92.641	-0.66547
93.632	-0.61996
94.623	-0.49676
95.614	-0.35373
96.605	-0.23053
97.596	-0.14946
98.587	-0.062452
99.578	-0.17626

## Sheet: Sheet3
0.36529	22.839
1.3563	22.391
2.3473	22.086
3.3383	21.664
4.3294	21.155
5.3204	20.535
6.3114	19.755
7.3024	18.882
8.2934	18.169
9.2844	17.296
10.275	16.407
11.266	15.51
12.258	14.624
13.249	13.648
14.24	12.926
15.231	12.273
16.222	11.44
17.213	10.758
18.204	10.094
19.195	9.4644
20.186	8.8036
21.177	8.1009
22.168	7.4261
23.159	6.6256
24.15	5.1442
25.141	4.019
26.132	2.799
27.123	1.4056
28.114	-0.10849
29.105	-1.687
30.096	-3.3544
31.087	-5.0108
32.078	-6.6543
33.069	-8.2435
34.06	-9.7253
35.051	-11.119
36.042	-12.438
37.033	-13.489
38.024	-14.547
39.015	-15.514
40.006	-16.355
40.997	-17.093
41.988	-17.768
42.979	-18.349
43.97	-18.871
44.961	-19.324
45.952	-19.725
46.943	-20.058
47.934	-20.334
48.925	-20.561
49.916	-20.781
50.907	-20.993
51.898	-20.763
52.889	-20.547
53.88	-20.355
54.871	-19.827
55.862	-18.952
56.853	-17.979
57.844	-16.809
58.835	-15.221
59.826	-13.488
60.817	-11.441
61.808	-9.5415
62.799	-7.9821
63.79	-5.6745
64.781	-3.3726
65.772	-1.3135
66.763	0.66698
67.754	2.6273
68.745	4.5354
69.737	6.412
70.728	8.272
71.719	10.106
72.71	11.912
73.701	13.644
74.692	15.309
75.683	16.852
76.674	18.155
77.665	19.423
78.656	20.673
79.647	21.615
80.638	22.432
81.629	23.044
82.62	23.505
83.611	23.852
84.602	24.091
85.593	24.252
86.584	24.269
87.575	24.386
88.566	24.441
89.557	24.458
90.548	24.353
91.539	24.311
92.53	24.269
93.521	24.233
94.512	24.189
95.503	24.185
96.494	24.17
97.485	24.143
98.476	24.108
99.467	23.933

## Sheet: Sheet4
0.33613	27.19
1.3271	26.721
2.318	26.377
3.309	25.904
4.2999	25.294
5.2909	24.526
6.2819	23.511
7.2728	22.207
8.2638	21.317
9.2547	20.042
10.246	18.67
11.237	17.244
12.228	15.784
13.219	14.312
14.209	12.979
15.2	11.717
16.191	10.598
17.182	9.6835
18.173	8.937
19.164	8.3702
20.155	7.8776
21.146	7.4148
22.137	6.916
23.128	6.3127
24.119	5.5252
25.11	4.5962
26.101	3.5088
27.092	2.2263
28.083	0.80498
29.074	-0.73097
30.065	-2.3537
31.056	-4.0037
32.047	-5.6286
33.038	-7.1556
34.029	-8.5751
35.019	-9.8713
36.01	-11.014
37.001	-12.518
37.992	-13.062
38.983	-13.883
39.974	-14.703
40.965	-15.463
41.956	-16.182
42.947	-16.834
43.938	-17.435
44.929	-17.995
45.92	-18.515
46.911	-19.01
47.902	-19.473
48.893	-19.916
49.884	-20.461
50.875	-20.593
51.866	-20.848
52.857	-20.979
53.848	-20.933
54.839	-20.679
55.829	-20.128
56.82	-19.494
57.811	-18.15
58.802	-16.339
59.793	-14.391
60.784	-12.234
61.775	-9.909
62.766	-7.6574
63.757	-5.0986
64.748	-2.3598
65.739	0.40589
66.73	3.1236
67.721	5.6358
68.712	8.0262
69.703	10.256
70.694	12.341
71.685	14.341
72.676	16.295
73.667	18.167
74.658	19.932
75.649	21.555
76.639	23.02
77.63	24.315
78.621	25.409
79.612	26.191
80.603	27.218
81.594	27.908
82.585	28.468
83.576	28.915
84.567	29.232
85.558	29.463
86.549	29.618
87.54	29.63
88.531	29.559
89.522	29.545
90.513	29.543
91.504	29.45
92.495	29.34
93.486	29.252
94.477	29.143
95.468	29.074
96.459	28.984
97.449	28.894
98.44	28.893
99.431	28.661

## Sheet: Sheet5
0.52922	5.9474
1.5206	6.0156
2.5121	6.3843
3.5035	6.885
4.4949	7.4345
5.4864	7.9917
6.4778	8.5632
7.4692	8.9966
8.4606	9.1961
9.4521	9.471
10.444	9.7245
11.435	9.9754
12.426	10.237
13.418	10.534
14.409	10.889
15.401	11.291
16.392	11.749
17.384	12.216
18.375	12.686
19.366	13.126
20.358	13.506
21.349	13.761
22.341	13.854
23.332	13.711
24.324	13.263
25.315	12.517
26.306	11.536
27.298	10.301
28.289	8.9495
29.281	7.4802
30.272	5.9492
31.264	4.4046
32.255	2.851
33.246	1.3851
34.238	-0.029924
35.229	-1.0227
36.221	-1.9174
37.212	-2.5201
38.203	-3.0356
39.195	-3.3277
40.186	-3.4498
41.178	-3.3988
42.169	-3.1942
43.161	-2.8159
44.152	-2.281
45.143	-1.5779
46.135	-0.6703
47.126	0.3141
48.118	1.5903
49.109	2.941
50.101	4.3929
51.092	5.9719
52.083	7.8734
53.075	10.102
54.066	12.703
55.058	15.672
56.049	19.11
57.041	21.749
58.032	26.321
59.023	30.402
60.015	34.446
61.006	38.553
61.998	42.845
62.989	46.57
63.981	49.864
64.972	52.529
65.963	54.618
66.955	56.131
67.946	56.965
68.938	57.345
69.929	57.3
70.921	56.947
71.912	56.255
72.903	55.334
73.895	54.107
74.886	52.668
75.878	50.918
76.869	48.91
77.861	46.969
78.852	44.825
79.843	42.142
80.835	39.245
81.826	36.052
82.818	32.736
83.809	29.273
84.801	25.757
85.792	22.318
86.783	19.016
87.775	16.018
88.766	13.078
89.758	10.855
90.749	8.5913
91.741	6.9223
92.732	5.7145
93.723	4.6581
94.715	3.8701
95.706	3.3133
96.698	2.9079
97.689	2.6423
98.681	2.4988
99.672	2.2016

## Sheet: Sheet6
0.49765	16.681
1.4889	16.725
2.4801	17.028
3.4714	17.378
4.4626	17.685
5.4539	17.87
6.4451	17.835
7.4364	17.666
8.4276	17.403
9.4188	16.925
10.41	16.32
11.401	15.617
12.393	14.902
13.384	14.265
14.375	13.748
15.366	13.461
16.358	13.495
17.349	13.845
18.34	14.499
19.331	15.418
20.323	16.423
21.314	17.353
22.305	18.105
23.296	18.566
24.287	18.618
25.279	18.329
26.27	17.667
27.261	16.685
28.252	15.441
29.244	13.994
30.235	12.405
31.226	10.778
32.217	9.2507
33.209	7.9206
34.2	6.8326
35.191	6.04
36.182	5.408
37.174	5.0379
38.165	4.9158
39.156	4.7774
40.147	4.7578
41.139	4.7578
42.13	4.8282
43.121	5.0188
44.112	5.3265
45.104	5.7568
46.095	6.3183
47.086	7.0414
48.077	7.9042
49.069	9.0199
50.06	10.408
51.051	11.463
52.042	12.965
53.034	14.617
54.025	16.519
55.016	18.874
56.007	21.934
56.998	25.329
57.99	28.716
58.981	32.846
59.972	37.138
60.963	41.578
61.955	45.969
62.946	50.237
63.937	54.33
64.928	58.029
65.92	61.246
66.911	63.936
67.902	66.124
68.893	67.495
69.885	68.322
70.876	68.61
71.867	68.552
72.858	68.212
73.85	67.471
74.841	66.458
75.832	65.022
76.823	63.187
77.815	61.002
78.806	58.629
79.797	55.966
80.788	53.103
81.78	49.984
82.771	46.677
83.762	43.219
84.753	39.676
85.745	36.219
86.736	32.806
87.727	29.625
88.718	25.991
89.709	24.087
90.701	21.637
91.692	19.903
92.683	18.397
93.674	17.164
94.666	16.217
95.657	15.501
96.648	14.951
97.639	14.565
98.631	14.354
99.622	14.028
