# Supplementary material for: Gait assessment using a 2D video-based motion analysis app in healthy subjects and subjects with lower limb amputation – A pilot study
Source: PLoS One. 2025 May 30;20(5):e0324499. doi: 10.1371/journal.pone.0324499 (PMC12124523; doi:10.1371/journal.pone.0324499)
Supplement: S1 Table — Raw data of all trials (M##) of the healthy subjects (0##) from the gait analysis recorded with the Orthelligent App (OV) and with the Qualisys system (Qual). (ZIP) [file pone.0324499.s001.zip › Subjects_healty_all_trials/006_OV_OME2.xlsx]

## Sheet: Sheet1
0.41453	1.3329
1.4067	1.2164
2.3989	1.2686
3.3911	1.2804
4.3834	1.1515
5.3756	1.1854
6.3678	1.2732
7.36	1.3607
8.3522	1.5342
9.3444	1.8171
10.337	2.2025
11.329	2.6804
12.321	3.2088
13.313	3.7399
14.305	4.2687
15.298	4.791
16.29	5.3103
17.282	5.8295
18.274	6.3493
19.266	6.8494
20.259	7.3189
21.251	7.7505
22.243	8.1295
23.235	8.4579
24.227	8.7382
25.22	8.9678
26.212	9.1672
27.204	9.3432
28.196	9.5214
29.188	9.7115
30.181	9.9093
31.173	10.132
32.165	10.388
33.157	10.672
34.149	11.027
35.142	11.35
36.134	11.952
37.126	12.556
38.118	13.194
39.111	13.859
40.103	14.521
41.095	15.147
42.087	15.707
43.079	16.177
44.072	16.461
45.064	16.556
46.056	16.406
47.048	15.955
48.04	15.098
49.033	13.899
50.025	11.839
51.017	10.118
52.009	7.6659
53.001	4.9387
53.994	2.1049
54.986	-0.71465
55.978	-3.6944
56.97	-5.6862
57.962	-7.4977
58.955	-8.8904
59.947	-9.9294
60.939	-10.568
61.931	-10.718
62.923	-10.415
63.916	-9.6724
64.908	-8.6387
65.9	-7.3276
66.892	-5.9432
67.884	-4.5992
68.877	-3.4011
69.869	-2.338
70.861	-1.4766
71.853	-0.71301
72.845	0.022553
73.838	0.30597
74.83	0.88911
75.822	1.147
76.814	1.1675
77.806	1.176
78.799	1.0935
79.791	1.1926
80.783	1.0843
81.775	0.8682
82.768	0.69287
83.76	0.46128
84.752	0.18799
85.744	0.069741
86.736	-0.083802
87.729	-0.25852
88.721	-0.36643
89.713	-0.3506
90.705	-0.22054
91.697	-0.074662
92.69	0.057391
93.682	0.1489
94.674	0.24702
95.666	0.35818
96.658	0.47295
97.651	0.5829
98.643	0.68856
99.635	0.56764

## Sheet: Sheet2
0.41453	-0.65146
1.4066	-0.75206
2.3987	-0.80506
3.3908	-0.88685
4.3829	-1.0985
5.375	-1.117
6.3671	-1.0439
7.3592	-0.92877
8.3514	-0.69062
9.3435	-0.33538
10.336	0.047066
11.328	0.4755
12.32	0.97677
13.312	1.4943
14.304	2.0373
15.296	2.6074
16.288	3.1911
17.28	3.7732
18.272	4.3327
19.264	4.8617
20.257	5.343
21.249	5.7407
22.241	6.0922
23.233	6.3876
24.225	6.6735
25.217	6.935
26.209	7.1996
27.201	7.4519
28.193	7.7035
29.185	7.9596
30.178	8.2352
31.17	8.5473
32.162	8.917
33.154	9.358
34.146	9.7475
35.138	10.352
36.13	11.039
37.122	11.691
38.114	12.311
39.107	12.904
40.099	13.452
41.091	13.927
42.083	14.302
43.075	14.494
44.067	14.562
45.059	14.391
46.051	13.979
47.043	13.291
48.035	12.352
49.028	11.014
50.02	9.6808
51.012	7.2782
52.004	5.0066
52.996	2.6341
53.988	0.14672
54.98	-2.2859
55.972	-4.7207
56.964	-6.5193
57.956	-8.1937
58.949	-9.4399
59.941	-10.448
60.933	-11.062
61.925	-11.285
62.917	-11.119
63.909	-10.592
64.901	-9.7209
65.893	-8.6255
66.885	-7.4004
67.877	-6.095
68.87	-4.7907
69.862	-3.5162
70.854	-2.3306
71.846	-1.2523
72.838	-0.35582
73.83	0.33351
74.822	0.80287
75.814	1.2808
76.806	1.2281
77.799	1.4803
78.791	1.3886
79.783	1.1069
80.775	0.66544
81.767	0.064948
82.759	-0.61543
83.751	-1.2947
84.743	-1.9224
85.735	-2.4119
86.727	-2.7344
87.72	-3.0074
88.712	-3.141
89.704	-3.1837
90.696	-3.1245
91.688	-2.9953
92.68	-2.8465
93.672	-2.6732
94.664	-2.4936
95.656	-2.277
96.648	-2.0327
97.641	-1.8056
98.633	-1.6538
99.625	-1.7176

## Sheet: Sheet3
0.46777	24.006
1.4594	23.565
2.4511	23.084
3.4428	22.398
4.4344	21.363
5.4261	20.531
6.4177	19.358
7.4094	18.148
8.4011	16.894
9.3927	15.623
10.384	14.365
11.376	13.118
12.368	11.889
13.359	10.655
14.351	9.412
15.343	8.1737
16.334	6.977
17.326	5.8177
18.318	4.705
19.309	3.6268
20.301	2.5403
21.293	1.4048
22.284	0.16034
23.276	-1.1357
24.268	-2.5437
25.259	-4.0163
26.251	-5.4634
27.243	-6.8839
28.234	-8.2465
29.226	-9.5761
30.218	-10.888
31.209	-12.191
32.201	-13.451
33.193	-14.612
34.184	-15.685
35.176	-16.749
36.168	-17.652
37.159	-18.523
38.151	-19.337
39.143	-19.959
40.134	-20.136
41.126	-20.809
42.118	-21.423
43.109	-21.978
44.101	-22.451
45.093	-22.779
46.084	-22.959
47.076	-22.99
48.068	-22.892
49.059	-22.603
50.051	-22.15
51.043	-21.661
52.034	-20.658
53.026	-19.507
54.018	-18.1
55.009	-16.402
56.001	-14.4
56.992	-12.662
57.984	-10.418
58.976	-8.1204
59.967	-5.7791
60.959	-3.4519
61.951	-1.1037
62.942	1.1092
63.934	3.3041
64.926	5.5117
65.917	7.4195
66.909	9.1999
67.901	10.909
68.892	12.454
69.884	14.09
70.876	15.669
71.867	17.177
72.859	18.596
73.851	19.883
74.842	20.895
75.834	22.104
76.826	23.313
77.817	24.263
78.809	25.153
79.801	25.923
80.792	26.46
81.784	26.544
82.776	27.079
83.767	27.52
84.759	27.619
85.751	27.837
86.742	28.349
87.734	28.522
88.726	28.649
89.717	28.673
90.709	28.669
91.701	28.608
92.692	28.529
93.684	28.473
94.676	28.442
95.667	28.416
96.659	28.373
97.651	28.373
98.642	28.364
99.634	28.189

## Sheet: Sheet4
0.46777	26.304
1.4597	25.736
2.4517	25.156
3.4437	24.353
4.4356	23.405
5.4276	22.089
6.4196	21.035
7.4115	19.826
8.4035	18.616
9.3955	17.402
10.387	16.205
11.379	14.999
12.371	13.791
13.363	12.58
14.355	11.344
15.347	10.112
16.339	8.8738
17.331	7.6442
18.323	6.4129
19.315	5.1648
20.307	3.897
21.299	2.5981
22.291	1.2755
23.283	-0.068105
24.275	-1.4688
25.267	-2.8972
26.259	-4.3077
27.251	-5.7218
28.243	-7.0989
29.235	-8.4642
30.227	-9.7984
31.219	-11.129
32.211	-12.419
33.203	-13.654
34.195	-15.215
35.187	-16.122
36.179	-16.986
37.171	-17.953
38.163	-18.885
39.155	-19.751
40.147	-20.541
41.138	-21.313
42.13	-22.009
43.122	-22.6
44.114	-23.108
45.106	-23.538
46.098	-23.857
47.09	-24.079
48.082	-24.202
49.074	-24.168
50.066	-24.003
51.058	-23.595
52.05	-22.809
53.042	-21.911
54.034	-20.764
55.026	-19.399
56.018	-18.081
57.01	-15.88
58.002	-13.87
58.994	-11.728
59.986	-9.5379
60.978	-7.1623
61.97	-4.7089
62.962	-2.1818
63.954	0.29245
64.946	2.7592
65.938	5.1348
66.93	7.3938
67.922	9.4787
68.914	11.447
69.906	13.272
70.898	14.968
71.89	16.55
72.881	18.033
73.873	19.397
74.865	20.529
75.857	21.923
76.849	22.839
77.841	23.87
78.833	24.758
79.825	25.563
80.817	26.279
81.809	26.933
82.801	27.559
83.793	28.141
84.785	28.623
85.777	28.908
86.769	29.504
87.761	29.858
88.753	30.116
89.745	30.313
90.737	30.433
91.729	30.479
92.721	30.583
93.713	30.62
94.705	30.626
95.697	30.626
96.689	30.621
97.681	30.584
98.673	30.504
99.665	30.363

## Sheet: Sheet5
0.33469	14.851
1.3264	15.312
2.318	15.626
3.3097	16.013
4.3014	16.31
5.2931	16.496
6.2847	17.053
7.2764	17.187
8.2681	17.131
9.2598	16.984
10.251	16.764
11.243	16.52
12.235	16.245
13.226	15.962
14.218	15.674
15.21	15.377
16.201	15.086
17.193	14.814
18.185	14.569
19.176	14.35
20.168	14.105
21.16	13.768
22.152	13.205
23.143	12.452
24.135	11.591
25.127	10.662
26.118	9.6885
27.11	8.7236
28.102	7.7714
29.093	6.8515
30.085	5.8925
31.077	4.9595
32.068	4.0981
33.06	3.3899
34.052	2.9597
35.043	2.4469
36.035	2.3769
37.027	2.4234
38.018	2.6636
39.01	3.0404
40.002	3.5859
40.993	4.2892
41.985	5.177
42.977	6.2148
43.968	7.5004
44.96	8.9079
45.952	10.5
46.943	12.297
47.935	14.777
48.927	17.516
49.918	19.982
50.91	22.602
51.902	25.487
52.893	28.559
53.885	31.84
54.877	35.257
55.868	38.807
56.86	41.335
57.852	44.208
58.843	47.471
59.835	50.518
60.827	53.162
61.818	55.645
62.81	57.576
63.802	59.184
64.793	60.412
65.785	61.249
66.777	61.683
67.769	61.734
68.76	61.396
69.752	60.73
70.744	59.755
71.735	58.474
72.727	56.889
73.719	54.962
74.71	52.528
75.702	50.288
76.694	47.449
77.685	44.439
78.677	41.361
79.669	38.205
80.66	34.938
81.652	31.672
82.644	28.454
83.635	25.289
84.627	22.603
85.619	19.798
86.61	17.262
87.602	15.286
88.594	13.573
89.585	12.141
90.577	11.017
91.569	10.163
92.56	9.5184
93.552	9.0295
94.544	8.7514
95.535	8.6141
96.527	8.6694
97.519	8.7922
98.51	8.9314
99.502	8.7843

## Sheet: Sheet6
0.34996	17.63
1.3412	17.779
2.3325	17.949
3.3237	18.144
4.315	18.344
5.3063	18.504
6.2975	18.644
7.2888	18.691
8.28	18.643
9.2713	18.536
10.263	18.367
11.254	18.173
12.245	17.944
13.236	17.696
14.228	17.437
15.219	17.143
16.21	16.813
17.201	16.446
18.193	16.031
19.184	15.572
20.175	15.05
21.166	14.432
22.158	13.745
23.149	12.953
24.14	12.087
25.131	11.176
26.123	10.24
27.114	9.2955
28.105	8.3826
29.096	7.5175
30.088	6.7509
31.079	6.0425
32.07	5.4336
33.062	4.8465
34.053	4.3681
35.044	4.2993
36.035	4.2563
37.027	4.2563
38.018	4.337
39.009	4.6066
40	5.0067
40.992	5.5616
41.983	6.2874
42.974	7.2067
43.965	8.2945
44.957	9.6109
45.948	11.155
46.939	12.844
47.93	14.629
48.922	16.72
49.913	18.793
50.904	21.662
51.895	24.458
52.887	27.518
53.878	30.812
54.869	34.333
55.86	37.246
56.852	41.335
57.843	44.76
58.834	48.142
59.825	51.294
60.817	54.212
61.808	56.925
62.799	59.494
63.791	61.528
64.782	63.11
65.773	64.326
66.764	65.063
67.756	65.418
68.747	65.373
69.738	65.009
70.729	64.183
71.721	63
72.712	61.433
73.703	59.496
74.694	57.186
75.686	54.812
76.677	51.843
77.668	48.674
78.659	45.483
79.651	42.125
80.642	38.675
81.633	35.195
82.624	31.792
83.616	28.538
84.607	25.676
85.598	23.02
86.589	20.348
87.581	18.308
88.572	16.57
89.563	15.113
90.555	13.945
91.546	13.082
92.537	12.466
93.528	12.008
94.52	11.76
95.511	11.628
96.502	11.629
97.493	11.741
98.485	11.796
99.476	11.69
