# Supplementary material for: Gait assessment using a 2D video-based motion analysis app in healthy subjects and subjects with lower limb amputation – A pilot study
Source: PLoS One. 2025 May 30;20(5):e0324499. doi: 10.1371/journal.pone.0324499 (PMC12124523; doi:10.1371/journal.pone.0324499)
Supplement: S1 Table — Raw data of all trials (M##) of the healthy subjects (0##) from the gait analysis recorded with the Orthelligent App (OV) and with the Qualisys system (Qual). (ZIP) [file pone.0324499.s001.zip › Subjects_healty_all_trials/006_OV_OME3.xlsx]

## Sheet: Sheet1
0.49159	-1.108
1.4826	-1.0807
2.4735	-0.98974
3.4645	-0.90686
4.4555	-0.84832
5.4465	-0.78343
6.4375	-0.52236
7.4284	-0.36865
8.4194	-0.066075
9.4104	0.34792
10.401	0.8394
11.392	1.3769
12.383	1.9584
13.374	2.5681
14.365	3.1784
15.356	3.8043
16.347	4.4443
17.338	5.0825
18.329	5.7118
19.32	6.3164
20.311	6.8749
21.302	7.3747
22.293	7.8055
23.284	8.1748
24.275	8.4805
25.266	8.7396
26.257	8.9694
27.248	9.1706
28.239	9.3429
29.23	9.5151
30.221	9.6928
31.212	9.8978
32.203	10.132
33.194	10.498
34.185	10.834
35.176	11.171
36.167	11.641
37.158	12.186
38.149	12.778
39.14	13.376
40.131	13.961
41.122	14.516
42.113	14.998
43.104	15.324
44.095	15.264
45.086	15.072
46.077	14.798
47.068	14.254
48.059	13.387
49.05	12.085
50.04	10.84
51.031	8.6196
52.022	5.9292
53.013	3.2849
54.004	0.55767
54.995	-2.1193
55.986	-5.3738
56.977	-7.2458
57.968	-9.3053
58.959	-10.899
59.95	-12.226
60.941	-13.103
61.932	-13.445
62.923	-13.292
63.914	-12.656
64.905	-11.671
65.896	-10.451
66.887	-9.0949
67.878	-7.6875
68.869	-6.259
69.86	-4.8925
70.851	-3.6455
71.842	-2.5085
72.833	-1.5258
73.824	-0.83021
74.815	-0.23168
75.806	0.13252
76.797	0.44215
77.788	0.48248
78.779	0.46803
79.77	0.35844
80.761	0.13491
81.752	-0.19586
82.743	-0.59174
83.734	-0.91511
84.725	-1.3723
85.716	-1.8501
86.707	-2.1962
87.698	-2.3562
88.689	-2.6328
89.68	-2.725
90.671	-2.7157
91.662	-2.7082
92.653	-2.6553
93.644	-2.5976
94.634	-2.5549
95.625	-2.4631
96.616	-2.3693
97.607	-2.2634
98.598	-2.2047
99.589	-2.2796

## Sheet: Sheet2
0.47435	-2.1798
1.4659	-2.1951
2.4575	-2.1805
3.449	-2.1371
4.4406	-2.1164
5.4321	-2.0902
6.4237	-1.9668
7.4152	-1.8433
8.4068	-1.4711
9.3984	-1.0733
10.39	-0.59249
11.381	-0.061151
12.373	0.56253
13.365	1.2282
14.356	1.9122
15.348	2.5903
16.339	3.2498
17.331	3.8898
18.322	4.5017
19.314	5.0833
20.305	5.6189
21.297	6.0844
22.289	6.4734
23.28	6.7816
24.272	7.0218
25.263	7.2201
26.255	7.4117
27.246	7.609
28.238	7.8292
29.229	8.0689
30.221	8.3512
31.213	8.6754
32.204	9.0604
33.196	9.3828
34.187	9.8573
35.179	10.512
36.17	11.106
37.162	11.723
38.153	12.351
39.145	12.986
40.137	13.594
41.128	14.19
42.12	14.685
43.111	15.064
44.103	15.279
45.094	15.323
46.086	15.057
47.077	14.546
48.069	13.713
49.061	12.468
50.052	10.954
51.044	9.2604
52.035	6.3363
53.027	3.822
54.018	1.1561
55.01	-1.4199
56.001	-3.4814
56.993	-5.625
57.985	-7.2199
58.976	-8.4812
59.968	-9.3345
60.959	-9.725
61.951	-9.7114
62.942	-9.3002
63.934	-8.4612
64.925	-7.3775
65.917	-6.0951
66.909	-4.7542
67.9	-3.4376
68.892	-2.1574
69.883	-0.88904
70.875	0.3691
71.866	1.557
72.858	2.5458
73.849	3.2296
74.841	3.3912
75.833	3.575
76.824	3.439
77.816	3.1984
78.807	2.8663
79.799	2.3909
80.79	1.8138
81.782	1.0813
82.773	0.24222
83.765	-0.63352
84.757	-1.5803
85.748	-2.3312
86.74	-2.6634
87.731	-2.6975
88.723	-2.5204
89.714	-2.2844
90.706	-2.0467
91.697	-1.8479
92.689	-1.6386
93.681	-1.4087
94.672	-1.1499
95.664	-0.88403
96.655	-0.63658
97.647	-0.45448
98.638	-0.34398
99.63	-0.33817

## Sheet: Sheet3
0.37287	23.81
1.3641	23.203
2.3553	22.573
3.3465	21.735
4.3377	20.744
5.3289	19.498
6.3201	18.16
7.3113	17.089
8.3025	15.953
9.2937	14.734
10.285	13.531
11.276	12.342
12.267	11.175
13.258	10.022
14.25	8.899
15.241	7.8074
16.232	6.742
17.223	5.6865
18.215	4.6019
19.206	3.4808
20.197	2.2819
21.188	1.0168
22.179	-0.30357
23.171	-1.6603
24.162	-3.0332
25.153	-4.3859
26.144	-5.6958
27.135	-6.9949
28.127	-8.2518
29.118	-9.506
30.109	-10.707
31.1	-11.842
32.091	-12.97
33.083	-14.218
34.074	-14.954
35.065	-15.715
36.056	-16.549
37.047	-17.367
38.039	-18.17
39.03	-18.972
40.021	-19.76
41.012	-20.525
42.003	-21.236
42.995	-21.918
43.986	-22.557
44.977	-23.108
45.968	-23.27
46.959	-23.212
47.951	-23.32
48.942	-23.225
49.933	-23.019
50.924	-22.353
51.915	-21.642
52.907	-20.612
53.898	-19.237
54.889	-17.593
55.88	-15.247
56.871	-13.827
57.863	-11.627
58.854	-9.3801
59.845	-7.0404
60.836	-4.6382
61.827	-2.1903
62.819	0.26715
63.81	2.4256
64.801	4.2496
65.792	6.1162
66.783	8.1924
67.775	10.119
68.766	11.776
69.757	13.335
70.748	14.877
71.739	16.397
72.731	17.848
73.722	19.164
74.713	20.415
75.704	21.533
76.695	22.236
77.687	23.473
78.678	24.358
79.669	25.183
80.66	25.932
81.651	26.579
82.643	27.119
83.634	27.372
84.625	27.687
85.616	28.099
86.607	28.253
87.599	28.357
88.59	28.407
89.581	28.383
90.572	28.307
91.563	28.211
92.555	28.108
93.546	28
94.537	27.909
95.528	27.795
96.519	27.682
97.511	27.556
98.502	27.478
99.493	27.173

## Sheet: Sheet4
0.33633	29.314
1.3295	28.84
2.3227	28.338
3.3158	27.622
4.309	26.766
5.3022	25.726
6.2953	24.449
7.2885	23.087
8.2817	21.763
9.2749	20.248
10.268	18.723
11.261	17.225
12.254	15.773
13.248	14.387
14.241	13.045
15.234	11.736
16.227	10.435
17.22	9.1463
18.213	7.8464
19.207	6.5615
20.2	5.3011
21.193	4.0652
22.186	2.8478
23.179	1.6053
24.172	0.31039
25.166	-1.0043
26.159	-2.3913
27.152	-3.7897
28.145	-5.1818
29.138	-6.527
30.131	-7.8185
31.125	-9.035
32.118	-10.194
33.111	-11.345
34.104	-12.402
35.097	-13.52
36.09	-14.677
37.084	-15.8
38.077	-16.883
39.07	-17.898
40.063	-18.821
41.056	-19.696
42.049	-20.529
43.043	-21.314
44.036	-22.046
45.029	-22.708
46.022	-23.235
47.015	-23.57
48.008	-23.75
49.002	-23.722
49.995	-23.436
50.988	-23.031
51.981	-22.305
52.974	-21.338
53.967	-20.145
54.961	-18.601
55.954	-17.267
56.947	-14.92
57.94	-12.532
58.933	-10.183
59.926	-7.7337
60.92	-5.2191
61.913	-2.6888
62.906	-0.16837
63.899	2.2978
64.892	4.6589
65.886	6.9298
66.879	9.1217
67.872	11.206
68.865	13.19
69.858	15.007
70.851	16.696
71.845	18.292
72.838	19.781
73.831	21.374
74.824	22.471
75.817	23.757
76.81	24.811
77.804	25.769
78.797	26.581
79.79	27.289
80.783	27.895
81.776	28.41
82.769	28.691
83.763	28.881
84.756	29.389
85.749	29.535
86.742	29.636
87.735	29.708
88.728	29.71
89.722	29.7
90.715	29.669
91.708	29.551
92.701	29.465
93.694	29.35
94.687	29.295
95.681	29.195
96.674	29.112
97.667	29.09
98.66	29.048
99.653	28.732

## Sheet: Sheet5
0.49938	15.834
1.4896	16.071
2.4799	16.225
3.4701	16.395
4.4604	16.55
5.4506	16.509
6.4409	16.44
7.4311	16.53
8.4214	16.487
9.4117	16.288
10.402	16.039
11.392	15.75
12.382	15.449
13.373	15.158
14.363	14.874
15.353	14.641
16.343	14.459
17.334	14.248
18.324	13.969
19.314	13.583
20.304	13.04
21.295	12.356
22.285	11.554
23.275	10.679
24.265	9.7468
25.256	8.7643
26.246	7.7746
27.236	6.8087
28.226	5.8356
29.217	4.9166
30.207	4.112
31.197	3.4595
32.187	2.9127
33.178	2.731
34.168	2.4983
35.158	2.3009
36.148	2.3297
37.139	2.454
38.129	2.6809
39.119	3.029
40.109	3.5206
41.1	4.1694
42.09	4.9617
43.08	5.8422
44.071	6.912
45.061	8.1449
46.051	9.5938
47.041	11.416
48.032	13.419
49.022	15.712
50.012	18.235
51.002	20.929
51.993	23.717
52.983	26.838
53.973	30.146
54.963	33.645
55.954	37.575
56.944	40.745
57.934	44.104
58.924	47.222
59.915	50.069
60.905	52.686
61.895	55.13
62.885	57.177
63.876	58.888
64.866	60.229
65.856	61.089
66.846	61.501
67.837	61.39
68.827	60.919
69.817	60.105
70.807	59.001
71.798	57.66
72.788	56.019
73.778	53.627
74.768	51.536
75.759	49.117
76.749	46.024
77.739	42.902
78.729	39.656
79.72	36.383
80.71	33.076
81.7	29.738
82.69	27.07
83.681	23.852
84.671	20.427
85.661	17.575
86.651	15.173
87.642	13.233
88.632	11.54
89.622	10.223
90.612	9.2076
91.603	8.5215
92.593	8.0456
93.583	7.6758
94.573	7.4804
95.564	7.4278
96.554	7.5166
97.544	7.6746
98.534	7.8123
99.525	7.809

## Sheet: Sheet6
0.48879	20.313
1.4783	20.56
2.4679	20.759
3.4574	21.007
4.447	21.275
5.4365	21.486
6.4261	21.522
7.4156	21.425
8.4052	21.241
9.3947	20.84
10.384	20.37
11.374	19.882
12.363	19.414
13.353	18.986
14.342	18.572
15.332	18.146
16.322	17.711
17.311	17.279
18.301	16.861
19.29	16.459
20.28	16.047
21.269	15.581
22.259	15.047
23.248	14.378
24.238	13.625
25.227	12.772
26.217	11.853
27.207	10.937
28.196	10.005
29.186	9.0835
30.175	8.1863
31.165	7.3663
32.154	6.6522
33.144	5.9834
34.133	5.1925
35.123	5.0771
36.112	4.697
37.102	4.4136
38.092	4.317
39.081	4.3321
40.071	4.5807
41.06	4.9872
42.05	5.5552
43.039	6.3368
44.029	7.3202
45.018	8.5267
46.008	10.044
46.998	11.807
47.987	13.739
48.977	16.085
49.966	18.723
50.956	20.82
51.945	24.1
52.935	27.268
53.924	30.678
54.914	34.282
55.903	37.311
56.893	41.669
57.883	45.272
58.872	48.754
59.862	51.972
60.851	55.02
61.841	57.791
62.83	60.169
63.82	62.088
64.809	63.566
65.799	64.623
66.788	65.192
67.778	65.425
68.768	65.216
69.757	64.638
70.747	63.726
71.736	62.42
72.726	60.732
73.715	59.028
74.705	56.409
75.694	53.358
76.684	50.246
77.673	47.049
78.663	43.657
79.653	40.104
80.642	36.455
81.632	32.723
82.621	29.317
83.611	25.98
84.6	22.726
85.59	19.577
86.579	17.195
87.569	15.174
88.558	13.604
89.548	12.445
90.538	11.601
91.527	11.059
92.517	10.741
93.506	10.562
94.496	10.556
95.485	10.723
96.475	11.021
97.464	11.395
98.454	11.674
99.444	11.788
