# Supplementary material for: Gait assessment using a 2D video-based motion analysis app in healthy subjects and subjects with lower limb amputation – A pilot study
Source: PLoS One. 2025 May 30;20(5):e0324499. doi: 10.1371/journal.pone.0324499 (PMC12124523; doi:10.1371/journal.pone.0324499)
Supplement: S1 Table — Raw data of all trials (M##) of the healthy subjects (0##) from the gait analysis recorded with the Orthelligent App (OV) and with the Qualisys system (Qual). (ZIP) [file pone.0324499.s001.zip › Subjects_healty_all_trials/006_Qual_M1.xlsx]

## Sheet: Tabelle1
	D:\Qualisys\2024_Orthelligent\Data\P006\Laufband1ms0001,c3d	D:\Qualisys\2024_Orthelligent\Data\P006\Laufband1ms0001,c3d	D:\Qualisys\2024_Orthelligent\Data\P006\Laufband1ms0001,c3d	D:\Qualisys\2024_Orthelligent\Data\P006\Laufband1ms0001,c3d	D:\Qualisys\2024_Orthelligent\Data\P006\Laufband1ms0001,c3d	D:\Qualisys\2024_Orthelligent\Data\P006\Laufband1ms0001,c3d	D:\Qualisys\2024_Orthelligent\Data\P006\Laufband1ms0001,c3d	D:\Qualisys\2024_Orthelligent\Data\P006\Laufband1ms0001,c3d	D:\Qualisys\2024_Orthelligent\Data\P006\Laufband1ms0001,c3d	D:\Qualisys\2024_Orthelligent\Data\P006\Laufband1ms0001,c3d	D:\Qualisys\2024_Orthelligent\Data\P006\Laufband1ms0001,c3d	D:\Qualisys\2024_Orthelligent\Data\P006\Laufband1ms0001,c3d	D:\Qualisys\2024_Orthelligent\Data\P006\Laufband1ms0001,c3d	D:\Qualisys\2024_Orthelligent\Data\P006\Laufband1ms0001,c3d	D:\Qualisys\2024_Orthelligent\Data\P006\Laufband1ms0001,c3d	D:\Qualisys\2024_Orthelligent\Data\P006\Laufband1ms0001,c3d	D:\Qualisys\2024_Orthelligent\Data\P006\Laufband1ms0001,c3d	D:\Qualisys\2024_Orthelligent\Data\P006\Laufband1ms0001,c3d	D:\Qualisys\2024_Orthelligent\Data\P006\Laufband1ms0001,c3d	D:\Qualisys\2024_Orthelligent\Data\P006\Laufband1ms0001,c3d	D:\Qualisys\2024_Orthelligent\Data\P006\Laufband1ms0001,c3d	D:\Qualisys\2024_Orthelligent\Data\P006\Laufband1ms0001,c3d	D:\Qualisys\2024_Orthelligent\Data\P006\Laufband1ms0001,c3d	D:\Qualisys\2024_Orthelligent\Data\P006\Laufband1ms0001,c3d	D:\Qualisys\2024_Orthelligent\Data\P006\Laufband1ms0001,c3d	D:\Qualisys\2024_Orthelligent\Data\P006\Laufband1ms0001,c3d	D:\Qualisys\2024_Orthelligent\Data\P006\Laufband1ms0001,c3d	D:\Qualisys\2024_Orthelligent\Data\P006\Laufband1ms0001,c3d	D:\Qualisys\2024_Orthelligent\Data\P006\Laufband1ms0001,c3d	D:\Qualisys\2024_Orthelligent\Data\P006\Laufband1ms0001,c3d	D:\Qualisys\2024_Orthelligent\Data\P006\Laufband1ms0001,c3d	D:\Qualisys\2024_Orthelligent\Data\P006\Laufband1ms0001,c3d	D:\Qualisys\2024_Orthelligent\Data\P006\Laufband1ms0001,c3d	D:\Qualisys\2024_Orthelligent\Data\P006\Laufband1ms0001,c3d	D:\Qualisys\2024_Orthelligent\Data\P006\Laufband1ms0001,c3d	D:\Qualisys\2024_Orthelligent\Data\P006\Laufband1ms0001,c3d	D:\Qualisys\2024_Orthelligent\Data\P006\Laufband1ms0001,c3d
	Left Ankle Mean Angle	Left Ankle Mean Angle	Left Knee Mean Angle	Left Knee Mean Angle	Left Hip Mean Angle	Left Hip Mean Angle	Right Ankle Mean Angle	Right Ankle Mean Angle	Right Knee Mean Angle	Right Knee Mean Angle	Right Hip Mean Angle	Right Hip Mean Angle	Speed	Left_Strides_Per_Minute_Count	Left_Strides_Per_Minute_Mean	Left_Strides_Per_Minute_StdDev	Right_Strides_Per_Minute_Count	Right_Strides_Per_Minute_Mean	Right_Strides_Per_Minute_StdDev	Left_Stride_Length_Count	Left_Stride_Length_Mean	Left_Stride_Length_StdDev	Right_Stride_Length_Count	Right_Stride_Length_Mean	Right_Stride_Length_StdDev	Left_Cycle_Time_Count	Left_Cycle_Time_Mean	Left_Cycle_Time_StdDev	Right_Cycle_Time_Count	Right_Cycle_Time_Mean	Right_Cycle_Time_StdDev	Left_Stance_Time_Count	Left_Stance_Time_Mean	Left_Stance_Time_StdDev	Right_Stance_Time_Count	Right_Stance_Time_Mean	Right_Stance_Time_StdDev
	P2D	P2D	P2D	P2D	P2D	P2D	P2D	P2D	P2D	P2D	P2D	P2D	METRIC	METRIC	METRIC	METRIC	METRIC	METRIC	METRIC	METRIC	METRIC	METRIC	METRIC	METRIC	METRIC	METRIC	METRIC	METRIC	METRIC	METRIC	METRIC	METRIC	METRIC	METRIC	METRIC	METRIC	METRIC
	ORIGINAL	ORIGINAL	ORIGINAL	ORIGINAL	ORIGINAL	ORIGINAL	ORIGINAL	ORIGINAL	ORIGINAL	ORIGINAL	ORIGINAL	ORIGINAL	TEMPORAL_DISTANCE	TEMPORAL_DISTANCE	TEMPORAL_DISTANCE	TEMPORAL_DISTANCE	TEMPORAL_DISTANCE	TEMPORAL_DISTANCE	TEMPORAL_DISTANCE	TEMPORAL_DISTANCE	TEMPORAL_DISTANCE	TEMPORAL_DISTANCE	TEMPORAL_DISTANCE	TEMPORAL_DISTANCE	TEMPORAL_DISTANCE	TEMPORAL_DISTANCE	TEMPORAL_DISTANCE	TEMPORAL_DISTANCE	TEMPORAL_DISTANCE	TEMPORAL_DISTANCE	TEMPORAL_DISTANCE	TEMPORAL_DISTANCE	TEMPORAL_DISTANCE	TEMPORAL_DISTANCE	TEMPORAL_DISTANCE	TEMPORAL_DISTANCE	TEMPORAL_DISTANCE
ITEM	X	Y	X	Y	X	Y	X	Y	X	Y	X	Y	X	X	X	X	X	X	X	X	X	X	X	X	X	X	X	X	X	X	X	X	X	X	X	X	X
1	1	3.36903	1	-10.0354	1	32.4719	1	4.41234	1	-10.3008	1	33.6593	0.99921	25	48.5308	0.73445	25	48.4854	0.78929	25	1.23517	0.037	25	1.23726	0.03559	25	1.2366	0.01869	25	1.2378	0.02016	26	0.81288	0.01563	25	0.8276	0.01646
2	2	3.30702	2	-9.78193	2	32.2209	2	4.20992	2	-10.3026	2	33.56
3	3	3.17843	3	-9.97124	3	31.9696	3	3.8764	3	-10.6862	3	33.4179
4	4	2.89728	4	-10.5	4	31.6924	4	3.33629	4	-11.3057	4	33.209
5	5	2.39589	5	-11.2456	5	31.3683	5	2.56032	5	-12.03	5	32.9287
6	6	1.65833	6	-12.0953	6	30.9928	6	1.59972	6	-12.7808	6	32.595
7	7	0.75099	7	-12.9761	7	30.5815	7	0.6052	7	-13.5456	7	32.2325
8	8	-0.1781	8	-13.8697	8	30.1575	8	-0.21704	8	-14.3478	8	31.8428
9	9	-0.9609	9	-14.785	9	29.7243	9	-0.70376	9	-15.1804	9	31.3889
10	10	-1.49003	10	-15.6957	10	29.2459	10	-0.81573	10	-15.9746	10	30.816
11	11	-1.75538	11	-16.5159	11	28.6618	11	-0.6387	11	-16.6442	11	30.0927
12	12	-1.81048	12	-17.155	12	27.9309	12	-0.30232	12	-17.1416	12	29.2311
13	13	-1.70976	13	-17.5834	13	27.0649	13	0.09692	13	-17.4669	13	28.2777
14	14	-1.48083	14	-17.8385	14	26.1239	14	0.50792	14	-17.6438	14	27.2927
15	15	-1.13569	15	-17.9848	15	25.1849	15	0.90514	15	-17.6997	15	26.3316
16	16	-0.69057	16	-18.0751	16	24.3105	16	1.28099	16	-17.6596	16	25.4305
17	17	-0.17536	17	-18.13	17	23.5278	17	1.64862	17	-17.5432	17	24.5949
18	18	0.37106	18	-18.1348	18	22.8218	18	2.03521	18	-17.3646	18	23.8005
19	19	0.91314	19	-18.0535	19	22.143	19	2.4649	19	-17.1384	19	23.0091
20	20	1.42817	20	-17.8542	20	21.4286	20	2.94829	20	-16.8844	20	22.1867
21	21	1.9079	21	-17.5281	21	20.6265	21	3.48114	21	-16.6215	21	21.313
22	22	2.35397	22	-17.094	22	19.7107	22	4.0452	22	-16.3544	22	20.3794
23	23	2.77141	23	-16.5862	23	18.6831	23	4.61004	23	-16.065	23	19.3838
24	24	3.16319	24	-16.0371	24	17.563	24	5.14088	24	-15.7222	24	18.3288
25	25	3.52977	25	-15.4657	25	16.3772	25	5.61178	25	-15.3015	25	17.2256
26	26	3.87146	26	-14.8782	26	15.1555	26	6.01502	26	-14.7992	26	16.0952
27	27	4.18956	27	-14.2732	27	13.9263	27	6.36124	27	-14.2334	27	14.9647
28	28	4.48602	28	-13.648	28	12.7135	28	6.67197	28	-13.6347	28	13.8586
29	29	4.76332	29	-13.0036	29	11.5331	29	6.96955	29	-13.0345	29	12.7907
30	30	5.0266	30	-12.3468	30	10.3907	30	7.27001	30	-12.4544	30	11.7617
31	31	5.28548	31	-11.6876	31	9.28136	31	7.58068	31	-11.9013	31	10.7613
32	32	5.54917	32	-11.0333	32	8.19249	32	7.90034	32	-11.3677	32	9.7744
33	33	5.82246	33	-10.3869	33	7.10964	33	8.22199	33	-10.8394	33	8.78847
34	34	6.107	34	-9.74841	34	6.02179	34	8.53774	34	-10.3048	34	7.79831
35	35	6.40271	35	-9.11582	35	4.92355	35	8.84418	35	-9.76135	35	6.80676
36	36	6.70816	36	-8.48732	36	3.81541	36	9.14407	36	-9.21679	36	5.82224
37	37	7.02209	37	-7.86342	37	2.70207	37	9.4441	37	-8.68539	37	4.85452
38	38	7.34488	38	-7.24878	38	1.59089	38	9.75138	38	-8.18232	38	3.91016
39	39	7.67875	39	-6.65278	39	0.49059	39	10.0715	39	-7.71953	39	2.99078
40	40	8.02746	40	-6.08925	40	-0.58964	40	10.4075	40	-7.30441	40	2.09424
41	41	8.39532	41	-5.57456	41	-1.6412	41	10.7593	41	-6.94082	41	1.21632
42	42	8.78516	42	-5.12504	42	-2.65698	42	11.1236	42	-6.63164	42	0.35232
43	43	9.19709	43	-4.75652	43	-3.63139	43	11.4949	43	-6.3806	43	-0.50262
44	44	9.62812	44	-4.48483	44	-4.55975	44	11.8658	44	-6.19247	44	-1.35317
45	45	10.0719	45	-4.32519	45	-5.4379	45	12.2281	45	-6.07244	45	-2.20206
46	46	10.5191	46	-4.29097	46	-6.26272	46	12.5727	46	-6.02581	46	-3.04863
47	47	10.9585	47	-4.39328	47	-7.03214	47	12.8908	47	-6.05802	47	-3.88886
48	48	11.3776	48	-4.63952	48	-7.74583	48	13.1742	48	-6.17455	48	-4.71626
49	49	11.763	49	-5.03215	49	-8.40532	49	13.4158	49	-6.38104	49	-5.5229
50	50	12.0989	50	-5.56859	50	-9.01291	50	13.6093	50	-6.68375	50	-6.30073
51	51	12.3658	51	-6.24216	51	-9.56963	51	13.7482	51	-7.08964	51	-7.04272
52	52	12.5392	52	-7.0451	52	-10.0718	52	13.8238	52	-7.60539	52	-7.7429
53	53	12.5894	53	-7.97348	53	-10.508	53	13.8245	53	-8.23658	53	-8.3956
54	54	12.4831	54	-9.03249	54	-10.8582	54	13.7349	54	-8.98835	54	-8.99414
55	55	12.1874	55	-10.2399	55	-11.0977	55	13.5335	55	-9.86783	55	-9.5275
56	56	11.6718	56	-11.6259	56	-11.2049	56	13.1912	56	-10.8873	56	-9.97654
57	57	10.9076	57	-13.2271	57	-11.1699	57	12.6702	57	-12.0662	57	-10.3142
58	58	9.86262	58	-15.0759	58	-10.9962	58	11.9242	58	-13.4311	58	-10.5108
59	59	8.49974	59	-17.1923	59	-10.6906	59	10.8992	59	-15.0135	59	-10.5421
60	60	6.77967	60	-19.5826	60	-10.2476	60	9.53267	60	-16.8428	60	-10.3973
61	61	4.66974	61	-22.2394	61	-9.64372	61	7.75728	61	-18.939	61	-10.0774
62	62	2.16611	62	-25.1453	62	-8.8419	62	5.51966	62	-21.3133	62	-9.58311
63	63	-0.67055	63	-28.281	63	-7.79973	63	2.8159	63	-23.9751	63	-8.90048
64	64	-3.68737	64	-31.6298	64	-6.48157	64	-0.26036	64	-26.9385	64	-7.99465
65	65	-6.64413	65	-35.1713	65	-4.87263	65	-3.48022	65	-30.2221	65	-6.81646
66	66	-9.25162	66	-38.8673	66	-2.98994	66	-6.49656	66	-33.8299	66	-5.32058
67	67	-11.2165	67	-42.6502	67	-0.88498	67	-8.92475	67	-37.7229	67	-3.48808
68	68	-12.2875	68	-46.4198	68	1.36366	68	-10.4346	68	-41.8049	68	-1.34182
69	69	-12.3207	69	-50.05	69	3.6659	69	-10.8207	69	-45.9322	69	1.0528
70	70	-11.3517	70	-53.4044	70	5.93932	70	-10.0653	70	-49.9356	70	3.59951
71	71	-9.61288	71	-56.3609	71	8.12476	71	-8.38745	71	-53.6432	71	6.1909
72	72	-7.45288	72	-58.8352	72	10.1939	72	-6.19895	72	-56.909	72	8.73075
73	73	-5.19924	73	-60.7924	73	12.1473	73	-3.93646	73	-59.6395	73	11.1517
74	74	-3.06134	74	-62.2405	74	14.0042	74	-1.8905	74	-61.8009	74	13.4203
75	75	-1.12501	75	-63.2109	75	15.7898	75	-0.15532	75	-63.4019	75	15.5306
76	76	0.59413	76	-63.739	76	17.5249	76	1.31769	76	-64.4702	76	17.4937
77	77	2.10169	77	-63.8539	77	19.2202	77	2.63077	77	-65.0378	77	19.3291
78	78	3.40466	78	-63.5776	78	20.8744	78	3.86489	78	-65.1336	78	21.0582
79	79	4.51185	79	-62.9281	79	22.4751	79	5.05048	79	-64.7826	79	22.6982
80	80	5.43745	80	-61.9217	80	24.0034	80	6.17287	80	-64.005	80	24.257
81	81	6.1975	81	-60.5757	81	25.4394	81	7.18966	81	-62.8187	81	25.7312
82	82	6.80497	82	-58.9087	82	26.7681	82	8.05023	82	-61.2402	82	27.1071
83	83	7.27224	83	-56.9424	83	27.9807	83	8.71383	83	-59.2875	83	28.3657
84	84	7.6134	84	-54.7025	84	29.0758	84	9.16076	84	-56.9823	84	29.4888
85	85	7.84242	85	-52.2196	85	30.0568	85	9.39375	85	-54.3531	85	30.4636
86	86	7.97155	86	-49.5275	86	30.9287	86	9.43329	86	-51.4364	86	31.2862
87	87	8.00752	87	-46.6606	87	31.6956	87	9.30682	87	-48.2775	87	31.9616
88	88	7.94834	88	-43.6528	88	32.3603	88	9.04181	88	-44.9295	88	32.5032
89	89	7.78736	89	-40.5391	89	32.9233	89	8.66894	89	-41.4508	89	32.9302
90	90	7.52109	90	-37.3543	90	33.3836	90	8.22356	90	-37.9016	90	33.2642
91	91	7.15823	91	-34.1326	91	33.7389	91	7.73867	91	-34.3404	91	33.5262
92	92	6.71804	92	-30.9076	92	33.9858	92	7.24195	92	-30.8206	92	33.7328
93	93	6.22169	93	-27.7147	93	34.1216	93	6.75692	93	-27.3896	93	33.8929
94	94	5.69273	94	-24.5941	94	34.1457	94	6.30167	94	-24.0938	94	34.0075
95	95	5.16058	95	-21.5939	95	34.0625	95	5.88771	95	-20.9856	95	34.0733
96	96	4.65941	96	-18.7742	96	33.8835	96	5.51996	96	-18.1301	96	34.0881
97	97	4.22183	97	-16.2096	97	33.6294	97	5.20052	97	-15.6052	97	34.0564
98	98	3.87272	98	-13.9853	98	33.3287	98	4.93255	98	-13.4961	98	33.9908
99	99	3.62576	99	-12.1862	99	33.0121	99	4.7183	99	-11.8826	99	33.9079
100	100	3.47836	100	-10.8799	100	32.7055	100	4.54892	100	-10.82	100	33.8219
101	101	3.40333	101	-10.098	101	32.4226	101	4.39088	101	-10.314	101	33.7347
