# Supplementary material for: Gait assessment using a 2D video-based motion analysis app in healthy subjects and subjects with lower limb amputation – A pilot study
Source: PLoS One. 2025 May 30;20(5):e0324499. doi: 10.1371/journal.pone.0324499 (PMC12124523; doi:10.1371/journal.pone.0324499)
Supplement: S1 Table — Raw data of all trials (M##) of the healthy subjects (0##) from the gait analysis recorded with the Orthelligent App (OV) and with the Qualisys system (Qual). (ZIP) [file pone.0324499.s001.zip › Subjects_healty_all_trials/006_Qual_M14.xlsx]

## Sheet: Tabelle1
	D:\Qualisys\2024_Orthelligent\Data\P006\Laufband1,4ms0001,c3d	D:\Qualisys\2024_Orthelligent\Data\P006\Laufband1,4ms0001,c3d	D:\Qualisys\2024_Orthelligent\Data\P006\Laufband1,4ms0001,c3d	D:\Qualisys\2024_Orthelligent\Data\P006\Laufband1,4ms0001,c3d	D:\Qualisys\2024_Orthelligent\Data\P006\Laufband1,4ms0001,c3d	D:\Qualisys\2024_Orthelligent\Data\P006\Laufband1,4ms0001,c3d	D:\Qualisys\2024_Orthelligent\Data\P006\Laufband1,4ms0001,c3d	D:\Qualisys\2024_Orthelligent\Data\P006\Laufband1,4ms0001,c3d	D:\Qualisys\2024_Orthelligent\Data\P006\Laufband1,4ms0001,c3d	D:\Qualisys\2024_Orthelligent\Data\P006\Laufband1,4ms0001,c3d	D:\Qualisys\2024_Orthelligent\Data\P006\Laufband1,4ms0001,c3d	D:\Qualisys\2024_Orthelligent\Data\P006\Laufband1,4ms0001,c3d	D:\Qualisys\2024_Orthelligent\Data\P006\Laufband1,4ms0001,c3d	D:\Qualisys\2024_Orthelligent\Data\P006\Laufband1,4ms0001,c3d	D:\Qualisys\2024_Orthelligent\Data\P006\Laufband1,4ms0001,c3d	D:\Qualisys\2024_Orthelligent\Data\P006\Laufband1,4ms0001,c3d	D:\Qualisys\2024_Orthelligent\Data\P006\Laufband1,4ms0001,c3d	D:\Qualisys\2024_Orthelligent\Data\P006\Laufband1,4ms0001,c3d	D:\Qualisys\2024_Orthelligent\Data\P006\Laufband1,4ms0001,c3d	D:\Qualisys\2024_Orthelligent\Data\P006\Laufband1,4ms0001,c3d	D:\Qualisys\2024_Orthelligent\Data\P006\Laufband1,4ms0001,c3d	D:\Qualisys\2024_Orthelligent\Data\P006\Laufband1,4ms0001,c3d	D:\Qualisys\2024_Orthelligent\Data\P006\Laufband1,4ms0001,c3d	D:\Qualisys\2024_Orthelligent\Data\P006\Laufband1,4ms0001,c3d	D:\Qualisys\2024_Orthelligent\Data\P006\Laufband1,4ms0001,c3d	D:\Qualisys\2024_Orthelligent\Data\P006\Laufband1,4ms0001,c3d	D:\Qualisys\2024_Orthelligent\Data\P006\Laufband1,4ms0001,c3d	D:\Qualisys\2024_Orthelligent\Data\P006\Laufband1,4ms0001,c3d	D:\Qualisys\2024_Orthelligent\Data\P006\Laufband1,4ms0001,c3d	D:\Qualisys\2024_Orthelligent\Data\P006\Laufband1,4ms0001,c3d	D:\Qualisys\2024_Orthelligent\Data\P006\Laufband1,4ms0001,c3d	D:\Qualisys\2024_Orthelligent\Data\P006\Laufband1,4ms0001,c3d	D:\Qualisys\2024_Orthelligent\Data\P006\Laufband1,4ms0001,c3d	D:\Qualisys\2024_Orthelligent\Data\P006\Laufband1,4ms0001,c3d	D:\Qualisys\2024_Orthelligent\Data\P006\Laufband1,4ms0001,c3d	D:\Qualisys\2024_Orthelligent\Data\P006\Laufband1,4ms0001,c3d	D:\Qualisys\2024_Orthelligent\Data\P006\Laufband1,4ms0001,c3d
	Left Ankle Mean Angle	Left Ankle Mean Angle	Left Knee Mean Angle	Left Knee Mean Angle	Left Hip Mean Angle	Left Hip Mean Angle	Right Ankle Mean Angle	Right Ankle Mean Angle	Right Knee Mean Angle	Right Knee Mean Angle	Right Hip Mean Angle	Right Hip Mean Angle	Speed	Left_Strides_Per_Minute_Count	Left_Strides_Per_Minute_Mean	Left_Strides_Per_Minute_StdDev	Right_Strides_Per_Minute_Count	Right_Strides_Per_Minute_Mean	Right_Strides_Per_Minute_StdDev	Left_Stride_Length_Count	Left_Stride_Length_Mean	Left_Stride_Length_StdDev	Right_Stride_Length_Count	Right_Stride_Length_Mean	Right_Stride_Length_StdDev	Left_Cycle_Time_Count	Left_Cycle_Time_Mean	Left_Cycle_Time_StdDev	Right_Cycle_Time_Count	Right_Cycle_Time_Mean	Right_Cycle_Time_StdDev	Left_Stance_Time_Count	Left_Stance_Time_Mean	Left_Stance_Time_StdDev	Right_Stance_Time_Count	Right_Stance_Time_Mean	Right_Stance_Time_StdDev
	P2D	P2D	P2D	P2D	P2D	P2D	P2D	P2D	P2D	P2D	P2D	P2D	METRIC	METRIC	METRIC	METRIC	METRIC	METRIC	METRIC	METRIC	METRIC	METRIC	METRIC	METRIC	METRIC	METRIC	METRIC	METRIC	METRIC	METRIC	METRIC	METRIC	METRIC	METRIC	METRIC	METRIC	METRIC
	ORIGINAL	ORIGINAL	ORIGINAL	ORIGINAL	ORIGINAL	ORIGINAL	ORIGINAL	ORIGINAL	ORIGINAL	ORIGINAL	ORIGINAL	ORIGINAL	TEMPORAL_DISTANCE	TEMPORAL_DISTANCE	TEMPORAL_DISTANCE	TEMPORAL_DISTANCE	TEMPORAL_DISTANCE	TEMPORAL_DISTANCE	TEMPORAL_DISTANCE	TEMPORAL_DISTANCE	TEMPORAL_DISTANCE	TEMPORAL_DISTANCE	TEMPORAL_DISTANCE	TEMPORAL_DISTANCE	TEMPORAL_DISTANCE	TEMPORAL_DISTANCE	TEMPORAL_DISTANCE	TEMPORAL_DISTANCE	TEMPORAL_DISTANCE	TEMPORAL_DISTANCE	TEMPORAL_DISTANCE	TEMPORAL_DISTANCE	TEMPORAL_DISTANCE	TEMPORAL_DISTANCE	TEMPORAL_DISTANCE	TEMPORAL_DISTANCE	TEMPORAL_DISTANCE
ITEM	X	Y	X	Y	X	Y	X	Y	X	Y	X	Y	X	X	X	X	X	X	X	X	X	X	X	X	X	X	X	X	X	X	X	X	X	X	X	X	X
1	1	4.96815	1	-8.32865	1	33.4881	1	5.46821	1	-8.86248	1	35.1561	1.40331	29	57.7577	0.69011	29	57.7463	0.60778	29	1.45824	0.03489	29	1.45798	0.03337	29	1.03897	0.01235	29	1.03914	0.01086	30	0.67183	0.0096	29	0.6719	0.01081
2	2	4.78273	2	-8.29161	2	33.361	2	5.06746	2	-8.9715	2	35.0992
3	3	4.45596	3	-8.76897	3	33.2585	3	4.50019	3	-9.56494	3	35.0504
4	4	3.92481	4	-9.67718	4	33.1676	4	3.73481	4	-10.533	4	35.0005
5	5	3.15481	5	-10.91	5	33.077	5	2.79159	5	-11.7478	5	34.935
6	6	2.17649	6	-12.3626	6	32.983	6	1.76737	6	-13.1047	6	34.8431
7	7	1.10548	7	-13.9528	7	32.8895	7	0.82258	7	-14.54	7	34.7141
8	8	0.11401	8	-15.6258	8	32.7978	8	0.12254	8	-16.0093	8	34.5247
9	9	-0.6405	9	-17.3306	9	32.6878	9	-0.22833	9	-17.4484	9	34.2321
10	10	-1.07456	10	-18.9798	10	32.5073	10	-0.22006	10	-18.7656	10	33.7884
11	11	-1.19304	11	-20.4482	11	32.1864	11	0.07642	11	-19.8743	11	33.1645
12	12	-1.05877	12	-21.6252	12	31.6749	12	0.55647	12	-20.7289	12	32.3645
13	13	-0.74689	13	-22.4686	13	30.9696	13	1.12575	13	-21.3284	13	31.421
14	14	-0.32006	14	-23.0105	14	30.1112	14	1.71555	14	-21.6961	14	30.3822
15	15	0.17415	15	-23.3196	15	29.1606	15	2.27935	15	-21.8602	15	29.2978
16	16	0.70041	16	-23.4573	16	28.173	16	2.79128	16	-21.8469	16	28.2083
17	17	1.23516	17	-23.4568	17	27.1831	17	3.25012	17	-21.6796	17	27.1366
18	18	1.76502	18	-23.3252	18	26.2028	18	3.67641	18	-21.3783	18	26.0837
19	19	2.28271	19	-23.0548	19	25.2237	19	4.09742	19	-20.9624	19	25.0345
20	20	2.78329	20	-22.6349	20	24.2257	20	4.53249	20	-20.4567	20	23.9701
21	21	3.26209	21	-22.0652	21	23.187	21	4.98924	21	-19.892	21	22.8783
22	22	3.71474	22	-21.3627	22	22.0948	22	5.4659	22	-19.2976	22	21.7557
23	23	4.13741	23	-20.5588	23	20.9464	23	5.95196	23	-18.6901	23	20.6023
24	24	4.52686	24	-19.6873	24	19.746	24	6.42894	24	-18.0669	24	19.4159
25	25	4.88085	25	-18.7741	25	18.4974	25	6.87462	25	-17.4108	25	18.1908
26	26	5.1991	26	-17.8351	26	17.2031	26	7.27054	26	-16.7017	26	16.921
27	27	5.48368	27	-16.8789	27	15.8659	27	7.60902	27	-15.929	27	15.6063
28	28	5.73908	28	-15.9124	28	14.4926	28	7.89527	28	-15.0978	28	14.2559
29	29	5.97166	29	-14.9417	29	13.0937	29	8.14398	29	-14.2259	29	12.8871
30	30	6.18878	30	-13.9711	30	11.6806	30	8.37294	30	-13.3376	30	11.5204
31	31	6.39827	31	-13.0027	31	10.2635	31	8.59736	31	-12.4564	31	10.1744
32	32	6.6064	32	-12.0369	32	8.84914	32	8.82623	32	-11.6009	32	8.86111
33	33	6.81631	33	-11.0761	33	7.44186	33	9.06123	33	-10.7823	33	7.58449
34	34	7.02916	34	-10.1262	34	6.04398	34	9.29779	34	-10.004	34	6.3408
35	35	7.24574	35	-9.19701	35	4.65683	35	9.52783	35	-9.26335	35	5.12141
36	36	7.46703	36	-8.29933	36	3.28061	36	9.74257	36	-8.55386	36	3.91519
37	37	7.69399	37	-7.44202	37	1.91414	37	9.9348	37	-7.8688	37	2.71049
38	38	7.9269	38	-6.63061	38	0.55515	38	10.1005	38	-7.20515	38	1.49741
39	39	8.16508	39	-5.86881	39	-0.79808	39	10.2395	39	-6.56709	39	0.26988
40	40	8.40778	40	-5.16187	40	-2.14443	40	10.3552	40	-5.96729	40	-0.97279
41	41	8.65502	41	-4.51984	41	-3.478	41	10.453	41	-5.42554	41	-2.22539
42	42	8.90748	42	-3.95934	42	-4.78721	42	10.5376	42	-4.96534	42	-3.4772
43	43	9.16549	43	-3.50324	43	-6.05518	43	10.6109	43	-4.61011	43	-4.71279
44	44	9.42728	44	-3.1779	44	-7.26164	44	10.6708	44	-4.38056	44	-5.91388
45	45	9.68723	45	-3.00883	45	-8.38641	45	10.7119	45	-4.2933	45	-7.06154
46	46	9.93509	46	-3.01618	46	-9.41356	46	10.7267	46	-4.35998	46	-8.13877
47	47	10.1562	47	-3.21137	47	-10.3348	47	10.7063	47	-4.58687	47	-9.13292
48	48	10.3323	48	-3.5963	48	-11.1506	48	10.6406	48	-4.97505	48	-10.0374
49	49	10.4427	49	-4.16525	49	-11.8686	49	10.5177	49	-5.52098	49	-10.8526
50	50	10.4646	50	-4.9092	50	-12.4996	50	10.3228	50	-6.21824	50	-11.584
51	51	10.373	51	-5.82084	51	-13.0511	51	10.0373	51	-7.06107	51	-12.238
52	52	10.1396	52	-6.89892	52	-13.5219	52	9.63765	52	-8.04753	52	-12.8162
53	53	9.73033	53	-8.15086	53	-13.8982	53	9.09331	53	-9.18098	53	-13.3121
54	54	9.10514	54	-9.59291	54	-14.154	54	8.36555	54	-10.4702	54	-13.7094
55	55	8.21814	55	-11.2479	55	-14.2559	55	7.40542	55	-11.9285	55	-13.9822
56	56	7.02104	56	-13.1412	56	-14.1717	56	6.15399	56	-13.5735	56	-14.0991
57	57	5.46917	57	-15.296	57	-13.8815	57	4.54754	57	-15.4254	57	-14.0297
58	58	3.53027	58	-17.7263	58	-13.384	58	2.53075	58	-17.5059	58	-13.7529
59	59	1.19848	59	-20.4317	59	-12.6959	59	0.079	59	-19.8344	59	-13.2627
60	60	-1.48417	60	-23.3964	60	-11.8412	60	-2.76925	60	-22.4248	60	-12.5656
61	61	-4.40389	61	-26.5928	61	-10.8387	61	-5.8791	61	-25.2844	61	-11.672
62	62	-7.36665	62	-29.9875	62	-9.69364	62	-9.00892	62	-28.4146	62	-10.5858
63	63	-10.1201	63	-33.5457	63	-8.39412	63	-11.842	63	-31.8083	63	-9.30007
64	64	-12.3964	64	-37.2342	64	-6.9138	64	-14.0491	64	-35.4417	64	-7.79905
65	65	-13.9577	65	-41.0188	65	-5.22086	65	-15.3566	65	-39.2647	65	-6.06727
66	66	-14.6456	66	-44.8534	66	-3.29314	66	-15.6064	66	-43.1943	66	-4.09992
67	67	-14.4329	67	-48.6662	67	-1.13323	67	-14.8028	67	-47.1158	67	-1.91126
68	68	-13.4484	68	-52.3528	68	1.22364	68	-13.1293	68	-50.8944	68	0.4622
69	69	-11.9321	69	-55.7902	69	3.71321	69	-10.9057	69	-54.3964	69	2.96589
70	70	-10.1385	70	-58.865	70	6.25661	70	-8.48524	70	-57.515	70	5.53741
71	71	-8.25944	71	-61.4989	71	8.77937	71	-6.14282	71	-60.1868	71	8.11814
72	72	-6.40816	72	-63.6551	72	11.226	72	-4.02569	72	-62.3889	72	10.6604
73	73	-4.64443	73	-65.33	73	13.5644	73	-2.17208	73	-64.1223	73	13.128
74	74	-3.00348	74	-66.5385	74	15.7811	74	-0.55681	74	-65.3971	74	15.4929
75	75	-1.50768	75	-67.3031	75	17.8728	75	0.86896	75	-66.2264	75	17.7333
76	76	-0.16572	76	-67.6482	76	19.8415	76	2.15203	76	-66.6252	76	19.8342
77	77	1.02721	77	-67.5985	77	21.6916	77	3.32646	77	-66.6122	77	21.789
78	78	2.08406	78	-67.1778	78	23.4296	78	4.41334	78	-66.2099	78	23.5991
79	79	3.01971	79	-66.4072	79	25.0637	79	5.4222	79	-65.442	79	25.2721
80	80	3.84687	80	-65.3023	80	26.6011	80	6.35107	80	-64.331	80	26.8178
81	81	4.57457	81	-63.8731	81	28.0456	81	7.18845	81	-62.8947	81	28.2448
82	82	5.20835	82	-62.1251	82	29.3949	82	7.91964	82	-61.1455	82	29.5568
83	83	5.75078	83	-60.0621	83	30.6403	83	8.53098	83	-59.0909	83	30.7514
84	84	6.20025	84	-57.689	84	31.7678	84	9.00992	84	-56.7358	84	31.8213
85	85	6.55243	85	-55.0143	85	32.7617	85	9.34472	85	-54.0858	85	32.7565
86	86	6.80377	86	-52.0522	86	33.6077	86	9.52453	86	-51.1518	86	33.548
87	87	6.95255	87	-48.8249	87	34.2952	87	9.54322	87	-47.9532	87	34.1908
88	88	6.99866	88	-45.3654	88	34.8193	88	9.40726	88	-44.5223	88	34.6855
89	89	6.94512	89	-41.7198	89	35.1817	89	9.13879	89	-40.9068	89	35.0401
90	90	6.80363	90	-37.9466	90	35.3912	90	8.77035	90	-37.1688	90	35.27
91	91	6.59654	91	-34.1146	91	35.4628	91	8.34194	91	-33.3825	91	35.3976
92	92	6.35277	92	-30.2979	92	35.4171	92	7.89719	92	-29.6282	92	35.4495
93	93	6.10203	93	-26.5719	93	35.2789	93	7.47533	93	-25.9866	93	35.4543
94	94	5.86851	94	-23.0106	94	35.0745	94	7.10497	94	-22.5337	94	35.4372
95	95	5.66734	95	-19.6854	95	34.8291	95	6.79982	95	-19.3392	95	35.4151
96	96	5.50436	96	-16.6657	96	34.5645	96	6.5574	96	-16.4683	96	35.394
97	97	5.37814	97	-14.02	97	34.2988	97	6.36152	97	-13.9832	97	35.3708
98	98	5.2825	98	-11.8137	98	34.047	98	6.18767	98	-11.9421	98	35.3374
99	99	5.20627	99	-10.1055	99	33.8206	99	6.00849	99	-10.3964	99	35.2882
100	100	5.12997	100	-8.94079	100	33.6272	100	5.79396	100	-9.3858	100	35.2246
101	101	5.02113	101	-8.34292	101	33.4694	101	5.50734	101	-8.93163	101	35.156
