# Supplementary material for: Gait assessment using a 2D video-based motion analysis app in healthy subjects and subjects with lower limb amputation – A pilot study
Source: PLoS One. 2025 May 30;20(5):e0324499. doi: 10.1371/journal.pone.0324499 (PMC12124523; doi:10.1371/journal.pone.0324499)
Supplement: S1 Table — Raw data of all trials (M##) of the healthy subjects (0##) from the gait analysis recorded with the Orthelligent App (OV) and with the Qualisys system (Qual). (ZIP) [file pone.0324499.s001.zip › Subjects_healty_all_trials/006_Qual_M18.xlsx]

## Sheet: Tabelle1
	D:\Qualisys\2024_Orthelligent\Data\P006\Laufband1,8ms0001,c3d	D:\Qualisys\2024_Orthelligent\Data\P006\Laufband1,8ms0001,c3d	D:\Qualisys\2024_Orthelligent\Data\P006\Laufband1,8ms0001,c3d	D:\Qualisys\2024_Orthelligent\Data\P006\Laufband1,8ms0001,c3d	D:\Qualisys\2024_Orthelligent\Data\P006\Laufband1,8ms0001,c3d	D:\Qualisys\2024_Orthelligent\Data\P006\Laufband1,8ms0001,c3d	D:\Qualisys\2024_Orthelligent\Data\P006\Laufband1,8ms0001,c3d	D:\Qualisys\2024_Orthelligent\Data\P006\Laufband1,8ms0001,c3d	D:\Qualisys\2024_Orthelligent\Data\P006\Laufband1,8ms0001,c3d	D:\Qualisys\2024_Orthelligent\Data\P006\Laufband1,8ms0001,c3d	D:\Qualisys\2024_Orthelligent\Data\P006\Laufband1,8ms0001,c3d	D:\Qualisys\2024_Orthelligent\Data\P006\Laufband1,8ms0001,c3d	D:\Qualisys\2024_Orthelligent\Data\P006\Laufband1,8ms0001,c3d	D:\Qualisys\2024_Orthelligent\Data\P006\Laufband1,8ms0001,c3d	D:\Qualisys\2024_Orthelligent\Data\P006\Laufband1,8ms0001,c3d	D:\Qualisys\2024_Orthelligent\Data\P006\Laufband1,8ms0001,c3d	D:\Qualisys\2024_Orthelligent\Data\P006\Laufband1,8ms0001,c3d	D:\Qualisys\2024_Orthelligent\Data\P006\Laufband1,8ms0001,c3d	D:\Qualisys\2024_Orthelligent\Data\P006\Laufband1,8ms0001,c3d	D:\Qualisys\2024_Orthelligent\Data\P006\Laufband1,8ms0001,c3d	D:\Qualisys\2024_Orthelligent\Data\P006\Laufband1,8ms0001,c3d	D:\Qualisys\2024_Orthelligent\Data\P006\Laufband1,8ms0001,c3d	D:\Qualisys\2024_Orthelligent\Data\P006\Laufband1,8ms0001,c3d	D:\Qualisys\2024_Orthelligent\Data\P006\Laufband1,8ms0001,c3d	D:\Qualisys\2024_Orthelligent\Data\P006\Laufband1,8ms0001,c3d	D:\Qualisys\2024_Orthelligent\Data\P006\Laufband1,8ms0001,c3d	D:\Qualisys\2024_Orthelligent\Data\P006\Laufband1,8ms0001,c3d	D:\Qualisys\2024_Orthelligent\Data\P006\Laufband1,8ms0001,c3d	D:\Qualisys\2024_Orthelligent\Data\P006\Laufband1,8ms0001,c3d	D:\Qualisys\2024_Orthelligent\Data\P006\Laufband1,8ms0001,c3d	D:\Qualisys\2024_Orthelligent\Data\P006\Laufband1,8ms0001,c3d	D:\Qualisys\2024_Orthelligent\Data\P006\Laufband1,8ms0001,c3d	D:\Qualisys\2024_Orthelligent\Data\P006\Laufband1,8ms0001,c3d	D:\Qualisys\2024_Orthelligent\Data\P006\Laufband1,8ms0001,c3d	D:\Qualisys\2024_Orthelligent\Data\P006\Laufband1,8ms0001,c3d	D:\Qualisys\2024_Orthelligent\Data\P006\Laufband1,8ms0001,c3d	D:\Qualisys\2024_Orthelligent\Data\P006\Laufband1,8ms0001,c3d
	Left Ankle Mean Angle	Left Ankle Mean Angle	Left Knee Mean Angle	Left Knee Mean Angle	Left Hip Mean Angle	Left Hip Mean Angle	Right Ankle Mean Angle	Right Ankle Mean Angle	Right Knee Mean Angle	Right Knee Mean Angle	Right Hip Mean Angle	Right Hip Mean Angle	Speed	Left_Strides_Per_Minute_Count	Left_Strides_Per_Minute_Mean	Left_Strides_Per_Minute_StdDev	Right_Strides_Per_Minute_Count	Right_Strides_Per_Minute_Mean	Right_Strides_Per_Minute_StdDev	Left_Stride_Length_Count	Left_Stride_Length_Mean	Left_Stride_Length_StdDev	Right_Stride_Length_Count	Right_Stride_Length_Mean	Right_Stride_Length_StdDev	Left_Cycle_Time_Count	Left_Cycle_Time_Mean	Left_Cycle_Time_StdDev	Right_Cycle_Time_Count	Right_Cycle_Time_Mean	Right_Cycle_Time_StdDev	Left_Stance_Time_Count	Left_Stance_Time_Mean	Left_Stance_Time_StdDev	Right_Stance_Time_Count	Right_Stance_Time_Mean	Right_Stance_Time_StdDev
	P2D	P2D	P2D	P2D	P2D	P2D	P2D	P2D	P2D	P2D	P2D	P2D	METRIC	METRIC	METRIC	METRIC	METRIC	METRIC	METRIC	METRIC	METRIC	METRIC	METRIC	METRIC	METRIC	METRIC	METRIC	METRIC	METRIC	METRIC	METRIC	METRIC	METRIC	METRIC	METRIC	METRIC	METRIC
	ORIGINAL	ORIGINAL	ORIGINAL	ORIGINAL	ORIGINAL	ORIGINAL	ORIGINAL	ORIGINAL	ORIGINAL	ORIGINAL	ORIGINAL	ORIGINAL	TEMPORAL_DISTANCE	TEMPORAL_DISTANCE	TEMPORAL_DISTANCE	TEMPORAL_DISTANCE	TEMPORAL_DISTANCE	TEMPORAL_DISTANCE	TEMPORAL_DISTANCE	TEMPORAL_DISTANCE	TEMPORAL_DISTANCE	TEMPORAL_DISTANCE	TEMPORAL_DISTANCE	TEMPORAL_DISTANCE	TEMPORAL_DISTANCE	TEMPORAL_DISTANCE	TEMPORAL_DISTANCE	TEMPORAL_DISTANCE	TEMPORAL_DISTANCE	TEMPORAL_DISTANCE	TEMPORAL_DISTANCE	TEMPORAL_DISTANCE	TEMPORAL_DISTANCE	TEMPORAL_DISTANCE	TEMPORAL_DISTANCE	TEMPORAL_DISTANCE	TEMPORAL_DISTANCE
ITEM	X	Y	X	Y	X	Y	X	Y	X	Y	X	Y	X	X	X	X	X	X	X	X	X	X	X	X	X	X	X	X	X	X	X	X	X	X	X	X	X
1	1	4.34811	1	-6.86639	1	36.1268	1	5.42199	1	-8.09975	1	37.2131	1.79821	36	66.5676	0.97775	36	66.5591	1.03536	36	1.62139	0.03682	36	1.62114	0.04389	36	0.90153	0.01319	36	0.90167	0.01404	36	0.57653	0.00992	37	0.57554	0.0111
2	2	3.99258	2	-7.24295	2	36.2784	2	4.85565	2	-8.26647	2	37.2488
3	3	3.44704	3	-8.12763	3	36.4642	3	4.08832	3	-8.97836	3	37.3498
4	4	2.67821	4	-9.44964	4	36.6727	4	3.12014	4	-10.1716	4	37.5112
5	5	1.6926	5	-11.1235	5	36.893	5	2.00846	5	-11.7508	5	37.7139
6	6	0.56327	6	-13.061	6	37.118	6	0.88091	6	-13.6099	6	37.9303
7	7	-0.56329	7	-15.1859	7	37.3444	7	-0.08919	7	-15.6533	7	38.1285
8	8	-1.50078	8	-17.436	8	37.5661	8	-0.7388	8	-17.7901	8	38.2681
9	9	-2.08594	9	-19.7446	9	37.7609	9	-0.96617	9	-19.9132	9	38.2958
10	10	-2.23424	10	-22.0128	10	37.8805	10	-0.75537	10	-21.8945	10	38.1537
11	11	-1.96018	11	-24.104	11	37.8553	11	-0.17129	11	-23.6099	11	37.7961
12	12	-1.35633	12	-25.8781	12	37.6167	12	0.6728	12	-24.9741	12	37.2043
13	13	-0.54884	13	-27.2379	13	37.1231	13	1.65781	13	-25.9566	13	36.3889
14	14	0.34426	14	-28.1554	14	36.3728	14	2.68702	14	-26.5729	14	35.3816
15	15	1.23541	15	-28.6638	15	35.3997	15	3.68979	15	-26.863	15	34.2244
16	16	2.07177	16	-28.8296	16	34.2574	16	4.6137	16	-26.8715	16	32.9604
17	17	2.83048	17	-28.7234	17	33.0015	17	5.42294	17	-26.639	17	31.6281
18	18	3.51098	18	-28.4038	18	31.678	18	6.10491	18	-26.1994	18	30.256
19	19	4.12609	19	-27.9119	19	30.3183	19	6.67334	19	-25.5805	19	28.8598
20	20	4.69124	20	-27.2717	20	28.938	20	7.15831	20	-24.8057	20	27.4424
21	21	5.21566	21	-26.4937	21	27.5389	21	7.58892	21	-23.8966	21	25.9998
22	22	5.69978	22	-25.5832	22	26.1159	22	7.98244	22	-22.8768	22	24.5282
23	23	6.13809	23	-24.5488	23	24.6633	23	8.34484	23	-21.7726	23	23.0287
24	24	6.524	24	-23.4068	24	23.1797	24	8.67538	24	-20.6094	24	21.5077
25	25	6.85337	25	-22.1805	25	21.6684	25	8.96933	25	-19.4069	25	19.9738
26	26	7.12506	26	-20.8934	26	20.1346	26	9.21847	26	-18.1754	26	18.4341
27	27	7.33971	27	-19.5642	27	18.5821	27	9.4128	27	-16.916	27	16.8924
28	28	7.49811	28	-18.2042	28	17.0114	28	9.54265	28	-15.6242	28	15.3479
29	29	7.60049	29	-16.8184	29	15.4194	29	9.60131	29	-14.2963	29	13.7973
30	30	7.64717	30	-15.4093	30	13.8011	30	9.58697	30	-12.934	30	12.2367
31	31	7.63935	31	-13.9796	31	12.1512	31	9.50394	31	-11.5483	31	10.6645
32	32	7.5793	32	-12.5352	32	10.4671	32	9.36173	32	-10.1579	32	9.08137
33	33	7.47018	33	-11.0862	33	8.74936	33	9.17277	33	-8.78617	33	7.48972
34	34	7.31639	34	-9.64726	34	7.00287	34	8.9499	34	-7.45841	34	5.89299
35	35	7.1241	35	-8.23765	35	5.23606	35	8.70481	35	-6.19929	35	4.29549
36	36	6.90249	36	-6.88	36	3.4604	36	8.44775	36	-5.03143	36	2.70259
37	37	6.66441	37	-5.59973	37	1.68971	37	8.18764	37	-3.9744	37	1.1209
38	38	6.4256	38	-4.42368	38	-0.0605	38	7.932	38	-3.04423	38	-0.44172
39	39	6.20276	39	-3.37811	39	-1.774	39	7.6865	39	-2.25316	39	-1.97654
40	40	6.01114	40	-2.48657	40	-3.43493	40	7.45457	40	-1.60954	40	-3.47459
41	41	5.8624	41	-1.7682	41	-5.02891	41	7.23688	41	-1.11781	41	-4.92732
42	42	5.76221	42	-1.23666	42	-6.54385	42	7.03094	42	-0.77903	42	-6.32684
43	43	5.70873	43	-0.90002	43	-7.96997	43	6.83099	43	-0.5919	43	-7.66565
44	44	5.69236	44	-0.76167	44	-9.29939	44	6.62803	44	-0.55415	44	-8.93618
45	45	5.69645	45	-0.82163	45	-10.5251	45	6.41004	45	-0.66402	45	-10.1302
46	46	5.69852	46	-1.07829	46	-11.64	46	6.1622	46	-0.92118	46	-11.2388
47	47	5.67184	47	-1.53006	47	-12.6364	47	5.86704	47	-1.32675	47	-12.2531
48	48	5.58649	48	-2.17628	48	-13.5061	48	5.50433	48	-1.88233	48	-13.1659
49	49	5.40979	49	-3.01745	49	-14.2405	49	5.05094	49	-2.58944	49	-13.9718
50	50	5.10616	50	-4.05493	50	-14.8318	50	4.48071	50	-3.44987	50	-14.6672
51	51	4.63691	51	-5.2908	51	-15.2726	51	3.7639	51	-4.46677	51	-15.2481
52	52	3.96018	52	-6.72835	52	-15.5562	52	2.86655	52	-5.64637	52	-15.7077
53	53	3.03175	53	-8.37284	53	-15.6751	53	1.75022	53	-6.99923	53	-16.0334
54	54	1.8074	54	-10.2319	54	-15.6207	54	0.37281	54	-8.54067	54	-16.2065
55	55	0.24836	55	-12.3154	55	-15.3842	55	-1.30755	55	-10.2901	55	-16.2036
56	56	-1.66877	56	-14.6337	56	-14.9586	56	-3.32322	56	-12.2694	56	-16.001
57	57	-3.93698	57	-17.1963	57	-14.3437	57	-5.68066	57	-14.5015	57	-15.5811
58	58	-6.50037	58	-20.0095	58	-13.5484	58	-8.33913	58	-17.0067	58	-14.9371
59	59	-9.23926	59	-23.074	59	-12.5902	59	-11.1915	59	-19.7988	59	-14.0753
60	60	-11.9707	60	-26.3814	60	-11.4893	60	-14.0574	60	-22.8794	60	-13.012
61	61	-14.4713	61	-29.9108	61	-10.2605	61	-16.6985	61	-26.2357	61	-11.7662
62	62	-16.5178	62	-33.6274	62	-8.90905	62	-18.8531	62	-29.8397	62	-10.3534
63	63	-17.9291	63	-37.4805	63	-7.42982	63	-20.2795	63	-33.6499	63	-8.78016
64	64	-18.5996	64	-41.4047	64	-5.81002	64	-20.7972	64	-37.6098	64	-7.04539
65	65	-18.5203	65	-45.323	65	-4.03296	65	-20.3243	65	-41.6457	65	-5.14387
66	66	-17.7811	66	-49.1513	66	-2.08388	66	-18.9053	66	-45.6668	66	-3.07302
67	67	-16.5438	67	-52.8038	67	0.04291	67	-16.716	67	-49.5696	67	-0.83894
68	68	-14.9926	68	-56.1991	68	2.33773	68	-14.032	68	-53.2498	68	1.54017
69	69	-13.2869	69	-59.2666	69	4.77285	69	-11.1631	69	-56.6163	69	4.0347
70	70	-11.5379	70	-61.9501	70	7.3048	70	-8.3781	70	-59.6017	70	6.60777
71	71	-9.81132	71	-64.2099	71	9.88118	71	-5.85605	71	-62.1662	71	9.2207
72	72	-8.14335	72	-66.0218	72	12.4492	72	-3.68213	72	-64.2909	72	11.8369
73	73	-6.55491	73	-67.3769	73	14.9632	73	-1.8719	73	-65.9692	73	14.4238
74	74	-5.0584	74	-68.2781	74	17.3886	74	-0.39729	74	-67.2004	74	16.9523
75	75	-3.6612	75	-68.7382	75	19.7027	75	0.7951	75	-67.9877	75	19.3973
76	76	-2.36763	76	-68.7763	76	21.8936	76	1.77156	76	-68.3395	76	21.7374
77	77	-1.17949	77	-68.4148	77	23.956	77	2.60085	77	-68.27	77	23.9548
78	78	-0.09527	78	-67.6772	78	25.8882	78	3.34466	78	-67.7997	78	26.0355
79	79	0.88979	79	-66.5853	79	27.6885	79	4.04884	79	-66.953	79	27.9685
80	80	1.78227	80	-65.1587	80	29.3536	80	4.73792	80	-65.7558	80	29.7456
81	81	2.589	81	-63.4136	81	30.8782	81	5.41694	81	-64.2327	81	31.3619
82	82	3.31552	82	-61.362	82	32.2548	82	6.07947	82	-62.4046	82	32.8149
83	83	3.96425	83	-59.0124	83	33.4749	83	6.7146	83	-60.2871	83	34.1035
84	84	4.53277	84	-56.3704	84	34.5292	84	7.30896	84	-57.8905	84	35.2268
85	85	5.01389	85	-53.4411	85	35.4093	85	7.84529	85	-55.2211	85	36.1842
86	86	5.39749	86	-50.2331	86	36.1099	86	8.30007	86	-52.2841	86	36.9757
87	87	5.67287	87	-46.7638	87	36.6307	87	8.64499	87	-49.0862	87	37.6023
88	88	5.83261	88	-43.064	88	36.9787	88	8.85394	88	-45.6411	88	38.0668
89	89	5.87897	89	-39.1811	89	37.1682	89	8.90947	89	-41.9738	89	38.3754
90	90	5.82712	90	-35.1792	90	37.2202	90	8.80938	90	-38.1251	90	38.5386
91	91	5.70272	91	-31.1369	91	37.1608	91	8.57197	91	-34.1552	91	38.5728
92	92	5.53687	92	-27.1428	92	37.0197	92	8.23466	92	-30.1453	92	38.5001
93	93	5.35969	93	-23.2901	93	36.8278	93	7.84615	93	-26.1945	93	38.3483
94	94	5.1944	94	-19.6716	94	36.6155	94	7.45604	94	-22.4128	94	38.1484
95	95	5.05405	95	-16.3751	95	36.4101	95	7.10358	95	-18.9125	95	37.931
96	96	4.94156	96	-13.4804	96	36.2347	96	6.8088	96	-15.7978	96	37.7223
97	97	4.85174	97	-11.0567	97	36.1064	97	6.56836	97	-13.1549	97	37.5405
98	98	4.77242	98	-9.1595	98	36.0362	98	6.35739	98	-11.0443	98	37.3947
99	99	4.68275	99	-7.82643	99	36.0282	99	6.13475	99	-9.49885	99	37.2878
100	100	4.55039	100	-7.07344	100	36.0801	100	5.84962	100	-8.52895	100	37.2214
101	101	4.33049	101	-6.89825	101	36.1852	101	5.44734	101	-8.13675	101	37.2018
