# Supplementary material for: Gait assessment using a 2D video-based motion analysis app in healthy subjects and subjects with lower limb amputation – A pilot study
Source: PLoS One. 2025 May 30;20(5):e0324499. doi: 10.1371/journal.pone.0324499 (PMC12124523; doi:10.1371/journal.pone.0324499)
Supplement: S1 Table — Raw data of all trials (M##) of the healthy subjects (0##) from the gait analysis recorded with the Orthelligent App (OV) and with the Qualisys system (Qual). (ZIP) [file pone.0324499.s001.zip › Subjects_healty_all_trials/006_Qual_ME1.xlsx]

## Sheet: Tabelle1
	Mean	Mean	Std Dev	Std Dev	Mean	Mean	Std Dev	Std Dev	Mean	Mean	Std Dev	Std Dev	Mean	Mean	Std Dev	Std Dev	Mean	Mean	Std Dev	Std Dev	Mean	Mean	Std Dev	Std Dev	D:\Qualisys\2024_Orthelligent\Data\P006\ebenesGehen0001_OV,c3d	D:\Qualisys\2024_Orthelligent\Data\P006\ebenesGehen0001_OV,c3d	D:\Qualisys\2024_Orthelligent\Data\P006\ebenesGehen0001_OV,c3d	D:\Qualisys\2024_Orthelligent\Data\P006\ebenesGehen0001_OV,c3d	D:\Qualisys\2024_Orthelligent\Data\P006\ebenesGehen0001_OV,c3d	D:\Qualisys\2024_Orthelligent\Data\P006\ebenesGehen0001_OV,c3d	D:\Qualisys\2024_Orthelligent\Data\P006\ebenesGehen0001_OV,c3d	D:\Qualisys\2024_Orthelligent\Data\P006\ebenesGehen0001_OV,c3d	D:\Qualisys\2024_Orthelligent\Data\P006\ebenesGehen0001_OV,c3d	D:\Qualisys\2024_Orthelligent\Data\P006\ebenesGehen0001_OV,c3d	D:\Qualisys\2024_Orthelligent\Data\P006\ebenesGehen0001_OV,c3d	D:\Qualisys\2024_Orthelligent\Data\P006\ebenesGehen0001_OV,c3d	D:\Qualisys\2024_Orthelligent\Data\P006\ebenesGehen0001_OV,c3d	D:\Qualisys\2024_Orthelligent\Data\P006\ebenesGehen0001_OV,c3d	D:\Qualisys\2024_Orthelligent\Data\P006\ebenesGehen0001_OV,c3d	D:\Qualisys\2024_Orthelligent\Data\P006\ebenesGehen0001_OV,c3d	D:\Qualisys\2024_Orthelligent\Data\P006\ebenesGehen0001_OV,c3d	D:\Qualisys\2024_Orthelligent\Data\P006\ebenesGehen0001_OV,c3d	D:\Qualisys\2024_Orthelligent\Data\P006\ebenesGehen0001_OV,c3d	D:\Qualisys\2024_Orthelligent\Data\P006\ebenesGehen0001_OV,c3d	D:\Qualisys\2024_Orthelligent\Data\P006\ebenesGehen0001_OV,c3d	D:\Qualisys\2024_Orthelligent\Data\P006\ebenesGehen0001_OV,c3d	D:\Qualisys\2024_Orthelligent\Data\P006\ebenesGehen0001_OV,c3d	D:\Qualisys\2024_Orthelligent\Data\P006\ebenesGehen0001_OV,c3d	D:\Qualisys\2024_Orthelligent\Data\P006\ebenesGehen0001_OV,c3d
	Left Ankle Mean Angle	Left Ankle Mean Angle	Left Ankle Mean Angle	Left Ankle Mean Angle	Left Knee Mean Angle	Left Knee Mean Angle	Left Knee Mean Angle	Left Knee Mean Angle	Left Hip Mean Angle	Left Hip Mean Angle	Left Hip Mean Angle	Left Hip Mean Angle	Right Ankle Mean Angle	Right Ankle Mean Angle	Right Ankle Mean Angle	Right Ankle Mean Angle	Right Knee Mean Angle	Right Knee Mean Angle	Right Knee Mean Angle	Right Knee Mean Angle	Right Hip Mean Angle	Right Hip Mean Angle	Right Hip Mean Angle	Right Hip Mean Angle	Left Ankle Mean Angle	Left Ankle Mean Angle	Left Knee Mean Angle	Left Knee Mean Angle	Left Hip Mean Angle	Left Hip Mean Angle	Right Ankle Mean Angle	Right Ankle Mean Angle	Right Knee Mean Angle	Right Knee Mean Angle	Right Hip Mean Angle	Right Hip Mean Angle	Speed	Left_Strides_Per_Minute_Count	Left_Strides_Per_Minute_Mean	Left_Strides_Per_Minute_StdDev	Right_Strides_Per_Minute_Count	Right_Strides_Per_Minute_Mean	Right_Strides_Per_Minute_StdDev	Left_Stride_Length_Count	Left_Stride_Length_Mean	Left_Stride_Length_StdDev	Right_Stride_Length_Count	Right_Stride_Length_Mean	Right_Stride_Length_StdDev
	P2D	P2D	P2D	P2D	P2D	P2D	P2D	P2D	P2D	P2D	P2D	P2D	P2D	P2D	P2D	P2D	P2D	P2D	P2D	P2D	P2D	P2D	P2D	P2D	P2D	P2D	P2D	P2D	P2D	P2D	P2D	P2D	P2D	P2D	P2D	P2D	METRIC	METRIC	METRIC	METRIC	METRIC	METRIC	METRIC	METRIC	METRIC	METRIC	METRIC	METRIC	METRIC
	ORIGINAL	ORIGINAL	ORIGINAL	ORIGINAL	ORIGINAL	ORIGINAL	ORIGINAL	ORIGINAL	ORIGINAL	ORIGINAL	ORIGINAL	ORIGINAL	ORIGINAL	ORIGINAL	ORIGINAL	ORIGINAL	ORIGINAL	ORIGINAL	ORIGINAL	ORIGINAL	ORIGINAL	ORIGINAL	ORIGINAL	ORIGINAL	ORIGINAL	ORIGINAL	ORIGINAL	ORIGINAL	ORIGINAL	ORIGINAL	ORIGINAL	ORIGINAL	ORIGINAL	ORIGINAL	ORIGINAL	ORIGINAL	TEMPORAL_DISTANCE	TEMPORAL_DISTANCE	TEMPORAL_DISTANCE	TEMPORAL_DISTANCE	TEMPORAL_DISTANCE	TEMPORAL_DISTANCE	TEMPORAL_DISTANCE	TEMPORAL_DISTANCE	TEMPORAL_DISTANCE	TEMPORAL_DISTANCE	TEMPORAL_DISTANCE	TEMPORAL_DISTANCE	TEMPORAL_DISTANCE
ITEM	X	Y	X	Y	X	Y	X	Y	X	Y	X	Y	X	Y	X	Y	X	Y	X	Y	X	Y	X	Y	X	Y	X	Y	X	Y	X	Y	X	Y	X	Y	X	X	X	X	X	X	X	X	X	X	X	X	X
1	1	3.12446	0	0.48242	1	-7.65505	0	1.06107	1	31.7876	0	2.07178	1	4.4454	0	0.80058	1	-6.96876	0	0.98595	1	32.7136	0	2.04233	1	3.59467	1	-8.06074	1	33.9124	1	5.23718	1	-7.92357	1	34.3241	2.194	2	52.4027	0.32361	2	51.728	0.63064	2	2.50457	0.03163	2	2.5526	0.00031
2	2	2.97409	0	0.34861	2	-7.88945	0	1.11479	2	31.7675	0	2.05191	2	4.2023	0	0.8386	2	-7.32369	0	0.91345	2	32.7941	0	2.00303	2	3.30072	2	-8.29293	2	33.8801	2	5.05955	2	-8.18665	2	34.3503
3	3	2.72733	0	0.16755	3	-8.60058	0	1.11367	3	31.7375	0	2.0332	3	3.82102	0	0.91339	3	-8.08359	0	0.84926	3	32.8387	0	1.94499	3	2.8809	3	-8.9885	3	33.8375	3	4.77965	3	-8.84936	3	34.3386
4	4	2.30845	0	0.0602	4	-9.67175	0	1.07004	4	31.7007	0	1.99933	4	3.23754	0	1.01698	4	-9.10495	0	0.80273	4	32.82	0	1.87306	4	2.24651	4	-10.0499	4	33.784	4	4.31974	4	-9.78804	4	34.2818
5	5	1.65782	0	0.30964	5	-10.9756	0	1.01213	5	31.6419	0	1.97136	5	2.42625	0	1.12346	5	-10.2518	0	0.76849	5	32.88	0	1.88953	5	1.3526	5	-11.3682	5	33.7262	5	3.60811	5	-10.8763	5	34.179
6	6	0.78186	0	0.52573	6	-12.3916	0	0.96925	6	31.5583	0	1.96044	6	1.43862	0	1.1978	6	-11.4243	0	0.73865	6	32.7536	0	1.85133	6	0.25494	6	-12.8461	6	33.6714	6	2.6315	6	-12.0153	6	34.0388
7	7	-0.22377	0	0.63698	7	-13.8307	0	0.96944	7	31.4485	0	1.97258	7	0.40019	0	1.24613	7	-12.5808	0	0.69855	7	32.5717	0	1.86589	7	-0.88276	7	-14.413	7	33.6161	7	1.48655	7	-13.161	7	33.8792
8	8	-1.19745	0	0.61748	8	-15.2501	0	1.02446	8	31.3083	0	1.9976	8	-0.50587	0	1.29998	8	-13.7352	0	0.63723	8	32.3604	0	1.90893	8	-1.86998	8	-16.0224	8	33.5343	8	0.38524	8	-14.3277	8	33.7136
9	9	-1.97793	0	0.52799	9	-16.6352	0	1.0994	9	31.122	0	2.00821	9	-1.10712	0	1.36599	9	-14.9048	0	0.57837	9	32.0999	0	2.00123	9	-2.58391	9	-17.6147	9	33.3725	9	-0.43949	9	-15.5362	9	33.5255
10	10	-2.46894	0	0.46201	10	-17.9554	0	1.12815	10	30.8575	0	1.97671	10	-1.316	0	1.40572	10	-16.0545	0	0.59633	10	31.7608	0	2.11509	10	-2.99222	10	-19.0873	10	33.063	10	-0.84717	10	-16.7374	10	33.2551
11	11	-2.71939	0	0.35907	11	-19.1376	0	1.08775	11	30.4723	0	1.90228	11	-1.14734	0	1.37509	11	-17.0956	0	0.73472	11	31.3021	0	2.22029	11	-3.12214	11	-20.3281	11	32.5587	11	-0.82492	11	-17.816	11	32.8308
12	12	-2.64832	0	0.33598	12	-20.0979	0	1.02727	12	29.9354	0	1.81451	12	-0.69356	0	1.26004	12	-17.9471	0	0.95156	12	30.7056	0	2.3003	12	-3.0185	12	-21.2772	12	31.8644	12	-0.46691	12	-18.6753	12	32.2215
13	13	-2.38649	0	0.29672	13	-20.2121	0	1.78389	13	29.6567	0	1.21357	13	-0.07616	0	1.08424	13	-18.5843	0	1.19896	13	29.9907	0	2.35571	13	-2.72107	13	-21.951	13	31.039	13	0.08672	13	-19.2986	13	31.4563
14	14	-2.00137	0	0.2271	14	-20.7155	0	1.76478	14	28.8687	0	1.1511	14	0.59506	0	0.891	14	-19.0312	0	1.45359	14	29.2019	0	2.39645	14	-2.26358	14	-22.4124	14	30.1662	14	0.71476	14	-19.7343	14	30.6012
15	15	-1.54322	0	0.13814	15	-21.0008	0	1.75587	15	28.0312	0	1.13976	15	1.23935	0	0.71953	15	-19.3239	0	1.69872	15	28.3874	0	2.43081	15	-1.68503	15	-22.7206	15	29.3168	15	1.33781	15	-20.0376	15	29.7253
16	16	-1.04332	0	0.13	16	-21.1223	0	1.74776	16	27.1941	0	1.16657	16	1.8094	0	0.58987	16	-19.485	0	1.91434	16	27.582	0	2.45951	16	-1.03154	16	-22.9002	16	28.5242	16	1.90653	16	-20.2323	16	28.8771
17	17	-0.5191	0	0.24546	17	-21.1135	0	1.72906	17	26.3802	0	1.21571	17	2.29492	0	0.50235	17	-19.5229	0	2.08167	17	26.7999	0	2.47508	17	-0.34869	17	-22.9433	17	27.7807	17	2.40126	17	-20.3166	17	28.0758
18	18	0.01708	0	0.37283	18	-20.9842	0	1.68802	18	25.5828	0	1.26989	18	2.72047	0	0.44419	18	-19.4391	0	2.19219	18	26.0307	0	2.46612	18	0.32405	18	-22.8292	18	27.0482	18	2.83928	18	-20.28	18	27.308
19	19	0.55238	0	0.47626	19	-20.7312	0	1.62076	19	24.7728	0	1.31222	19	3.12813	0	0.40042	19	-19.2358	0	2.2498	19	25.2437	0	2.42378	19	0.95904	19	-22.5452	19	26.2742	19	3.26203	19	-20.1133	19	26.5307
20	20	1.07489	0	0.54791	20	-20.354	0	1.53605	20	23.9142	0	1.32977	20	3.5538	0	0.36286	20	-18.9257	0	2.26543	20	24.4017	0	2.34464	20	1.54556	20	-22.1028	20	25.4096	20	3.70818	20	-19.8209	20	25.6902
21	21	1.57815	0	0.59118	21	-19.8665	0	1.45376	21	22.9803	0	1.31757	21	4.01754	0	0.33043	21	-18.5378	0	2.25031	21	23.4781	0	2.22871	21	2.08962	21	-21.5403	21	24.4262	21	4.19892	21	-19.4293	21	24.7448
22	22	2.06235	0	0.61481	22	-19.3439	0	1.36238	22	21.7781	0	1.35755	22	4.52594	0	0.30428	22	-18.1059	0	2.21872	22	22.4587	0	2.08885	22	2.60637	22	-20.911	22	23.3242	22	4.73978	22	-18.9786	22	23.6777
23	23	2.53129	0	0.62907	23	-18.6697	0	1.39676	23	20.6911	0	1.28434	23	5.07629	0	0.28502	23	-17.6629	0	2.16898	23	21.3604	0	1.91554	23	3.11084	23	-20.2635	23	22.131	23	5.32333	23	-18.5	23	22.4956
24	24	2.98797	0	0.64303	24	-18.0056	0	1.45096	24	19.5641	0	1.2122	24	5.65263	0	0.26904	24	-17.2112	0	2.11038	24	20.1982	0	1.72203	24	3.61129	24	-19.6253	24	20.8859	24	5.92612	24	-17.9976	24	21.2208
25	25	3.43089	0	0.66227	25	-17.3597	0	1.52728	25	18.4194	0	1.15523	25	6.22667	0	0.2511	25	-16.7323	0	2.04365	25	18.9939	0	1.51722	25	4.10555	25	-18.9958	25	19.6223	25	6.50813	25	-17.4486	25	19.8848
26	26	3.85326	0	0.68781	26	-16.7102	0	1.61454	26	17.2515	0	1.11866	26	6.76171	0	0.22802	26	-16.1975	0	1.9651	26	17.7688	0	1.30984	26	4.58203	26	-18.3535	26	18.3616	26	7.02485	26	-16.8213	26	18.5216
27	27	4.24619	0	0.7163	27	-16.0583	0	1.68888	27	16.1068	0	1.09784	27	7.22625	0	0.20438	27	-15.5853	0	1.87029	27	16.5405	0	1.10765	27	5.02534	27	-17.672	27	17.1137	27	7.44843	27	-16.097	27	17.16
28	28	4.60355	0	0.74206	28	-15.3841	0	1.73729	28	14.9784	0	1.09253	28	7.60933	0	0.18886	28	-14.8926	0	1.75759	28	15.3254	0	0.91567	28	5.42358	28	-16.933	28	15.8807	28	7.78027	28	-15.2832	28	15.8243
29	29	4.92575	0	0.76088	29	-14.6832	0	1.75793	29	13.8679	0	1.1021	29	7.92436	0	0.18249	29	-14.1387	0	1.62852	29	14.1392	0	0.73575	29	5.77442	29	-16.1321	29	14.6585	29	8.04678	29	-14.4123	29	14.535
30	30	5.21989	0	0.77085	30	-13.9577	0	1.75924	30	12.7704	0	1.12805	30	8.20104	0	0.17849	30	-13.3572	0	1.48818	30	12.9876	0	0.57933	30	6.08476	30	-15.2765	30	13.4386	30	8.28746	30	-13.5305	30	13.3057
31	31	5.49784	0	0.77109	31	-13.2147	0	1.75281	31	11.6767	0	1.17197	31	8.46923	0	0.17727	31	-12.5994	0	1.32212	31	11.9605	0	0.29775	31	6.36672	31	-14.3794	31	12.2101	31	8.5409	31	-12.6815	31	12.1373
32	32	5.77231	0	0.76054	32	-12.4652	0	1.74783	32	10.5772	0	1.23465	32	8.75734	0	0.17178	32	-11.872	0	1.17467	32	10.8797	0	0.1898	32	6.6322	32	-13.454	32	10.9613	32	8.82936	32	-11.8938	32	11.0174
33	33	6.05185	0	0.73795	33	-11.7211	0	1.74999	33	9.46479	0	1.31666	33	9.07232	0	0.17066	33	-11.2053	0	1.02764	33	9.8314	0	0.08834	33	6.88791	33	-12.512	33	9.68348	33	9.15617	33	-11.1732	33	9.92393
34	34	6.34111	0	0.70306	34	-10.9918	0	1.76122	34	8.33433	0	1.41613	34	9.41227	0	0.17533	34	-10.5977	0	0.88415	34	8.79551	0	0.08117	34	7.13741	34	-11.5647	34	8.37501	34	9.51224	34	-10.5047	34	8.82883
35	35	6.64282	0	0.65739	35	-10.2821	0	1.7789	35	7.1839	0	1.52709	35	9.7661	0	0.18767	35	-10.0338	0	0.74934	35	7.75247	0	0.19768	35	7.38431	35	-10.6234	35	7.04224	35	9.8828	35	-9.8608	35	7.70347
36	36	6.95842	0	0.60508	36	-9.59319	0	1.79827	36	6.01525	0	1.64221	36	10.1204	0	0.21026	36	-9.49458	0	0.6342	36	6.68765	0	0.34484	36	7.63322	36	-9.69786	36	5.69763	36	10.2555	36	-9.21601	36	6.52818
37	37	7.28856	0	0.55194	37	-8.92485	0	1.81517	37	4.83356	0	1.75485	37	10.4649	0	0.24452	37	-8.96744	0	0.55911	37	5.59598	0	0.51724	37	7.88877	37	-8.79651	37	4.35705	37	10.6256	37	-8.5586	37	5.29876
38	38	7.63486	0	0.5049	38	-8.27937	0	1.82849	38	3.64733	0	1.85967	38	10.7972	0	0.2904	38	-8.45179	0	0.55131	38	4.48056	0	0.71532	38	8.15681	38	-7.92971	38	3.03857	38	10.9974	38	-7.89417	38	4.02335
39	39	8.00093	0	0.47116	39	-7.66425	0	1.8397	39	2.46943	0	1.95348	39	11.1214	0	0.34714	39	-7.96666	0	0.63052	39	3.3254	0	0.89376	39	8.44604	39	-7.11258	39	1.76186	39	11.3809	39	-7.24298	39	2.71821
40	40	8.53233	0	0.22917	40	-7.09205	0	1.84982	40	1.31719	0	2.03486	40	11.4445	0	0.41546	40	-7.52047	0	0.78104	40	2.18407	0	1.11718	40	8.76618	40	-6.36402	40	0.54625	40	11.7873	40	-6.63397	40	1.40432
41	41	8.94219	0	0.22648	41	-6.57721	0	1.85795	41	0.20998	0	2.10441	41	11.7707	0	0.5017	41	-7.14498	0	0.984	41	1.06036	0	1.35663	41	9.1228	41	-5.70103	41	-0.59319	41	12.225	41	-6.09819	41	0.10509
42	42	9.37422	0	0.25187	42	-6.1426	0	1.87904	42	-0.78463	0	2.2496	42	12.0993	0	0.61482	42	-6.86289	0	1.22115	42	-0.02458	0	1.60921	42	9.51522	42	-5.13452	42	-1.65	42	12.6956	42	-5.66365	42	-1.15535
43	43	9.82284	0	0.29458	43	-5.77984	0	1.87746	43	-1.7604	0	2.29104	43	12.4222	0	0.76209	43	-6.69284	0	1.47697	43	-1.05209	0	1.86923	43	9.93735	43	-4.66878	43	-2.62671	43	13.1924	43	-5.35278	43	-2.35438
44	44	10.2878	0	0.33605	44	-5.50741	0	1.86665	44	-2.66668	0	2.30354	44	12.7274	0	0.94578	44	-6.65269	0	1.74436	44	-2.0057	0	2.1332	44	10.3801	44	-4.30383	44	-3.53291	44	13.7019	44	-5.18158	44	-3.47347
45	45	10.7661	0	0.36768	45	-5.33483	0	1.84728	45	-3.50279	0	2.2886	45	13.0013	0	1.16712	45	-6.7599	0	2.0261	45	-2.87286	0	2.40038	45	10.8341	45	-4.0394	45	-4.3823	45	14.208	45	-5.15954	45	-4.49976
46	46	11.2552	0	0.3882	46	-5.26888	0	1.82382	46	-4.30472	0	2.28601	46	13.2665	0	1.37554	46	-6.20204	0	0.95622	46	-3.7923	0	2.42213	46	11.2917	46	-3.87922	46	-5.18997	46	14.6946	46	-5.28962	46	-5.42794
47	47	11.7538	0	0.41271	47	-5.30512	0	1.80342	47	-5.20716	0	2.44576	47	13.5707	0	1.48726	47	-6.44931	0	0.95267	47	-4.57051	0	2.53423	47	11.7478	47	-3.83277	47	-5.96914	47	15.1476	47	-5.56925	47	-6.26059
48	48	12.1956	0	0.47263	48	-5.47089	0	1.75523	48	-5.98276	0	2.3186	48	13.8475	0	1.58409	48	-6.83242	0	0.92689	48	-5.28563	0	2.61309	48	12.1982	48	-3.91484	48	-6.72852	48	15.5553	48	-5.99116	48	-7.00726
49	49	12.5979	0	0.54492	49	-5.77623	0	1.717	49	-6.65116	0	2.29481	49	14.0881	0	1.66155	49	-7.34819	0	0.88313	49	-5.94565	0	2.66376	49	12.6362	49	-4.14226	49	-7.47043	49	15.905	49	-6.54488	49	-7.6816
50	50	12.9415	0	0.63481	50	-6.21049	0	1.66502	50	-7.2919	0	2.27346	50	14.2818	0	1.71506	50	-7.99176	0	0.8281	50	-6.55893	0	2.69498	50	13.0499	50	-4.52975	50	-8.19109	50	16.1812	50	-7.21885	50	-8.29858
51	51	13.1881	0	0.77339	51	-6.77131	0	1.59295	51	-7.91136	0	2.25627	51	14.4158	0	1.74126	51	-8.75837	0	0.77045	51	-7.13251	0	2.71658	51	13.4196	51	-5.08539	51	-8.88408	51	16.3676	51	-8.00335	51	-8.8723
52	52	13.3853	0	0.83946	52	-7.45638	0	1.4986	52	-8.50808	0	2.24415	52	14.0401	0	2.30205	52	-11.0776	0	3.10141	52	-7.06839	0	3.77688	52	13.717	52	-5.80965	52	-9.54147	52	16.4456	52	-8.89144	52	-9.41291
53	53	13.4626	0	0.89884	53	-8.26546	0	1.38583	53	-9.07199	0	2.23563	53	14.0509	0	2.17563	53	-12.2473	0	3.30333	53	-7.42713	0	4.04331	53	13.9052	53	-6.69771	53	-10.1524	53	16.392	53	-9.87664	53	-9.92494
54	54	13.7796	0	0.26802	54	-9.20344	0	1.26662	54	-9.58962	0	2.23261	54	13.9411	0	2.01713	54	-13.4378	0	3.34431	54	-7.77194	0	4.25722	54	13.9408	54	-7.7443	54	-10.701	54	16.1776	54	-10.9528	54	-10.4056
55	55	13.4804	0	0.35384	55	-10.2908	0	1.16822	55	-9.92466	0	2.12924	55	13.6377	0	1.87846	55	-14.6778	0	3.27593	55	-8.08438	0	4.41965	55	13.7752	55	-8.94982	55	-11.1639	55	15.7666	55	-12.1174	55	-10.8426
56	56	12.9354	0	0.4467	56	-11.5326	0	1.1026	56	-10.2407	0	2.09831	56	13.0743	0	1.78165	56	-15.9947	0	3.1394	56	-8.33006	0	4.54618	56	13.353	56	-10.3228	56	-11.5132	56	15.1164	56	-13.3762	56	-11.2161
57	57	12.0909	0	0.52768	57	-12.9564	0	1.09335	57	-10.419	0	2.04658	57	12.2797	0	1.64416	57	-17.4213	0	2.97253	57	-8.46749	0	4.65983	57	12.6142	57	-11.8821	57	-11.7204	57	14.1781	57	-14.7471	57	-11.5033
58	58	10.8949	0	0.58138	58	-14.586	0	1.14793	58	-10.4445	0	1.97256	58	11.3743	0	1.40993	58	-18.9953	0	2.80918	58	-8.42886	0	4.83424	58	11.4943	58	-13.6556	58	-11.7627	58	12.9038	58	-16.2621	58	-11.6842
59	59	9.2954	0	0.59033	59	-16.4424	0	1.26172	59	-10.3057	0	1.87512	59	10.1937	0	1.42782	59	-20.7386	0	2.64888	59	-8.27849	0	4.92773	59	9.92497	59	-15.6737	59	-11.6246	59	11.2534	59	-17.9639	59	-11.7436
60	60	7.24486	0	0.53827	60	-18.5376	0	1.42593	60	-9.99554	0	1.75507	60	8.58227	0	1.69023	60	-22.6726	0	2.49605	60	-7.96473	0	5.01217	60	7.84067	60	-17.9612	60	-11.2954	60	9.19999	60	-19.8951	60	-11.6657
61	61	4.71228	0	0.42149	61	-20.8718	0	1.63636	61	-9.50598	0	1.61282	61	6.47937	0	1.90759	61	-24.806	0	2.35783	61	-7.49584	0	5.05833	61	5.19726	61	-20.5306	61	-10.7634	61	6.73933	61	-22.0896	61	-11.426
62	62	1.7079	0	0.28851	62	-23.4361	0	1.89525	62	-8.82432	0	1.44767	62	4.06991	0	2.14057	62	-27.1497	0	2.27009	62	-6.84814	0	5.07427	62	2.00719	62	-23.3824	62	-10.0117	62	3.9129	62	-24.5714	62	-10.9851
63	63	-1.6855	0	0.32363	63	-26.2206	0	2.20759	63	-7.93014	0	1.25834	63	1.4315	0	2.28699	63	-29.7201	0	2.28881	63	-6.00346	0	5.03262	63	-1.61766	63	-26.5127	63	-9.01441	63	0.83775	63	-27.3628	63	-10.2881
64	64	-5.29341	0	0.52327	64	-29.2216	0	2.57638	64	-6.79651	0	1.04228	64	-1.26135	0	2.29301	64	-32.5334	0	2.46209	64	-4.92733	0	4.91829	64	-5.44171	64	-29.9214	64	-7.73758	64	-2.28666	64	-30.4824	64	-9.2723
65	65	-8.86224	0	0.69223	65	-32.4366	0	3.00463	65	-5.39827	0	0.79479	65	-3.77323	0	2.17476	65	-35.5868	0	2.79062	65	-3.58651	0	4.72317	65	-9.13684	65	-33.6073	65	-6.14931	65	-5.208	65	-33.926	65	-7.8849
66	66	-12.099	0	0.7376	66	-35.8484	0	3.48957	66	-3.72486	0	0.51316	66	-5.85841	0	2.00073	66	-38.841	0	3.223	66	-1.9638	0	4.44971	66	-12.3575	66	-37.5451	66	-4.23649	66	-7.64438	66	-37.647	66	-6.10371
67	67	-14.7042	0	0.63615	67	-39.4097	0	4.01527	67	-1.79397	0	0.20477	67	-7.68697	0	1.40538	67	-42.2201	0	3.69044	67	-0.07035	0	4.10819	67	-14.7916	67	-41.6646	67	-2.02168	67	-9.30902	67	-41.5562	67	-3.9499
68	68	-16.3969	0	0.46236	68	-43.0354	0	4.55197	68	0.34051	0	0.17296	68	-8.95322	0	1.8089	68	-45.6181	0	4.13842	68	2.05068	0	3.71631	68	-16.1787	68	-45.8467	68	0.42816	68	-9.97697	68	-45.5312	68	-1.4913
69	69	-16.9686	0	0.54182	69	-46.6095	0	5.06062	69	2.59525	0	0.5179	69	-8.64381	0	2.16702	69	-48.907	0	4.53311	69	4.32845	0	3.30082	69	-16.3511	69	-49.9377	69	3.01119	69	-9.57278	69	-49.4196	69	1.16262
70	70	-16.3801	0	0.97156	70	-49.9991	0	5.50225	70	4.8783	0	0.86757	70	-7.56913	0	2.27645	70	-51.9509	0	4.85366	70	6.67467	0	2.89142	70	-15.3214	70	-53.7733	70	5.61372	70	-8.24016	70	-53.0507	70	3.87942
71	71	-14.8249	0	1.47253	71	-53.0749	0	5.84645	71	7.11175	0	1.19052	71	-5.99947	0	2.15317	71	-54.6286	0	5.09057	71	8.9776	0	2.47341	71	-13.3443	71	-57.2041	71	8.13666	71	-6.31201	71	-56.2672	71	6.53632
72	72	-12.6676	0	1.88844	72	-55.7346	0	6.07627	72	9.24733	0	1.4665	72	-4.23192	0	1.88127	72	-56.8629	0	5.23849	72	11.2172	0	2.12736	72	-10.8481	72	-60.1195	72	10.5183	72	-4.16931	72	-58.9652	72	9.05339
73	73	-9.54411	0	1.1189	73	-57.9206	0	6.1878	73	11.2855	0	1.66272	73	-2.48854	0	1.57895	73	-60.0826	0	2.80413	73	12.7837	0	1.19513	73	-8.25788	73	-62.4633	73	12.7429	73	-2.09721	73	-61.1119	73	11.4102
74	74	-7.29997	0	1.28521	74	-59.6205	0	6.1862	74	13.2147	0	1.82063	74	-0.8776	0	1.35338	74	-61.4777	0	2.60252	74	14.9019	0	1.12594	74	-5.85248	74	-64.2294	74	14.8292	74	-0.23157	74	-62.724	74	13.6313
75	75	-5.78639	0	2.13923	75	-62.4083	0	3.47321	75	15.1278	0	1.83719	75	0.58642	0	1.25034	75	-62.3921	0	2.41606	75	16.9111	0	1.06417	75	-3.74169	75	-65.4434	75	16.8103	75	1.40792	75	-63.8316	75	15.7526
76	76	-3.80506	0	1.94051	76	-63.2621	0	3.1987	76	17.0126	0	1.7816	76	1.94092	0	1.24163	76	-62.85	0	2.25758	76	18.8209	0	0.99528	76	-1.92978	76	-66.1446	76	18.7164	76	2.86056	76	-64.4604	76	17.7995
77	77	-2.00112	0	1.65784	77	-63.6824	0	2.89398	77	18.8402	0	1.7323	77	3.23231	0	1.27795	77	-62.8762	0	2.12926	77	20.6371	0	0.91536	77	-0.3803	77	-66.3713	77	20.5655	77	4.17654	77	-64.6293	77	19.7812
78	78	-0.36659	0	1.32965	78	-63.6804	0	2.58519	78	20.6061	0	1.70685	78	4.48602	0	1.32673	78	-62.4952	0	2.02385	78	22.3616	0	0.82985	78	0.95282	78	-66.154	78	22.3627	78	5.38661	78	-64.354	78	21.692
79	79	0.5378	0	1.88844	79	-63.266	0	2.29047	79	22.3047	0	1.70668	79	5.69545	0	1.36794	79	-61.7301	0	1.92851	79	23.9917	0	0.74939	79	2.11187	79	-65.5174	79	24.1014	79	6.49085	79	-63.6493	79	23.5144
80	80	1.89086	0	1.46179	80	-62.4497	0	2.02219	80	23.9287	0	1.7218	80	6.81271	0	1.41892	80	-58.9612	0	4.45282	80	25.4571	0	0.75291	80	3.12427	80	-64.4834	80	25.7664	80	7.46919	80	-62.5311	80	25.2223
81	81	3.06573	0	1.07516	81	-61.2432	0	1.78827	81	25.4667	0	1.73874	81	7.80852	0	1.45611	81	-57.5359	0	4.18123	81	26.7729	0	0.84998	81	4.00291	81	-63.072	81	27.3354	81	8.30031	81	-61.0147	81	26.7858
82	82	4.05285	0	0.76607	82	-59.6612	0	1.58921	82	26.903	0	1.74461	82	8.81532	0	1.19424	82	-55.7821	0	3.86743	82	27.9748	0	0.93897	82	4.75529	82	-61.3007	82	28.7827	82	8.96484	82	-59.1163	82	28.1787
83	83	4.86054	0	0.54521	83	-57.7262	0	1.40868	83	28.2389	0	1.70306	83	9.40888	0	1.2562	83	-53.6994	0	3.52509	83	29.0395	0	0.99926	83	5.39201	83	-59.1831	83	30.0836	83	9.44306	83	-56.8555	83	29.3849
84	84	5.50026	0	0.41147	84	-55.4554	0	1.2344	84	29.4647	0	1.59764	84	9.79659	0	1.23975	84	-51.2951	0	3.16865	84	29.9454	0	1.03604	84	5.92453	84	-56.7289	84	31.2175	84	9.72339	84	-54.2573	84	30.3995
85	85	5.97007	0	0.37146	85	-52.8168	0	1.13	85	30.4419	0	1.5873	85	9.96267	0	1.14241	85	-48.5889	0	2.81259	85	30.6796	0	1.06282	85	6.35985	85	-53.9501	85	32.1695	85	9.80882	85	-51.3542	85	31.2287
86	86	6.3006	0	0.37785	86	-49.8756	0	1.03265	86	31.2606	0	1.54393	86	9.90358	0	0.98185	86	-45.6135	0	2.47553	86	31.2573	0	1.06393	86	6.69634	86	-50.8678	86	32.9337	86	9.7161	86	-48.1877	86	31.8881
87	87	6.49983	0	0.41044	87	-46.6657	0	0.93954	87	31.9157	0	1.47492	87	9.64144	0	0.78866	87	-42.4008	0	2.19882	87	31.6676	0	1.08756	87	6.92212	87	-47.515	87	33.5127	87	9.47127	87	-44.8099	87	32.4013
88	88	6.574	0	0.44642	88	-43.2308	0	0.84436	88	32.4107	0	1.38532	88	9.22276	0	0.60481	88	-39.0031	0	2.0044	88	31.9428	0	1.12223	88	7.01924	88	-43.9342	88	33.9153	88	9.11103	88	-41.2823	88	32.798
89	89	6.53432	0	0.46193	89	-39.6215	0	0.73848	89	32.757	0	1.27808	89	8.71074	0	0.46531	89	-35.482	0	1.89611	89	32.1085	0	1.18058	89	6.97837	89	-40.1743	89	34.1552	89	8.678	89	-37.6705	89	33.1118
90	90	6.55342	0	0.2202	90	-35.5043	0	1.28571	90	32.2048	0	2.30833	90	8.1673	0	0.38322	90	-31.9069	0	1.8522	90	32.197	0	1.27136	90	6.80624	90	-36.288	90	34.2517	90	8.20805	90	-34.0353	90	33.3768
91	91	6.33322	0	0.17092	91	-31.8528	0	0.8973	91	32.2845	0	2.20085	91	7.643	0	0.34012	91	-28.347	0	1.83922	91	32.24	0	1.39976	91	6.53049	91	-32.332	91	34.2288	91	7.72927	91	-30.4272	91	33.6218
92	92	6.03563	0	0.13461	92	-28.1916	0	0.50392	92	32.2828	0	2.07031	92	7.17133	0	0.30685	92	-24.8657	0	1.82733	92	32.2649	0	1.56259	92	6.1846	92	-28.3675	92	34.1127	92	7.27031	92	-26.8892	92	33.866
93	93	5.67613	0	0.11966	93	-24.5824	0	0.19028	93	32.2201	0	1.92579	93	6.76773	0	0.27309	93	-21.5212	0	1.79783	93	32.2919	0	1.74989	93	5.79321	93	-24.4664	93	33.9298	93	6.86181	93	-23.4651	93	34.1183
94	94	5.27469	0	0.11316	94	-21.0972	0	0.36056	94	32.1147	0	1.77857	94	6.43281	0	0.24709	94	-18.3691	0	1.7413	94	32.3329	0	1.94777	94	5.37195	94	-20.7154	94	33.7056	94	6.52516	94	-20.2036	94	34.3773
95	95	4.85556	0	0.10465	95	-17.8201	0	0.67179	95	31.9827	0	1.64304	95	6.15636	0	0.24002	95	-15.4662	0	1.65317	95	32.3922	0	2.14026	95	4.93326	95	-17.215	95	33.4668	95	6.2582	95	-17.1579	95	34.6324
96	96	4.44112	0	0.09315	96	-14.8423	0	0.93332	96	31.8382	0	1.5364	96	5.92198	0	0.25284	96	-12.8728	0	1.53269	96	32.4664	0	2.31216	96	4.49311	96	-14.0726	96	33.2407	96	6.03454	96	-14.3864	96	34.8669
97	97	4.05434	0	0.08362	97	-12.2571	0	1.12	97	31.6958	0	1.47068	97	5.71353	0	0.2748	97	-10.6526	0	1.3839	97	32.5403	0	2.46319	97	4.07326	97	-11.3896	97	33.0513	97	5.81651	97	-11.9556	97	35.0636
98	98	3.71956	0	0.08733	98	-10.1507	0	1.23056	98	31.5706	0	1.44642	98	5.5188	0	0.29756	98	-8.87478	0	1.21691	98	32.629	0	2.55743	98	3.69445	98	-9.24649	98	32.9126	98	5.57292	98	-9.94212	98	35.2122
99	99	3.45543	0	0.116	99	-8.59169	0	1.2809	99	31.4736	0	1.4526	99	5.32961	0	0.32661	99	-7.60056	0	1.04448	99	32.7273	0	2.60059	99	3.37069	99	-7.69159	99	32.8244	99	5.2888	99	-8.42572	99	35.3132
100	100	3.26424	0	0.16684	100	-7.62079	0	1.29461	100	31.4082	0	1.4728	100	5.13535	0	0.37569	100	-6.87221	0	0.87804	100	32.8318	0	2.60423	100	3.10425	100	-6.73916	100	32.7752	100	4.9621	100	-7.47074	100	35.3756
101	101	3.12458	0	0.23077	101	-7.24354	0	1.29324	101	31.3697	0	1.49248	101	4.91332	0	0.44807	101	-6.69465	0	0.72783	101	32.9342	0	2.58546	101	2.87819	101	-6.37247	101	32.7476	101	4.58698	101	-7.10263	101	35.4103
[truncated: 86 more columns]
