# Supplementary material for: Gait assessment using a 2D video-based motion analysis app in healthy subjects and subjects with lower limb amputation – A pilot study
Source: PLoS One. 2025 May 30;20(5):e0324499. doi: 10.1371/journal.pone.0324499 (PMC12124523; doi:10.1371/journal.pone.0324499)
Supplement: S1 Table — Raw data of all trials (M##) of the healthy subjects (0##) from the gait analysis recorded with the Orthelligent App (OV) and with the Qualisys system (Qual). (ZIP) [file pone.0324499.s001.zip › Subjects_healty_all_trials/006_Qual_ME2.xlsx]

## Sheet: Tabelle1
	Mean	Mean	Std Dev	Std Dev	Mean	Mean	Std Dev	Std Dev	Mean	Mean	Std Dev	Std Dev	Mean	Mean	Std Dev	Std Dev	Mean	Mean	Std Dev	Std Dev	Mean	Mean	Std Dev	Std Dev	D:\Qualisys\2024_Orthelligent\Data\P006\ebenesGehen0002_OV,c3d	D:\Qualisys\2024_Orthelligent\Data\P006\ebenesGehen0002_OV,c3d	D:\Qualisys\2024_Orthelligent\Data\P006\ebenesGehen0002_OV,c3d	D:\Qualisys\2024_Orthelligent\Data\P006\ebenesGehen0002_OV,c3d	D:\Qualisys\2024_Orthelligent\Data\P006\ebenesGehen0002_OV,c3d	D:\Qualisys\2024_Orthelligent\Data\P006\ebenesGehen0002_OV,c3d	D:\Qualisys\2024_Orthelligent\Data\P006\ebenesGehen0002_OV,c3d	D:\Qualisys\2024_Orthelligent\Data\P006\ebenesGehen0002_OV,c3d	D:\Qualisys\2024_Orthelligent\Data\P006\ebenesGehen0002_OV,c3d	D:\Qualisys\2024_Orthelligent\Data\P006\ebenesGehen0002_OV,c3d	D:\Qualisys\2024_Orthelligent\Data\P006\ebenesGehen0002_OV,c3d	D:\Qualisys\2024_Orthelligent\Data\P006\ebenesGehen0002_OV,c3d	D:\Qualisys\2024_Orthelligent\Data\P006\ebenesGehen0002_OV,c3d	D:\Qualisys\2024_Orthelligent\Data\P006\ebenesGehen0002_OV,c3d	D:\Qualisys\2024_Orthelligent\Data\P006\ebenesGehen0002_OV,c3d	D:\Qualisys\2024_Orthelligent\Data\P006\ebenesGehen0002_OV,c3d	D:\Qualisys\2024_Orthelligent\Data\P006\ebenesGehen0002_OV,c3d	D:\Qualisys\2024_Orthelligent\Data\P006\ebenesGehen0002_OV,c3d	D:\Qualisys\2024_Orthelligent\Data\P006\ebenesGehen0002_OV,c3d	D:\Qualisys\2024_Orthelligent\Data\P006\ebenesGehen0002_OV,c3d	D:\Qualisys\2024_Orthelligent\Data\P006\ebenesGehen0002_OV,c3d	D:\Qualisys\2024_Orthelligent\Data\P006\ebenesGehen0002_OV,c3d	D:\Qualisys\2024_Orthelligent\Data\P006\ebenesGehen0002_OV,c3d	D:\Qualisys\2024_Orthelligent\Data\P006\ebenesGehen0002_OV,c3d	D:\Qualisys\2024_Orthelligent\Data\P006\ebenesGehen0002_OV,c3d
	Left Ankle Mean Angle	Left Ankle Mean Angle	Left Ankle Mean Angle	Left Ankle Mean Angle	Left Knee Mean Angle	Left Knee Mean Angle	Left Knee Mean Angle	Left Knee Mean Angle	Left Hip Mean Angle	Left Hip Mean Angle	Left Hip Mean Angle	Left Hip Mean Angle	Right Ankle Mean Angle	Right Ankle Mean Angle	Right Ankle Mean Angle	Right Ankle Mean Angle	Right Knee Mean Angle	Right Knee Mean Angle	Right Knee Mean Angle	Right Knee Mean Angle	Right Hip Mean Angle	Right Hip Mean Angle	Right Hip Mean Angle	Right Hip Mean Angle	Left Ankle Mean Angle	Left Ankle Mean Angle	Left Knee Mean Angle	Left Knee Mean Angle	Left Hip Mean Angle	Left Hip Mean Angle	Right Ankle Mean Angle	Right Ankle Mean Angle	Right Knee Mean Angle	Right Knee Mean Angle	Right Hip Mean Angle	Right Hip Mean Angle	Speed	Left_Strides_Per_Minute_Count	Left_Strides_Per_Minute_Mean	Left_Strides_Per_Minute_StdDev	Right_Strides_Per_Minute_Count	Right_Strides_Per_Minute_Mean	Right_Strides_Per_Minute_StdDev	Left_Stride_Length_Count	Left_Stride_Length_Mean	Left_Stride_Length_StdDev	Right_Stride_Length_Count	Right_Stride_Length_Mean	Right_Stride_Length_StdDev
	P2D	P2D	P2D	P2D	P2D	P2D	P2D	P2D	P2D	P2D	P2D	P2D	P2D	P2D	P2D	P2D	P2D	P2D	P2D	P2D	P2D	P2D	P2D	P2D	P2D	P2D	P2D	P2D	P2D	P2D	P2D	P2D	P2D	P2D	P2D	P2D	METRIC	METRIC	METRIC	METRIC	METRIC	METRIC	METRIC	METRIC	METRIC	METRIC	METRIC	METRIC	METRIC
	ORIGINAL	ORIGINAL	ORIGINAL	ORIGINAL	ORIGINAL	ORIGINAL	ORIGINAL	ORIGINAL	ORIGINAL	ORIGINAL	ORIGINAL	ORIGINAL	ORIGINAL	ORIGINAL	ORIGINAL	ORIGINAL	ORIGINAL	ORIGINAL	ORIGINAL	ORIGINAL	ORIGINAL	ORIGINAL	ORIGINAL	ORIGINAL	ORIGINAL	ORIGINAL	ORIGINAL	ORIGINAL	ORIGINAL	ORIGINAL	ORIGINAL	ORIGINAL	ORIGINAL	ORIGINAL	ORIGINAL	ORIGINAL	TEMPORAL_DISTANCE	TEMPORAL_DISTANCE	TEMPORAL_DISTANCE	TEMPORAL_DISTANCE	TEMPORAL_DISTANCE	TEMPORAL_DISTANCE	TEMPORAL_DISTANCE	TEMPORAL_DISTANCE	TEMPORAL_DISTANCE	TEMPORAL_DISTANCE	TEMPORAL_DISTANCE	TEMPORAL_DISTANCE	TEMPORAL_DISTANCE
ITEM	X	Y	X	Y	X	Y	X	Y	X	Y	X	Y	X	Y	X	Y	X	Y	X	Y	X	Y	X	Y	X	Y	X	Y	X	Y	X	Y	X	Y	X	Y	X	X	X	X	X	X	X	X	X	X	X	X	X
1	1	2.6311	0	0.27559	1	-6.86077	0	1.72856	1	32.5759	0	0.72818	1	3.62391	0	0.22872	1	-7.07664	0	0.73008	1	34.2377	0	0.83592	1	2.31654	1	-4.99441	1	33.3251	1	3.36064	1	-6.35959	1	34.2015	2.6367	2	52.9825	0.49621	2	53.9394	0.85711	2	2.97382	0.02141	2	2.94557	0.04985
2	2	2.48875	0	0.19201	2	-6.96439	0	1.53141	2	32.5149	0	0.79859	2	3.39739	0	0.46909	2	-7.335	0	0.59487	2	34.2762	0	0.78502	2	2.26929	2	-5.33071	2	33.3533	2	2.85645	2	-6.72515	2	34.3334
3	3	2.2294	0	0.14523	3	-7.59617	0	1.34742	3	32.4692	0	0.83641	3	3.00643	0	0.74869	3	-8.06569	0	0.40297	3	34.305	0	0.73841	3	2.15457	3	-6.17157	3	33.355	3	2.14655	3	-7.61911	3	34.469
4	4	1.78494	0	0.27963	4	-8.64765	0	1.20321	4	32.4145	0	0.83296	4	2.37812	0	1.03338	4	-9.10582	0	0.21107	4	34.2928	0	0.71077	4	1.89517	4	-7.38101	4	33.2916	4	1.20201	4	-8.87607	4	34.5744
5	5	1.12351	0	0.4817	5	-9.99043	0	1.12483	5	32.331	0	0.79112	5	1.48327	0	1.26585	5	-10.293	0	0.24258	5	34.2193	0	0.7172	5	1.41539	5	-8.80572	5	33.1407	5	0.06276	5	-10.3318	5	34.6273
6	6	0.28191	0	0.64144	6	-11.4973	0	1.13171	6	32.2054	0	0.73031	6	0.37321	0	1.38621	6	-11.5094	0	0.47107	6	34.0835	0	0.75903	6	0.67187	6	-10.3029	6	32.9008	6	-1.15292	6	-11.8573	6	34.6174
7	7	-0.62872	0	0.70581	7	-13.0587	0	1.22424	7	32.028	0	0.68806	7	-0.80051	0	1.36545	7	-12.709	0	0.70886	7	33.8994	0	0.81425	7	-0.30821	7	-11.7699	7	32.5907	7	-2.27029	7	-13.3717	7	34.5354
8	8	-1.45865	0	0.72136	8	-14.5961	0	1.36767	8	31.7875	0	0.70489	8	-1.81592	0	1.21652	8	-13.9133	0	0.9006	8	33.6831	0	0.84748	8	-1.39859	8	-13.1766	8	32.245	8	-3.09703	8	-14.8411	8	34.3676
9	9	-2.0759	0	0.815	9	-16.0584	0	1.48935	9	31.4671	0	0.79172	9	-2.47465	0	0.98924	9	-15.1518	0	1.01647	9	33.4327	0	0.83159	9	-2.39494	9	-14.5683	9	31.9034	9	-3.49876	9	-16.2461	9	34.0966
10	10	-2.40569	0	1.00184	10	-17.3968	0	1.51757	10	31.0451	0	0.93052	10	-2.68487	0	0.74325	10	-16.3925	0	1.05141	10	33.116	0	0.76258	10	-3.09033	10	-16.0003	10	31.5844	10	-3.44719	10	-17.5408	10	33.7016
11	11	-2.44617	0	1.17088	11	-18.5526	0	1.44603	11	30.5025	0	1.10145	11	-2.47779	0	0.51553	11	-17.5401	0	1.0302	11	32.6865	0	0.66135	11	-3.37029	11	-17.4458	11	31.2588	11	-3.00746	11	-18.66	11	33.1711
12	12	-2.25132	0	1.24887	12	-19.4765	0	1.34763	12	29.8376	0	1.27371	12	-1.96345	0	0.3156	12	-18.5012	0	0.99378	12	32.1181	0	0.56029	12	-3.25101	12	-18.7783	12	30.8561	12	-2.29309	12	-19.5637	12	32.5194
13	13	-1.89283	0	1.23064	13	-20.1575	0	1.29094	13	29.0755	0	1.39802	13	-1.26901	0	0.13953	13	-19.2373	0	0.97546	13	31.424	0	0.48489	13	-2.83605	13	-19.855	13	30.3113	13	-1.42067	13	-20.258	13	31.7885
14	14	-1.43071	0	1.14294	14	-20.6258	0	1.27096	14	28.264	0	1.43242	14	-0.50003	0	0.02364	14	-19.7594	0	0.9891	14	30.6446	0	0.44825	14	-2.24875	14	-20.6066	14	29.6059	14	-0.48614	14	-20.7716	14	31.0269
15	15	-0.90239	0	1.0206	15	-20.9283	0	1.25592	15	27.4535	0	1.36496	15	0.2691	0	0.15688	15	-20.0936	0	1.0317	15	29.8238	0	0.45425	15	-1.58635	15	-21.049	15	28.7681	15	0.43637	15	-21.1229	15	30.2687
16	16	-0.32694	0	0.8966	16	-21.097	0	1.24525	16	26.6737	0	1.21638	16	0.99148	0	0.26897	16	-20.2569	0	1.09119	16	28.9899	0	0.49292	16	-0.90258	16	-21.2414	16	27.8454	16	1.29186	16	-21.3075	16	29.5195
17	17	0.28074	0	0.79789	17	-21.1363	0	1.26322	17	25.9211	0	1.0296	17	1.64653	0	0.35533	17	-20.2562	0	1.15575	17	28.1493	0	0.54061	17	-0.22329	17	-21.2384	17	26.8758	17	2.05261	17	-21.3124	17	28.7582
18	18	0.89821	0	0.7394	18	-21.0289	0	1.32743	18	25.1622	0	0.85553	18	2.23897	0	0.41831	18	-20.0981	0	1.21925	18	27.2881	0	0.57441	18	0.43353	18	-21.066	18	25.873	18	2.72129	18	-21.1349	18	27.9485
19	19	1.49761	0	0.72077	19	-20.7558	0	1.43293	19	24.3504	0	0.73866	19	2.78955	0	0.45902	19	-19.7958	0	1.27942	19	26.3806	0	0.58333	19	1.05107	19	-20.7253	19	24.8287	19	3.31957	19	-20.7908	19	27.0539
20	20	2.05746	0	0.73167	20	-20.316	0	1.55824	20	23.4457	0	0.69655	20	3.32187	0	0.47868	20	-19.3741	0	1.33265	20	25.4037	0	0.56799	20	1.61643	20	-20.2154	20	23.7264	20	3.87421	20	-20.3125	20	26.0507
21	21	2.57057	0	0.75854	21	-19.7343	0	1.67869	21	22.429	0	0.70704	21	3.85432	0	0.4797	21	-18.8696	0	1.37157	21	24.3476	0	0.53564	21	2.12812	21	-19.5493	21	22.554	21	4.40755	21	-19.7412	21	24.9357
22	22	3.04175	0	0.78957	22	-19.0536	0	1.77647	22	21.3047	0	0.73145	22	4.39702	0	0.46434	22	-18.3227	0	1.38942	22	23.2199	0	0.49685	22	2.59556	22	-18.7564	22	21.3087	22	4.93246	22	-19.1157	22	23.7259
23	23	3.48012	0	0.8168	23	-18.3195	0	1.84522	23	20.0944	0	0.74364	23	4.94932	0	0.43313	23	-17.7647	0	1.38681	23	22.0406	0	0.46375	23	3.03022	23	-17.8735	23	19.9969	23	5.44848	23	-18.4601	23	22.4527
24	24	3.8924	0	0.83768	24	-17.5673	0	1.88971	24	18.8275	0	0.73506	24	5.49863	0	0.38531	24	-17.206	0	1.37327	24	20.8324	0	0.44709	24	3.4371	24	-16.9355	24	18.6321	24	5.94112	24	-17.7767	24	21.1499
25	25	4.27935	0	0.85471	25	-16.8161	0	1.92186	25	17.5342	0	0.71114	25	6.02343	0	0.32363	25	-16.6342	0	1.36213	25	19.6123	0	0.45016	25	3.81129	25	-15.9694	25	17.2325	25	6.38843	25	-17.0499	25	19.8414
26	26	4.63728	0	0.87175	26	-16.0699	0	1.95508	26	16.2398	0	0.68796	26	6.50122	0	0.25992	26	-16.0259	0	1.36194	26	18.3904	0	0.46691	26	4.14312	26	-14.9899	26	15.8161	26	6.77211	26	-16.261	26	18.5404
27	27	4.96261	0	0.88998	27	-15.3229	0	1.99918	27	14.9622	0	0.68778	27	6.91794	0	0.215	27	-15.3636	0	1.3724	27	17.1727	0	0.48745	27	4.42679	27	-14.0006	27	14.3971	27	7.08646	27	-15.4031	27	17.2543
28	28	5.25639	0	0.90794	28	-14.5668	0	2.05922	28	13.7112	0	0.73061	28	7.27328	0	0.20424	28	-14.6464	0	1.38694	28	15.966	0	0.5038	28	4.66482	28	-12.9983	28	12.9847	28	7.34006	28	-14.4879	28	15.989
29	29	5.52537	0	0.92369	29	-13.7965	0	2.13624	29	12.4891	0	0.82358	29	7.58108	0	0.22065	29	-13.8909	0	1.39845	29	14.7779	0	0.51142	29	4.86764	29	-11.9817	29	11.5838	29	7.55397	29	-13.5418	29	14.7502
30	30	5.78023	0	0.93434	30	-13.0137	0	2.22552	30	11.2916	0	0.9562	30	7.86391	0	0.24799	30	-13.1238	0	1.4044	30	13.6142	0	0.50963	30	5.05348	30	-10.9606	30	10.198	30	7.75521	30	-12.5969	30	13.5412
31	31	6.03222	0	0.93579	31	-12.2253	0	2.31421	31	10.1092	0	1.10541	31	8.14523	0	0.27911	31	-12.373	0	1.40852	31	12.4771	0	0.50108	31	5.24471	31	-9.95919	31	8.83293	31	7.96812	31	-11.6825	31	12.3617
32	32	6.28987	0	0.92301	32	-11.4414	0	2.38256	32	8.93043	0	1.24567	32	8.44158	0	0.31417	32	-11.6597	0	1.4187	32	11.3643	0	0.49028	32	5.4621	32	-9.0096	32	7.49491	32	8.20692	32	-10.8187	32	11.2085
33	33	6.55909	0	0.89151	33	-10.6718	0	2.41089	33	7.74587	0	1.3574	33	8.75875	0	0.35362	33	-10.993	0	1.44227	33	10.2707	0	0.48176	33	5.72104	33	-8.14146	33	6.18895	33	8.47489	33	-10.014	33	10.0778
34	34	6.84233	0	0.83861	34	-9.9232	0	2.38694	34	6.5493	0	1.43019	34	9.09353	0	0.39536	34	-10.3704	0	1.48109	34	9.18936	0	0.47832	34	6.02841	34	-7.37156	34	4.91677	34	8.76875	34	-9.2677	34	8.96589
35	35	7.13989	0	0.76397	35	-9.19949	0	2.30837	35	5.33909	0	1.46146	35	9.43785	0	0.4357	35	-9.77998	0	1.5308	35	8.11285	0	0.48088	35	6.38431	35	-6.70298	35	3.67817	35	9.08309	35	-8.57183	35	7.86862
36	36	7.4524	0	0.66976	36	-8.50352	0	2.18273	36	4.11832	0	1.45497	36	9.7825	0	0.47029	36	-9.20632	0	1.58316	36	7.03367	0	0.48998	36	6.78571	36	-6.12729	36	2.47167	36	9.4137	36	-7.9155	36	6.78016
37	37	7.78166	0	0.56031	37	-7.83829	0	2.0256	37	2.89288	0	1.41971	37	10.1202	0	0.49641	37	-8.63735	0	1.62933	37	5.94679	0	0.50692	37	7.22887	37	-5.6276	37	1.29283	37	9.75744	37	-7.29062	37	5.69602
38	38	8.13002	0	0.44192	38	-7.20847	0	1.85627	38	1.67019	0	1.36813	38	10.4467	0	0.51442	38	-8.06877	0	1.66275	38	4.85113	0	0.53436	38	7.70918	38	-5.18438	38	0.13509	38	10.1116	38	-6.69398	38	4.61464
39	39	8.50005	0	0.32356	39	-6.62285	0	1.69286	39	0.45952	0	1.31328	39	10.7605	0	0.52859	39	-7.50447	0	1.68204	39	3.74821	0	0.57634	39	8.22167	39	-4.78331	39	-1.0065	39	10.4726	39	-6.1252	39	3.5336
40	40	8.89517	0	0.22133	40	-6.09584	0	1.54851	40	-0.72764	0	1.26564	40	11.0606	0	0.5457	40	-6.95441	0	1.69042	40	2.64038	0	0.63425	40	8.76191	40	-4.4214	40	-2.13152	40	10.8351	40	-5.58444	40	2.44756
41	41	9.31793	0	0.16954	41	-5.64504	0	1.43055	41	-1.87861	0	1.23163	41	11.3458	0	0.57208	41	-6.43245	0	1.69283	41	1.53091	0	0.70418	41	9.32512	41	-4.10614	41	-3.23421	41	11.1923	41	-5.07319	41	1.35096
42	42	9.76836	0	0.19744	42	-5.2888	0	1.33969	42	-2.98019	0	1.21258	42	11.614	0	0.61049	42	-5.95365	0	1.69309	42	0.42363	0	0.77935	42	9.90692	42	-3.854	42	-4.30332	42	11.5366	42	-4.59624	42	0.23999
43	43	10.2432	0	0.27013	43	-5.04465	0	1.27114	43	-4.01971	0	1.20487	43	11.8632	0	0.65824	43	-5.53406	0	1.6914	43	-0.67659	0	0.85213	43	10.5029	43	-3.68769	43	-5.32325	43	11.8606	43	-4.16482	43	-0.88379
44	44	10.7351	0	0.35342	44	-4.92831	0	1.2174	44	-4.987	0	1.20197	44	12.0919	0	0.70885	44	-5.19143	0	1.68403	44	-1.76209	0	0.91583	44	11.1063	44	-3.63182	44	-6.27772	44	12.1603	44	-3.79826	44	-2.00963
45	45	11.2331	0	0.43564	45	-4.95205	0	1.17141	45	-5.87611	0	1.19711	45	12.3005	0	0.75573	45	-4.94547	0	1.66586	45	-2.82193	0	0.96602	45	11.7062	45	-3.70766	45	-7.15419	45	12.4352	45	-3.52253	45	-3.1182
46	46	11.7228	0	0.51148	46	-5.12284	0	1.12809	46	-6.68645	0	1.18528	46	12.4903	0	0.79518	46	-4.81666	0	1.63316	46	-3.84317	0	0.99976	46	12.2864	46	-3.92947	46	-7.9473	46	12.6874	46	-3.36607	46	-4.18535
47	47	12.1869	0	0.57806	47	-5.44142	0	1.0827	47	-7.42334	0	1.16422	47	12.6621	0	0.82708	47	-4.82363	0	1.5845	47	-4.81323	0	1.01439	47	12.8283	47	-4.30508	47	-8.65998	47	12.9199	47	-3.35558	47	-5.18682
48	48	12.6066	0	0.63473	48	-5.90195	0	1.02956	48	-8.09751	0	1.13487	48	12.814	0	0.85336	48	-4.98053	0	1.52033	48	-5.7218	0	1.0081	48	13.3128	48	-4.83689	48	-9.3034	48	13.1349	48	-3.51162	48	-6.10243
49	49	12.9609	0	0.68223	49	-6.49349	0	0.96225	49	-8.72301	0	1.10046	49	12.9411	0	0.87741	49	-5.29525	0	1.44289	49	-6.56229	0	0.98179	49	13.7207	49	-5.52338	49	-9.89374	49	13.331	49	-3.84536	49	-6.92097
50	50	13.2271	0	0.72157	50	-7.20265	0	0.87489	50	-9.31355	0	1.06409	50	13.0345	0	0.90315	50	-5.76798	0	1.35768	50	-7.33312	0	0.9403	50	14.0308	50	-6.36076	50	-10.4457	50	13.5005	50	-4.3543	50	-7.64453
51	51	13.3809	0	0.7521	51	-8.01878	0	0.76482	51	-9.87691	0	1.02547	51	13.0813	0	0.93408	51	-6.39276	0	1.27325	51	-8.03681	0	0.89119	51	14.2181	51	-7.34688	51	-10.9637	51	13.6286	51	-5.02445	51	-8.28658
52	52	13.3959	0	0.77012	52	-8.93857	0	0.63836	52	-10.4089	0	0.97948	52	13.0651	0	0.97217	52	-7.16231	0	1.19789	52	-8.67773	0	0.84173	52	14.2516	52	-8.48524	52	-11.4346	52	13.6955	52	-5.83962	52	-8.86652
53	53	13.2419	0	0.76853	53	-9.96793	0	0.52483	53	-10.8914	0	0.91872	53	12.9654	0	1.01846	53	-8.07132	0	1.13721	53	-9.25974	0	0.79608	53	14.0922	53	-9.78564	53	-11.8281	53	13.6771	53	-6.78804	53	-9.40416
54	54	12.8826	0	0.73854	54	-11.1224	0	0.49957	54	-11.2939	0	0.8382	54	12.7558	0	1.07452	54	-9.1191	0	1.09374	54	-9.78237	0	0.75548	54	13.6923	54	-11.2644	54	-12.1015	54	13.5453	54	-7.86608	54	-9.91265
55	55	12.2762	0	0.67099	55	-12.4262	0	0.63569	55	-11.5797	0	0.74283	55	12.4022	0	1.14334	55	-10.3108	0	1.06775	55	-10.2363	0	0.72135	55	12.996	55	-12.9421	55	-12.2121	55	13.2657	55	-9.07861	55	-10.3904
56	56	11.3761	0	0.55995	56	-13.9092	0	0.90064	56	-11.7159	0	0.65624	56	11.8612	0	1.23009	56	-11.6578	0	1.05702	56	-10.6022	0	0.69795	56	11.9419	56	-14.8392	56	-12.131	56	12.7965	56	-10.4392	56	-10.8166
57	57	10.1358	0	0.41645	57	-15.6026	0	1.23189	57	-11.6813	0	0.62186	57	11.0792	0	1.34111	57	-13.1753	0	1.05691	57	-10.8538	0	0.69012	57	10.4698	57	-16.9713	57	-11.853	57	12.0877	57	-11.9675	57	-11.1552
58	58	8.5127	0	0.33221	58	-17.5307	0	1.58892	58	-11.469	0	0.6714	58	9.99584	0	1.48221	58	-14.8809	0	1.06234	58	-10.9636	0	0.69685	58	8.52497	58	-19.3427	58	-11.3936	58	11.0829	58	-13.6858	58	-11.3619
59	59	6.47183	0	0.50737	59	-19.7056	0	1.94481	59	-11.08	0	0.78917	59	8.54797	0	1.6568	59	-16.7913	0	1.07026	59	-10.9089	0	0.70676	59	6.06411	59	-21.9449	59	-10.7728	59	9.71954	59	-15.6138	59	-11.3937
60	60	3.99658	0	0.88854	60	-22.1265	0	2.2813	60	-10.5133	0	0.9383	60	6.67708	0	1.86371	60	-18.9204	0	1.08088	60	-10.674	0	0.70154	60	3.07444	60	-24.7605	60	-9.99964	60	7.93235	60	-17.766	60	-11.2166
61	61	1.106	0	1.35928	61	-24.7837	0	2.58873	61	-9.7604	0	1.09478	61	4.34612	0	2.09325	61	-21.2772	0	1.09822	61	-10.2472	0	0.66579	61	-0.39587	61	-27.7711	61	-9.06397	61	5.66951	61	-20.1487	61	-10.8098
62	62	-2.12679	0	1.84384	62	-27.6636	0	2.86743	62	-8.80347	0	1.25167	62	1.56661	0	2.32158	62	-23.8682	0	1.12877	62	-9.6157	0	0.5981	62	-4.21431	62	-30.965	62	-7.93614	62	2.92149	62	-22.7653	62	-10.1668
63	63	-5.56632	0	2.27009	63	-30.7532	0	3.12534	63	-7.61775	0	1.41308	63	-1.57017	0	2.50727	63	-26.7038	0	1.1784	63	-8.7598	0	0.51595	63	-8.16845	63	-34.3391	63	-6.57358	63	-0.24218	63	-25.6234	63	-9.28731
64	64	-9.02055	0	2.57112	64	-34.0388	0	3.37183	64	-6.17917	0	1.58707	64	-4.87276	0	2.59882	64	-29.8	0	1.24766	64	-7.65235	0	0.45661	64	-11.9866	64	-37.8917	64	-4.93528	64	-3.63913	64	-28.7396	64	-8.16777
65	65	-12.2576	0	2.69133	65	-37.4965	0	3.60907	65	-4.47619	0	1.77932	65	-8.05443	0	2.55172	65	-33.1693	0	1.32939	65	-6.26535	0	0.46743	65	-15.3616	65	-41.6044	65	-2.99986	65	-6.96435	65	-32.1296	65	-6.80037
66	66	-15.0233	0	2.59978	66	-41.0808	0	3.82647	66	-2.52084	0	1.98887	66	-10.7683	0	2.34264	66	-36.7992	0	1.40899	66	-4.58274	0	0.56336	66	-17.9811	66	-45.4236	66	-0.78058	66	-9.82439	66	-35.7896	66	-5.18003
67	67	-17.0608	0	2.32882	67	-44.7167	0	4.00042	67	-0.35469	0	2.20651	67	-12.6654	0	1.98434	67	-40.6326	0	1.46801	67	-2.61362	0	0.7144	67	-19.5851	67	-49.2509	67	1.668	67	-11.8138	67	-39.6775	67	-3.31361
68	68	-18.1513	0	2.01974	68	-48.3019	0	4.10091	68	1.954	0	2.4181	68	-13.4651	0	1.55074	68	-44.5642	0	1.4904	68	-0.39839	0	0.88337	68	-20.054	68	-52.9508	68	4.25774	68	-12.6102	68	-43.7011	68	-1.22461
69	69	-18.1819	0	1.86285	69	-51.7179	0	4.10278	69	4.32221	0	2.61103	69	-13.0326	0	1.19655	69	-48.4545	0	1.46522	69	1.99471	0	1.0402	69	-19.4728	69	-56.3744	69	6.88618	69	-12.0772	69	-47.7239	69	1.04637
70	70	-17.2029	0	1.88111	70	-54.847	0	3.99902	70	6.67057	0	2.7801	70	-11.4612	0	1.06793	70	-52.1516	0	1.38835	70	4.4817	0	1.16099	70	-18.0931	70	-59.3927	70	9.4627	70	-10.3608	70	-51.5857	70	3.44561
71	71	-15.432	0	1.94118	71	-57.5895	0	3.80621	71	8.94037	0	2.92893	71	-9.1006	0	1.08749	71	-55.5134	0	1.26744	71	6.97932	0	1.23123	71	-16.2173	71	-61.9207	71	11.9295	71	-7.89381	71	-55.13	71	5.91411
72	72	-13.1833	0	1.982	72	-59.8765	0	3.5546	72	11.1006	0	3.0651	72	-6.45145	0	1.08598	72	-58.4279	0	1.12388	72	9.42009	0	1.25051	72	-14.0953	72	-63.9214	72	14.2633	72	-5.24547	72	-58.2294	72	8.39547
73	73	-10.7586	0	2.01333	73	-61.6763	0	3.27408	73	13.1449	0	3.19233	73	-3.95761	0	0.99883	73	-60.8287	0	0.98455	73	11.7613	0	1.23272	73	-11.8739	73	-65.3949	73	16.4633	73	-2.88341	73	-60.8034	73	10.8428
74	74	-8.3709	0	2.01337	74	-62.9898	0	2.98554	74	15.0844	0	3.30779	74	-1.85175	0	0.82323	74	-62.6945	0	0.86755	74	13.984	0	1.20058	74	-9.61689	74	-66.3634	74	18.5392	74	-1.01148	74	-62.8196	74	13.2211
75	75	-6.13119	0	1.93642	75	-63.8398	0	2.69868	75	16.9384	0	3.40464	75	-0.15265	0	0.5795	75	-64.0315	0	0.77577	75	16.0852	0	1.1773	75	-7.36741	75	-66.8574	75	20.504	75	0.41098	75	-64.2781	75	15.5038
76	76	-4.07967	0	1.76565	76	-64.2583	0	2.41774	76	18.7234	0	3.47602	76	1.24129	0	0.3024	76	-64.8576	0	0.70173	76	18.0689	0	1.17685	76	-5.18614	76	-66.9091	76	22.3677	76	1.53666	76	-65.1949	76	17.6711
77	77	-2.22547	0	1.51997	77	-64.2761	0	2.14854	77	20.4477	0	3.51732	77	2.45625	0	0.06066	77	-65.1957	0	0.63696	77	19.9422	0	1.19978	77	-3.14955	77	-66.5501	77	24.1341	77	2.51943	77	-65.5956	77	19.7101
78	78	-0.57071	0	1.2363	78	-63.9183	0	1.90035	78	22.1115	0	3.52437	78	3.58151	0	0.23473	78	-65.0718	0	0.57676	78	21.7125	0	1.23679	78	-1.32753	78	-65.8096	78	25.7989	78	3.45858	78	-65.5117	78	21.615
79	79	0.88337	0	0.95717	79	-63.2043	0	1.6824	79	23.708	0	3.49142	79	4.6535	0	0.42666	79	-64.5147	0	0.5213	79	23.3859	0	1.27603	79	0.23925	79	-64.7094	79	27.3491	79	4.39037	79	-64.9784	79	23.3869
80	80	2.13645	0	0.72857	80	-62.1494	0	1.50245	80	25.2253	0	3.41314	80	5.67175	0	0.56331	80	-63.5537	0	0.47449	80	24.9642	0	1.30797	80	1.53986	80	-63.263	80	28.767	80	5.30926	80	-64.0313	80	25.0312
81	81	3.19258	0	0.59734	81	-60.7664	0	1.36946	81	26.6491	0	3.28805	81	6.61974	0	0.64429	81	-62.2164	0	0.44204	81	26.4421	0	1.32563	81	2.58282	81	-61.478	81	30.0362	81	6.19379	81	-62.703	81	26.5524
82	82	4.061	0	0.58946	82	-59.0676	0	1.29832	82	27.9657	0	3.12083	82	7.47857	0	0.67707	82	-60.525	0	0.42912	82	27.8065	0	1.32392	82	3.38701	82	-59.3616	82	31.1481	82	7.0196	82	-61.0188	82	27.9499
83	83	4.75679	0	0.67708	83	-57.0653	0	1.30777	83	29.1634	0	2.92075	83	8.22756	0	0.67342	83	-58.4946	0	0.43856	83	29.04	0	1.30099	83	3.98044	83	-56.9244	83	32.1007	83	7.75728	83	-58.9961	83	29.2184
84	84	5.29851	0	0.80788	84	-54.7711	0	1.40769	84	30.2308	0	2.698	84	8.84098	0	0.64303	84	-56.1339	0	0.46876	84	30.1246	0	1.25905	84	4.39724	84	-54.1813	84	32.8934	84	8.37239	84	-56.6453	84	30.3484
85	85	5.70217	0	0.94527	85	-52.1962	0	1.58729	85	31.1571	0	2.46288	85	9.29036	0	0.59434	85	-53.449	0	0.51389	85	31.0461	0	1.2031	85	4.66615	85	-51.1527	85	33.5278	85	8.83143	85	-53.9729	85	31.33
86	86	5.97922	0	1.07057	86	-49.3543	0	1.81924	86	31.9349	0	2.22539	86	9.54882	0	0.53475	86	-50.4493	0	0.56604	86	31.7966	0	1.13949	86	4.8065	86	-47.8657	86	34.0097	86	9.1084	86	-50.986	86	32.1554
87	87	6.13717	0	1.17451	87	-46.2661	0	2.0733	87	32.5602	0	1.99146	87	9.59601	0	0.47259	87	-47.1536	0	0.61755	87	32.3769	0	1.07468	87	4.83394	87	-44.3542	87	34.3466	87	9.18308	87	-47.6984	87	32.8223
88	88	6.1794	0	1.25331	88	-42.9611	0	2.32523	88	33.033	0	1.7603	88	9.42192	0	0.42117	88	-43.5949	0	0.66143	88	32.7963	0	1.01509	88	4.76327	88	-40.6577	88	34.5428	88	9.03734	88	-44.1378	88	33.3359
89	89	6.1058	0	1.3071	89	-39.4767	0	2.55886	89	33.3572	0	1.52606	89	9.03441	0	0.39455	89	-39.8258	0	0.69102	89	33.0735	0	0.96709	89	4.6062	89	-36.8199	89	34.5995	89	8.66494	89	-40.3526	89	33.7108
90	90	5.91638	0	1.3365	90	-35.8587	0	2.76404	90	33.5415	0	1.28299	90	8.46515	0	0.39825	90	-35.9173	0	0.70023	90	33.2351	0	0.93639	90	4.37315	90	-32.8901	90	34.5217	90	8.08671	90	-36.4113	90	33.9694
91	91	5.61739	0	1.34104	91	-32.1615	0	2.93512	91	33.5995	0	1.02874	91	7.77239	0	0.42536	91	-31.9529	0	0.68341	91	33.313	0	0.92576	91	4.07769	91	-28.9252	91	34.3219	91	7.36464	91	-32.3962	91	34.1394
92	92	5.22741	0	1.31971	92	-28.448	0	3.06862	92	33.5493	0	0.76591	92	7.03762	0	0.45876	92	-28.0208	0	0.63444	92	33.3399	0	0.9333	92	3.74078	92	-24.9937	92	34.0229	92	6.60018	92	-28.396	92	34.2492
93	93	4.77666	0	1.274	93	-24.7879	0	3.16068	93	33.4122	0	0.50324	93	6.34507	0	0.48066	93	-24.2094	0	0.54752	93	33.3449	0	0.95403	93	3.38816	93	-21.1758	93	33.6572	93	5.90018	93	-24.499	93	34.3254
94	94	4.30213	0	1.21082	94	-21.2559	0	3.20383	94	33.2103	0	0.25653	94	5.75362	0	0.48638	94	-20.6033	0	0.42158	94	33.3501	0	0.98254	94	3.04437	94	-17.5629	94	33.2638	94	5.33031	94	-20.7887	94	34.3901
95	95	3.84113	0	1.14182	95	-17.9315	0	3.18366	95	32.9657	0	0.08341	95	5.28406	0	0.48549	95	-17.2828	0	0.26628	95	33.3694	0	1.01473	95	2.72777	95	-14.2567	95	32.8852	95	4.8993	95	-17.3452	95	34.4591
96	96	3.42748	0	1.0769	96	-14.8991	0	3.0811	96	32.7009	0	0.19063	96	4.92762	0	0.48954	96	-14.3253	0	0.13067	96	33.4089	0	1.04905	96	2.45365	96	-11.365	96	32.5647	96	4.57951	96	-14.2509	96	34.5417
97	97	3.08661	0	1.01882	97	-12.2461	0	2.8805	97	32.4394	0	0.33027	97	4.66136	0	0.50155	97	-11.8056	0	0.18767	97	33.4677	0	1.08594	97	2.23671	97	-8.98983	97	32.3415	97	4.33376	97	-11.592	97	34.6418
98	98	2.83204	0	0.96579	98	-10.0578	0	2.58126	98	32.2039	0	0.45063	98	4.46159	0	0.51541	98	-9.79468	0	0.33354	98	33.5428	0	1.12633	98	2.08756	98	-7.20994	98	32.2409	98	4.13426	98	-9.45402	98	34.7602
99	99	2.66624	0	0.91534	99	-8.40731	0	2.20407	99	32.0115	0	0.57577	99	4.30883	0	0.52057	99	-8.35705	0	0.45231	99	33.633	0	1.17086	99	2.0085	99	-6.06569	99	32.2652	99	3.96858	99	-7.91657	99	34.8982
100	100	2.57888	0	0.86663	100	-7.34329	0	1.78825	100	31.87	0	0.72462	100	4.18186	0	0.50337	100	-7.541	0	0.5172	100	33.7397	0	1.21986	100	1.98729	100	-5.55296	100	32.391	100	3.83273	100	-7.04456	100	35.0581
101	101	2.54201	0	0.81959	101	-6.8768	0	1.38128	101	31.775	0	0.89043	101	4.04632	0	0.44657	101	-7.35698	0	0.51558	101	33.8614	0	1.27274	101	1.99403	101	-5.62438	101	32.5725	101	3.71535	101	-6.86442	101	35.2373
[truncated: 86 more columns]
