# Supplementary material for: Gait assessment using a 2D video-based motion analysis app in healthy subjects and subjects with lower limb amputation – A pilot study
Source: PLoS One. 2025 May 30;20(5):e0324499. doi: 10.1371/journal.pone.0324499 (PMC12124523; doi:10.1371/journal.pone.0324499)
Supplement: S1 Table — Raw data of all trials (M##) of the healthy subjects (0##) from the gait analysis recorded with the Orthelligent App (OV) and with the Qualisys system (Qual). (ZIP) [file pone.0324499.s001.zip › Subjects_healty_all_trials/006_Qual_ME3.xlsx]

## Sheet: Tabelle1
	Mean	Mean	Std Dev	Std Dev	Mean	Mean	Std Dev	Std Dev	Mean	Mean	Std Dev	Std Dev	Mean	Mean	Std Dev	Std Dev	Mean	Mean	Std Dev	Std Dev	Mean	Mean	Std Dev	Std Dev	D:\Qualisys\2024_Orthelligent\Data\P006\ebenesGehen0003_OV,c3d	D:\Qualisys\2024_Orthelligent\Data\P006\ebenesGehen0003_OV,c3d	D:\Qualisys\2024_Orthelligent\Data\P006\ebenesGehen0003_OV,c3d	D:\Qualisys\2024_Orthelligent\Data\P006\ebenesGehen0003_OV,c3d	D:\Qualisys\2024_Orthelligent\Data\P006\ebenesGehen0003_OV,c3d	D:\Qualisys\2024_Orthelligent\Data\P006\ebenesGehen0003_OV,c3d	D:\Qualisys\2024_Orthelligent\Data\P006\ebenesGehen0003_OV,c3d	D:\Qualisys\2024_Orthelligent\Data\P006\ebenesGehen0003_OV,c3d	D:\Qualisys\2024_Orthelligent\Data\P006\ebenesGehen0003_OV,c3d	D:\Qualisys\2024_Orthelligent\Data\P006\ebenesGehen0003_OV,c3d	D:\Qualisys\2024_Orthelligent\Data\P006\ebenesGehen0003_OV,c3d	D:\Qualisys\2024_Orthelligent\Data\P006\ebenesGehen0003_OV,c3d	D:\Qualisys\2024_Orthelligent\Data\P006\ebenesGehen0003_OV,c3d	D:\Qualisys\2024_Orthelligent\Data\P006\ebenesGehen0003_OV,c3d	D:\Qualisys\2024_Orthelligent\Data\P006\ebenesGehen0003_OV,c3d	D:\Qualisys\2024_Orthelligent\Data\P006\ebenesGehen0003_OV,c3d	D:\Qualisys\2024_Orthelligent\Data\P006\ebenesGehen0003_OV,c3d	D:\Qualisys\2024_Orthelligent\Data\P006\ebenesGehen0003_OV,c3d	D:\Qualisys\2024_Orthelligent\Data\P006\ebenesGehen0003_OV,c3d	D:\Qualisys\2024_Orthelligent\Data\P006\ebenesGehen0003_OV,c3d	D:\Qualisys\2024_Orthelligent\Data\P006\ebenesGehen0003_OV,c3d	D:\Qualisys\2024_Orthelligent\Data\P006\ebenesGehen0003_OV,c3d	D:\Qualisys\2024_Orthelligent\Data\P006\ebenesGehen0003_OV,c3d	D:\Qualisys\2024_Orthelligent\Data\P006\ebenesGehen0003_OV,c3d	D:\Qualisys\2024_Orthelligent\Data\P006\ebenesGehen0003_OV,c3d
	Left Ankle Mean Angle	Left Ankle Mean Angle	Left Ankle Mean Angle	Left Ankle Mean Angle	Left Knee Mean Angle	Left Knee Mean Angle	Left Knee Mean Angle	Left Knee Mean Angle	Left Hip Mean Angle	Left Hip Mean Angle	Left Hip Mean Angle	Left Hip Mean Angle	Right Ankle Mean Angle	Right Ankle Mean Angle	Right Ankle Mean Angle	Right Ankle Mean Angle	Right Knee Mean Angle	Right Knee Mean Angle	Right Knee Mean Angle	Right Knee Mean Angle	Right Hip Mean Angle	Right Hip Mean Angle	Right Hip Mean Angle	Right Hip Mean Angle	Left Ankle Mean Angle	Left Ankle Mean Angle	Left Knee Mean Angle	Left Knee Mean Angle	Left Hip Mean Angle	Left Hip Mean Angle	Right Ankle Mean Angle	Right Ankle Mean Angle	Right Knee Mean Angle	Right Knee Mean Angle	Right Hip Mean Angle	Right Hip Mean Angle	Speed	Left_Strides_Per_Minute_Count	Left_Strides_Per_Minute_Mean	Left_Strides_Per_Minute_StdDev	Right_Strides_Per_Minute_Count	Right_Strides_Per_Minute_Mean	Right_Strides_Per_Minute_StdDev	Left_Stride_Length_Count	Left_Stride_Length_Mean	Left_Stride_Length_StdDev	Right_Stride_Length_Count	Right_Stride_Length_Mean	Right_Stride_Length_StdDev
	P2D	P2D	P2D	P2D	P2D	P2D	P2D	P2D	P2D	P2D	P2D	P2D	P2D	P2D	P2D	P2D	P2D	P2D	P2D	P2D	P2D	P2D	P2D	P2D	P2D	P2D	P2D	P2D	P2D	P2D	P2D	P2D	P2D	P2D	P2D	P2D	METRIC	METRIC	METRIC	METRIC	METRIC	METRIC	METRIC	METRIC	METRIC	METRIC	METRIC	METRIC	METRIC
	ORIGINAL	ORIGINAL	ORIGINAL	ORIGINAL	ORIGINAL	ORIGINAL	ORIGINAL	ORIGINAL	ORIGINAL	ORIGINAL	ORIGINAL	ORIGINAL	ORIGINAL	ORIGINAL	ORIGINAL	ORIGINAL	ORIGINAL	ORIGINAL	ORIGINAL	ORIGINAL	ORIGINAL	ORIGINAL	ORIGINAL	ORIGINAL	ORIGINAL	ORIGINAL	ORIGINAL	ORIGINAL	ORIGINAL	ORIGINAL	ORIGINAL	ORIGINAL	ORIGINAL	ORIGINAL	ORIGINAL	ORIGINAL	TEMPORAL_DISTANCE	TEMPORAL_DISTANCE	TEMPORAL_DISTANCE	TEMPORAL_DISTANCE	TEMPORAL_DISTANCE	TEMPORAL_DISTANCE	TEMPORAL_DISTANCE	TEMPORAL_DISTANCE	TEMPORAL_DISTANCE	TEMPORAL_DISTANCE	TEMPORAL_DISTANCE	TEMPORAL_DISTANCE	TEMPORAL_DISTANCE
ITEM	X	Y	X	Y	X	Y	X	Y	X	Y	X	Y	X	Y	X	Y	X	Y	X	Y	X	Y	X	Y	X	Y	X	Y	X	Y	X	Y	X	Y	X	Y	X	X	X	X	X	X	X	X	X	X	X	X	X
1	1	2.06182	0	0.05177	1	-7.25961	0	0.96705	1	33.0771	0	0.31388	1	3.00564	0	1.81343	1	-6.03587	0	0.75967	1	33.5353	0	1.126	1	2.11893	1	-6.26908	1	32.8455	1	3.42092	1	-6.12474	1	33.076	3.0336	2	52.9825	0.49622	2	52.8645	0.32934	2	3.43088	0.0022	2	3.44781	0.00709
2	2	1.99835	0	0.18807	2	-7.54036	0	0.79152	2	33.0888	0	0.44336	2	2.74514	0	1.58636	2	-6.54404	0	0.64861	2	33.6945	0	1.11976	2	2.17953	2	-6.64106	2	32.8699	2	3.07442	2	-6.43501	2	33.1437
3	3	1.79252	0	0.38411	3	-8.25999	0	0.69994	3	33.0646	0	0.56969	3	2.30707	0	1.39016	3	-7.52377	0	0.54396	3	33.8507	0	1.09917	3	2.1635	3	-7.46918	3	32.8658	3	2.59739	3	-7.25676	3	33.2251
4	4	1.35439	0	0.63666	4	-9.29377	0	0.71826	4	32.9794	0	0.69135	4	1.60234	0	1.26508	4	-8.80513	0	0.47823	4	33.9801	0	1.07704	4	1.98837	4	-8.61081	4	32.7988	4	1.88841	4	-8.43248	4	33.3053
5	5	0.63785	0	0.91528	5	-10.5152	0	0.82856	5	32.8196	0	0.81011	5	0.61703	0	1.23384	5	-10.2289	0	0.45034	5	34.0679	0	1.06174	5	1.586	5	-9.91919	5	32.6478	5	0.90025	5	-9.80529	5	33.3757
6	6	-0.32105	0	1.15803	6	-11.8234	0	0.98648	6	32.5891	0	0.92291	6	-0.53863	0	1.28658	6	-11.6944	0	0.43969	6	34.1099	0	1.05328	6	0.93043	6	-11.2744	6	32.4137	6	-0.30538	6	-11.2632	6	33.4356
7	7	-1.39213	0	1.29908	7	-13.1615	0	1.15018	7	32.3064	0	1.0174	7	-1.63674	0	1.38401	7	-13.1771	0	0.43703	7	34.1016	0	1.04378	7	0.06648	7	-12.6089	7	32.1183	7	-1.53658	7	-12.7646	7	33.4849
8	8	-2.38197	0	1.30853	8	-14.5208	0	1.27459	8	31.9937	0	1.07177	8	-2.43367	0	1.48049	8	-14.6867	0	0.42646	8	34.0232	0	1.02213	8	-0.87672	8	-13.9264	8	31.7973	8	-2.53757	8	-14.3208	8	33.5088
9	9	-3.10711	0	1.20919	9	-15.9116	0	1.305	9	31.6604	0	1.06295	9	-2.78686	0	1.53816	9	-16.1836	0	0.3829	9	33.8288	0	0.98463	9	-1.71504	9	-15.2817	9	31.4845	9	-3.11784	9	-15.9156	9	33.463
10	10	-3.45976	0	1.05414	10	-17.3089	0	1.20447	10	31.2889	0	0.98546	10	-2.6924	0	1.53194	10	-17.5575	0	0.31652	10	33.4621	0	0.9439	10	-2.2763	10	-16.7065	10	31.1856	10	-3.2183	10	-17.4478	10	33.2788
11	11	-3.43556	0	0.87604	11	-18.6277	0	0.99286	11	30.8379	0	0.86816	11	-2.25688	0	1.45699	11	-18.6911	0	0.2969	11	32.8928	0	0.91866	11	-2.4862	11	-18.1391	11	30.8603	11	-2.90475	11	-18.7742	11	32.8973
12	12	-3.11592	0	0.68019	12	-19.7564	0	0.74713	12	30.2666	0	0.76499	12	-1.62622	0	1.3321	12	-19.5336	0	0.36181	12	32.1406	0	0.91542	12	-2.39224	12	-19.4294	12	30.4363	12	-2.31269	12	-19.8005	12	32.3077
13	13	-2.61704	0	0.47273	13	-20.6167	0	0.55203	13	29.5638	0	0.71329	13	-0.91756	0	1.18326	13	-20.1102	0	0.45382	13	31.2656	0	0.92687	13	-2.10831	13	-20.4294	13	29.8566	13	-1.5766	13	-20.5197	13	31.5516
14	14	-2.03996	0	0.26985	14	-21.194	0	0.44763	14	28.7569	0	0.70758	14	-0.20338	0	1.02706	14	-20.4776	0	0.53034	14	30.3402	0	0.94232	14	-1.74073	14	-21.0807	14	29.118	14	-0.79576	14	-20.9801	14	30.6968
15	15	-1.44304	0	0.08766	15	-21.5258	0	0.42308	15	27.8963	0	0.72894	15	0.47278	0	0.86989	15	-20.6816	0	0.58565	15	29.4231	0	0.95424	15	-1.34328	15	-21.4293	15	28.2701	15	-0.03104	15	-21.2379	15	29.807
16	16	-0.84393	0	0.06143	16	-21.6687	0	0.44288	16	27.0294	0	0.76878	16	1.08752	0	0.71644	16	-20.7438	0	0.62571	16	28.5431	0	0.95768	16	-0.91476	16	-21.5821	16	27.3851	16	0.68706	16	-21.3295	16	28.9199
17	17	-0.24081	0	0.16761	17	-21.6693	0	0.47296	17	26.181	0	0.81929	17	1.63955	0	0.57636	17	-20.67	0	0.65394	17	27.6948	0	0.94732	17	-0.4308	17	-21.6447	17	26.5222	17	1.35178	17	-21.2713	17	28.0406
18	18	0.36711	0	0.22975	18	-21.5526	0	0.51388	18	25.3484	0	0.86712	18	2.14827	0	0.46241	18	-20.4611	0	0.66788	18	26.8462	0	0.91732	18	0.11974	18	-21.6775	18	25.7067	18	1.97285	18	-21.0687	18	27.147
19	19	0.97232	0	0.25547	19	-21.3275	0	0.60641	19	24.5099	0	0.90123	19	2.64064	0	0.38418	19	-20.1229	0	0.66198	19	25.9542	0	0.86432	19	0.72619	19	-21.6879	19	24.9275	19	2.56358	19	-20.7271	19	26.2046
20	20	1.56268	0	0.25998	20	-20.9987	0	0.77145	20	23.6375	0	0.91878	20	3.14073	0	0.33947	20	-19.6778	0	0.63067	20	24.9846	0	0.78933	20	1.36529	20	-21.6472	20	24.1473	20	3.13486	20	-20.2636	20	25.1847
21	21	2.12839	0	0.26199	21	-20.5758	0	0.97564	21	22.7071	0	0.92173	21	3.66713	0	0.31372	21	-19.1665	0	0.56811	21	23.923	0	0.69717	21	2.01324	21	-21.5178	21	23.32	21	3.69713	21	-19.7093	21	24.074
22	22	2.66516	0	0.27656	22	-20.0746	0	1.17198	22	21.7039	0	0.91045	22	4.23039	0	0.29339	22	-18.6354	0	0.46889	22	22.7749	0	0.59522	22	2.65345	22	-21.2748	22	22.4055	22	4.26004	22	-19.0998	22	22.8749
23	23	3.17248	0	0.31111	23	-19.5139	0	1.33102	23	20.6248	0	0.88244	23	4.82814	0	0.27701	23	-18.1154	0	0.3325	23	21.558	0	0.49344	23	3.2759	23	-20.9146	23	21.3815	23	4.82665	23	-18.4598	23	21.6012
24	24	3.65091	0	0.36329	24	-18.9121	0	1.444	24	19.4781	0	0.83591	24	5.44158	0	0.2728	24	-17.607	0	0.16669	24	20.2928	0	0.40395	24	3.87178	24	-20.4526	24	20.2483	24	5.38621	24	-17.7919	24	20.27
25	25	4.10033	0	0.42357	25	-18.2831	0	1.51537	25	18.28	0	0.77214	25	6.03675	0	0.28799	25	-17.0811	0	0.0514	25	18.9965	0	0.34047	25	4.43173	25	-19.9122	25	19.0244	25	5.91285	25	-17.077	25	18.8973
26	26	4.51923	0	0.48404	26	-17.6339	0	1.55507	26	17.0492	0	0.69564	26	6.57314	0	0.31939	26	-16.4967	0	0.22701	26	17.682	0	0.31558	26	4.94945	26	-19.3146	26	17.7373	26	6.37335	26	-16.2894	26	17.4985
27	27	4.90554	0	0.53922	27	-16.9648	0	1.57369	27	15.802	0	0.61411	27	7.01873	0	0.35552	27	-15.8207	0	0.41295	27	16.3591	0	0.3284	27	5.41947	27	-18.6728	27	16.4167	27	6.74299	27	-15.4134	27	16.0912
28	28	5.25963	0	0.5844	28	-16.2716	0	1.57976	28	14.5493	0	0.53618	28	7.36485	0	0.38594	28	-15.0426	0	0.58231	28	15.037	0	0.36319	28	5.83837	28	-17.9915	28	15.0872	28	7.02049	28	-14.4525	28	14.6913
29	29	5.58578	0	0.61566	29	-15.5505	0	1.57834	29	13.2972	0	0.46827	29	7.63037	0	0.40804	29	-14.1782	0	0.72745	29	13.7244	0	0.40437	29	6.20674	29	-17.2704	29	13.7655	29	7.22883	29	-13.4316	29	13.3116
30	30	5.89201	0	0.63169	30	-14.8022	0	1.57036	30	12.0486	0	0.4128	30	7.85298	0	0.42498	30	-13.2636	0	0.84482	30	12.4298	0	0.4433	30	6.53209	30	-16.5088	30	12.4592	30	7.40586	30	-12.3905	30	11.9613
31	31	6.18774	0	0.63321	31	-14.0335	0	1.55338	31	10.8042	0	0.36779	31	8.07283	0	0.43993	31	-12.3425	0	0.93263	31	11.1582	0	0.47742	31	6.82594	31	-15.7102	31	11.1688	31	7.59029	31	-11.373	31	10.6438
32	32	6.4813	0	0.6215	32	-13.2551	0	1.5231	32	9.56157	0	0.32784	32	8.31792	0	0.45396	32	-11.4513	0	0.9902	32	9.90973	0	0.50802	32	7.09941	32	-14.8811	32	9.88717	32	7.8083	32	-10.4138	32	9.35597
33	33	6.77871	0	0.59873	33	-12.4766	0	1.47614	33	8.31536	0	0.2864	33	8.59883	0	0.46605	33	-10.6102	0	1.01892	33	8.68027	0	0.53684	33	7.36199	33	-14.0287	33	8.60207	33	8.06944	33	-9.53024	33	8.0913
34	34	7.08389	0	0.56704	34	-11.7039	0	1.41083	34	7.05898	0	0.23748	34	8.91198	0	0.47366	34	-9.82042	0	1.02208	34	7.46339	0	0.56396	34	7.62065	34	-13.1595	34	7.3011	34	8.37087	34	-8.72103	34	6.84329
35	35	7.39962	0	0.52886	35	-10.9406	0	1.32834	35	5.78743	0	0.17848	35	9.24705	0	0.47285	35	-9.0697	0	1.00318	35	6.25244	0	0.58786	35	7.88047	35	-12.2805	35	5.97585	35	8.70523	35	-7.97365	35	5.6074
36	36	7.72847	0	0.48731	36	-10.1893	0	1.23321	36	4.50054	0	0.11184	36	9.59282	0	0.45912	36	-8.34151	0	0.96433	36	5.04313	0	0.60683	36	8.14585	36	-11.4008	36	4.62549	36	9.06539	36	-7.27342	36	4.38153
37	37	8.07381	0	0.4463	37	-9.45344	0	1.13336	37	3.20352	0	0.04961	37	9.94213	0	0.42853	37	-7.62503	0	0.90544	37	3.83562	0	0.62014	37	8.42244	37	-10.5328	37	3.25857	37	9.44834	37	-6.6125	37	3.16664
38	38	8.43927	0	0.41097	38	-8.73798	0	1.0381	38	1.90524	0	0.04756	38	10.2942	0	0.37947	38	-6.92182	0	0.82617	38	2.63533	0	0.62887	38	8.71773	38	-9.69108	38	1.89011	38	9.85604	38	-5.99413	38	1.96647
39	39	8.82783	0	0.38722	39	-8.05085	0	0.95646	39	0.61768	0	0.09178	39	10.6527	0	0.31502	39	-6.24532	0	0.7275	39	1.45035	0	0.63415	39	9.04044	39	-8.89266	39	0.53956	39	10.2927	39	-5.4314	39	0.78595
40	40	9.24074	0	0.37825	40	-7.40398	0	0.89424	40	-0.64508	0	0.12669	40	11.0228	0	0.24766	40	-5.61606	0	0.61337	40	0.28824	0	0.63516	40	9.39692	40	-8.15644	40	-0.77288	40	10.7611	40	-4.94293	40	-0.36968
41	41	9.6762	0	0.38221	41	-6.81146	0	0.85161	41	-1.86904	0	0.14774	41	11.4087	0	0.20873	41	-5.05685	0	0.4954	41	-0.84465	0	0.62914	41	9.78843	41	-7.50028	41	-2.03017	41	11.2595	41	-4.54659	41	-1.49448
42	42	10.1289	0	0.39367	42	-6.28757	0	0.82296	42	-3.04218	0	0.15676	42	11.8115	0	0.23423	42	-4.5883	0	0.39858	42	-1.94283	0	0.61299	42	10.2101	42	-6.93829	42	-3.21959	42	11.7811	42	-4.25507	42	-2.58113
43	43	10.5912	0	0.40659	43	-5.84609	0	0.7996	43	-4.15606	0	0.15522	43	12.2284	0	0.3109	43	-4.22656	0	0.36134	43	-3.00043	0	0.58583	43	10.6528	43	-6.48003	43	-4.33372	43	12.315	43	-4.07408	43	-3.62161
44	44	11.0552	0	0.41637	44	-5.50168	0	0.77306	44	-5.20537	0	0.14469	44	12.6534	0	0.40415	44	-3.98375	0	0.40096	44	-4.01054	0	0.54983	44	11.1053	44	-6.13185	44	-5.36933	44	12.8477	44	-4.00528	44	-4.60826
45	45	11.5127	0	0.42176	45	-5.2708	0	0.7368	45	-6.18693	0	0.13592	45	13.0785	0	0.49469	45	-3.86973	0	0.48739	45	-4.96586	0	0.50888	45	11.5543	45	-5.89797	45	-6.32766	45	13.3649	45	-4.05074	45	-5.53432
46	46	11.9548	0	0.4244	46	-5.17077	0	0.68529	46	-7.09949	0	0.15674	46	13.4945	0	0.57325	46	-3.89272	0	0.58508	46	-5.86019	0	0.46847	46	11.9847	46	-5.78116	46	-7.21482	46	13.855	46	-4.21545	46	-6.39554
47	47	12.3717	0	0.42791	47	-5.21708	0	0.61401	47	-7.94361	0	0.22321	47	13.8908	0	0.63464	47	-4.05841	0	0.67421	47	-6.69011	0	0.43434	47	12.382	47	-5.78388	47	-8.03996	47	14.3078	47	-4.50581	47	-7.19156
48	48	12.7517	0	0.43699	48	-5.4198	0	0.5208	48	-8.72154	0	0.31914	48	14.2551	0	0.67509	48	-4.36865	0	0.74462	48	-7.45631	0	0.40878	48	12.7329	48	-5.90806	48	-8.81306	48	14.7119	48	-4.92506	48	-7.92611
49	49	13.0795	0	0.45568	49	-5.78141	0	0.40774	49	-9.43709	0	0.42266	49	14.5737	0	0.69158	49	-4.82071	0	0.79131	49	-8.16354	0	0.38963	49	13.025	49	-6.15455	49	-9.5429	49	15.0529	49	-5.47007	49	-8.60676
50	50	13.336	0	0.48532	50	-6.29724	0	0.28449	50	-10.0944	0	0.51743	50	14.8319	0	0.68239	50	-5.40923	0	0.81344	50	-8.81949	0	0.37398	50	13.2448	50	-6.5231	50	-10.2355	50	15.3136	50	-6.13306	50	-9.24391
51	51	13.497	0	0.52399	51	-6.9576	0	0.18388	51	-10.6959	0	0.59403	51	15.0137	0	0.64697	51	-6.1287	0	0.81345	51	-9.43279	0	0.36358	51	13.3739	51	-7.01167	51	-10.8934	51	15.4757	51	-6.90574	51	-9.84908
52	52	13.5334	0	0.56853	52	-7.75205	0	0.19818	52	-11.2394	0	0.65095	52	15.1015	0	0.58578	52	-6.97548	0	0.79619	52	-10.0102	0	0.36547	52	13.3885	52	-7.61773	52	-11.5136	52	15.5209	52	-7.78347	52	-10.4321
53	53	13.4129	0	0.61562	53	-8.67482	0	0.32428	53	-11.7153	0	0.69481	53	15.0739	0	0.49976	53	-7.94952	0	0.76857	53	-10.5522	0	0.38574	53	13.2608	53	-8.34392	53	-12.0822	53	15.4277	53	-8.76845	53	-10.9954
54	54	13.1008	0	0.66311	54	-9.72887	0	0.47916	54	-12.1069	0	0.736	54	14.9041	0	0.38997	54	-9.05651	0	0.73905	54	-11.0495	0	0.42206	54	12.9603	54	-9.203	54	-12.5736	54	15.1688	54	-9.87265	54	-11.5275
55	55	12.5621	0	0.71064	55	-10.9276	0	0.63069	55	-12.3953	0	0.78036	55	14.5586	0	0.25818	55	-10.3088	0	0.7157	55	-11.4823	0	0.46385	55	12.4537	55	-10.22	55	-12.9543	55	14.709	55	-11.1172	55	-12.0019
56	56	11.763	0	0.75876	56	-12.2933	0	0.76222	56	-12.5659	0	0.82417	56	13.9943	0	0.11824	56	-11.7239	0	0.7047	56	-11.8223	0	0.49873	56	11.7052	56	-11.4303	56	-13.1924	56	14.0035	56	-12.5291	56	-12.3808
57	57	10.6716	0	0.80696	57	-13.8528	0	0.86054	57	-12.6121	0	0.85813	57	13.1583	0	0.13997	57	-13.3225	0	0.70975	57	-12.0367	0	0.51748	57	10.6756	57	-12.8738	57	-13.2652	57	12.9967	57	-14.137	57	-12.6215
58	58	9.25589	0	0.85464	58	-15.6311	0	0.91578	58	-12.5322	0	0.87633	58	11.9897	0	0.33847	58	-15.1262	0	0.73329	58	-12.0941	0	0.51489	58	9.32327	58	-14.5861	58	-13.1629	58	11.6243	58	-15.968	58	-12.6827
59	59	7.4811	0	0.90212	59	-17.6454	0	0.9236	59	-12.3226	0	0.88257	59	10.4231	0	0.5786	59	-17.1541	0	0.77673	59	-11.9702	0	0.48816	59	7.6011	59	-16.5898	59	-12.8857	59	9.8175	59	-18.044	59	-12.5329
60	60	5.30876	0	0.95417	60	-19.9003	0	0.88706	60	-11.9701	0	0.88708	60	8.39669	0	0.84786	60	-19.419	0	0.83912	60	-11.6514	0	0.43601	60	5.45658	60	-18.8867	60	-12.434	60	7.51385	60	-20.3772	60	-12.1545
61	61	2.70582	0	1.02456	61	-22.3858	0	0.81841	61	-11.4497	0	0.89713	61	5.87309	0	1.13597	61	-21.9254	0	0.91572	61	-11.1319	0	0.35948	61	2.84339	61	-21.4553	61	-11.8026	61	4.68452	61	-22.9677	61	-11.5414
62	62	-0.33367	0	1.13721	62	-25.0813	0	0.74016	62	-10.7278	0	0.90784	62	2.87339	0	1.4184	62	-24.6734	0	0.99996	62	-10.4058	0	0.26449	62	-0.25237	62	-24.2556	62	-10.9778	62	1.37625	62	-25.8087	62	-10.6908
63	63	-3.75715	0	1.31944	63	-27.9664	0	0.68719	63	-9.76823	0	0.90492	63	-0.48278	0	1.65503	63	-27.6667	0	1.08781	63	-9.46012	0	0.17448	63	-3.77747	63	-27.2443	63	-9.93939	63	-2.24966	63	-28.8983	63	-9.59482
64	64	-7.42863	0	1.58878	64	-31.0332	0	0.70057	64	-8.53822	0	0.87376	64	-3.95767	0	1.7991	64	-30.9157	0	1.17567	64	-8.27194	0	0.16902	64	-7.58728	64	-30.3925	64	-8.66368	64	-5.90551	64	-32.2409	64	-8.24133
65	65	-11.1254	0	1.94452	65	-34.2865	0	0.79858	65	-7.01677	0	0.80379	65	-7.21913	0	1.81583	65	-34.4234	0	1.25252	65	-6.81638	0	0.2686	65	-11.4429	65	-33.6953	65	-7.12771	65	-9.21661	65	-35.826	65	-6.62166
66	66	-14.5541	0	2.36738	66	-37.7267	0	0.96144	66	-5.20458	0	0.68875	66	-9.89696	0	1.69256	66	-38.1605	0	1.29958	66	-5.07968	0	0.3886	66	-15.0224	66	-37.1603	66	-5.31937	66	-11.7899	66	-39.6047	66	-4.74025
67	67	-17.3791	0	2.8247	67	-41.3255	0	1.15551	67	-3.13119	0	0.52761	67	-11.6492	0	1.43477	67	-42.0515	0	1.29775	67	-3.07069	0	0.48764	67	-17.9498	67	-40.7773	67	-3.25001	67	-13.2807	67	-43.4835	67	-2.62327
68	68	-19.2696	0	3.27508	68	-45.0103	0	1.35511	68	-0.85645	0	0.32554	68	-12.2367	0	1.07148	68	-45.9778	0	1.23489	68	-0.82607	0	0.54699	68	-19.8593	68	-44.4905	68	-0.9634	68	-13.4721	68	-47.3337	68	-0.31943
69	69	-19.9778	0	3.67643	69	-48.6635	0	1.54728	69	1.53541	0	0.09784	69	-11.6116	0	0.67338	69	-49.7915	0	1.10758	69	1.59192	0	0.55758	69	-20.4994	69	-48.1895	69	1.46578	69	-12.3768	69	-51.006	69	2.1045
70	70	-19.4433	0	3.99367	70	-52.1385	0	1.72554	70	3.95165	0	0.1704	70	-9.98013	0	0.36947	70	-53.3371	0	0.92142	70	4.10454	0	0.51768	70	-19.8438	70	-51.7223	70	3.94644	70	-10.2943	70	-54.3516	70	4.57281
71	71	-17.8563	0	4.1979	71	-55.2897	0	1.88083	71	6.31271	0	0.41428	71	-7.75438	0	0.31462	71	-56.4783	0	0.69406	71	6.63146	0	0.43269	71	-18.1183	71	-54.9319	71	6.39276	71	-7.71731	71	-57.2523	71	7.015
72	72	-15.6056	0	4.25596	72	-58.0028	0	1.99857	72	8.5688	0	0.63422	72	-5.38697	0	0.39338	72	-59.1231	0	0.45498	72	9.10596	0	0.3146	72	-15.705	72	-57.6989	72	8.74462	72	-5.12068	72	-59.6432	72	9.37902
73	73	-13.1086	0	4.1312	73	-60.2143	0	2.06551	73	10.7047	0	0.81159	73	-3.19614	0	0.46119	73	-61.2325	0	0.24783	73	11.4828	0	0.17927	73	-12.9911	73	-59.963	73	10.9775	73	-2.78572	73	-61.5111	73	11.6347
74	74	-10.6487	0	3.81623	74	-61.9119	0	2.07637	74	12.7316	0	0.93829	74	-1.29832	0	0.52566	74	-62.8073	0	0.18083	74	13.737	0	0.04218	74	-10.2714	74	-61.7167	74	13.096	74	-0.77484	74	-62.8736	74	13.7685
75	75	-8.34549	0	3.35771	75	-63.1187	0	2.03345	75	14.6736	0	1.01416	75	0.33569	0	0.60647	75	-63.8675	0	0.28551	75	15.859	0	0.08538	75	-7.73667	75	-62.9807	75	15.1184	75	0.97018	75	-63.7587	75	15.7795
76	76	-6.22342	0	2.83319	76	-63.8695	0	1.94365	76	16.5526	0	1.04554	76	1.78574	0	0.69367	76	-64.4405	0	0.40244	76	17.8499	0	0.19069	76	-5.49312	76	-63.779	76	17.0624	76	2.52125	76	-64.197	76	17.6774
77	77	-4.27391	0	2.30742	77	-64.1963	0	1.81636	77	18.3804	0	1.04303	77	3.12235	0	0.76052	77	-64.5568	0	0.48379	77	19.7172	0	0.26541	77	-3.56811	77	-64.1318	77	18.9387	77	3.92171	77	-64.2211	77	19.479
78	78	-2.48207	0	1.81682	78	-64.1247	0	1.66212	78	20.1571	0	1.01945	78	4.38384	0	0.78701	78	-64.2491	0	0.52072	78	21.4714	0	0.3028	78	-1.92274	78	-64.0597	78	20.7506	78	5.18878	78	-63.8651	78	21.2037
79	79	-0.84201	0	1.37997	79	-63.675	0	1.49238	79	21.8742	0	0.98853	79	5.57702	0	0.76597	79	-63.5498	0	0.5141	79	23.1231	0	0.30186	79	-0.49557	79	-63.5849	79	22.4947	79	6.32291	79	-63.1607	79	22.8673
80	80	0.63755	0	1.01347	80	-62.8621	0	1.32022	80	23.5175	0	0.96294	80	6.68862	0	0.7021	80	-62.488	0	0.47066	80	24.6795	0	0.26995	80	0.75808	80	-62.7284	80	24.1622	80	7.31854	80	-62.1318	80	24.4755
81	81	1.94119	0	0.73922	81	-61.6966	0	1.1594	81	25.0697	0	0.95121	81	7.69638	0	0.60797	81	-61.0852	0	0.40126	81	26.1392	0	0.22508	81	1.85512	81	-61.5081	81	25.7395	81	8.16953	81	-60.7896	81	26.0179
82	82	3.05957	0	0.58111	82	-60.185	0	1.0204	82	26.5132	0	0.95569	82	8.57591	0	0.49787	82	-59.3529	0	0.31804	82	27.4907	0	0.19641	82	2.80254	82	-59.9373	82	27.209	82	8.86945	82	-59.1345	82	27.4695
83	83	3.99269	0	0.53276	83	-58.3308	0	0.90711	83	27.832	0	0.97269	83	9.30078	0	0.38516	83	-57.2952	0	0.23191	83	28.7157	0	0.21024	83	3.61241	83	-58.026	83	28.5535	83	9.40981	83	-57.1629	83	28.7993
84	84	4.74679	0	0.5408	84	-56.1388	0	0.81658	84	29.0138	0	0.99414	84	9.84383	0	0.28667	84	-54.9137	0	0.15589	84	29.7947	0	0.26125	84	4.29817	84	-55.7834	84	29.7586	84	9.78059	84	-54.8747	84	29.979
85	85	5.33125	0	0.55804	85	-53.6176	0	0.74154	85	30.0511	0	1.01142	85	10.1846	0	0.23715	85	-52.214	0	0.12259	85	30.7128	0	0.32729	85	4.86819	85	-53.2206	85	30.8151	85	9.97592	85	-52.2772	85	30.9889
86	86	5.75423	0	0.56375	86	-50.7829	0	0.67379	86	30.9409	0	1.01728	86	10.3137	0	0.27226	86	-49.2112	0	0.17075	86	31.4638	0	0.39511	86	5.32251	86	-50.3539	86	31.7182	86	9.99936	86	-49.3891	86	31.8215
87	87	6.02042	0	0.54772	87	-47.6606	0	0.60836	87	31.6833	0	1.00496	87	10.2288	0	0.36119	87	-45.9314	0	0.27199	87	32.0499	0	0.46177	87	5.65014	87	-47.2059	87	32.4635	87	9.86296	87	-46.2415	87	32.4826
88	88	6.13115	0	0.5027	88	-44.2888	0	0.5481	88	32.2807	0	0.97008	88	9.93441	0	0.44451	88	-42.4135	0	0.40419	88	32.4825	0	0.53072	88	5.83006	88	-43.8081	88	33.0481	88	9.5882	88	-42.8797	88	32.9915
89	89	6.0833	0	0.43053	89	-40.7216	0	0.50458	89	32.7396	0	0.91255	89	9.44787	0	0.49089	89	-38.7114	0	0.56535	89	32.7814	0	0.60852	89	5.83505	89	-40.2068	89	33.4757	89	9.20352	89	-39.3642	89	33.3785
90	90	5.87872	0	0.35111	90	-37.0277	0	0.49759	90	33.0723	0	0.83491	90	8.8089	0	0.52597	90	-34.8928	0	0.75527	90	32.9742	0	0.70103	90	5.64592	90	-36.465	90	33.7578	90	8.74028	90	-35.7649	90	33.6793
91	91	5.53651	0	0.30197	91	-33.2833	0	0.54825	91	33.2947	0	0.74015	91	8.08331	0	0.61675	91	-31.0371	0	0.96886	91	33.0932	0	0.81064	91	5.2716	91	-32.653	91	33.9107	91	8.23473	91	-32.1555	91	33.9288
92	92	5.0858	0	0.31837	92	-29.5612	0	0.66365	92	33.4243	0	0.62988	92	7.34815	0	0.79301	92	-27.2284	0	1.197	92	33.1704	0	0.9361	92	4.74403	92	-28.8376	92	33.9512	92	7.72773	92	-28.6078	92	34.1553
93	93	4.55974	0	0.39427	93	-25.9256	0	0.83011	93	33.4774	0	0.50686	93	6.66391	0	1.02813	93	-23.5496	0	1.4268	93	33.2323	0	1.07134	93	4.10905	93	-25.0803	93	33.8951	93	7.2525	93	-25.1869	93	34.3756
94	94	3.99374	0	0.49738	94	-22.4326	0	1.02367	94	33.466	0	0.37903	94	6.05929	0	1.28136	94	-20.0781	0	1.64233	94	33.2955	0	1.20612	94	3.41952	94	-21.4401	94	33.7563	94	6.82003	94	-21.9476	94	34.5922
95	95	3.42459	0	0.60163	95	-19.1363	0	1.22016	95	33.3982	0	0.26257	95	5.53539	0	1.51413	95	-16.8866	0	1.82582	95	33.364	0	1.32788	95	2.73065	95	-17.9794	95	33.5478	95	6.41612	95	-18.938	95	34.7938
96	96	2.88951	0	0.68941	96	-16.0956	0	1.39698	96	33.2807	0	0.19498	96	5.0799	0	1.69142	96	-14.0453	0	1.96032	96	33.4328	0	1.42373	96	2.09702	96	-14.7722	96	33.2845	96	6.01055	96	-16.2061	96	34.9608
97	97	2.42385	0	0.74897	97	-13.3801	0	1.53313	97	33.1208	0	0.21866	97	4.6801	0	1.78375	97	-11.6237	0	2.03088	97	33.4958	0	1.48169	97	1.56826	97	-11.9081	97	32.9865	97	5.57362	97	-13.8077	97	35.075
98	98	2.05645	0	0.7736	98	-11.0696	0	1.61098	98	32.9287	0	0.29343	98	4.32854	0	1.77265	98	-9.69119	0	2.02437	98	33.5513	0	1.49357	98	1.18347	98	-9.48797	98	32.6786	98	5.09073	98	-11.8105	98	35.129
99	99	1.80286	0	0.76193	99	-9.24462	0	1.61936	99	32.7175	0	0.36784	99	4.01932	0	1.66017	99	-8.31517	0	1.93109	99	33.606	0	1.45679	99	0.96363	99	-7.60978	99	32.3858	99	4.56417	99	-10.2908	99	35.1315
100	100	1.65712	0	0.71669	100	-7.9701	0	1.55695	100	32.5004	0	0.42323	100	3.73522	0	1.47367	100	-7.54928	0	1.75055	100	33.6736	0	1.37494	100	0.90688	100	-6.34881	100	32.1299	100	3.99603	100	-9.31867	100	35.1044
101	101	1.58371	0	0.64779	101	-7.27633	0	1.43098	101	32.2878	0	0.45835	101	3.43414	0	1.26675	101	-7.40765	0	1.49744	101	33.7661	0	1.25775	101	0.98481	101	-5.73745	101	31.9245	101	3.36877	101	-8.92923	101	35.0735
[truncated: 86 more columns]
