# Supplementary material for: Gait assessment using a 2D video-based motion analysis app in healthy subjects and subjects with lower limb amputation – A pilot study
Source: PLoS One. 2025 May 30;20(5):e0324499. doi: 10.1371/journal.pone.0324499 (PMC12124523; doi:10.1371/journal.pone.0324499)
Supplement: S1 Table — Raw data of all trials (M##) of the healthy subjects (0##) from the gait analysis recorded with the Orthelligent App (OV) and with the Qualisys system (Qual). (ZIP) [file pone.0324499.s001.zip › Subjects_healty_all_trials/007_OV_M1.xlsx]

## Sheet: Sheet1
0.74878	-6.044
1.7365	-5.9583
2.7241	-6.0143
3.7118	-6.1226
4.6995	-6.2317
5.6872	-6.2828
6.6749	-6.2363
7.6626	-6.0711
8.6503	-5.928
9.6379	-5.4859
10.626	-4.9221
11.613	-4.3327
12.601	-3.6517
13.589	-2.8979
14.576	-2.1294
15.564	-0.83059
16.552	0.20585
17.539	1.19
18.527	2.2813
19.515	3.3231
20.502	4.3279
21.49	5.2307
22.478	6.0407
23.466	6.7415
24.453	7.3848
25.441	7.9088
26.429	8.0699
27.416	8.2886
28.404	8.4529
29.392	8.4852
30.379	8.4288
31.367	8.4071
32.355	8.2836
33.342	8.3577
34.33	8.5569
35.318	8.5916
36.305	8.7771
37.293	9.0421
38.281	9.3821
39.268	9.7996
40.256	10.283
41.244	10.81
42.232	11.396
43.219	12.013
44.207	12.615
45.195	13.222
46.182	13.756
47.17	14.191
48.158	14.594
49.145	14.614
50.133	14.401
51.121	14.123
52.108	13.109
53.096	11.897
54.084	10.277
55.071	8.345
56.059	6.1763
57.047	3.7904
58.035	1.4827
59.022	-0.78659
60.01	-3.0559
60.998	-4.6741
61.985	-5.8968
62.973	-6.7099
63.961	-7.2315
64.948	-7.5149
65.936	-7.581
66.924	-7.3946
67.911	-6.9223
68.899	-6.149
69.887	-5.4662
70.874	-4.8007
71.862	-4.2598
72.85	-3.823
73.837	-3.3707
74.825	-2.7964
75.813	-2.0666
76.801	-1.2614
77.788	-0.36522
78.776	0.36989
79.764	0.7159
80.751	1.0421
81.739	1.1513
82.727	1.0899
83.714	0.81739
84.702	0.31141
85.69	-0.34271
86.677	-1.4173
87.665	-1.9738
88.653	-2.9399
89.64	-3.7952
90.628	-4.5359
91.616	-5.1764
92.603	-5.5898
93.591	-6.0577
94.579	-6.2104
95.567	-6.3076
96.554	-6.3127
97.542	-6.2805
98.53	-6.2262
99.517	-6.2965

## Sheet: Sheet2
0.74878	-4.0562
1.7384	-3.9803
2.7279	-4.0684
3.7175	-4.177
4.7071	-4.2793
5.6967	-4.3244
6.6862	-4.3074
7.6758	-4.2058
8.6654	-4.0558
9.655	-3.9319
10.645	-3.7752
11.634	-3.322
12.624	-2.913
13.613	-2.3959
14.603	-1.7646
15.592	-1.0537
16.582	-0.29229
17.572	0.5079
18.561	1.388
19.551	2.3149
20.54	3.2899
21.53	4.2826
22.519	5.2544
23.509	6.1782
24.499	6.9946
25.488	7.7183
26.478	8.2866
27.467	8.6972
28.457	8.9333
29.447	8.9946
30.436	8.9338
31.426	8.8002
32.415	8.6187
33.405	8.424
34.394	8.2608
35.384	8.1148
36.374	8.0217
37.363	7.9801
38.353	8.0569
39.342	8.4333
40.332	8.8661
41.321	9.3636
42.311	9.9455
43.301	10.586
44.29	11.275
45.28	12.016
46.269	12.764
47.259	13.546
48.249	14.267
49.238	14.94
50.228	15.342
51.217	15.508
52.207	15.501
53.196	14.995
54.186	14.072
55.176	12.7
56.165	11.034
57.155	9.0475
58.144	6.8007
59.134	4.1079
60.123	2.2245
61.113	0.10899
62.103	-1.6494
63.092	-3.1762
64.082	-4.3884
65.071	-5.3898
66.061	-6.1209
67.051	-6.6014
68.04	-6.7628
69.03	-6.6375
70.019	-6.295
71.009	-5.8166
71.998	-5.3098
72.988	-4.7895
73.978	-4.1762
74.967	-3.4406
75.957	-2.5714
76.946	-1.6813
77.936	-0.92543
78.925	-0.5213
79.915	-0.11798
80.905	0.067633
81.894	-0.046848
82.884	-0.45192
83.873	-1.0907
84.863	-1.8716
85.853	-2.7576
86.842	-3.8364
87.832	-4.2417
88.821	-4.9122
89.811	-5.3427
90.8	-5.6161
91.79	-5.7267
92.78	-5.7172
93.769	-5.6005
94.759	-5.4141
95.748	-5.1563
96.738	-4.8739
97.727	-4.6254
98.717	-4.4757
99.707	-4.4558

## Sheet: Sheet3
0.47124	21.73
1.4622	21.91
2.4532	21.768
3.4442	21.661
4.4352	21.463
5.4261	21.196
6.4171	20.851
7.4081	20.404
8.3991	19.618
9.3901	19
10.381	18
11.372	17.739
12.363	16.802
13.354	15.918
14.345	15.016
15.336	14.095
16.327	13.145
17.318	12.213
18.309	11.261
19.3	10.315
20.291	9.3936
21.282	8.4014
22.273	7.452
23.264	6.1818
24.255	4.8432
25.246	3.5554
26.237	2.0343
27.228	0.46903
28.219	-1.1553
29.21	-2.7672
30.201	-4.4133
31.192	-5.9785
32.183	-7.5438
33.174	-9.0309
34.165	-10.423
35.156	-11.681
36.146	-12.827
37.137	-13.813
38.128	-14.731
39.119	-15.649
40.11	-16.494
41.101	-17.241
42.092	-18.061
43.083	-18.846
44.074	-19.503
45.065	-19.871
46.056	-20.226
47.047	-20.694
48.038	-21.143
49.029	-21.594
50.02	-22.281
51.011	-22.314
52.002	-22.347
52.993	-22.432
53.984	-22.388
54.975	-22.344
55.966	-22.281
56.957	-21.626
57.948	-20.676
58.939	-19.383
59.93	-18.13
60.921	-16.654
61.912	-14.85
62.903	-12.814
63.894	-10.598
64.885	-8.2851
65.876	-5.8734
66.867	-3.4956
67.858	-1.0608
68.849	1.3113
69.84	3.7276
70.831	5.9611
71.822	8.0526
72.813	10.626
73.804	12.327
74.795	14.05
75.786	15.647
76.777	17.049
77.768	18.255
78.759	19.227
79.75	19.901
80.741	20.653
81.732	21.132
82.723	21.493
83.714	21.823
84.704	22.165
85.695	22.003
86.686	21.991
87.677	22.126
88.668	22.198
89.659	22.146
90.65	22.149
91.641	22.151
92.632	22.081
93.623	22.024
94.614	21.977
95.605	21.979
96.596	21.972
97.587	21.928
98.578	21.895
99.569	21.761

## Sheet: Sheet4
0.47124	24.52
1.4593	24.61
2.4473	24.344
3.4353	23.951
4.4233	23.472
5.4114	22.872
6.3994	22.18
7.3874	21.353
8.3754	20.5
9.3635	19.336
10.352	18.229
11.34	17.163
12.328	15.946
13.316	14.734
14.304	13.542
15.292	12.396
16.28	11.327
17.268	10.341
18.256	9.4583
19.244	8.6844
20.232	8.0044
21.22	7.4229
22.208	6.8867
23.196	6.266
24.184	5.5762
25.172	4.8126
26.16	3.8703
27.148	2.7983
28.136	1.6168
29.124	0.26182
30.112	-1.1975
31.1	-2.719
32.088	-4.2931
33.076	-5.9111
34.064	-7.5352
35.052	-9.0583
36.04	-10.469
37.028	-11.845
38.016	-13.239
39.004	-14.085
39.992	-15.294
40.98	-16.35
41.968	-17.334
42.956	-18.239
43.944	-19.047
44.932	-19.779
45.92	-20.445
46.908	-21.04
47.896	-21.571
48.885	-22.004
49.873	-22.322
50.861	-22.617
51.849	-22.557
52.837	-22.779
53.825	-22.675
54.813	-22.435
55.801	-21.955
56.789	-21.272
57.777	-20.292
58.765	-19.158
59.753	-18.065
60.741	-15.655
61.729	-13.594
62.717	-11.341
63.705	-8.9635
64.693	-6.5424
65.681	-4.1806
66.669	-1.8303
67.657	0.41222
68.645	2.5668
69.633	4.5926
70.621	6.4176
71.609	8.0683
72.597	9.6743
73.585	11.063
74.573	12.371
75.561	13.631
76.549	14.868
77.537	16.035
78.525	17.175
79.513	18.075
80.501	18.549
81.489	19.71
82.477	20.412
83.465	21.064
84.453	21.638
85.441	22.109
86.43	22.462
87.418	22.886
88.406	23.297
89.394	23.626
90.382	23.929
91.37	24.201
92.358	24.428
93.346	24.616
94.334	24.784
95.322	24.941
96.31	25.064
97.298	25.2
98.286	25.263
99.274	25.27

## Sheet: Sheet5
0.59544	11.241
1.585	11.81
2.5745	12.366
3.564	13.094
4.5535	13.87
5.543	14.642
6.5325	15.35
7.5221	15.946
8.5116	16.332
9.5011	16.669
10.491	17.006
11.48	17.324
12.47	17.568
13.459	17.844
14.449	18.093
15.438	18.445
16.428	18.901
17.417	19.151
18.407	19.461
19.396	19.787
20.386	20.164
21.375	20.282
22.365	20.12
23.354	19.842
24.344	19.122
25.333	18.069
26.323	16.736
27.312	15.136
28.302	13.471
29.291	11.775
30.281	10.03
31.27	8.2772
32.26	6.5529
33.25	4.918
34.239	3.5447
35.229	2.4448
36.218	1.6429
37.208	1.0753
38.197	0.71908
39.187	0.38144
40.176	0.17575
41.166	0.060981
42.155	0.069417
43.145	0.20573
44.134	0.48508
45.124	0.89879
46.113	1.4574
47.103	2.1825
48.092	3.1094
49.082	4.1581
50.071	5.3648
51.061	6.8182
52.05	8.2717
53.04	9.9497
54.029	11.891
55.019	14.129
56.008	16.674
56.998	19.645
57.987	22.796
58.977	26.598
59.966	29.738
60.956	33.501
61.946	37.475
62.935	41.626
63.925	45.577
64.914	49.552
65.904	52.895
66.893	55.766
67.883	58.12
68.872	59.906
69.862	61.291
70.851	62.066
71.841	62.305
72.83	62.006
73.82	61.154
74.809	59.807
75.799	58.034
76.788	55.706
77.778	53.088
78.767	49.568
79.757	46.553
80.746	43.299
81.736	39.456
82.725	35.737
83.715	32.064
84.704	28.458
85.694	25.065
86.683	22.025
87.673	19.193
88.662	16.415
89.652	14.174
90.641	12.295
91.631	10.774
92.621	9.6171
93.61	8.7094
94.6	8.0347
95.589	7.5712
96.579	7.2489
97.568	7.0613
98.558	6.9718
99.547	6.7191

## Sheet: Sheet6
0.58092	17.082
1.5713	17.53
2.5616	17.93
3.5519	18.416
4.5423	18.973
5.5326	19.488
6.5229	19.905
7.5132	20.162
8.5036	20.275
9.4939	20.243
10.484	20.106
11.475	19.63
12.465	19.298
13.455	18.983
14.446	18.743
15.436	18.549
16.426	18.495
17.417	18.583
18.407	18.804
19.397	19.193
20.388	19.675
21.378	20.224
22.368	20.725
23.359	21.057
24.349	21.088
25.339	20.842
26.33	20.272
27.32	19.397
28.31	18.281
29.301	16.958
30.291	15.433
31.281	13.793
32.272	12.026
33.262	10.306
34.252	8.7048
35.243	7.3022
36.233	6.1298
37.223	5.0379
38.214	4.3372
39.204	3.6878
40.194	3.1351
41.185	2.6724
42.175	2.3851
43.165	2.2367
44.156	2.2708
45.146	2.4544
46.136	2.811
47.127	3.355
48.117	4.0854
49.107	4.9701
50.098	5.9952
51.088	7.0203
52.078	9.0696
53.068	10.909
54.059	12.961
55.049	15.228
56.039	17.785
57.03	20.753
58.02	24.566
59.01	28.197
60.001	32.116
60.991	36.483
61.981	41.029
62.972	45.52
63.962	49.777
64.952	53.72
65.943	57.199
66.933	60.43
67.923	62.875
68.914	64.584
69.904	65.673
70.894	66.054
71.885	65.825
72.875	65.09
73.865	63.892
74.856	62.363
75.846	60.5
76.836	58.216
77.827	55.721
78.817	52.638
79.807	49.401
80.798	46.475
81.788	43.088
82.778	39.685
83.769	36.196
84.759	32.775
85.749	29.396
86.74	26.186
87.73	23.62
88.72	21.235
89.711	19.133
90.701	17.427
91.691	16.028
92.682	14.973
93.672	14.169
94.662	13.641
95.653	13.286
96.643	13.106
97.633	13.02
98.624	12.993
99.614	12.737
