# Supplementary material for: Gait assessment using a 2D video-based motion analysis app in healthy subjects and subjects with lower limb amputation – A pilot study
Source: PLoS One. 2025 May 30;20(5):e0324499. doi: 10.1371/journal.pone.0324499 (PMC12124523; doi:10.1371/journal.pone.0324499)
Supplement: S1 Table — Raw data of all trials (M##) of the healthy subjects (0##) from the gait analysis recorded with the Orthelligent App (OV) and with the Qualisys system (Qual). (ZIP) [file pone.0324499.s001.zip › Subjects_healty_all_trials/007_OV_M14.xlsx]

## Sheet: Sheet1
0.64985	-5.2992
1.6376	-5.0673
2.6253	-5.014
3.6131	-5.0305
4.6008	-5.0904
5.5885	-4.9997
6.5763	-4.6975
7.564	-4.3693
8.5517	-3.907
9.5395	-3.2803
10.527	-2.4728
11.515	-1.536
12.503	-0.64643
13.49	0.28152
14.478	1.2345
15.466	2.191
16.454	3.176
17.441	4.1457
18.429	5.0795
19.417	5.9459
20.405	6.7248
21.392	7.3747
22.38	7.9354
23.368	8.3742
24.355	8.7224
25.343	8.8581
26.331	8.9262
27.319	8.9616
28.306	8.9634
29.294	8.9652
30.282	8.967
31.27	8.985
32.257	9.0988
33.245	9.3001
34.233	9.6019
35.221	9.9721
36.208	10.561
37.196	11.154
38.184	11.837
39.171	12.575
40.159	13.373
41.147	14.124
42.135	14.811
43.122	15.367
44.11	15.74
45.098	15.902
46.086	15.775
47.073	15.341
48.061	14.556
49.049	13.26
50.037	11.723
51.024	10.062
52.012	7.8394
53	5.3486
53.988	2.6092
54.975	-0.22019
55.963	-2.851
56.951	-4.9773
57.938	-7.1036
58.926	-8.7418
59.914	-9.8997
60.902	-10.677
61.889	-11.094
62.877	-11.176
63.865	-10.896
64.853	-10.243
65.84	-9.2353
66.828	-8.1219
67.816	-6.5485
68.804	-5.3358
69.791	-4.1996
70.779	-3.1853
71.767	-2.2605
72.754	-1.3968
73.742	-0.53864
74.73	0.27137
75.718	1.0354
76.705	1.6578
77.693	2.0634
78.681	2.2027
79.669	2.5487
80.656	2.5091
81.644	2.3264
82.632	1.9889
83.62	1.5128
84.607	0.92993
85.595	0.25052
86.583	-0.5588
87.57	-1.2679
88.558	-1.7146
89.546	-2.2845
90.534	-2.7718
91.521	-3.1522
92.509	-3.3947
93.497	-3.5285
94.485	-3.5324
95.472	-3.4866
96.46	-3.3531
97.448	-3.2096
98.436	-3.0724
99.423	-2.9831

## Sheet: Sheet2
0.57495	-4.2029
1.5659	-3.9642
2.5568	-3.9375
3.5477	-3.8664
4.5386	-3.8277
5.5296	-3.7821
6.5205	-3.6646
7.5114	-3.6013
8.5023	-3.123
9.4933	-2.749
10.484	-2.4146
11.475	-2.0508
12.466	-1.6853
13.457	-1.2224
14.448	-0.65146
15.439	0.0028151
16.43	0.75919
17.421	1.6133
18.412	2.5315
19.402	3.4495
20.393	4.3923
21.384	5.3377
22.375	6.2966
23.366	7.2578
24.357	8.1829
25.348	8.9889
26.339	9.7353
27.33	10.307
28.321	10.727
29.312	11.001
30.303	11.119
31.294	11.122
32.284	11.049
33.275	10.906
34.266	10.742
35.257	10.556
36.248	10.429
37.239	10.383
38.23	10.428
39.221	10.568
40.212	10.714
41.203	11.011
42.194	11.384
43.185	11.808
44.176	12.192
45.166	12.549
46.157	12.782
47.148	12.913
48.139	12.869
49.13	12.449
50.121	11.91
51.112	11.014
52.103	9.3311
53.094	8.1863
54.085	6.3408
55.076	4.2299
56.067	2.0275
57.058	-0.65882
58.049	-2.1635
59.039	-4.1314
60.03	-5.6309
61.021	-6.7623
62.012	-7.5962
63.003	-8.2093
63.994	-8.5306
64.985	-8.5471
65.976	-8.2798
66.967	-7.6462
67.958	-6.7721
68.949	-5.7814
69.94	-4.7775
70.931	-3.817
71.921	-2.9815
72.912	-2.2603
73.903	-1.6567
74.894	-1.0862
75.885	-0.50403
76.876	-0.0064619
77.867	0.22401
78.858	0.33979
79.849	0.37297
80.84	0.20401
81.831	-0.20893
82.822	-0.80901
83.813	-1.4713
84.803	-2.151
85.794	-2.8376
86.785	-3.4927
87.776	-4.1358
88.767	-4.6243
89.758	-4.8935
90.749	-5.1442
91.74	-5.2621
92.731	-5.2542
93.722	-5.2087
94.713	-5.0403
95.704	-4.7988
96.695	-4.5293
97.685	-4.2659
98.676	-4.0778
99.667	-3.9848

## Sheet: Sheet3
0.94292	23.896
1.9309	23.941
2.9188	23.885
3.9068	23.731
4.8947	23.548
5.8826	23.36
6.8706	22.987
7.8585	22.568
8.8465	22.037
9.8344	21.406
10.822	20.657
11.81	19.8
12.798	18.798
13.786	18.034
14.774	16.734
15.762	15.498
16.75	14.206
17.738	12.906
18.726	11.605
19.714	10.339
20.702	9.0369
21.69	7.6404
22.678	6.1667
23.666	4.6021
24.654	2.8252
25.642	0.69319
26.63	-0.92199
27.617	-2.6358
28.605	-4.4648
29.593	-6.2087
30.581	-8.0024
31.569	-9.8062
32.557	-11.514
33.545	-13.088
34.533	-14.494
35.521	-15.834
36.509	-16.797
37.497	-17.555
38.485	-18.478
39.473	-19.164
40.461	-19.795
41.449	-20.367
42.437	-20.87
43.425	-21.283
44.413	-21.634
45.4	-21.946
46.388	-22.189
47.376	-22.394
48.364	-22.746
49.352	-22.959
50.34	-22.844
51.328	-22.82
52.316	-22.769
53.304	-22.585
54.292	-22.315
55.28	-22.009
56.268	-21.094
57.256	-20.14
58.244	-19.132
59.232	-17.98
60.22	-16.657
61.208	-15.132
62.196	-13.449
63.184	-11.566
64.171	-9.5065
65.159	-7.2844
66.147	-4.9745
67.135	-2.5816
68.123	-0.17786
69.111	2.1735
70.099	4.544
71.087	6.8532
72.075	9.0643
73.063	11.188
74.051	13.196
75.039	15.088
76.027	16.822
77.015	18.353
78.003	19.582
78.991	20.541
79.979	21.713
80.967	22.424
81.954	23.023
82.942	23.5
83.93	23.921
84.918	24.336
85.906	24.222
86.894	24.19
87.882	24.312
88.87	24.35
89.858	24.338
90.846	24.316
91.834	24.238
92.822	24.147
93.81	24.141
94.798	24.08
95.786	24.016
96.774	23.968
97.762	23.97
98.75	23.973
99.737	23.794

## Sheet: Sheet4
0.95736	29.243
1.9427	29.162
2.928	28.936
3.9133	28.627
4.8986	28.22
5.8839	27.651
6.8692	26.906
7.8545	26.077
8.8398	24.863
9.8251	23.574
10.81	22.17
11.796	20.704
12.781	19.157
13.766	17.538
14.752	15.899
15.737	14.244
16.722	12.687
17.708	11.18
18.693	9.8096
19.678	8.5557
20.664	7.3936
21.649	6.2702
22.634	5.1378
23.619	3.9607
24.605	2.7035
25.59	1.3819
26.575	-0.0041203
27.561	-1.445
28.546	-2.959
29.531	-4.5936
30.517	-6.3276
31.502	-8.0845
32.487	-9.8614
33.473	-11.671
34.458	-13.444
35.443	-15.161
36.428	-16.664
37.414	-18.089
38.399	-19.436
39.384	-20.693
40.37	-21.95
41.355	-23.032
42.34	-24.01
43.326	-24.84
44.311	-25.571
45.296	-26.172
46.282	-26.648
47.267	-27.057
48.252	-27.395
49.237	-27.607
50.223	-27.819
51.208	-27.998
52.193	-27.812
53.179	-27.643
54.164	-27.274
55.149	-26.698
56.135	-26.122
57.12	-25.361
58.105	-24.387
59.091	-22.806
60.076	-21.093
61.061	-19.123
62.046	-16.927
63.032	-14.629
64.017	-12.165
65.002	-9.6539
65.988	-7.1406
66.973	-4.589
67.958	-2.0411
68.944	0.40515
69.929	2.8066
70.914	5.0601
71.9	7.1316
72.885	9.0848
73.87	10.857
74.855	12.605
75.841	14.181
76.826	15.736
77.811	17.114
78.797	18.364
79.782	19.532
80.767	20.619
81.753	21.584
82.738	22.414
83.723	23.149
84.709	23.784
85.694	24.311
86.679	24.754
87.665	25.177
88.65	25.686
89.635	26.192
90.62	26.615
91.606	27.002
92.591	27.33
93.576	27.61
94.562	27.867
95.547	28.097
96.532	28.334
97.518	28.567
98.503	28.712
99.488	28.778

## Sheet: Sheet5
0.70812	14.223
1.691	14.979
2.6738	15.82
3.6567	16.809
4.6396	17.95
5.6224	19.021
6.6053	20.019
7.5882	21.073
8.571	22.01
9.5539	22.622
10.537	23.083
11.52	23.373
12.502	23.505
13.485	23.494
14.468	23.374
15.451	23.16
16.434	22.913
17.417	22.67
18.4	22.482
19.383	22.335
20.365	22.112
21.348	21.61
22.331	20.753
23.314	19.522
24.297	18.023
25.28	16.376
26.263	14.721
27.245	13.019
28.228	11.275
29.211	9.4818
30.194	7.6395
31.177	5.7137
32.16	3.8377
33.143	2.1935
34.125	0.92819
35.108	0.039503
36.091	-0.45956
37.074	-0.68349
38.057	-0.77143
39.04	-0.58415
40.023	-0.39688
41.006	-0.14751
41.988	0.58775
42.971	1.3602
43.954	2.2035
44.937	3.2906
45.92	4.5879
46.903	6.0069
47.886	7.5834
48.868	9.3159
49.851	11.039
50.834	12.926
51.817	14.947
52.8	17.141
53.783	19.544
54.766	22.416
55.748	24.999
56.731	27.995
57.714	31.052
58.697	34.23
59.68	37.396
60.663	40.564
61.646	43.722
62.629	47.174
63.611	49.816
64.594	52.319
65.577	55.016
66.56	57.048
67.543	58.612
68.526	59.801
69.509	60.563
70.491	60.803
71.474	60.644
72.457	60.07
73.44	58.965
74.423	57.552
75.406	55.738
76.389	53.57
77.371	50.998
78.354	49.071
79.337	45.256
80.32	42.036
81.303	38.6
82.286	35.091
83.269	31.73
84.252	28.343
85.234	25.14
86.217	22.055
87.2	19.406
88.183	16.789
89.166	14.225
90.149	12.255
91.132	10.639
92.114	9.3569
93.097	8.2772
94.08	7.4669
95.063	6.9347
96.046	6.5651
97.029	6.3613
98.012	6.2781
98.994	6.2346

## Sheet: Sheet6
0.69837	18.324
1.679	18.941
2.6595	19.558
3.6401	20.315
4.6207	21.153
5.6013	22.052
6.5819	22.949
7.5625	23.828
8.5431	24.65
9.5236	25.224
10.504	25.59
11.485	25.68
12.465	25.567
13.446	25.301
14.427	24.934
15.407	24.542
16.388	24.184
17.368	23.901
18.349	23.592
19.329	23.255
20.31	22.803
21.291	22.278
22.271	21.661
23.252	20.935
24.232	20.071
25.213	19.066
26.194	17.954
27.174	16.705
28.155	15.303
29.135	13.826
30.116	12.176
31.097	10.452
32.077	8.6826
33.058	6.9678
34.038	5.4044
35.019	3.9791
35.999	2.7938
36.98	1.8867
37.961	1.2136
38.941	0.67676
39.922	0.55939
40.902	0.41381
41.883	0.49285
42.864	0.77595
43.844	1.2683
44.825	1.9691
45.805	2.8994
46.786	3.9999
47.766	5.3422
48.747	6.8812
49.728	8.4202
50.708	10.055
51.689	12.262
52.669	13.582
53.65	16.141
54.631	18.656
55.611	21.234
56.592	23.876
57.572	26.398
58.553	29.787
59.533	33.415
60.514	37.264
61.495	41.246
62.475	45.146
63.456	48.977
64.436	52.459
65.417	55.848
66.398	58.888
67.378	61.306
68.359	63.245
69.339	64.686
70.32	65.564
71.3	65.877
72.281	65.639
73.262	64.842
74.242	63.582
75.223	61.977
76.203	59.978
77.184	57.716
78.165	55.143
79.145	52.01
80.126	29.087
81.106	45.999
82.087	42.671
83.068	39.301
84.048	35.912
85.029	32.507
86.009	29.283
86.99	26.478
87.97	24.418
88.951	21.303
89.932	19.222
90.912	17.424
91.893	16.059
92.873	14.936
93.854	14.055
94.835	13.425
95.815	12.951
96.796	12.616
97.776	12.429
98.757	12.321
