# Supplementary material for: Gait assessment using a 2D video-based motion analysis app in healthy subjects and subjects with lower limb amputation – A pilot study
Source: PLoS One. 2025 May 30;20(5):e0324499. doi: 10.1371/journal.pone.0324499 (PMC12124523; doi:10.1371/journal.pone.0324499)
Supplement: S1 Table — Raw data of all trials (M##) of the healthy subjects (0##) from the gait analysis recorded with the Orthelligent App (OV) and with the Qualisys system (Qual). (ZIP) [file pone.0324499.s001.zip › Subjects_healty_all_trials/007_OV_M18.xlsx]

## Sheet: Sheet1
1.221	-2.9226
2.1998	-2.8024
3.1787	-2.6409
4.1576	-2.5318
5.1365	-2.1167
6.1154	-1.5994
7.0943	-1.1074
8.0732	-0.5421
9.0521	0.060059
10.031	0.73169
11.01	1.4283
11.989	2.124
12.968	2.8546
13.947	3.6236
14.925	4.445
15.904	5.2968
16.883	6.1532
17.862	6.9847
18.841	7.7858
19.82	8.4961
20.799	9.1422
21.778	9.7076
22.757	10.17
23.736	10.515
24.714	10.774
25.693	10.979
26.672	11.181
27.651	11.187
28.63	11.206
29.609	11.214
30.588	11.153
31.567	11.109
32.546	11.088
33.525	11.094
34.503	11.134
35.482	11.229
36.461	11.38
37.44	11.585
38.419	11.806
39.398	11.965
40.377	12.114
41.356	12.252
42.335	12.049
43.313	11.732
44.292	11.288
45.271	10.735
46.25	9.8434
47.229	8.6872
48.208	7.4342
49.187	5.8759
50.166	4.3016
51.145	2.1987
52.124	0.031669
53.102	-1.8091
54.081	-3.6499
55.06	-5.5986
56.039	-6.8394
57.018	-7.7853
57.997	-8.5886
58.976	-9.0092
59.955	-9.2284
60.934	-9.3487
61.912	-9.3111
62.891	-8.8933
63.87	-8.0722
64.849	-6.8908
65.828	-5.5302
66.807	-4.1501
67.786	-2.9363
68.765	-1.8121
69.744	-0.86859
70.723	-0.075305
71.701	0.60381
72.68	1.237
73.659	1.7832
74.638	2.3146
75.617	2.7286
76.596	2.9819
77.575	3.1518
78.554	3.0787
79.533	2.7859
80.512	2.5166
81.49	2.2111
82.469	1.8586
83.448	1.4169
84.427	0.85946
85.406	0.15503
86.385	-0.62171
87.364	-1.2407
88.343	-1.7598
89.322	-2.3799
90.3	-3.0049
91.279	-3.2834
92.258	-3.5455
93.237	-3.7567
94.216	-3.945
95.195	-3.7884
96.174	-3.7703
97.153	-3.813
98.132	-3.8135
99.111	-3.7458

## Sheet: Sheet2
0.46527	-3.4197
1.4537	-3.3927
2.4422	-3.4917
3.4307	-5.1616
4.4191	-8.3127
5.4076	-4.1686
6.3961	-4.6493
7.3845	-4.9628
8.373	-5.1141
9.3615	-5.1257
10.35	-5.018
11.338	-4.8562
12.327	-4.6437
13.315	-4.4253
14.304	-4.1335
15.292	-3.7008
16.281	-3.0481
17.269	-2.0913
18.258	-0.8909
19.246	0.55747
20.235	2.1483
21.223	3.7491
22.212	5.2781
23.2	6.7153
24.188	8.007
25.177	9.1355
26.165	10.156
27.154	11.066
28.142	11.81
29.131	12.392
30.119	12.825
31.108	13.102
32.096	13.244
33.085	13.312
34.073	13.305
35.062	13.27
36.05	13.192
37.038	13.051
38.027	12.858
39.015	12.598
40.004	12.338
40.992	12.05
41.981	11.732
42.969	11.383
43.958	11.002
44.946	10.524
45.935	9.9906
46.923	9.3057
47.912	8.4915
48.9	7.6948
49.889	6.3693
50.877	5.0138
51.865	3.4753
52.854	1.4714
53.842	-0.07427
54.831	-1.8038
55.819	-3.5412
56.808	-5.1199
57.796	-6.6393
58.785	-7.8692
59.773	-8.8981
60.762	-9.6179
61.75	-10.084
62.739	-10.305
63.727	-10.312
64.715	-10.133
65.704	-9.8076
66.692	-9.335
67.681	-8.6934
68.669	-7.903
69.658	-6.9656
70.646	-5.9464
71.635	-4.9304
72.623	-3.9948
73.612	-3.1848
74.6	-2.5551
75.589	-2.053
76.577	-1.6139
77.566	-1.2778
78.554	-0.99271
79.542	-0.72027
80.531	-0.52758
81.519	-0.45485
82.508	-0.36822
83.496	-0.38139
84.485	-0.61246
85.473	-0.984
86.462	-1.387
87.45	-1.7421
88.439	-2.1115
89.427	-2.4491
90.416	-2.8354
91.404	-3.0231
92.393	-3.2613
93.381	-3.492
94.369	-3.736
95.358	-3.9672
96.346	-4.2016
97.335	-4.4122
98.323	-4.5381
99.312	-4.747

## Sheet: Sheet3
0.77026	28.207
1.7527	28.29
2.7351	28.112
3.7175	27.885
4.6999	27.765
5.6823	27.455
6.6647	27.106
7.6471	26.55
8.6295	26.214
9.6119	25.563
10.594	24.729
11.577	23.838
12.559	22.801
13.541	21.676
14.524	20.46
15.506	19.224
16.489	17.922
17.471	16.559
18.453	15.101
19.436	13.549
20.418	11.987
21.401	10.128
22.383	7.978
23.365	6.1476
24.348	4.0915
25.33	2.0382
26.313	-0.0034315
27.295	-2.0882
28.277	-4.1634
29.26	-6.2637
30.242	-8.347
31.225	-10.425
32.207	-12.449
33.189	-14.378
34.172	-16.225
35.154	-17.852
36.137	-19.336
37.119	-20.685
38.101	-21.86
39.084	-22.959
40.066	-23.834
41.049	-24.582
42.031	-25.247
43.013	-25.76
43.996	-26.144
44.978	-26.391
45.961	-26.55
46.943	-26.76
47.925	-26.825
48.908	-26.833
49.89	-26.519
50.873	-26.078
51.855	-25.74
52.837	-25.254
53.82	-24.771
54.802	-24.159
55.785	-22.761
56.767	-21.595
57.749	-20.329
58.732	-18.931
59.714	-17.44
60.697	-15.793
61.679	-14.09
62.661	-12.177
63.644	-10.123
64.626	-7.933
65.609	-5.6301
66.591	-3.2549
67.573	-0.93028
68.556	1.2711
69.538	3.4284
70.521	5.4829
71.503	7.461
72.485	9.3789
73.468	11.25
74.45	13.079
75.433	14.83
76.415	16.5
77.397	17.926
78.38	19.018
79.362	20.351
80.345	21.715
81.327	22.721
82.309	23.664
83.292	24.484
84.274	25.21
85.257	25.863
86.239	26.404
87.221	26.659
88.204	27.151
89.186	27.637
90.169	27.922
91.151	28.113
92.133	28.287
93.116	28.417
94.098	28.572
95.081	28.741
96.063	28.766
97.045	28.626
98.028	28.487
99.01	28.564

## Sheet: Sheet4
0.7763	30.445
1.7661	30.608
2.7559	30.409
3.7457	30.018
4.7355	29.424
5.7253	28.814
6.7151	27.98
7.705	26.967
8.6948	25.915
9.6846	24.73
10.674	23.446
11.664	22.105
12.654	20.803
13.644	19.491
14.634	18.215
15.623	16.926
16.613	15.653
17.603	14.456
18.593	13.3
19.583	12.21
20.572	11.06
21.562	9.8054
22.552	8.481
23.542	7.1142
24.532	5.6995
25.521	4.2245
26.511	2.6473
27.501	0.97535
28.491	-0.67928
29.481	-2.3155
30.471	-4.1019
31.46	-5.8559
32.45	-7.6729
33.44	-9.5351
34.43	-11.367
35.42	-13.086
36.409	-14.858
37.399	-16.461
38.389	-17.988
39.379	-19.49
40.369	-20.567
41.358	-21.722
42.348	-22.847
43.338	-23.742
44.328	-24.56
45.318	-25.31
46.307	-25.969
47.297	-26.46
48.287	-26.845
49.277	-27.032
50.267	-27.211
51.256	-27.2
52.246	-27.195
53.236	-27.062
54.226	-26.697
55.216	-26.293
56.206	-25.668
57.195	-25.307
58.185	-24.173
59.175	-23.046
60.165	-21.657
61.155	-20.07
62.144	-18.398
63.134	-16.602
64.124	-14.641
65.114	-12.569
66.104	-10.421
67.093	-8.1773
68.083	-5.8604
69.073	-3.5535
70.063	-1.1577
71.053	1.1529
72.042	3.3805
73.032	5.5372
74.022	7.5673
75.012	9.5437
76.002	11.416
76.991	13.142
77.981	14.734
78.971	16.325
79.961	17.808
80.951	19.107
81.941	20.335
82.93	21.044
83.92	22.246
84.91	23.117
85.9	23.924
86.89	24.639
87.879	25.33
88.869	25.994
89.859	26.573
90.849	27.298
91.839	27.2
92.828	27.771
93.818	28.022
94.808	28.251
95.798	28.476
96.788	28.67
97.777	28.829
98.767	28.957
99.757	28.848

## Sheet: Sheet5
0.49752	19.746
1.4831	20.339
2.4686	21.015
3.4541	22.066
4.4397	23.238
5.4252	24.223
6.4107	25.183
7.3963	26.113
8.3818	26.995
9.3673	27.686
10.353	28.194
11.338	28.508
12.324	28.671
13.309	28.648
14.295	28.569
15.281	28.462
16.266	28.311
17.252	28.04
18.237	27.574
19.223	26.868
20.208	25.84
21.194	24.551
22.179	23.077
23.165	21.244
24.15	19.526
25.136	17.723
26.121	15.966
27.107	14.151
28.093	12.291
29.078	10.331
30.064	8.3243
31.049	6.3147
32.035	4.4353
33.02	2.7704
34.006	1.4577
34.991	0.47812
35.977	-0.21361
36.962	-0.63241
37.948	-0.84764
38.933	-0.88905
39.919	-0.65384
40.904	-0.41863
41.89	0.12982
42.876	0.9687
43.861	2.0175
44.847	3.2472
45.832	4.3986
46.818	6.2314
47.803	7.7972
48.789	9.3801
49.774	10.891
50.76	13.049
51.745	15.053
52.731	17.446
53.716	19.627
54.702	21.821
55.687	24.941
56.673	27.745
57.659	30.671
58.644	33.597
59.63	36.523
60.615	39.412
61.601	42.285
62.586	45.077
63.572	47.73
64.557	50.249
65.543	52.51
66.528	54.511
67.514	56.256
68.499	57.138
69.485	57.827
70.471	58.029
71.456	57.727
72.442	57.029
73.427	55.962
74.413	54.634
75.398	53.007
76.384	51.184
77.369	49.027
78.355	46.353
79.34	44.3
80.326	41.657
81.311	39.014
82.297	36.143
83.282	33.384
84.268	30.679
85.254	28.082
86.239	25.54
87.225	23.031
88.21	21.386
89.196	19.504
90.181	17.973
91.167	16.743
92.152	15.543
93.138	14.637
94.123	13.954
95.109	13.44
96.094	13.06
97.08	12.794
98.066	12.643
99.051	12.555

## Sheet: Sheet6
0.42544	20.945
1.4119	21.485
2.3983	22.052
3.3847	22.75
4.3711	23.444
5.3575	24.059
6.3439	24.543
7.3303	25.034
8.3167	25.367
9.3031	25.512
10.29	25.528
11.276	25.441
12.262	25.26
13.249	25.001
14.235	24.687
15.222	24.404
16.208	24.201
17.194	24.099
18.181	24.045
19.167	23.994
20.154	23.833
21.14	23.517
22.126	23.079
23.113	22.453
24.099	21.67
25.086	20.723
26.072	19.636
27.059	18.456
28.045	17.208
29.031	15.903
30.018	14.516
31.004	12.968
31.991	11.342
32.977	9.6677
33.963	8.0024
34.95	6.5322
35.936	5.225
36.923	4.129
37.909	3.286
38.895	2.8031
39.882	2.7183
40.868	2.5272
41.855	2.5931
42.841	2.9189
43.827	3.3937
44.814	4.0542
45.8	4.8894
46.787	5.9385
47.773	7.1945
48.76	8.6774
49.746	10.228
50.732	11.928
51.719	13.756
52.705	15.607
53.692	17.703
54.678	19.895
55.664	22.116
56.651	24.56
57.637	26.525
58.624	29.749
59.61	32.658
60.596	35.671
61.583	38.863
62.569	41.948
63.556	45.036
64.542	47.964
65.529	50.754
66.515	53.4
67.501	55.73
68.488	57.785
69.474	59.672
70.461	61.186
71.447	62.269
72.433	62.918
73.42	63.134
74.406	62.911
75.393	62.333
76.379	61.396
77.365	60.163
78.352	58.603
79.338	56.771
80.325	54.693
81.311	52.354
82.297	49.642
83.284	47.216
84.27	44.545
85.257	41.88
86.243	39.202
87.23	36.672
88.216	34.205
89.202	31.877
90.189	29.776
91.175	28.301
92.162	26.332
93.148	24.992
94.134	23.768
95.121	22.66
96.107	21.62
97.094	20.696
98.08	20.025
99.066	19.589
