# Supplementary material for: Gait assessment using a 2D video-based motion analysis app in healthy subjects and subjects with lower limb amputation – A pilot study
Source: PLoS One. 2025 May 30;20(5):e0324499. doi: 10.1371/journal.pone.0324499 (PMC12124523; doi:10.1371/journal.pone.0324499)
Supplement: S1 Table — Raw data of all trials (M##) of the healthy subjects (0##) from the gait analysis recorded with the Orthelligent App (OV) and with the Qualisys system (Qual). (ZIP) [file pone.0324499.s001.zip › Subjects_healty_all_trials/007_OV_ME1.xlsx]

## Sheet: Sheet1
1.0007	-3.7119
1.9833	-3.3348
2.9659	-2.9178
3.9485	-2.5485
4.931	-1.6923
5.9136	-1.1959
6.8962	-0.7643
7.8788	-0.31615
8.8614	0.24998
9.844	0.92382
10.827	1.6928
11.809	2.4749
12.792	3.1832
13.774	3.8164
14.757	4.3696
15.739	4.9024
16.722	5.4542
17.705	6.0334
18.687	6.6365
19.67	7.2678
20.652	7.8794
21.635	8.4247
22.618	8.8841
23.6	9.2558
24.583	9.5868
25.565	9.9053
26.548	10.209
27.53	10.484
28.513	10.743
29.496	10.979
30.478	11.22
31.461	11.478
32.443	11.725
33.426	11.966
34.409	12.367
35.391	12.593
36.374	12.932
37.356	13.306
38.339	13.696
39.321	14.096
40.304	14.479
41.287	14.84
42.269	15.149
43.252	15.344
44.234	15.481
45.217	15.357
46.199	14.903
47.182	14.373
48.165	13.447
49.147	12.11
50.13	10.327
51.112	8.4934
52.095	6.1509
53.078	3.6335
54.06	1.1321
55.043	-1.2671
56.025	-3.3836
57.008	-4.6982
57.99	-6.1583
58.973	-7.1509
59.956	-7.5583
60.938	-7.6321
61.921	-7.2307
62.903	-6.5409
63.886	-5.5209
64.869	-4.2515
65.851	-2.75
66.834	-1.1706
67.816	0.40397
68.799	1.7807
69.781	2.8408
70.764	3.6586
71.747	4.2992
72.729	4.801
73.712	5.1403
74.694	5.2547
75.677	5.2924
76.66	5.1496
77.642	4.7579
78.625	4.1783
79.607	3.3916
80.59	2.4609
81.572	1.4383
82.555	0.42075
83.538	-0.62964
84.52	-1.8497
85.503	-2.8392
86.485	-3.7107
87.468	-4.4763
88.451	-5.0488
89.433	-5.4293
90.416	-5.699
91.398	-5.8437
92.381	-5.8651
93.363	-5.823
94.346	-5.6969
95.329	-5.4966
96.311	-5.2595
97.294	-5.0044
98.276	-4.806
99.259	-4.6991

## Sheet: Sheet2
0.35713	-2.7946
1.3512	-2.826
2.3453	-2.6549
3.3393	-2.4037
4.3334	-2.1675
5.3275	-1.8597
6.3215	-1.5497
7.3156	-1.2613
8.3097	-0.91176
9.3037	-0.46595
10.298	-0.03298
11.292	0.43825
12.286	0.94296
13.28	1.3855
14.274	1.7883
15.268	2.181
16.262	2.5886
17.256	3.0272
18.25	3.5165
19.244	4.0802
20.238	4.6775
21.233	5.2828
22.227	5.867
23.221	6.4266
24.215	6.942
25.209	7.4239
26.203	7.8502
27.197	8.2155
28.191	8.5165
29.185	8.8118
30.179	9.1855
31.173	9.4067
32.167	9.6626
33.161	9.9915
34.155	10.282
35.149	10.6
36.143	10.97
37.138	11.362
38.132	11.808
39.126	12.333
40.12	12.904
41.114	13.491
42.108	14.056
43.102	14.562
44.096	14.982
45.09	15.239
46.084	15.267
47.078	15.069
48.072	14.592
49.066	13.835
50.06	12.652
51.054	11.692
52.049	9.3269
53.043	7.0336
54.037	4.5952
55.031	1.9281
56.025	-0.68472
57.019	-3.1988
58.013	-5.7919
59.007	-7.2946
60.001	-8.8026
60.995	-9.8056
61.989	-10.547
62.983	-10.808
63.977	-10.653
64.971	-10.083
65.965	-9.1925
66.96	-8.1144
67.954	-6.8873
68.948	-5.6908
69.942	-4.3593
70.936	-3.1901
71.93	-2.1061
72.924	-1.1039
73.918	-0.27235
74.912	0.34043
75.906	0.93594
76.9	1.0696
77.894	1.1707
78.888	1.1694
79.882	0.94201
80.876	0.59002
81.87	0.12732
82.865	-0.33418
83.859	-0.8115
84.853	-1.3255
85.847	-1.8508
86.841	-2.3541
87.835	-2.6239
88.829	-2.8808
89.823	-3.0607
90.817	-3.1946
91.811	-3.2756
92.805	-3.3442
93.799	-3.3866
94.793	-3.4218
95.787	-3.4402
96.781	-3.4615
97.776	-3.4359
98.77	-3.4415
99.764	-3.9926

## Sheet: Sheet3
0.2876	29.172
1.2825	28.776
2.2775	28.402
3.2724	27.773
4.2673	26.967
5.2622	25.942
6.2571	24.748
7.2521	23.514
8.247	22.286
9.2419	21.044
10.237	19.835
11.232	18.594
12.227	17.286
13.222	15.862
14.217	14.377
15.211	12.893
16.206	11.488
17.201	10.173
18.196	8.8963
19.191	7.6036
20.186	6.2846
21.181	4.898
22.176	3.4628
23.171	2.0246
24.166	0.69536
25.161	-0.45785
26.156	-1.8106
27.151	-3.3881
28.145	-4.9452
29.14	-6.1739
30.135	-7.1295
31.13	-8.0913
32.125	-9.2676
33.12	-10.209
34.115	-10.971
35.11	-11.883
36.105	-12.583
37.1	-13.334
38.095	-14.105
39.09	-14.928
40.085	-15.785
41.079	-16.669
42.074	-17.539
43.069	-18.377
44.064	-19.137
45.059	-19.862
46.054	-20.504
47.049	-21.016
48.044	-21.472
49.039	-21.644
50.034	-21.552
51.029	-21.319
52.024	-20.842
53.019	-20.132
54.013	-19.222
55.008	-18.083
56.003	-16.744
56.998	-15.07
57.993	-13.381
58.988	-11.5
59.983	-9.5508
60.978	-7.5551
61.973	-5.4538
62.968	-3.3117
63.963	-1.1487
64.958	1.2776
65.953	3.5064
66.948	5.5453
67.942	7.2974
68.937	8.7954
69.932	10.025
70.927	11.153
71.922	12.261
72.917	13.483
73.912	14.693
74.907	15.59
75.902	16.169
76.897	17.13
77.892	17.884
78.887	18.566
79.882	19.26
80.876	20.052
81.871	20.913
82.866	21.733
83.861	22.438
84.856	23.035
85.851	23.449
86.846	23.652
87.841	23.826
88.836	23.962
89.831	24.117
90.826	24.311
91.821	24.51
92.816	24.663
93.81	24.775
94.805	24.849
95.8	24.871
96.795	24.945
97.79	24.998
98.785	25.026
99.78	24.974

## Sheet: Sheet4
0.3581	27.959
1.352	27.433
2.346	27.037
3.3399	26.47
4.3338	25.766
5.3277	24.981
6.3217	24.193
7.3156	22.55
8.3095	21.062
9.3034	19.383
10.297	17.627
11.291	15.845
12.285	14.087
13.279	12.428
14.273	10.842
15.267	9.3542
16.261	7.9372
17.255	6.6323
18.249	5.4091
19.243	4.311
20.237	3.3331
21.231	2.4729
22.224	1.6709
23.218	0.84901
24.212	-0.053896
25.206	-1.0109
26.2	-2.1108
27.194	-3.3156
28.188	-4.5973
29.182	-5.9543
30.176	-7.475
31.17	-8.6159
32.164	-9.9975
33.158	-11.197
34.152	-12.544
35.145	-13.86
36.139	-15.096
37.133	-16.301
38.127	-17.492
39.121	-18.611
40.115	-19.674
41.109	-20.66
42.103	-21.592
43.097	-22.448
44.091	-23.215
45.085	-23.887
46.079	-24.465
47.073	-24.949
48.067	-25.341
49.06	-25.515
50.054	-25.606
51.048	-25.437
52.042	-25.254
53.036	-24.594
54.03	-23.719
55.024	-22.628
56.018	-21.233
57.012	-19.844
58.006	-18.302
59	-15.758
59.994	-13.651
60.988	-11.304
61.981	-8.8624
62.975	-6.4366
63.969	-4.0459
64.963	-1.7637
65.957	0.52845
66.951	2.731
67.945	4.7273
68.939	6.594
69.933	8.339
70.927	9.9059
71.921	11.387
72.915	12.788
73.909	14.127
74.902	15.476
75.896	16.843
76.89	17.897
77.884	19.376
78.878	20.721
79.872	21.94
80.866	23.051
81.86	24.088
82.854	25.049
83.848	25.956
84.842	26.765
85.836	27.615
86.83	28.218
87.824	28.741
88.817	29.234
89.811	29.657
90.805	30.002
91.799	30.278
92.793	30.497
93.787	30.686
94.781	30.863
95.775	31.021
96.769	31.178
97.763	31.296
98.757	31.373
99.751	31.246

## Sheet: Sheet5
0.89132	21.436
1.8788	21.741
2.8663	22.146
3.8538	22.588
4.8413	22.944
5.8288	23.056
6.8163	23.168
7.8038	23.01
8.7913	22.688
9.7788	22.353
10.766	22.023
11.754	21.629
12.741	21.149
13.729	20.605
14.716	20.08
15.704	19.75
16.691	19.585
17.679	19.501
18.666	19.353
19.654	18.994
20.641	18.403
21.629	17.535
22.616	16.514
23.604	15.347
24.591	14.131
25.579	12.929
26.566	11.695
27.554	10.35
28.541	8.8854
29.529	7.1314
30.516	5.9467
31.504	4.8211
32.491	3.948
33.479	3.2739
34.466	2.8331
35.454	2.6225
36.441	2.5103
37.429	2.5326
38.416	2.6286
39.404	2.7308
40.391	3.1987
41.379	3.4646
42.366	4.0103
43.354	4.7911
44.341	5.8228
45.329	7.143
46.316	8.7044
47.304	10.529
48.291	12.423
49.279	14.255
50.266	17.037
51.254	19.69
52.241	22.554
53.229	25.588
54.216	28.813
55.204	32.208
56.191	35.855
57.179	38.529
58.166	42.379
59.154	45.494
60.141	48.413
61.129	51.136
62.116	53.634
63.104	56.227
64.091	58.328
65.079	60.059
66.066	61.36
67.054	62.048
68.041	62.024
69.029	61.534
70.016	60.048
71.004	58.404
71.991	56.557
72.979	54.386
73.966	51.909
74.954	49.536
75.941	46.38
76.929	43.249
77.916	39.832
78.904	36.428
79.891	33.105
80.879	30.018
81.866	27.185
82.854	24.547
83.841	21.974
84.829	19.594
85.816	17.41
86.804	15.31
87.791	13.458
88.779	11.992
89.766	10.874
90.754	10.096
91.741	9.6427
92.729	9.3763
93.716	9.1987
94.704	9.164
95.691	9.2544
96.679	9.4207
97.666	9.6354
98.654	9.788
99.641	9.7445

## Sheet: Sheet6
0.2827	21.879
1.278	22.011
2.2732	22.412
3.2685	22.925
4.2637	23.49
5.259	23.981
6.2542	24.358
7.2495	24.393
8.2448	24.357
9.24	24.318
10.235	24.408
11.231	24.483
12.226	24.426
13.221	24.153
14.216	23.692
15.212	23.186
16.207	22.742
17.202	22.398
18.197	22.182
19.193	21.981
20.188	21.599
21.183	20.927
22.178	19.977
23.174	18.924
24.169	17.917
25.164	17.015
26.159	16.146
27.155	15.18
28.15	14.1
29.145	13.014
30.14	11.724
31.136	10.329
32.131	9.0787
33.126	7.9255
34.121	6.874
35.117	5.9194
36.112	5.0539
37.107	4.2818
38.102	3.6466
39.098	3.1775
40.093	2.8627
41.088	2.7702
42.083	2.8779
43.079	3.1826
44.074	3.762
45.069	4.5553
46.065	5.6089
47.06	6.8625
48.055	8.2762
49.05	9.8022
50.046	11.989
51.041	14.042
52.036	16.696
53.031	19.415
54.027	22.396
55.022	25.423
56.017	29.197
57.012	32.297
58.008	35.781
59.003	39.25
59.998	42.771
60.993	46.167
61.989	49.36
62.984	52.285
63.979	54.869
64.974	57.104
65.97	58.932
66.965	60.296
67.96	61.018
68.955	61.256
69.951	60.978
70.946	60.316
71.941	59.218
72.936	57.796
73.932	55.985
74.927	54.106
75.922	51.956
76.917	49.439
77.913	47.243
78.908	44.811
79.903	42.322
80.899	39.767
81.894	37.111
82.889	34.457
83.884	31.852
84.88	29.302
85.875	27.032
86.87	24.831
87.865	22.63
88.861	21.002
89.856	19.633
90.851	18.435
91.846	17.532
92.842	16.85
93.837	16.355
94.832	16.055
95.827	15.912
96.823	15.876
97.818	15.945
98.813	16.007
99.808	14.993
