# Supplementary material for: Gait assessment using a 2D video-based motion analysis app in healthy subjects and subjects with lower limb amputation – A pilot study
Source: PLoS One. 2025 May 30;20(5):e0324499. doi: 10.1371/journal.pone.0324499 (PMC12124523; doi:10.1371/journal.pone.0324499)
Supplement: S1 Table — Raw data of all trials (M##) of the healthy subjects (0##) from the gait analysis recorded with the Orthelligent App (OV) and with the Qualisys system (Qual). (ZIP) [file pone.0324499.s001.zip › Subjects_healty_all_trials/007_OV_ME2.xlsx]

## Sheet: Sheet1
0.52425	-5.8267
1.5167	-5.3817
2.5092	-5.0394
3.5016	-4.6317
4.4941	-4.2492
5.4866	-3.7642
6.479	-3.271
7.4715	-2.6453
8.464	-1.9771
9.4564	-1.187
10.449	-0.31268
11.441	0.59247
12.434	1.5276
13.426	2.4277
14.419	3.3173
15.411	4.2116
16.404	5.1118
17.396	5.9798
18.389	6.7707
19.381	7.4306
20.374	7.9849
21.366	8.3569
22.359	8.5988
23.351	8.7315
24.343	8.8374
25.336	8.867
26.328	8.8372
27.321	8.8047
28.313	8.7759
29.306	8.7951
30.298	8.863
31.291	8.9823
32.283	9.1011
33.276	9.3466
34.268	9.8625
35.261	10.274
36.253	10.727
37.246	11.203
38.238	11.678
39.23	12.148
40.223	12.575
41.215	12.956
42.208	13.277
43.2	13.431
44.193	13.424
45.185	13.158
46.178	12.644
47.17	11.808
48.163	10.51
49.155	9.0759
50.148	7.1908
51.14	5.0095
52.133	2.611
53.125	0.16312
54.117	-2.3067
55.11	-4.4244
56.102	-6.0934
57.095	-7.3367
58.087	-8.2098
59.08	-8.678
60.072	-8.7251
61.065	-8.4327
62.057	-7.7774
63.05	-6.8075
64.042	-5.5636
65.035	-4.1958
66.027	-2.804
67.02	-1.5068
68.012	-0.43848
69.004	0.36581
69.997	0.98717
70.989	1.4176
71.982	1.7638
72.974	2.1009
73.967	2.4708
74.959	2.884
75.952	3.1835
76.944	3.3532
77.937	3.4918
78.929	3.2241
79.922	2.758
80.914	2.1958
81.907	1.6057
82.899	0.93048
83.891	0.051955
84.884	-0.68514
85.876	-1.5206
86.869	-2.4103
87.861	-3.2557
88.854	-3.9457
89.846	-4.4998
90.839	-4.7532
91.831	-4.86
92.824	-4.8642
93.816	-4.8624
94.809	-4.7985
95.801	-4.6577
96.794	-4.4579
97.786	-4.2442
98.778	-4.0949
99.771	-4.0926

## Sheet: Sheet2
0.71812	-1.4716
1.7078	-1.0426
2.6974	-0.79088
3.6871	-0.49576
4.6767	-0.18769
5.6664	0.13209
6.656	0.52957
7.6457	0.99089
8.6353	1.5122
9.625	2.1028
10.615	2.7447
11.604	3.4408
12.594	4.1381
13.584	4.8317
14.573	5.4783
15.563	6.0966
16.552	6.6868
17.542	7.2043
18.532	7.6799
19.521	8.1095
20.511	8.496
21.501	8.8103
22.49	9.0429
23.48	9.1995
24.47	9.3248
25.459	9.421
26.449	9.5321
27.439	9.6551
28.428	9.8042
29.418	9.978
30.408	10.167
31.397	10.364
32.387	10.519
33.377	10.813
34.366	11.027
35.356	11.323
36.345	11.668
37.335	12.062
38.325	12.501
39.314	12.944
40.304	13.391
41.294	13.784
42.283	14.146
43.273	14.451
44.263	14.685
45.252	14.801
46.242	14.675
47.232	14.302
48.221	13.634
49.211	12.523
50.201	11.092
51.19	9.1943
52.18	7.5125
53.17	4.274
54.159	1.4757
55.149	-1.4585
56.138	-4.213
57.128	-6.7046
58.118	-9.0665
59.107	-10.708
60.097	-12.034
61.087	-12.844
62.076	-13.092
63.066	-12.97
64.056	-12.297
65.045	-11.33
66.035	-10.012
67.025	-8.5052
68.014	-6.9032
69.004	-5.2716
69.994	-3.7218
70.983	-2.4083
71.973	-1.2901
72.962	-0.45527
73.952	0.12021
74.942	0.47809
75.931	0.57811
76.921	0.67813
77.911	0.62425
78.9	0.38379
79.89	0.022353
80.88	-0.51538
81.869	-1.1609
82.859	-1.7986
83.849	-2.4075
84.838	-3.0141
85.828	-3.501
86.818	-3.606
87.807	-3.8384
88.797	-3.9804
89.787	-4.0055
90.776	-3.9242
91.766	-3.7391
92.755	-3.5274
93.745	-3.2625
94.735	-3.0153
95.724	-2.7926
96.714	-2.6068
97.704	-2.4771
98.693	-2.3934
99.683	-2.4652

## Sheet: Sheet3
0.69481	23.844
1.6804	23.879
2.666	23.519
3.6516	23.011
4.6372	22.36
5.6229	21.724
6.6085	20.6
7.5941	19.542
8.5797	18.384
9.5653	17.089
10.551	15.769
11.537	14.427
12.522	13.06
13.508	11.724
14.493	10.367
15.479	9.0278
16.465	7.7165
17.45	6.4273
18.436	5.1807
19.421	3.9447
20.407	2.7003
21.393	1.3671
22.378	-0.034673
23.364	-1.5356
24.349	-3.1307
25.335	-4.6538
26.321	-6.1833
27.306	-7.6886
28.292	-9.138
29.277	-10.531
30.263	-11.832
31.249	-13.007
32.234	-14.094
33.22	-15.077
34.206	-16.092
35.191	-17.074
36.177	-18.085
37.162	-18.623
38.148	-19.514
39.134	-20.306
40.119	-21.12
41.105	-21.933
42.09	-22.747
43.076	-23.524
44.062	-24.222
45.047	-24.846
46.033	-25.378
47.018	-25.796
48.004	-26.211
48.99	-26.176
49.975	-25.989
50.961	-25.679
51.946	-25.14
52.932	-24.372
53.918	-23.405
54.903	-22.067
55.889	-20.41
56.875	-18.771
57.86	-17.133
58.846	-15.136
59.831	-13.019
60.817	-10.846
61.803	-8.638
62.788	-6.4183
63.774	-4.1161
64.759	-1.8193
65.745	0.59242
66.731	3.0808
67.716	5.456
68.702	7.7957
69.687	9.9082
70.673	11.644
71.659	13.221
72.644	14.706
73.63	16.086
74.615	17.219
75.601	18.042
76.587	18.86
77.572	19.514
78.558	19.931
79.544	20.149
80.529	20.298
81.515	20.377
82.5	20.511
83.486	20.778
84.472	21.09
85.457	21.335
86.443	21.644
87.428	22.021
88.414	22.345
89.4	22.608
90.385	22.795
91.371	22.905
92.356	22.954
93.342	23.002
94.328	23.045
95.313	23.093
96.299	23.117
97.284	23.063
98.27	23.024
99.256	22.876

## Sheet: Sheet4
0.69481	29.65
1.6813	29.367
2.6678	28.716
3.6544	27.807
4.6409	26.783
5.6274	25.574
6.6139	24.37
7.6004	23.077
8.5869	21.274
9.5735	19.805
10.56	18.36
11.546	16.968
12.533	15.584
13.52	14.222
14.506	12.854
15.493	11.484
16.479	10.112
17.466	8.7967
18.452	7.5307
19.439	6.3433
20.425	5.1853
21.412	4.0145
22.398	2.8242
23.385	1.5837
24.371	0.32707
25.358	-0.93337
26.344	-2.2055
27.331	-3.5667
28.317	-5.0286
29.304	-6.6012
30.29	-8.2272
31.277	-9.8499
32.263	-11.572
33.25	-12.995
34.236	-14.601
35.223	-16.187
36.209	-17.769
37.196	-19.229
38.182	-20.755
39.169	-22.159
40.155	-23.434
41.142	-24.567
42.128	-25.56
43.115	-26.398
44.102	-27.137
45.088	-27.792
46.075	-28.296
47.061	-28.642
48.048	-28.846
49.034	-28.752
50.021	-28.431
51.007	-27.856
51.994	-27.482
52.98	-26.164
53.967	-24.475
54.953	-22.73
55.94	-20.789
56.926	-18.317
57.913	-16.029
58.899	-13.459
59.886	-10.885
60.872	-8.3425
61.859	-5.778
62.845	-3.276
63.832	-0.78482
64.818	1.5733
65.805	3.8114
66.791	5.8786
67.778	7.7393
68.764	9.415
69.751	10.931
70.737	12.379
71.724	13.86
72.71	15.343
73.697	16.842
74.684	18.04
75.67	19.102
76.657	20.914
77.643	22.057
78.63	23.115
79.616	24.11
80.603	25.058
81.589	26.019
82.576	26.905
83.562	27.677
84.549	28.239
85.535	28.925
86.522	29.571
87.508	30.114
88.495	30.651
89.481	31.127
90.468	31.568
91.454	31.917
92.441	32.232
93.427	32.514
94.414	32.75
95.4	32.963
96.387	33.145
97.373	33.313
98.36	33.385
99.346	33.332

## Sheet: Sheet5
0.68198	18.722
1.6706	19.106
2.6591	19.512
3.6477	20.017
4.6363	20.583
5.6248	21.099
6.6134	21.599
7.602	21.598
8.5905	21.502
9.5791	21.282
10.568	21.013
11.556	20.733
12.545	20.487
13.533	20.318
14.522	20.185
15.511	20.171
16.499	20.423
17.488	20.298
18.476	20.178
19.465	19.972
20.453	19.426
21.442	18.586
22.431	17.652
23.419	16.418
24.408	15.004
25.396	13.421
26.385	11.665
27.373	9.8148
28.362	7.9644
29.351	6.2401
30.339	4.715
31.328	3.4439
32.316	2.2722
33.305	1.4472
34.293	1.006
35.282	0.4276
36.271	0.089701
37.259	-0.083861
38.248	-0.15936
39.236	-0.13771
40.225	-0.026559
41.213	0.24793
42.202	0.7039
43.191	1.3895
44.179	2.3019
45.168	3.4989
46.156	4.7606
47.145	6.6493
48.133	8.7353
49.122	10.527
50.111	13.082
51.099	15.821
52.088	18.782
53.076	21.902
54.065	25.215
55.053	28.582
56.042	32.053
57.03	35.075
58.019	38.986
59.008	42.71
59.996	44.956
60.985	47.76
61.973	50.334
62.962	52.711
63.95	54.682
64.939	56.373
65.928	57.751
66.916	58.776
67.905	59.412
68.893	59.47
69.882	59.057
70.87	58.129
71.859	56.72
72.848	54.951
73.836	52.881
74.825	50.221
75.813	47.582
76.802	44.455
77.79	41.153
78.779	37.839
79.768	34.593
80.756	31.366
81.745	28.237
82.733	25.257
83.722	22.669
84.71	20.798
85.699	18.1
86.688	15.799
87.676	14.132
88.665	12.74
89.653	11.65
90.642	10.757
91.63	10.1
92.619	9.6745
93.608	9.4063
94.596	9.3385
95.585	9.4537
96.573	9.6836
97.562	9.9765
98.55	10.211
99.539	10.318

## Sheet: Sheet6
0.66088	22.524
1.6503	22.968
2.6397	23.335
3.6291	23.757
4.6186	24.209
5.608	24.547
6.5974	24.559
7.5868	24.547
8.5762	24.151
9.5656	23.613
10.555	23.05
11.544	22.457
12.534	21.861
13.523	21.277
14.513	20.738
15.502	20.325
16.492	20.009
17.481	19.752
18.47	19.581
19.46	19.49
20.449	19.369
21.439	19.197
22.428	19.003
23.418	18.676
24.407	18.228
25.396	17.69
26.386	16.977
27.375	16.101
28.365	15.053
29.354	13.889
30.343	12.69
31.333	11.457
32.322	10.222
33.312	8.9784
34.301	7.6393
35.291	6.5233
36.28	5.3967
37.269	4.4167
38.259	3.6359
39.248	3.0646
40.238	2.7376
41.227	2.6636
42.216	2.727
43.206	3.0894
44.195	3.6148
45.185	4.3555
46.174	5.3583
47.164	6.6502
48.153	8.1296
49.142	9.991
50.132	11.912
51.121	13.678
52.111	16.514
53.1	19.331
54.089	22.423
55.079	25.959
56.068	29.697
57.058	33.28
58.047	37.845
59.037	41.798
60.026	45.526
61.015	49.064
62.005	52.386
62.994	55.432
63.984	57.979
64.973	59.979
65.963	61.511
66.952	62.483
67.941	62.965
68.931	62.962
69.92	62.552
70.91	61.736
71.899	60.643
72.888	59.224
73.878	57.525
74.867	55.573
75.857	52.933
76.846	51.081
77.836	48.427
78.825	45.586
79.814	42.581
80.804	39.39
81.793	36.139
82.783	32.888
83.772	29.757
84.761	26.193
85.751	24.168
86.74	21.826
87.73	19.744
88.719	18.041
89.709	16.792
90.698	15.841
91.687	15.251
92.677	14.897
93.666	14.694
94.656	14.646
95.645	14.72
96.634	14.895
97.624	15.129
98.613	15.302
99.603	15.329
