# Supplementary material for: Gait assessment using a 2D video-based motion analysis app in healthy subjects and subjects with lower limb amputation – A pilot study
Source: PLoS One. 2025 May 30;20(5):e0324499. doi: 10.1371/journal.pone.0324499 (PMC12124523; doi:10.1371/journal.pone.0324499)
Supplement: S1 Table — Raw data of all trials (M##) of the healthy subjects (0##) from the gait analysis recorded with the Orthelligent App (OV) and with the Qualisys system (Qual). (ZIP) [file pone.0324499.s001.zip › Subjects_healty_all_trials/007_OV_ME3.xlsx]

## Sheet: Sheet1
0.54739	-5.8206
1.5359	-5.3558
2.5244	-5.0017
3.5129	-4.5989
4.5014	-4.1701
5.4899	-3.7477
6.4784	-3.1955
7.4669	-2.5775
8.4554	-1.9312
9.4439	-1.1393
10.432	-0.26917
11.421	0.63524
12.409	1.5567
13.398	2.4615
14.386	3.3385
15.375	4.2356
16.363	5.1224
17.352	5.9745
18.341	6.7515
19.329	7.4206
20.318	7.9343
21.306	8.2814
22.295	8.5305
23.283	8.6571
24.272	8.7528
25.26	8.7712
26.249	8.7414
27.237	8.7012
28.226	8.6686
29.214	8.6852
30.203	8.757
31.191	8.8788
32.18	9.0191
33.168	9.3542
34.157	9.7164
35.145	10.156
36.134	10.603
37.122	11.07
38.111	11.547
39.099	12.004
40.088	12.43
41.076	12.808
42.065	13.113
43.053	13.269
44.042	13.241
45.03	12.98
46.019	12.455
47.007	11.634
47.996	10.285
48.984	9.0397
49.973	7.2487
50.961	5.1771
51.95	2.686
52.938	0.26752
53.927	-2.1266
54.915	-4.3123
55.904	-6.1082
56.892	-7.2681
57.881	-8.2582
58.869	-8.8406
59.858	-8.9351
60.846	-8.6892
61.835	-8.0915
62.823	-7.1947
63.812	-5.9735
64.8	-4.6287
65.789	-3.2347
66.777	-1.9425
67.766	-0.83793
68.754	0.006199
69.743	0.65746
70.731	1.1001
71.72	1.446
72.708	1.7845
73.697	2.1413
74.685	2.5458
75.674	2.7818
76.662	2.984
77.651	3.2065
78.639	3.0017
79.628	2.5554
80.616	2.0078
81.605	1.4173
82.593	0.75757
83.582	0.04778
84.57	-0.59326
85.559	-1.6341
86.547	-2.5255
87.536	-3.3712
88.524	-4.1337
89.513	-4.7109
90.501	-5.0271
91.49	-5.1909
92.478	-5.2062
93.467	-5.206
94.455	-5.1719
95.444	-5.0522
96.432	-4.8731
97.421	-4.6677
98.409	-4.4983
99.398	-4.3942

## Sheet: Sheet2
0.54739	-1.3486
1.5359	-1.0705
2.5244	-0.81893
3.5129	-0.52899
4.5014	-0.22444
5.4899	0.10622
6.4784	0.33337
7.4669	0.74124
8.4554	1.4231
9.4439	2.0195
10.432	2.6699
11.421	3.3502
12.409	4.0432
13.398	4.7322
14.386	5.3838
15.375	5.9989
16.363	6.5886
17.352	7.1027
18.341	7.5894
19.329	8.009
20.318	8.3969
21.306	8.7065
22.295	8.945
23.283	9.1031
24.272	9.2265
25.26	9.3203
26.249	9.4315
27.237	9.5418
28.226	9.6908
29.214	9.8637
30.203	10.043
31.191	10.23
32.18	10.333
33.168	10.411
34.157	10.839
35.145	11.168
36.134	11.508
37.122	11.898
38.111	12.324
39.099	12.768
40.088	13.208
41.076	13.606
42.065	13.963
43.053	14.267
44.042	14.502
45.03	14.643
46.019	14.511
47.007	14.152
47.996	13.488
48.984	12.444
49.973	11.043
50.961	9.2394
51.95	6.821
52.938	4.5131
53.927	1.6303
54.915	-1.3768
55.904	-4.0026
56.892	-6.7973
57.881	-8.4855
58.869	-10.659
59.858	-12.04
60.846	-12.909
61.835	-13.288
62.823	-13.224
63.812	-12.672
64.8	-11.75
65.789	-10.474
66.777	-9.0154
67.766	-7.414
68.754	-5.788
69.743	-4.2329
70.731	-2.8631
71.72	-1.7263
72.708	-0.83617
73.697	-0.22681
74.685	0.1077
75.674	0.23254
76.662	0.34611
77.651	0.34376
78.639	0.13343
79.628	-0.21658
80.616	-0.72014
81.605	-1.3534
82.593	-2.0014
83.582	-2.6231
84.57	-3.1911
85.559	-3.6468
86.547	-3.8795
87.536	-4.1252
88.524	-4.2797
89.513	-4.3319
90.501	-4.2789
91.49	-4.1097
92.478	-3.918
93.467	-3.6551
94.455	-3.4125
95.444	-3.1873
96.432	-2.9915
97.421	-2.8614
98.409	-2.7736
99.398	-2.7447

## Sheet: Sheet3
0.56352	23.806
1.5522	23.912
2.5408	23.579
3.5295	23.108
4.5182	22.577
5.5068	21.963
6.4955	20.89
7.4841	19.725
8.4728	18.532
9.4614	17.247
10.45	15.938
11.439	14.59
12.427	13.224
13.416	11.878
14.405	10.521
15.393	9.1795
16.382	7.8708
17.371	6.5779
18.359	5.3126
19.348	4.0887
20.337	2.8359
21.325	1.5142
22.314	0.11144
23.303	-1.3872
24.291	-2.9673
25.28	-4.5051
26.269	-6.0403
27.257	-7.5559
28.246	-9.0106
29.235	-10.388
30.223	-11.692
31.212	-12.889
32.201	-14.08
33.189	-15.395
34.178	-15.977
35.167	-16.962
36.155	-17.983
37.144	-18.519
38.132	-19.405
39.121	-20.197
40.11	-21.011
41.098	-21.824
42.087	-22.638
43.076	-23.415
44.064	-24.112
45.053	-24.736
46.042	-25.265
47.03	-25.683
48.019	-26.09
49.008	-26.049
49.996	-25.858
50.985	-25.541
51.974	-24.991
52.962	-24.213
53.951	-23.234
54.94	-21.866
55.928	-20.203
56.917	-18.557
57.906	-16.91
58.894	-14.884
59.883	-12.755
60.872	-10.573
61.86	-8.3498
62.849	-6.1207
63.838	-3.8054
64.826	-1.4889
65.815	0.92971
66.804	3.4298
67.792	5.8142
68.781	8.1503
69.77	10.233
70.758	11.962
71.747	13.539
72.735	15.024
73.724	16.413
74.713	17.469
75.701	18.474
76.69	19.265
77.679	19.786
78.667	20.159
79.656	20.373
80.645	20.513
81.633	20.595
82.622	20.683
83.611	20.689
84.599	20.928
85.588	21.42
86.577	21.912
87.565	22.289
88.554	22.618
89.543	22.863
90.531	23.03
91.52	23.148
92.509	23.188
93.497	23.258
94.486	23.27
95.475	23.361
96.463	23.354
97.452	23.308
98.441	23.264
99.429	23.088

## Sheet: Sheet4
0.56352	29.667
1.5505	29.451
2.5375	28.803
3.5245	27.937
4.5115	26.93
5.4985	25.762
6.4855	7.8367
7.4725	23.288
8.4595	21.508
9.4465	20.022
10.434	18.578
11.421	17.176
12.408	15.793
13.395	14.427
14.382	13.049
15.369	11.678
16.356	10.327
17.343	9.0228
18.33	7.7503
19.317	6.5365
20.304	5.3718
21.291	4.2129
22.278	3.026
23.265	1.8001
24.252	0.51436
25.239	-0.70525
26.226	-1.9943
27.213	-3.3364
28.2	-4.7767
29.187	-6.3381
30.174	-7.9587
31.161	-9.5831
32.148	-11.238
33.135	-13.169
34.122	-14.302
35.109	-15.907
36.096	-17.512
37.083	-18.96
38.07	-20.505
39.057	-21.908
40.044	-23.198
41.031	-24.349
42.018	-25.348
43.005	-26.189
43.992	-26.946
44.979	-27.594
45.966	-28.119
46.953	-28.427
47.94	-28.49
48.927	-28.567
49.914	-28.358
50.901	-27.835
51.888	-27.327
52.875	-26.272
53.862	-24.519
54.849	-22.794
55.836	-20.834
56.823	-18.405
57.81	-16.325
58.797	-13.598
59.784	-11.029
60.771	-8.4396
61.758	-5.9029
62.745	-3.3728
63.732	-0.8843
64.719	1.5001
65.706	3.7533
66.693	5.8504
67.68	7.7354
68.667	9.4217
69.654	10.966
70.641	12.43
71.628	13.886
72.615	15.389
73.602	16.902
74.589	18.249
75.576	19.311
76.563	20.997
77.55	22.14
78.537	23.212
79.524	24.228
80.511	25.18
81.498	26.132
82.485	27.032
83.472	27.818
84.459	28.438
85.446	28.796
86.433	29.721
87.42	30.283
88.407	30.823
89.394	31.305
90.381	31.743
91.368	32.124
92.355	32.44
93.342	32.73
94.329	32.968
95.316	33.18
96.303	33.379
97.29	33.546
98.277	33.642
99.264	33.652

## Sheet: Sheet5
0.55664	19.074
1.5513	19.375
2.5459	19.589
3.5405	19.804
4.5351	19.893
5.5298	20.143
6.5244	20.17
7.519	20.037
8.5136	19.767
9.5083	19.397
10.503	19.043
11.498	18.723
12.492	18.448
13.487	18.271
14.481	18.163
15.476	18.127
16.471	18.104
17.465	18.001
18.46	17.787
19.455	17.428
20.449	16.885
21.444	16.077
22.438	15.06
23.433	13.843
24.428	12.476
25.422	11.011
26.417	9.5109
27.412	7.9655
28.406	6.5003
29.401	5.1365
30.395	3.9851
31.39	3.0504
32.385	1.9331
33.379	1.5062
34.374	1.3482
35.369	1.1149
36.363	1.0334
37.358	1.016
38.352	1.0846
39.347	1.2833
40.342	1.6789
41.336	2.2264
42.331	2.9766
43.326	3.9131
44.32	5.0768
45.315	6.5109
46.309	8.1371
47.304	9.9356
48.299	11.722
49.293	14.621
50.288	17.263
51.283	20.118
52.277	23.171
53.272	26.213
54.266	29.428
55.261	32.734
56.256	36.028
57.25	39.116
58.245	43.009
59.24	46.374
60.234	49.151
61.229	51.335
62.223	53.846
63.218	55.718
64.213	57.354
65.207	58.662
66.202	59.684
67.197	60.448
68.191	60.812
69.186	60.712
70.18	60.126
71.175	59.004
72.17	57.301
73.164	55.19
74.159	52.622
75.154	49.834
76.148	47.04
77.143	43.065
78.137	39.201
79.132	35.43
80.127	31.451
81.121	27.682
82.116	23.972
83.111	20.753
84.105	17.505
85.1	15.758
86.094	13.314
87.089	11.735
88.084	10.389
89.078	9.5172
90.073	8.9606
91.068	8.6644
92.062	8.6056
93.057	8.6223
94.051	8.7033
95.046	8.8974
96.041	9.2036
97.035	9.6
98.03	9.96
99.025	10.145
100.02	10.13

## Sheet: Sheet6
0.58688	25.277
1.5799	25.556
2.573	25.726
3.566	25.938
4.5591	26.16
5.5522	26.321
6.5452	26.501
7.5383	26.459
8.5313	25.951
9.5244	25.581
10.517	25.172
11.511	24.745
12.504	24.279
13.497	23.83
14.49	23.408
15.483	22.972
16.476	22.514
17.469	22.03
18.462	21.516
19.455	20.989
20.448	20.388
21.441	19.674
22.434	18.896
23.427	17.989
24.42	17.019
25.413	16.034
26.406	14.987
27.399	13.881
28.392	12.683
29.386	11.417
30.379	10.132
31.372	8.8664
32.365	7.6383
33.358	6.5833
34.351	5.5478
35.344	4.525
36.337	3.6285
37.33	2.8476
38.323	2.1168
39.316	1.5887
40.309	1.3265
41.302	1.2589
42.295	1.4265
43.288	1.8986
44.281	2.5626
45.274	3.4806
46.267	4.6624
47.261	6.1989
48.254	7.9056
49.247	9.8631
50.24	12.246
51.233	15.007
52.226	18.146
53.219	20.978
54.212	24.514
55.205	28.322
56.198	32.513
57.191	36.999
58.184	40.736
59.177	44.856
60.17	48.521
61.163	52.036
62.156	55.112
63.149	57.767
64.143	59.916
65.136	61.557
66.129	62.744
67.122	63.374
68.115	63.428
69.108	62.987
70.101	62.115
71.094	60.892
72.087	59.436
73.08	57.825
74.073	55.878
75.066	53.514
76.059	51.579
77.052	48.851
78.045	46.161
79.038	43.353
80.031	40.424
81.024	37.411
82.018	34.324
83.011	31.303
84.004	28.361
84.997	24.977
85.99	23.16
86.983	20.988
87.976	19.143
88.969	17.683
89.962	16.603
90.955	15.835
91.948	15.363
92.941	15.075
93.934	14.953
94.927	14.989
95.92	15.172
96.913	15.437
97.906	15.728
98.899	15.936
99.893	15.863
