# Supplementary material for: Gait assessment using a 2D video-based motion analysis app in healthy subjects and subjects with lower limb amputation – A pilot study
Source: PLoS One. 2025 May 30;20(5):e0324499. doi: 10.1371/journal.pone.0324499 (PMC12124523; doi:10.1371/journal.pone.0324499)
Supplement: S1 Table — Raw data of all trials (M##) of the healthy subjects (0##) from the gait analysis recorded with the Orthelligent App (OV) and with the Qualisys system (Qual). (ZIP) [file pone.0324499.s001.zip › Subjects_healty_all_trials/007_OV_OM1.xlsx]

## Sheet: Sheet1
0.45127	-6.3585
1.4432	-6.1238
2.4351	-5.9895
3.427	-5.8703
4.4189	-5.7554
5.4109	-5.6446
6.4028	-5.4464
7.3947	-5.1965
8.3866	-4.854
9.3785	-4.355
10.37	-3.8556
11.362	-3.3564
12.354	-2.8515
13.346	-2.276
14.338	-1.6141
15.33	-0.93619
16.322	-0.21573
17.314	0.51556
18.306	1.2389
19.298	1.961
20.29	2.6797
21.282	3.373
22.273	3.9394
23.265	4.3524
24.257	4.6528
25.249	4.8431
26.241	4.9275
27.233	4.9802
28.225	4.9714
29.217	4.922
30.209	4.9202
31.201	4.9183
32.193	4.9165
33.184	5.0085
34.176	5.1921
35.168	5.4736
36.16	5.8295
37.152	6.315
38.144	6.8027
39.136	7.3733
40.128	7.9414
41.12	8.6005
42.112	9.569
43.104	10.259
44.096	11.026
45.087	11.845
46.079	12.694
47.071	13.539
48.063	14.369
49.055	15.111
50.047	15.66
51.039	15.568
52.031	15.475
53.023	15.004
54.015	14.039
55.007	12.61
55.999	10.768
56.99	8.6376
57.982	5.7952
58.974	3.7543
59.966	1.7133
60.958	-0.24623
61.95	-1.9247
62.942	-3.2253
63.934	-4.2725
64.926	-5.1186
65.918	-5.6748
66.91	-5.883
67.902	-5.7859
68.893	-5.3841
69.885	-4.8485
70.877	-4.3098
71.869	-3.8518
72.861	-3.4749
73.853	-3.0738
74.845	-2.6224
75.837	-1.7902
76.829	-0.88478
77.821	-0.19172
78.813	0.34438
79.805	0.55164
80.796	0.79231
81.788	0.59516
82.78	0.20309
83.772	-0.28073
84.764	-0.92064
85.756	-1.6648
86.748	-2.5715
87.74	-3.2298
88.732	-4.3199
89.724	-5.2619
90.716	-6.029
91.708	-6.581
92.699	-6.9276
93.691	-7.1352
94.683	-7.2747
95.675	-7.3313
96.667	-7.3355
97.659	-7.3374
98.651	-7.3434
99.643	-7.5837

## Sheet: Sheet2
0.47619	-3.2999
1.4675	-3.1563
2.4589	-3.2077
3.4502	-3.2775
4.4416	-3.3533
5.4329	-3.4024
6.4243	-3.3598
7.4156	-3.2252
8.407	-3.037
9.3983	-2.8764
10.39	-2.5827
11.381	-2.3262
12.372	-1.9903
13.364	-1.5771
14.355	-1.072
15.346	-0.43531
16.338	0.18231
17.329	0.85375
18.32	1.5395
19.312	2.2637
20.303	3.0281
21.294	3.8307
22.286	4.6526
23.277	5.4952
24.268	6.2963
25.26	7.055
26.251	7.7097
27.242	8.2402
28.234	8.6599
29.225	8.8939
30.217	8.974
31.208	8.9638
32.199	8.8718
33.191	8.7069
34.182	8.4729
35.173	8.2325
36.165	8.1275
37.156	8.0742
38.147	8
39.139	8.1253
40.13	8.3893
41.121	8.7485
42.113	9.2048
43.104	9.8169
44.095	10.523
45.087	11.32
46.078	12.171
47.069	13.028
48.061	13.893
49.052	14.671
50.043	15.39
51.035	15.716
52.026	15.875
53.017	15.748
54.009	15.041
55	13.877
55.991	12.241
56.983	10.38
57.974	8.2356
58.966	6.6621
59.957	4.3457
60.948	1.8133
61.94	0.020477
62.931	-1.4673
63.922	-2.5877
64.914	-3.4224
65.905	-3.9869
66.896	-4.2563
67.888	-4.2859
68.879	-4.1084
69.87	-3.7512
70.862	-3.3422
71.853	-2.9936
72.844	-2.7299
73.836	-2.5346
74.827	-2.2433
75.818	-1.8295
76.81	-1.3766
77.801	-1.0057
78.792	-6.0789
79.784	-1.0285
80.775	-1.0066
81.766	-1.3444
82.758	-1.7531
83.749	-2.2223
84.74	-2.7257
85.732	-3.3144
86.723	-3.6779
87.715	-4.3878
88.706	-5.0102
89.697	-5.3416
90.689	-5.519
91.68	-5.5071
92.671	-5.3388
93.663	-5.1343
94.654	-4.9143
95.645	-4.6403
96.637	-4.3478
97.628	-4.0856
98.619	-3.8924
99.611	-3.8223

## Sheet: Sheet3
0.48543	21.421
1.4736	21.478
2.4617	21.372
3.4498	21.221
4.438	20.994
5.4261	20.693
6.4142	20.314
7.4024	19.685
8.3905	19.074
9.3786	18.624
10.367	18.07
11.355	17.324
12.343	16.538
13.331	15.579
14.319	14.752
15.307	14.191
16.296	13.184
17.284	12.309
18.272	11.417
19.26	10.485
20.248	9.4666
21.236	8.4063
22.224	7.3815
23.213	6.1451
24.201	4.5876
25.189	3.2686
26.177	1.7685
27.165	0.10224
28.153	-1.5594
29.141	-3.2649
30.129	-4.9684
31.118	-6.6844
32.106	-8.292
33.094	-9.812
34.082	-11.266
35.07	-12.619
36.058	-13.883
37.046	-15.022
38.035	-16.161
39.023	-17.185
40.011	-18.117
40.999	-18.983
41.987	-19.8
42.975	-20.552
43.963	-21.249
44.951	-21.858
45.94	-22.444
46.928	-22.947
47.916	-23.435
48.904	-24.043
49.892	-24.121
50.88	-24.35
51.868	-24.6
52.857	-24.688
53.845	-24.656
54.833	-24.407
55.821	-23.915
56.809	-23.16
57.797	-22.211
58.785	-20.825
59.773	-19.348
60.762	-17.588
61.75	-15.639
62.738	-13.545
63.726	-11.279
64.714	-8.948
65.702	-6.6208
66.69	-4.3014
67.679	-1.9888
68.667	0.29195
69.655	2.5248
70.643	4.7258
71.631	6.8334
72.619	8.9001
73.607	10.845
74.595	12.665
75.584	14.41
76.572	15.866
77.56	17.16
78.548	18.255
79.536	19.202
80.524	20.099
81.512	20.782
82.501	21.325
83.489	21.753
84.477	22
85.465	22.294
86.453	22.286
87.441	22.19
88.429	22.234
89.417	22.189
90.406	22.142
91.394	22.004
92.382	21.953
93.37	21.852
94.358	21.81
95.346	21.746
96.334	21.673
97.323	21.667
98.311	21.67
99.299	21.622

## Sheet: Sheet4
0.49446	24.753
1.4821	24.767
2.4697	24.538
3.4573	24.229
4.4449	23.846
5.4325	23.373
6.4201	22.821
7.4077	22.178
8.3953	21.552
9.3829	21.115
10.37	19.598
11.358	18.514
12.346	17.35
13.333	16.104
14.321	14.889
15.308	13.646
16.296	12.423
17.284	11.232
18.271	10.143
19.259	9.1676
20.246	8.2959
21.234	7.5215
22.222	6.7835
23.209	6.0301
24.197	5.2412
25.184	4.3818
26.172	3.3812
27.16	2.2654
28.147	1.012
29.135	-0.37698
30.122	-1.8812
31.11	-3.4844
32.098	-5.1211
33.085	-6.8552
34.073	-8.4557
35.06	-10
36.048	-11.498
37.036	-13.061
38.023	-14.169
39.011	-15.357
39.998	-16.51
40.986	-17.599
41.974	-18.588
42.961	-19.501
43.949	-20.309
44.936	-21.027
45.924	-21.64
46.912	-22.145
47.899	-22.536
48.887	-22.784
49.874	-23.047
50.862	-22.968
51.85	-23.174
52.837	-23.213
53.825	-23.011
54.812	-22.665
55.8	-22.041
56.788	-21.205
57.775	-20.104
58.763	-18.673
59.75	-16.941
60.738	-14.997
61.726	-12.758
62.713	-10.373
63.701	-7.8675
64.688	-5.3426
65.676	-2.8337
66.664	-0.38936
67.651	1.9336
68.639	4.1201
69.626	6.1353
70.614	7.9364
71.602	9.5695
72.589	11.076
73.577	12.533
74.564	13.92
75.552	15.242
76.54	16.523
77.527	17.717
78.515	18.96
79.502	19.803
80.49	20.527
81.478	21.264
82.465	21.89
83.453	22.411
84.44	22.865
85.428	23.139
86.416	23.275
87.403	23.672
88.391	23.868
89.378	24.048
90.366	24.215
91.354	24.397
92.341	24.576
93.329	24.724
94.316	24.866
95.304	24.975
96.292	25.084
97.279	25.179
98.267	25.248
99.254	25.305

## Sheet: Sheet5
0.33635	8.558
1.327	9.2586
2.3176	9.846
3.3083	10.588
4.2989	11.407
5.2895	12.244
6.2802	13.069
7.2708	13.76
8.2615	13.993
9.2521	14.778
10.243	15.518
11.233	15.896
12.224	16.188
13.215	16.46
14.205	16.728
15.196	17.031
16.187	17.322
17.177	17.553
18.168	17.71
19.158	17.745
20.149	17.719
21.14	17.554
22.13	17.224
23.121	16.693
24.112	15.85
25.102	14.715
26.093	13.332
27.084	11.812
28.074	10.155
29.065	8.443
30.056	6.7005
31.046	4.9671
32.037	3.2701
33.027	1.7229
34.018	0.44052
35.009	-0.6555
35.999	-1.3745
36.99	-2.0019
37.981	-2.6293
38.971	-3.0818
39.962	-3.3315
40.953	-3.4499
41.943	-3.4259
42.934	-3.2728
43.924	-3.0069
44.915	-2.6077
45.906	-2.0276
46.896	-1.2714
47.887	-0.33806
48.878	0.70861
49.868	2.0528
50.859	3.6051
51.85	5.0453
52.84	6.9697
53.831	9.0577
54.821	11.492
55.812	14.134
56.803	17.206
57.793	22.519
58.784	25.617
59.775	28.715
60.765	32.639
61.756	36.896
62.747	41.029
63.737	45.014
64.728	48.625
65.718	52.15
66.709	54.83
67.7	56.987
68.69	58.624
69.681	59.676
70.672	60.227
71.662	60.321
72.653	60.008
73.644	59.26
74.634	58.018
75.625	56.431
76.616	54.407
77.606	51.998
78.597	49.245
79.587	46.369
80.578	42.618
81.569	39.034
82.559	35.369
83.55	31.64
84.541	27.913
85.531	24.456
86.522	21.635
87.513	18.404
88.503	15.053
89.494	12.448
90.484	10.291
91.475	8.4881
92.466	7.0502
93.456	5.9195
94.447	5.0319
95.438	4.383
96.428	3.9648
97.419	3.6766
98.41	3.5135
99.4	3.3056

## Sheet: Sheet6
0.33635	14.365
1.3282	14.875
2.32	15.311
3.3118	15.895
4.3037	16.544
5.2955	17.233
6.2873	17.947
7.2792	18.577
8.271	19.17
9.2628	19.504
10.255	19.759
11.246	19.904
12.238	19.854
13.23	19.694
14.222	19.508
15.214	19.279
16.206	19.092
17.197	18.921
18.189	18.832
19.181	18.83
20.173	18.963
21.165	19.194
22.157	19.444
23.148	19.578
24.14	19.549
25.132	19.269
26.124	18.682
27.116	17.806
28.108	16.724
29.099	15.419
30.091	13.805
31.083	12.075
32.075	10.255
33.067	8.4747
34.059	6.8079
35.05	5.416
36.042	4.1895
37.034	3.2583
38.026	2.5245
39.018	1.8298
40.01	1.332
41.001	0.94831
41.993	0.74387
42.985	0.72831
43.977	0.87685
44.969	1.2341
45.961	1.7683
46.952	2.5221
47.944	3.4839
48.936	4.6168
49.928	5.9292
50.92	7.3805
51.911	8.8042
52.903	10.848
53.895	12.894
54.887	15.232
55.879	17.877
56.871	20.7
57.862	24.358
58.854	28.65
59.846	31.905
60.838	36.328
61.83	40.843
62.822	45.372
63.813	49.82
64.805	53.855
65.797	57.463
66.789	60.732
67.781	63.24
68.773	64.91
69.764	65.969
70.756	66.364
71.748	66.019
72.74	65.224
73.732	64.052
74.724	62.476
75.715	60.592
76.707	58.331
77.699	55.712
78.691	52.345
79.683	49.281
80.675	45.864
81.666	42.331
82.658	38.535
83.65	34.805
84.642	30.984
85.634	26.867
86.626	23.659
87.617	20.685
88.609	17.997
89.601	15.647
90.593	13.763
91.585	12.287
92.577	11.226
93.568	10.466
94.56	9.9083
95.552	9.5903
96.544	9.4678
97.536	9.3826
98.527	9.4686
99.519	9.2222
