# Supplementary material for: Gait assessment using a 2D video-based motion analysis app in healthy subjects and subjects with lower limb amputation – A pilot study
Source: PLoS One. 2025 May 30;20(5):e0324499. doi: 10.1371/journal.pone.0324499 (PMC12124523; doi:10.1371/journal.pone.0324499)
Supplement: S1 Table — Raw data of all trials (M##) of the healthy subjects (0##) from the gait analysis recorded with the Orthelligent App (OV) and with the Qualisys system (Qual). (ZIP) [file pone.0324499.s001.zip › Subjects_healty_all_trials/007_OV_OM14.xlsx]

## Sheet: Sheet1
0.75163	-6.7545
1.7391	-6.4408
2.7265	-6.133
3.714	-5.8573
4.7015	-5.7269
5.6889	-5.3376
6.6764	-4.7158
7.6638	-4.0992
8.6513	-3.4615
9.6388	-2.7417
10.626	-1.9862
11.614	-1.2131
12.601	-0.39881
13.589	0.356
14.576	1.1589
15.564	1.985
16.551	2.8066
17.538	3.6202
18.526	4.3716
19.513	5.0171
20.501	5.5438
21.488	5.9608
22.476	6.3058
23.463	6.5684
24.451	6.746
25.438	6.8395
26.426	6.8566
27.413	6.8584
28.4	6.8214
29.388	6.751
30.375	6.7453
31.363	6.8197
32.35	6.9666
33.338	7.1895
34.325	7.5051
35.313	7.8822
36.3	8.3895
37.288	8.9442
38.275	9.5256
39.263	10.233
40.25	10.852
41.237	11.996
42.225	12.745
43.212	13.394
44.2	13.936
45.187	14.327
46.175	14.298
47.162	14.029
48.15	13.52
49.137	12.823
50.125	11.166
51.112	9.2467
52.099	7.1992
53.087	4.8214
54.074	2.256
55.062	-0.30896
56.049	-2.8025
57.037	-5.03
58.024	-6.8197
59.012	-8.2107
59.999	-9.2258
60.987	-9.7521
61.974	-9.9366
62.962	-9.7888
63.949	-9.3372
64.936	-8.3901
65.924	-7.3746
66.911	-6.1519
67.899	-5.044
68.886	-4.0908
69.874	-3.3553
70.861	-2.7562
71.849	-2.2366
72.836	-1.7096
73.824	-1.1881
74.811	-0.97571
75.798	-0.60923
76.786	-0.31578
77.773	-0.41449
78.761	-0.33626
79.748	-0.28364
80.736	-0.41284
81.723	-0.61898
82.711	-0.94085
83.698	-1.4131
84.686	-2.0808
85.673	-2.8277
86.661	-3.4855
87.648	-4.3787
88.635	-5.1496
89.623	-5.8327
90.61	-6.4271
91.598	-6.8826
92.585	-7.2546
93.573	-7.5381
94.56	-7.6988
95.548	-7.7799
96.535	-7.8205
97.523	-7.7506
98.51	-7.7019
99.497	-7.9888

## Sheet: Sheet2
0.75163	-1.8702
1.7391	-1.7709
2.7265	-1.7767
3.714	-1.8118
4.7015	-1.816
5.6889	-1.6191
6.6764	-1.5476
7.6638	-1.3221
8.6513	-0.96337
9.6388	-0.53411
10.626	-0.12866
11.614	0.32196
12.601	0.82141
13.589	1.3931
14.576	2.0372
15.564	2.7723
16.551	3.5788
17.538	4.4302
18.526	5.2676
19.513	6.0659
20.501	6.8379
21.488	7.5734
22.476	8.2661
23.463	8.9466
24.451	9.5343
25.438	10.032
26.426	10.436
27.413	10.708
28.4	10.861
29.388	10.893
30.375	10.791
31.363	10.668
32.35	10.493
33.338	10.316
34.325	10.165
35.313	10.06
36.3	10.235
37.288	10.114
38.275	10.354
39.263	10.683
40.25	11.165
41.237	11.738
42.225	12.357
43.212	12.977
44.2	13.532
45.187	13.98
46.175	14.254
47.162	14.372
48.15	14.294
49.137	13.861
50.125	13.006
51.112	11.902
52.099	10.248
53.087	8.2986
54.074	6.0587
55.062	3.5358
56.049	1.2177
57.037	-1.0939
58.024	-3.1507
59.012	-4.9219
59.999	-6.3779
60.987	-7.5365
61.974	-8.365
62.962	-8.901
63.949	-9.0083
64.936	-8.716
65.924	-8.1109
66.911	-7.2304
67.899	-6.2493
68.886	-5.2568
69.874	-4.3408
70.861	-3.5306
71.849	-2.807
72.836	-2.1147
73.824	-1.4371
74.811	-0.75562
75.798	-0.11342
76.786	0.309
77.773	0.42554
78.761	0.54768
79.748	0.58921
80.736	0.37772
81.723	0.094123
82.711	-0.26921
83.698	-0.77087
84.686	-1.3547
85.673	-1.9807
86.661	-2.4636
87.648	-3.0125
88.635	-3.4234
89.623	-3.692
90.61	-3.8101
91.598	-3.8163
92.585	-3.7451
93.573	-3.6345
94.56	-3.4609
95.548	-3.2322
96.535	-2.9724
97.523	-2.7343
98.51	-2.5645
99.497	-2.6965

## Sheet: Sheet3
0.69472	24.661
1.6795	24.692
2.6643	24.534
3.6491	24.284
4.6339	23.816
5.6187	23.471
6.6035	23.213
7.5883	22.799
8.5731	22.159
9.5579	21.429
10.543	20.596
11.527	19.597
12.512	18.613
13.497	17.818
14.482	16.557
15.467	15.349
16.451	14.059
17.436	12.69
18.421	11.264
19.406	9.7699
20.391	8.2685
21.375	6.6834
22.36	5.1858
23.345	3.7054
24.33	1.5691
25.315	-0.40425
26.299	-2.1054
27.284	-3.9143
28.269	-5.791
29.254	-7.6502
30.239	-9.4238
31.223	-11.23
32.208	-13.039
33.193	-14.807
34.178	-16.406
35.162	-17.953
36.147	-19.347
37.132	-20.611
38.117	-21.875
39.102	-22.874
40.086	-23.534
41.071	-24.195
42.056	-24.856
43.041	-25.542
44.026	-26.119
45.01	-26.592
45.995	-26.941
46.98	-27.196
47.965	-27.516
48.95	-27.836
49.934	-27.487
50.919	-27.574
51.904	-27.702
52.889	-27.59
53.874	-27.17
54.858	-26.788
55.843	-26.161
56.828	-25.118
57.813	-23.957
58.798	-22.575
59.782	-21.005
60.767	-19.223
61.752	-17.215
62.737	-15.071
63.721	-12.738
64.706	-10.274
65.691	-7.6712
66.676	-5
67.661	-2.32
68.645	0.30199
69.63	2.8217
70.615	5.2222
71.6	7.52
72.585	9.6644
73.569	11.641
74.554	13.518
75.539	15.238
76.524	16.83
77.509	18.266
78.493	19.217
79.478	20.167
80.463	21.068
81.448	21.704
82.433	22.201
83.417	22.637
84.402	23.024
85.387	23.328
86.372	23.426
87.357	23.781
88.341	24.004
89.326	24.138
90.311	24.249
91.296	24.357
92.28	24.427
93.265	24.521
94.25	24.567
95.235	24.626
96.22	24.652
97.204	24.705
98.189	24.73
99.174	24.73

## Sheet: Sheet4
0.70658	29.022
1.6936	28.986
2.6805	28.641
3.6675	28.196
4.6545	27.67
5.6415	26.965
6.6285	26.259
7.6155	25.304
8.6024	24.22
9.5894	23.004
10.576	21.658
11.563	20.203
12.55	18.681
13.537	17.116
14.524	15.577
15.511	13.999
16.498	12.506
17.485	11.067
18.472	9.6842
19.459	8.3368
20.446	7.034
21.433	5.7373
22.42	4.4016
23.407	3.0537
24.394	1.6089
25.381	0.12021
26.368	-1.394
27.355	-3.103
28.342	-4.8437
29.329	-6.6744
30.316	-8.5629
31.303	-10.488
32.29	-12.381
33.277	-14.186
34.264	-15.885
35.251	-17.501
36.238	-19.064
37.225	-19.718
38.212	-21.429
39.199	-22.615
40.186	-23.607
41.173	-24.506
42.16	-25.309
43.147	-26.027
44.134	-26.64
45.121	-27.125
46.108	-27.502
47.095	-27.757
48.082	-27.891
49.069	-27.912
50.056	-27.933
51.043	-28.072
52.03	-27.39
53.017	-26.741
54.004	-26.006
54.991	-25.238
55.978	-24.021
56.965	-22.399
57.952	-20.792
58.939	-18.929
59.926	-16.823
60.913	-14.549
61.9	-12.126
62.887	-9.6351
63.873	-7.117
64.86	-4.6217
65.847	-2.1563
66.834	0.25464
67.821	2.6361
68.808	4.9313
69.795	7.1688
70.782	9.2715
71.769	11.246
72.756	13.073
73.743	14.807
74.73	16.416
75.717	17.953
76.704	19.407
77.691	20.749
78.678	21.885
79.665	22.96
80.652	23.829
81.639	24.534
82.626	25.094
83.613	25.522
84.6	25.843
85.587	25.978
86.574	26.1
87.561	26.535
88.548	26.77
89.535	27.035
90.522	27.311
91.509	27.589
92.496	27.847
93.483	28.101
94.47	28.321
95.457	28.571
96.444	28.807
97.431	29.056
98.418	29.249
99.405	29.39

## Sheet: Sheet5
0.59408	12.914
1.5838	13.668
2.5736	14.356
3.5633	15.265
4.5531	16.377
5.5428	17.475
6.5326	18.51
7.5223	19.537
8.5121	20.44
9.5018	21.14
10.492	21.714
11.481	22.157
12.471	22.465
13.461	22.69
14.451	22.799
15.44	22.761
16.43	22.511
17.42	22.197
18.41	21.774
19.399	21.174
20.389	20.389
21.379	19.374
22.369	18.157
23.358	16.784
24.348	15.241
25.338	13.574
26.328	11.826
27.317	10.014
28.307	8.2079
29.297	6.486
30.287	4.8462
31.276	3.2932
32.266	1.8117
33.256	0.44208
34.246	-0.67033
35.235	-1.5594
36.225	-2.1768
37.215	-2.5774
38.205	-2.9664
39.194	-3.1345
40.184	-3.0819
41.174	-2.8659
42.164	-2.4511
43.153	-1.7615
44.143	-0.87776
45.133	0.24905
46.123	1.6409
47.112	3.2706
48.102	5.0017
49.092	7.1215
50.082	8.899
51.071	11.023
52.061	13.148
53.051	15.464
54.041	18.181
55.03	21.087
56.02	23.977
57.01	27.352
58	30.875
58.989	34.52
59.979	38.073
60.969	41.647
61.959	45.106
62.948	48.417
63.938	51.507
64.928	54.372
65.918	56.832
66.907	58.737
67.897	60.161
68.887	61.137
69.877	61.6
70.866	61.53
71.856	60.933
72.846	59.851
73.836	58.371
74.825	56.632
75.815	54.595
76.805	52.113
77.795	49.451
78.784	46.777
79.774	43.303
80.764	40.035
81.754	36.58
82.743	33.085
83.733	29.573
84.723	26.215
85.713	22.838
86.702	20.159
87.692	17.664
88.682	15.383
89.672	13.39
90.662	11.695
91.651	10.318
92.641	9.219
93.631	8.322
94.621	7.6649
95.61	7.2107
96.6	6.9356
97.59	6.8152
98.58	6.7265
99.569	6.4631

## Sheet: Sheet6
0.55121	19.368
1.5414	19.962
2.5316	20.443
3.5217	21.089
4.5119	21.847
5.5021	22.628
6.4923	23.403
7.4824	24.127
8.4726	24.663
9.4628	24.984
10.453	25.103
11.443	24.954
12.433	24.647
13.423	24.258
14.414	23.836
15.404	23.402
16.394	23.03
17.384	22.707
18.374	22.405
19.365	22.073
20.355	21.675
21.345	21.136
22.335	20.472
23.325	19.709
24.315	18.772
25.306	17.685
26.296	16.457
27.286	15.084
28.276	13.558
29.266	11.899
30.256	10.147
31.247	8.3359
32.237	6.5625
33.227	4.9301
34.217	3.5485
35.207	2.4127
36.197	1.5912
37.188	1.3019
38.178	0.64205
39.168	0.41013
40.158	0.43548
41.148	0.5971
42.139	0.95886
43.129	1.5306
44.119	2.2652
45.109	3.2295
46.099	4.4476
47.089	5.8257
48.08	7.497
49.07	9.3378
50.06	11.251
51.05	12.985
52.04	15.758
53.03	18.373
54.021	21.241
55.011	24.421
56.001	27.645
56.991	31.026
57.981	34.713
58.972	38.719
59.962	42.862
60.952	46.908
61.942	50.779
62.932	54.703
63.922	58.111
64.913	60.964
65.903	63.318
66.893	65.168
67.883	66.516
68.873	67.429
69.863	67.774
70.854	67.547
71.844	66.831
72.834	65.646
73.824	64.027
74.814	62.095
75.804	59.867
76.795	57.365
77.785	54.32
78.775	51.56
79.765	48.542
80.755	45.003
81.746	41.554
82.736	37.846
83.726	34.376
84.716	30.937
85.706	27.519
86.696	24.697
87.687	22.083
88.677	19.829
89.667	17.999
90.657	16.506
91.647	15.404
92.637	14.598
93.628	13.965
94.618	13.584
95.608	13.399
96.598	13.347
97.588	13.418
98.578	13.504
99.569	13.436
