# Supplementary material for: Gait assessment using a 2D video-based motion analysis app in healthy subjects and subjects with lower limb amputation – A pilot study
Source: PLoS One. 2025 May 30;20(5):e0324499. doi: 10.1371/journal.pone.0324499 (PMC12124523; doi:10.1371/journal.pone.0324499)
Supplement: S1 Table — Raw data of all trials (M##) of the healthy subjects (0##) from the gait analysis recorded with the Orthelligent App (OV) and with the Qualisys system (Qual). (ZIP) [file pone.0324499.s001.zip › Subjects_healty_all_trials/007_OV_OM18.xlsx]

## Sheet: Sheet1
0.9218	-4.9056
1.9096	-4.5663
2.8973	-4.3027
3.8851	-3.8806
4.8729	-3.4241
5.8606	-2.9726
6.8484	-2.4659
7.8361	-1.5029
8.8239	-0.73175
9.8117	0.059191
10.799	0.92095
11.787	1.7465
12.775	2.5167
13.763	3.2315
14.75	3.9006
15.738	4.5142
16.726	5.1154
17.714	5.575
18.702	5.8689
19.689	6.2443
20.677	6.4363
21.665	6.5187
22.653	6.534
23.64	6.5967
24.628	6.628
25.616	6.6627
26.604	6.7137
27.591	6.7918
28.579	6.9137
29.567	7.0074
30.555	7.1736
31.542	7.3923
32.53	7.695
33.518	8.0768
34.506	8.5406
35.494	9.0484
36.481	9.5742
37.469	10.092
38.457	10.549
39.445	10.827
40.432	11.106
41.42	11.043
42.408	10.936
43.396	10.671
44.383	10.069
45.371	9.166
46.359	8.0619
47.347	6.7247
48.334	5.1259
49.322	3.5595
50.31	1.2432
51.298	-0.96184
52.286	-3.2887
53.273	-5.3493
54.261	-7.4098
55.249	-8.9283
56.237	-10.124
57.224	-10.542
58.212	-10.96
59.2	-11.014
60.188	-10.745
61.175	-10.217
62.163	-9.4304
63.151	-8.4218
64.139	-7.2182
65.126	-5.8908
66.114	-4.5377
67.102	-3.2654
68.09	-2.1499
69.077	-1.2584
70.065	-0.54327
71.053	0.016479
72.041	0.46644
73.029	0.81508
74.016	1.0165
75.004	1.1113
75.992	1.0585
76.98	0.86764
77.967	0.61325
78.955	0.58701
79.943	0.32226
80.931	0.038098
81.918	-0.64353
82.906	-1.227
83.894	-1.9166
84.882	-2.7142
85.869	-3.6055
86.857	-4.8453
87.845	-5.1744
88.833	-5.768
89.821	-6.25
90.808	-6.7258
91.796	-7.1244
92.784	-7.4724
93.772	-7.7932
94.759	-8.0214
95.747	-8.1241
96.735	-8.1259
97.723	-8.1277
98.71	-8.1295
99.698	-8.3708

## Sheet: Sheet2
0.92711	-2.9206
1.9146	-2.913
2.902	-2.9321
3.8894	-2.9848
4.8769	-2.8759
5.8643	-2.5482
6.8518	-2.2102
7.8392	-1.7365
8.8267	-1.1705
9.8141	-0.48813
10.802	0.19414
11.789	0.85595
12.776	1.497
13.764	2.153
14.751	2.8699
15.739	3.6917
16.726	4.5954
17.714	5.5035
18.701	6.373
19.689	7.224
20.676	8.0051
21.663	8.7386
22.651	9.4087
23.638	10.019
24.626	10.594
25.613	11.138
26.601	11.652
27.588	12.069
28.576	12.402
29.563	12.569
30.55	12.69
31.538	12.658
32.525	12.57
33.513	12.437
34.5	12.284
35.488	12.138
36.475	12.008
37.463	11.884
38.45	11.639
39.437	11.466
40.425	11.442
41.412	11.345
42.4	11.226
43.387	11.117
44.375	10.943
45.362	10.672
46.35	10.267
47.337	9.6864
48.324	8.8748
49.312	7.8139
50.299	6.5256
51.287	4.9732
52.274	3.2628
53.262	1.2766
54.249	-0.4175
55.237	-2.2401
56.224	-3.9643
57.212	-5.6072
58.199	-6.8655
59.186	-8.047
60.174	-8.9535
61.161	-9.5968
62.149	-9.8976
63.136	-9.9025
64.124	-9.5988
65.111	-9.0258
66.099	-8.3039
67.086	-7.5198
68.073	-6.7343
69.061	-5.9518
70.048	-5.1596
71.036	-4.3774
72.023	-3.5952
73.011	-2.8354
73.998	-2.1263
74.986	-1.4545
75.973	-0.86961
76.96	-0.42808
77.948	-0.20036
78.935	-0.097636
79.923	-0.26244
80.91	-0.32618
81.898	-0.46849
82.885	-0.69596
83.873	-0.97917
84.86	-1.337
85.847	-1.7667
86.835	-2.2507
87.822	-2.7975
88.81	-3.5214
89.797	-3.7452
90.785	-4.2129
91.772	-4.5777
92.76	-4.8646
93.747	-5.0666
94.734	-5.2377
95.722	-5.2542
96.709	-5.3102
97.697	-5.3088
98.684	-5.2635
99.672	-5.4726

## Sheet: Sheet3
0.76705	28.673
1.7565	28.318
2.7459	28.06
3.7353	27.871
4.7248	27.527
5.7142	27.173
6.7036	26.7
7.6931	26.141
8.6825	25.489
9.6719	24.7
10.661	23.826
11.651	22.784
12.64	21.63
13.63	20.307
14.619	18.827
15.609	17.242
16.598	15.561
17.587	13.792
18.577	12.032
19.566	10.185
20.556	8.2724
21.545	6.2357
22.535	4.1344
23.524	1.9786
24.513	-0.19151
25.503	-2.3506
26.492	-4.5098
27.482	-6.6651
28.471	-8.8009
29.461	-10.824
30.45	-12.848
31.439	-14.783
32.429	-16.677
33.418	-18.456
34.408	-20.147
35.397	-21.758
36.387	-23.204
37.376	-24.538
38.365	-25.641
39.355	-26.71
40.344	-27.662
41.334	-28.36
42.323	-28.912
43.313	-29.238
44.302	-29.436
45.291	-29.446
46.281	-29.549
47.27	-29.14
48.26	-29.201
49.249	-28.958
50.239	-28.861
51.228	-28.58
52.217	-28.234
53.207	-27.91
54.196	-27.141
55.186	-26.167
56.175	-25.213
57.165	-24.174
58.154	-23.075
59.143	-21.823
60.133	-20.392
61.122	-18.77
62.112	-16.954
63.101	-14.964
64.091	-12.777
65.08	-10.447
66.069	-7.9645
67.059	-5.4277
68.048	-2.8615
69.038	-0.38812
70.027	2.147
71.017	4.5096
72.006	6.8541
72.995	9.09
73.985	11.226
74.974	13.294
75.964	15.243
76.953	17.067
77.943	18.994
78.932	20.271
79.922	21.534
80.911	22.648
81.9	23.597
82.89	24.454
83.879	25.193
84.869	25.799
85.858	26.323
86.848	26.75
87.837	26.968
88.826	27.429
89.816	27.77
90.805	28.035
91.795	28.216
92.784	28.163
93.774	28.11
94.763	28.061
95.752	28.126
96.742	28.295
97.731	28.39
98.721	28.442
99.71	27.751

## Sheet: Sheet4
0.71962	31.09
1.7098	31.198
2.7	30.935
3.6901	30.495
4.6803	30.329
5.6705	29.864
6.6607	29.357
7.6508	28.69
8.641	27.908
9.6312	26.894
10.621	25.745
11.612	24.437
12.602	22.926
13.592	21.355
14.582	19.714
15.572	18.007
16.562	16.28
17.553	14.592
18.543	12.846
19.533	11.141
20.523	9.3553
21.513	7.5845
22.503	5.7423
23.494	3.8543
24.484	1.9612
25.474	0.086809
26.464	-1.7275
27.454	-3.5387
28.445	-5.3438
29.435	-7.1482
30.425	-8.9588
31.415	-10.786
32.405	-12.634
33.395	-14.446
34.386	-16.16
35.376	-17.791
36.366	-19.417
37.356	-20.807
38.346	-21.983
39.336	-22.539
40.327	-24.411
41.317	-25.393
42.307	-26.304
43.297	-27.17
44.287	-27.89
45.278	-28.538
46.268	-29.099
47.258	-29.519
48.248	-29.886
49.238	-30.147
50.228	-30.255
51.219	-30.24
52.209	-30.163
53.199	-30.028
54.189	-29.335
55.179	-28.663
56.169	-27.79
57.16	-26.676
58.15	-25.439
59.14	-23.96
60.13	-22.207
61.12	-20.332
62.11	-18.357
63.101	-16.286
64.091	-14.11
65.081	-11.825
66.071	-9.4968
67.061	-7.0384
68.052	-4.5727
69.042	-2.1248
70.032	0.33294
71.022	2.6809
72.012	4.9572
73.002	7.0842
73.993	9.1605
74.983	11.128
75.973	13.084
76.963	14.938
77.953	16.623
78.943	18.245
79.934	19.701
80.924	20.896
81.914	22.055
82.904	23.038
83.894	23.893
84.885	24.621
85.875	25.313
86.865	25.958
87.855	26.448
88.845	26.827
89.835	27.088
90.826	27.625
91.816	27.911
92.806	28.105
93.796	28.269
94.786	28.439
95.776	28.581
96.767	28.768
97.757	28.923
98.747	29.032
99.737	28.852

## Sheet: Sheet5
-0.20358	18.84
0.79085	19.434
1.7853	20.045
2.7797	21.11
3.7741	22.026
4.7686	22.959
5.763	24.144
6.7574	25.291
7.7518	26.336
8.7463	27.171
9.7407	27.81
10.735	28.139
11.73	28.277
12.724	28.096
13.718	27.747
14.713	27.225
15.707	26.511
16.702	25.568
17.696	24.468
18.691	23.21
19.685	21.691
20.679	19.988
21.674	18.183
22.668	16.222
23.663	14.188
24.657	12.203
25.651	10.23
26.646	8.2682
27.64	6.4267
28.635	4.6016
29.629	2.9326
30.624	1.4091
31.618	0.0425
32.612	-1.1324
33.607	-2.1045
34.601	-2.8768
35.596	-3.4736
36.59	-3.8343
37.585	-4.0085
38.579	-3.8398
39.573	-3.6711
40.568	-3.2438
41.562	-2.5464
42.557	-1.6721
43.551	-0.58323
44.546	0.64746
45.54	2.1359
46.534	3.8653
47.529	5.7471
48.523	7.5193
49.518	9.5643
50.512	11.701
51.507	14.645
52.501	17.445
53.495	19.845
54.49	22.452
55.484	25.356
56.479	28.665
57.473	31.748
58.468	35.06
59.462	38.298
60.456	41.666
61.451	44.688
62.445	47.347
63.44	49.3
64.434	51.746
65.429	53.879
66.423	55.551
67.417	56.857
68.412	57.833
69.406	58.315
70.401	58.385
71.395	58.035
72.39	57.214
73.384	56.027
74.378	54.578
75.373	52.89
76.367	50.983
77.362	48.514
78.356	46.651
79.351	43.931
80.345	41.09
81.339	38.124
82.334	35.092
83.328	31.973
84.323	29.011
85.317	26.291
86.311	23.828
87.306	21.345
88.3	19.045
89.295	17.305
90.289	15.565
91.284	14.135
92.278	12.962
93.272	12.028
94.267	11.29
95.261	10.725
96.256	10.345
97.25	10.102
98.245	9.9605
99.239	9.7053

## Sheet: Sheet6
-0.18969	21.238
0.80352	21.506
1.7967	22.022
2.7899	22.847
3.7831	23.437
4.7764	24.719
5.7696	25.921
6.7628	26.994
7.756	27.899
8.7492	28.586
9.7424	29.017
10.736	29.214
11.729	29.109
12.722	28.787
13.715	28.378
14.708	27.962
15.702	27.524
16.695	27.053
17.688	26.531
18.681	25.934
19.674	25.189
20.668	24.233
21.661	23.075
22.654	21.666
23.647	20.247
24.641	18.766
25.634	17.317
26.627	15.883
27.62	14.396
28.613	12.882
29.607	11.306
30.6	9.6796
31.593	8.0494
32.586	6.4243
33.579	4.9725
34.573	3.7008
35.566	2.6751
36.559	1.9764
37.552	1.5064
38.545	1.2331
39.539	1.1142
40.532	1.3431
41.525	1.6753
42.518	2.1655
43.511	2.8261
44.505	3.6632
45.498	4.6743
46.491	5.8752
47.484	7.2899
48.477	8.8666
49.471	10.375
50.464	12.202
51.457	14.25
52.45	16.817
53.444	18.277
54.437	21.234
55.43	23.935
56.423	26.742
57.416	29.841
58.41	33.122
59.403	36.585
60.396	40.024
61.389	43.353
62.382	46.501
63.376	49.48
64.369	52.364
65.362	55.252
66.355	57.619
67.348	59.701
68.342	61.457
69.335	62.917
70.328	63.828
71.321	64.225
72.314	64.206
73.308	63.637
74.301	62.755
75.294	61.627
76.287	60.233
77.281	58.607
78.274	56.706
79.267	54.331
80.26	52.652
81.253	49.462
82.247	46.291
83.24	43.344
84.233	40.397
85.226	37.715
86.219	34.799
87.213	32.209
88.206	30.012
89.199	28.221
90.192	25.595
91.185	23.893
92.179	22.429
93.172	21.183
94.165	20.116
95.158	19.233
96.151	18.42
97.145	17.816
98.138	17.399
99.131	16.978
