# Supplementary material for: Gait assessment using a 2D video-based motion analysis app in healthy subjects and subjects with lower limb amputation – A pilot study
Source: PLoS One. 2025 May 30;20(5):e0324499. doi: 10.1371/journal.pone.0324499 (PMC12124523; doi:10.1371/journal.pone.0324499)
Supplement: S1 Table — Raw data of all trials (M##) of the healthy subjects (0##) from the gait analysis recorded with the Orthelligent App (OV) and with the Qualisys system (Qual). (ZIP) [file pone.0324499.s001.zip › Subjects_healty_all_trials/007_OV_OME1.xlsx]

## Sheet: Sheet1
1.0908	-0.83626
2.0757	-0.68602
3.0606	-0.51327
4.0455	-0.45166
5.0304	-0.22051
6.0153	0.15475
7.0002	0.53
7.9851	0.87766
8.97	1.2664
9.9549	1.7463
10.94	2.339
11.925	3.0175
12.91	3.6852
13.894	4.3453
14.879	4.9445
15.864	5.5317
16.849	6.1089
17.834	6.6523
18.819	7.1658
19.804	7.6512
20.789	8.1294
21.774	8.6017
22.758	9.0571
23.743	9.4777
24.728	9.8612
25.713	10.195
26.698	10.494
27.683	10.754
28.668	11.004
29.653	11.279
30.638	11.577
31.623	11.944
32.607	12.197
33.592	12.873
34.577	13.352
35.562	13.856
36.547	14.383
37.532	14.952
38.517	15.53
39.502	16.111
40.487	16.686
41.471	17.203
42.456	17.608
43.441	17.87
44.426	17.936
45.411	17.776
46.396	17.19
47.381	16.261
48.366	14.9
49.351	12.85
50.336	10.828
51.32	8.4945
52.305	5.7215
53.29	3.1168
54.275	0.8127
55.26	-0.88282
56.245	-3.1916
57.23	-4.7273
58.215	-5.8539
59.2	-6.5718
60.184	-6.8662
61.169	-6.7373
62.154	-6.205
63.139	-5.2658
64.124	-4.1106
65.109	-2.8999
66.094	-1.7151
67.079	-0.65907
68.064	0.19716
69.048	0.92648
70.033	1.5554
71.018	2.0954
72.003	2.5653
72.988	2.9401
73.973	3.1894
74.958	3.558
75.943	3.2451
76.928	2.8234
77.913	2.4843
78.897	1.6474
79.882	0.97277
80.867	0.29322
81.852	-0.53596
82.837	-1.4518
83.822	-2.8539
84.807	-3.3597
85.792	-4.2729
86.777	-5.0211
87.761	-5.5788
88.746	-5.8994
89.731	-6.0013
90.716	-5.951
91.701	-5.7663
92.686	-5.5601
93.671	-5.3926
94.656	-5.1941
95.641	-4.9432
96.626	-4.6278
97.61	-4.298
98.595	-4.0666
99.58	-4.0309

## Sheet: Sheet2
0.34834	-0.81297
1.3421	-0.52433
2.3359	-0.40944
3.3297	-0.27958
4.3235	-0.14822
5.3172	-0.084066
6.311	-0.048919
7.3048	0.33778
8.2986	0.64828
9.2924	1.0144
10.286	1.4694
11.28	1.9853
12.274	2.5424
13.267	3.1278
14.261	3.6796
15.255	4.2017
16.249	4.7136
17.243	5.1835
18.236	5.6712
19.23	6.1795
20.224	6.6879
21.218	7.1876
22.212	7.5884
23.205	7.931
24.199	8.1953
25.193	8.3873
26.187	8.5591
27.18	8.7149
28.174	8.8804
29.168	9.0613
30.162	9.2569
31.156	9.5112
32.149	9.8022
33.143	10.161
34.137	10.694
35.131	11.006
36.124	11.508
37.118	12.098
38.112	12.723
39.106	13.389
40.1	14.055
41.093	14.688
42.087	15.222
43.081	15.615
44.075	15.849
45.068	15.846
46.062	15.52
47.056	14.845
48.05	13.824
49.044	12.128
50.037	10.457
51.031	8.0538
52.025	5.4664
53.019	2.6952
54.012	-0.015315
55.006	-2.9881
56	-4.8417
56.994	-6.7974
57.988	-8.3581
58.981	-9.4797
59.975	-10.189
60.969	-10.39
61.963	-10.166
62.957	-9.543
63.95	-8.5644
64.944	-7.3184
65.938	-5.9592
66.932	-4.552
67.925	-3.1985
68.919	-1.9401
69.913	-0.79538
70.907	0.11266
71.901	0.89638
72.894	1.5152
73.888	1.9718
74.882	2.1911
75.876	2.2686
76.869	2.3473
77.863	2.164
78.857	1.845
79.851	1.3871
80.845	0.8867
81.838	0.31122
82.832	-0.29613
83.826	-0.99248
84.82	-1.516
85.813	-2.0235
86.807	-2.4378
87.801	-2.7221
88.795	-2.8634
89.789	-2.9255
90.782	-2.8851
91.776	-2.7869
92.77	-2.6529
93.764	-2.5083
94.757	-2.3349
95.751	-2.1335
96.745	-1.9299
97.739	-1.7574
98.733	-1.6541
99.726	-1.7783

## Sheet: Sheet3
0.32654	27.795
1.3186	27.617
2.3106	27.102
3.3027	26.235
4.2947	25.727
5.2868	24.732
6.2788	23.783
7.2708	22.757
8.2629	21.335
9.2549	19.943
10.247	18.582
11.239	17.181
12.231	15.776
13.223	14.383
14.215	12.978
15.207	11.558
16.199	10.069
17.191	8.5586
18.183	7.0048
19.175	5.4278
20.167	3.9977
21.159	2.1776
22.151	0.28652
23.144	-1.2614
24.136	-2.9334
25.128	-4.6488
26.12	-6.3414
27.112	-8.0424
28.104	-9.6695
29.096	-11.231
30.088	-12.709
31.08	-14.172
32.072	-15.719
33.064	-16.494
34.056	-17.516
35.048	-18.539
36.04	-19.458
37.032	-20.371
38.024	-21.324
39.016	-22.172
40.008	-22.572
41	-23.213
41.992	-23.922
42.984	-24.393
43.976	-24.789
44.968	-25.141
45.96	-25.334
46.953	-25.504
47.945	-25.5
48.937	-25.474
49.929	-24.67
50.921	-23.936
51.913	-22.928
52.905	-21.742
53.897	-20.452
54.889	-18.835
55.881	-17.419
56.873	-15.414
57.865	-13.465
58.857	-11.285
59.849	-8.9619
60.841	-6.5983
61.833	-4.4329
62.825	-2.5809
63.817	-0.66087
64.809	1.6298
65.801	3.8406
66.793	6.7511
67.785	8.8481
68.777	10.696
69.769	12.6
70.762	14.498
71.754	16.287
72.746	17.973
73.738	19.427
74.73	20.822
75.722	21.665
76.714	23.285
77.706	24.299
78.698	25.222
79.69	26.038
80.682	26.778
81.674	27.452
82.666	28.009
83.658	28.558
84.65	28.821
85.642	28.937
86.634	29.094
87.626	29.197
88.618	29.314
89.61	29.36
90.602	29.412
91.594	29.219
92.586	28.981
93.578	29.012
94.571	28.988
95.563	28.855
96.555	28.842
97.547	28.84
98.539	28.837
99.531	28.669

## Sheet: Sheet4
0.25733	29.295
1.2517	29.168
2.2462	28.651
3.2406	27.875
4.235	26.744
5.2294	25.299
6.2238	23.607
7.2182	22.23
8.2127	20.596
9.2071	18.876
10.201	17.202
11.196	15.617
12.19	14.031
13.185	12.377
14.179	10.771
15.174	9.2156
16.168	7.843
17.162	6.5928
18.157	5.479
19.151	4.4112
20.146	3.3337
21.14	2.2046
22.134	0.96923
23.129	-0.32213
24.123	-1.6827
25.118	-3.0914
26.112	-4.5107
27.107	-5.9322
28.101	-7.3485
29.095	-8.7572
30.09	-10.136
31.084	-11.533
32.079	-12.942
33.073	-14.418
34.067	-16.171
35.062	-17.07
36.056	-18.356
37.051	-19.61
38.045	-20.776
39.04	-21.881
40.034	-22.857
41.028	-23.792
42.023	-24.702
43.017	-25.483
44.012	-26.141
45.006	-26.643
46	-26.962
46.995	-27.138
47.989	-27.136
48.984	-26.885
49.978	-26.428
50.973	-26.082
51.967	-24.966
52.961	-23.872
53.956	-22.498
54.95	-20.671
55.945	-18.9
56.939	-16.791
57.933	-14.473
58.928	-12.069
59.922	-9.6168
60.917	-7.1273
61.911	-4.644
62.906	-2.1959
63.9	0.16129
64.894	2.4714
65.889	4.5887
66.883	6.556
67.878	8.3132
68.872	9.9656
69.866	11.458
70.861	12.886
71.855	14.225
72.85	15.491
73.844	16.65
74.839	17.672
75.833	18.684
76.827	19.656
77.822	20.595
78.816	21.537
79.811	22.417
80.805	23.242
81.799	23.998
82.794	24.704
83.788	25.013
84.783	25.833
85.777	26.503
86.772	27.06
87.766	27.596
88.76	28.111
89.755	28.569
90.749	28.962
91.744	29.23
92.738	29.465
93.732	29.679
94.727	29.855
95.721	30.006
96.716	30.13
97.71	30.201
98.705	30.302
99.699	30.024

## Sheet: Sheet5
0.33612	19.868
1.3301	20.571
2.324	20.948
3.318	21.446
4.3119	21.704
5.3059	22.155
6.2998	22.605
7.2937	22.912
8.2877	22.884
9.2816	22.746
10.276	22.523
11.27	22.207
12.263	21.844
13.257	21.43
14.251	20.972
15.245	20.478
16.239	19.953
17.233	19.389
18.227	18.765
19.221	18.067
20.215	17.274
21.209	16.496
22.203	15.202
23.197	14.056
24.191	12.981
25.185	11.756
26.179	10.445
27.173	9.0867
28.167	7.7448
29.161	6.464
30.155	5.2965
31.148	4.2256
32.142	3.4829
33.136	2.8995
34.13	2.4976
35.124	2.1335
36.118	1.927
37.112	1.8662
38.106	1.901
39.1	2.02
40.094	2.5354
41.088	3.3525
42.082	4.089
43.076	5.0199
44.07	6.176
45.064	7.5599
46.058	9.176
47.052	11.024
48.046	13.109
49.039	15.317
50.033	17.733
51.027	20.414
52.021	23.104
53.015	26.62
54.009	30.118
55.003	33.478
55.997	36.027
56.991	39.522
57.985	42.958
58.979	45.96
59.973	48.842
60.967	51.262
61.961	53.38
62.955	55.183
63.949	56.712
64.943	57.852
65.937	58.649
66.931	59.054
67.924	59.099
68.918	58.76
69.912	58.093
70.906	57.105
71.9	55.784
72.894	54.162
73.888	52.124
74.882	50.227
75.876	47.972
76.87	44.793
77.864	42.079
78.858	38.889
79.852	35.64
80.846	32.369
81.84	29.128
82.834	25.993
83.828	23.082
84.822	19.48
85.816	17.04
86.809	15.178
87.803	13.606
88.797	12.326
89.791	11.386
90.785	10.718
91.779	10.345
92.773	10.12
93.767	10.008
94.761	10.046
95.755	10.216
96.749	10.501
97.743	10.807
98.737	11.044
99.731	11.036

## Sheet: Sheet6
0.27038	20.913
1.2636	21.43
2.2567	21.698
3.2499	21.924
4.2431	22.102
5.2363	22.082
6.2295	21.906
7.2227	21.763
8.2159	21.405
9.2091	20.933
10.202	20.493
11.195	20.065
12.189	19.624
13.182	19.118
14.175	18.59
15.168	18.102
16.161	17.677
17.155	17.386
18.148	17.129
19.141	16.855
20.134	16.525
21.127	16.094
22.12	15.428
23.114	14.653
24.107	13.745
25.1	12.759
26.093	11.723
27.086	10.647
28.08	9.5471
29.073	8.4731
30.066	7.4237
31.059	6.4184
32.052	5.5141
33.046	4.6159
34.039	3.8508
35.032	3.454
36.025	2.9406
37.018	2.5876
38.011	2.4131
39.005	2.3801
39.998	2.6152
40.991	3.0054
41.984	3.5894
42.977	4.4296
43.971	5.5173
44.964	6.8402
45.957	8.4343
46.95	10.287
47.943	12.402
48.937	14.857
49.93	17.201
50.923	19.992
51.916	22.697
52.909	25.848
53.902	29.122
54.896	33.142
55.889	36.271
56.882	39.967
57.875	43.477
58.868	46.883
59.862	50.284
60.855	53.263
61.848	55.843
62.841	58.092
63.834	59.901
64.827	61.275
65.821	62.204
66.814	62.543
67.807	62.462
68.8	61.954
69.793	60.987
70.787	59.627
71.78	57.925
72.773	55.851
73.766	53.427
74.759	50.662
75.753	47.643
76.746	44.599
77.739	41.418
78.732	38.213
79.725	34.996
80.718	31.662
81.712	28.449
82.705	25.403
83.698	22.206
84.691	19.935
85.684	17.883
86.678	15.995
87.671	14.531
88.664	13.508
89.657	12.8
90.65	12.376
91.644	12.191
92.637	12.197
93.63	12.275
94.623	12.462
95.616	12.745
96.609	13.15
97.603	13.557
98.596	13.868
99.589	14.005
