# Supplementary material for: Gait assessment using a 2D video-based motion analysis app in healthy subjects and subjects with lower limb amputation – A pilot study
Source: PLoS One. 2025 May 30;20(5):e0324499. doi: 10.1371/journal.pone.0324499 (PMC12124523; doi:10.1371/journal.pone.0324499)
Supplement: S1 Table — Raw data of all trials (M##) of the healthy subjects (0##) from the gait analysis recorded with the Orthelligent App (OV) and with the Qualisys system (Qual). (ZIP) [file pone.0324499.s001.zip › Subjects_healty_all_trials/007_OV_OME2.xlsx]

## Sheet: Sheet1
0.64151	-2.8749
1.6336	-2.5889
2.6258	-2.3381
3.6179	-2.0655
4.61	-1.8
5.6022	-1.6359
6.5943	-1.0914
7.5864	-0.54742
8.5785	0.00098602
9.5707	0.63409
10.563	1.3239
11.555	2.0373
12.547	2.7329
13.539	3.385
14.531	3.9955
15.523	4.5491
16.516	5.065
17.508	5.581
18.5	6.0671
19.492	6.5566
20.484	7.0165
21.476	7.4367
22.468	7.8232
23.46	8.1686
24.453	8.4664
25.445	8.7186
26.437	8.9364
27.429	9.1092
28.421	9.2528
29.413	9.374
30.405	9.5081
31.398	9.6753
32.39	9.9801
33.382	10.21
34.374	10.389
35.366	10.775
36.358	11.261
37.35	11.756
38.342	12.323
39.335	12.94
40.327	13.568
41.319	14.159
42.311	14.664
43.303	15.033
44.295	15.254
45.287	15.267
46.279	15.034
47.272	14.479
48.264	13.575
49.256	11.873
50.248	10.28
51.24	8.1021
52.232	5.3662
53.224	2.9236
54.216	0.39654
55.209	-2.0288
56.201	-3.6073
57.193	-4.92
58.185	-6.2561
59.177	-7.3248
60.169	-7.7594
61.161	-7.7848
62.154	-7.3858
63.146	-6.6244
64.138	-5.4938
65.13	-4.2264
66.122	-2.9131
67.114	-1.7284
68.106	-0.7496
69.098	0.0052949
70.091	0.54477
71.083	1.0206
72.075	1.4011
73.067	1.6844
74.059	1.7554
75.051	1.8514
76.043	1.8757
77.035	1.5786
78.028	1.2275
79.02	0.75846
80.012	0.1457
81.004	-0.56558
81.996	-1.3573
82.988	-2.2099
83.98	-3.1946
84.973	-3.9983
85.965	-4.7194
86.957	-5.3812
87.949	-5.9369
88.941	-6.2897
89.933	-6.4505
90.925	-6.462
91.917	-6.363
92.91	-6.2246
93.902	-6.0668
94.894	-5.8468
95.886	-5.542
96.878	-5.1343
97.87	-4.7337
98.862	-4.4391
99.854	-4.4207

## Sheet: Sheet2
0.65889	1.129
1.652	1.3422
2.6452	1.4444
3.6383	1.5871
4.6315	1.7484
5.6246	1.8346
6.6178	1.9858
7.6109	2.2553
8.6041	2.5413
9.5972	2.8567
10.59	3.2629
11.584	3.7362
12.577	4.2692
13.57	4.8301
14.563	5.3948
15.556	5.9649
16.549	6.5432
17.542	7.1411
18.536	7.735
19.529	8.2998
20.522	8.8362
21.515	9.3546
22.508	9.7999
23.501	10.215
24.495	10.591
25.488	10.909
26.481	11.178
27.474	11.359
28.467	11.484
29.46	11.575
30.453	11.654
31.447	11.751
32.44	11.885
33.433	12.041
34.426	12.219
35.419	12.577
36.412	12.914
37.405	13.047
38.399	13.422
39.392	13.868
40.385	14.34
41.378	14.766
42.371	15.149
43.364	15.465
44.358	15.547
45.351	15.547
46.344	15.378
47.337	14.888
48.33	14.072
49.323	13.19
50.316	11.417
51.31	9.5453
52.303	6.9993
53.296	4.8214
54.289	2.1164
55.282	-0.22842
56.275	-2.853
57.269	-5.1704
58.262	-6.8459
59.255	-8.3614
60.248	-9.4787
61.241	-10.293
62.234	-10.666
63.227	-10.593
64.221	-10.147
65.214	-9.3661
66.207	-8.2799
67.2	-6.9745
68.193	-5.5594
69.186	-4.1282
70.179	-2.711
71.173	-1.3836
72.166	-0.12037
73.159	0.89534
74.152	1.7227
75.145	2.5057
76.138	2.9356
77.132	3.1192
78.125	3.2987
79.118	3.3868
80.111	3.242
81.104	2.9369
82.097	2.4802
83.09	1.8996
84.084	1.214
85.077	0.55824
86.07	-0.10986
87.063	-0.27453
88.056	-0.50385
89.049	-0.58188
90.042	-0.58175
91.036	-0.55733
92.029	-0.47656
93.022	-0.42887
94.015	-0.32705
95.008	-0.22505
96.001	-0.032405
96.995	0.17898
97.988	0.34202
98.981	0.43322
99.974	0.44436

## Sheet: Sheet3
0.57221	28.631
1.5608	28.49
2.5494	28.129
3.538	27.65
4.5266	26.776
5.5152	26.432
6.5038	25.338
7.4923	23.961
8.4809	22.73
9.4695	21.676
10.458	20.291
11.447	18.752
12.435	17.293
13.424	15.797
14.412	14.24
15.401	12.668
16.39	11.11
17.378	9.562
18.367	8.08
19.355	6.6249
20.344	5.2211
21.333	3.8787
22.321	2.5159
23.31	1.1434
24.298	-0.25458
25.287	-1.6946
26.276	-3.1466
27.264	-4.6271
28.253	-6.1147
29.241	-7.6107
30.23	-9.1445
31.219	-10.681
32.207	-12.337
33.196	-13.565
34.184	-15.191
35.173	-16.496
36.161	-17.552
37.15	-19.006
38.139	-20.13
39.127	-21.131
40.116	-22.035
41.104	-22.868
42.093	-23.609
43.082	-24.271
44.07	-24.798
45.059	-25.116
46.047	-25.37
47.036	-25.45
48.025	-25.252
49.013	-24.909
50.002	-24.534
50.99	-23.846
51.979	-23.003
52.968	-21.942
53.956	-20.678
54.945	-19.015
55.933	-17.664
56.922	-15.706
57.91	-13.763
58.899	-11.741
59.888	-9.6536
60.876	-7.567
61.865	-5.4444
62.853	-3.266
63.842	-1.0376
64.831	1.1941
65.819	3.3523
66.808	5.4059
67.796	7.3643
68.785	9.2458
69.774	11.117
70.762	12.835
71.751	14.487
72.739	16.02
73.728	17.707
74.717	18.672
75.705	20.15
76.694	21.299
77.682	22.327
78.671	22.796
79.659	23.565
80.648	24.387
81.637	24.983
82.625	25.42
83.614	26.054
84.602	26.107
85.591	26.189
86.58	26.275
87.568	26.33
88.557	26.303
89.545	26.227
90.534	26.17
91.523	26.039
92.511	25.929
93.5	25.813
94.488	25.721
95.477	25.631
96.465	25.544
97.454	25.542
98.443	25.539
99.431	25.252

## Sheet: Sheet4
0.57221	30.956
1.5622	30.765
2.5522	30.27
3.5422	29.577
4.5321	28.698
5.5221	27.431
6.5121	26.059
7.5021	24.585
8.4921	22.957
9.4821	21.29
10.472	19.536
11.462	17.749
12.452	15.988
13.442	14.214
14.432	12.452
15.422	10.755
16.412	9.2034
17.402	7.7011
18.392	6.2391
19.382	4.848
20.372	3.5271
21.362	2.2288
22.352	0.93293
23.342	-0.41819
24.332	-1.8637
25.322	-3.3834
26.312	-5.0288
27.302	-6.7212
28.292	-8.3735
29.282	-9.9432
30.272	-11.479
31.262	-12.873
32.252	-14.318
33.242	-15.477
34.232	-16.635
35.222	-17.818
36.212	-18.931
37.202	-19.992
38.192	-20.957
39.182	-21.892
40.172	-22.713
41.162	-23.473
42.152	-24.238
43.142	-24.939
44.132	-25.603
45.121	-26.153
46.111	-26.608
47.101	-26.91
48.091	-27.088
49.081	-27.052
50.071	-27.016
51.061	-26.658
52.051	-26.316
53.041	-25.282
54.031	-24.004
55.021	-22.527
56.011	-20.979
57.001	-19.324
57.991	-17.121
58.981	-14.908
59.971	-12.654
60.961	-10.272
61.951	-7.8459
62.941	-5.3634
63.931	-2.9148
64.921	-0.51596
65.911	1.7396
66.901	3.884
67.891	5.9914
68.881	7.925
69.871	9.8315
70.861	11.667
71.851	13.427
72.841	15.169
73.831	16.749
74.821	18.3
75.811	19.671
76.801	20.899
77.791	21.805
78.781	23.193
79.771	24.202
80.761	25.09
81.751	25.905
82.741	26.581
83.731	27.183
84.721	27.638
85.711	27.977
86.701	28.386
87.691	28.88
88.681	29.216
89.671	29.482
90.661	29.717
91.651	29.902
92.641	30.075
93.631	30.209
94.621	30.366
95.611	30.484
96.601	30.637
97.591	30.768
98.581	30.841
99.571	30.631

## Sheet: Sheet5
0.47803	18.755
1.4682	19.469
2.4584	20.054
3.4485	20.709
4.4387	21.393
5.4289	21.896
6.419	22.426
7.4092	22.869
8.3994	23.059
9.3895	23.058
10.38	22.906
11.37	22.589
12.36	22.113
13.35	21.532
14.34	20.87
15.331	20.188
16.321	19.52
17.311	18.892
18.301	18.258
19.291	17.567
20.281	16.82
21.272	16.009
22.262	15.14
23.252	14.204
24.242	13.192
25.232	12.126
26.222	10.965
27.213	9.7247
28.203	8.4686
29.193	7.2315
30.183	6.0433
31.173	4.9315
32.163	3.8241
33.153	3.1003
34.144	2.3742
35.134	1.7672
36.124	1.3961
37.114	1.0473
38.104	0.95579
39.094	1.3842
40.085	1.9367
41.075	2.4746
42.065	3.2047
43.055	4.1512
44.045	5.3618
45.035	6.7878
46.026	8.5528
47.016	10.561
48.006	12.819
48.996	14.693
49.986	18.089
50.976	20.784
51.967	23.925
52.957	27.12
53.947	30.472
54.937	34.326
55.927	37.447
56.917	40.859
57.908	44.274
58.898	47.659
59.888	50.5
60.878	52.993
61.868	55.175
62.858	57.078
63.849	58.803
64.839	59.811
65.829	60.804
66.819	61.217
67.809	61.233
68.799	60.859
69.79	60.075
70.78	58.935
71.77	57.488
72.76	55.672
73.75	54.046
74.74	51.685
75.731	48.863
76.721	45.809
77.711	42.58
78.701	39.238
79.691	35.818
80.681	32.398
81.672	28.997
82.662	25.702
83.652	22.912
84.642	20.065
85.632	17.284
86.622	14.841
87.613	12.714
88.603	11.011
89.593	9.7286
90.583	8.7972
91.573	8.2028
92.563	7.7977
93.554	7.4919
94.544	7.3511
95.534	7.3705
96.524	7.5032
97.514	7.7406
98.504	7.9555
99.495	8.0979

## Sheet: Sheet6
0.47803	23.086
1.4682	23.61
2.4584	24.074
3.4485	24.608
4.4387	25.155
5.4289	25.603
6.419	25.8
7.4092	25.97
8.3994	25.877
9.3895	25.488
10.38	25
11.37	24.422
12.36	23.78
13.35	23.122
14.34	22.448
15.331	21.821
16.321	21.202
17.311	20.627
18.301	20.046
19.291	19.469
20.281	18.85
21.272	18.198
22.262	17.444
23.252	16.571
24.242	15.553
25.232	14.35
26.222	13.012
27.213	11.611
28.203	10.137
29.193	8.6756
30.183	7.3595
31.173	6.1038
32.163	4.9652
33.153	4.1104
34.144	3.129
35.134	2.2752
36.124	1.6715
37.114	1.4669
38.104	1.3206
39.094	1.377
40.085	1.6404
41.075	2.1104
42.065	2.7483
43.055	3.611
44.045	4.6806
45.035	5.9651
46.026	7.39
47.016	9.097
48.006	10.975
48.996	13.028
49.986	15.301
50.976	17.892
51.967	20.127
52.957	23.354
53.947	26.703
54.937	30.022
55.927	33.297
56.917	36.883
57.908	40.024
58.898	43.554
59.888	46.874
60.878	50.299
61.868	53.341
62.858	56.025
63.849	58.427
64.839	60.439
65.829	62.017
66.819	63.176
67.809	63.977
68.799	64.375
69.79	64.417
70.78	64.084
71.77	63.434
72.76	62.45
73.75	61.082
74.74	59.363
75.731	57.349
76.721	55.284
77.711	52.795
78.701	49.965
79.691	47.14
80.681	43.839
81.672	40.603
82.662	37.338
83.652	34.125
84.642	31.324
85.632	28.637
86.622	26.038
87.613	23.673
88.603	21.751
89.593	20.187
90.583	18.958
91.573	18.044
92.563	17.397
93.554	16.927
94.544	16.668
95.534	16.558
96.524	16.597
97.514	16.706
98.504	16.816
99.495	16.818
