# Supplementary material for: Gait assessment using a 2D video-based motion analysis app in healthy subjects and subjects with lower limb amputation – A pilot study
Source: PLoS One. 2025 May 30;20(5):e0324499. doi: 10.1371/journal.pone.0324499 (PMC12124523; doi:10.1371/journal.pone.0324499)
Supplement: S1 Table — Raw data of all trials (M##) of the healthy subjects (0##) from the gait analysis recorded with the Orthelligent App (OV) and with the Qualisys system (Qual). (ZIP) [file pone.0324499.s001.zip › Subjects_healty_all_trials/007_OV_OME3.xlsx]

## Sheet: Sheet1
0.50671	-2.3423
1.4949	-2.0893
2.4831	-1.9647
3.4712	-1.8224
4.4594	-1.6608
5.4476	-1.4207
6.4358	-1.1659
7.4239	-0.58996
8.4121	-0.064353
9.4003	0.57091
10.388	1.2394
11.377	1.8999
12.365	2.5406
13.353	3.1403
14.341	3.6778
15.329	4.161
16.318	4.605
17.306	4.9763
18.294	5.3366
19.282	5.6196
20.27	5.8919
21.258	6.1856
22.247	6.4701
23.235	6.7315
24.223	7.0216
25.211	7.2794
26.199	7.4856
27.187	7.6704
28.176	7.8642
29.164	8.09
30.152	8.3066
31.14	8.5707
32.128	9.0326
33.117	9.3766
34.105	9.9663
35.093	10.575
36.081	11.117
37.069	11.866
38.057	12.689
39.046	13.585
40.034	14.493
41.022	15.361
42.01	16.13
42.998	16.758
43.987	17.122
44.975	17.23
45.963	17.074
46.951	16.539
47.939	15.805
48.927	14.158
49.916	12.201
50.904	9.9007
51.892	7.4854
52.88	4.8802
53.868	2.3449
54.856	-0.0076942
55.845	-2.5646
56.833	-3.6619
57.821	-4.9666
58.809	-5.8487
59.797	-6.3292
60.786	-6.4855
61.774	-6.2005
62.762	-5.5933
63.75	-4.7186
64.738	-3.7064
65.726	-2.5609
66.715	-1.4943
67.703	-0.48383
68.691	0.30028
69.679	0.9829
70.667	1.535
71.655	1.8961
72.644	2.198
73.632	2.4454
74.62	2.5939
75.608	2.5789
76.596	2.4499
77.585	2.2792
78.573	1.8143
79.561	1.1699
80.549	0.3265
81.537	-0.48725
82.525	-1.4246
83.514	-2.6362
84.502	-3.4215
85.49	-4.2028
86.478	-4.9215
87.466	-5.5394
88.454	-5.9938
89.443	-6.2952
90.431	-6.3712
91.419	-6.312
92.407	-6.1193
93.395	-5.9092
94.384	-5.684
95.372	-5.4266
96.36	-5.0891
97.348	-4.7692
98.336	-4.5187
99.324	-4.3387

## Sheet: Sheet2
0.5025	1.2308
1.4918	1.4284
2.481	1.5531
3.4703	1.6919
4.4595	1.8255
5.4488	2.145
6.4381	2.288
7.4273	2.5412
8.4166	2.9386
9.4058	3.4106
10.395	3.9257
11.384	4.4929
12.374	5.0598
13.363	5.626
14.352	6.1526
15.341	6.6566
16.331	7.1436
17.32	7.6246
18.309	8.1308
19.298	8.6907
20.288	9.287
21.277	9.9113
22.266	10.528
23.255	11.059
24.245	11.458
25.234	11.68
26.223	11.71
27.213	11.585
28.202	11.352
29.191	11.086
30.18	10.83
31.17	10.595
32.159	10.405
33.148	10.257
34.137	10.09
35.127	10.195
36.116	10.434
37.105	10.778
38.094	11.308
39.084	12.017
40.073	12.754
41.062	13.418
42.051	13.941
43.041	14.293
44.03	14.462
45.019	14.374
46.008	13.957
46.998	13.289
47.987	12.053
48.976	10.817
49.965	8.9714
50.955	6.6628
51.944	4.0058
52.933	1.2706
53.923	-0.62726
54.912	-2.6433
55.901	-4.8902
56.89	-5.9668
57.88	-7.0553
58.869	-7.8421
59.858	-8.3396
60.847	-8.3581
61.837	-7.9189
62.826	-7.1089
63.815	-6.0315
64.804	-4.8475
65.794	-3.6767
66.783	-2.626
67.772	-1.6802
68.761	-0.77401
69.751	0.020903
70.74	0.66881
71.729	1.1292
72.718	1.4089
73.708	1.5418
74.697	1.5091
75.686	1.4691
76.676	1.4011
77.665	1.142
78.654	0.71228
79.643	0.15878
80.633	-0.44365
81.622	-1.0876
82.611	-1.7202
83.6	-2.3508
84.59	-2.775
85.579	-3.3999
86.568	-3.7335
87.557	-3.95
88.547	-4.0015
89.536	-3.8699
90.525	-3.6033
91.514	-3.2218
92.504	-2.8544
93.493	-2.5484
94.482	-2.2802
95.471	-1.9576
96.461	-1.5792
97.45	-1.1467
98.439	-0.80923
99.428	-0.58186

## Sheet: Sheet3
-0.030882	28.109
0.96356	28.1
1.958	27.736
2.9524	27.19
3.9469	26.492
4.9413	25.557
5.9357	24.675
6.9302	23.697
7.9246	22.524
8.9191	21.289
9.9135	19.961
10.908	18.565
11.902	17.115
12.897	15.544
13.891	14.035
14.886	12.966
15.88	11.419
16.875	9.9106
17.869	8.482
18.863	7.076
19.858	5.7442
20.852	4.5291
21.847	3.4553
22.841	2.4494
23.836	1.4096
24.83	0.25944
25.824	-1.0075
26.819	-2.3896
27.813	-3.7643
28.808	-5.1446
29.802	-6.5395
30.797	-7.9586
31.791	-9.4232
32.786	-10.806
33.78	-12.398
34.774	-14.24
35.769	-15.839
36.763	-17.263
37.758	-18.507
38.752	-19.576
39.747	-20.521
40.741	-21.371
41.735	-22.125
42.73	-22.795
43.724	-23.407
44.719	-23.938
45.713	-24.43
46.708	-24.778
47.702	-24.903
48.697	-24.946
49.691	-24.812
50.685	-24.433
51.68	-23.94
52.674	-23.21
53.669	-22.36
54.663	-21.271
55.658	-19.815
56.652	-18.2
57.646	-16.496
58.641	-14.557
59.635	-12.431
60.63	-10.312
61.624	-8.1055
62.619	-5.8038
63.613	-3.3816
64.608	-0.86681
65.602	1.6042
66.596	4.0416
67.591	6.3663
68.585	8.5133
69.58	10.533
70.574	12.383
71.569	14.108
72.563	15.736
73.557	17.241
74.552	14.901
75.546	-3.9907
76.541	20.799
77.535	21.683
78.53	22.516
79.524	23.28
80.519	23.995
81.513	24.607
82.507	25.068
83.502	25.238
84.496	25.802
85.491	26.365
86.485	26.666
87.48	26.866
88.474	27.008
89.468	27.078
90.463	27.085
91.457	27.085
92.452	27.085
93.446	27.085
94.441	27.085
95.435	27.085
96.43	26.998
97.424	26.939
98.418	26.915
99.413	26.703

## Sheet: Sheet4
-0.04595	33.732
0.94843	33.734
1.9428	33.363
2.9372	32.756
3.9316	31.911
4.9259	30.662
5.9203	29.093
6.9147	27.851
7.9091	26.07
8.9035	24.201
9.8978	22.291
10.892	20.369
11.887	18.403
12.881	16.387
13.875	14.401
14.87	12.514
15.864	10.728
16.858	9.0599
17.853	7.4978
18.847	6.0478
19.842	4.6146
20.836	3.2175
21.83	1.8496
22.825	0.43973
23.819	-0.98518
24.814	-2.4717
25.808	-3.9759
26.802	-5.5265
27.797	-7.1364
28.791	-8.7084
29.785	-10.189
30.78	-11.656
31.774	-13.066
32.769	-14.35
33.763	-15.628
34.757	-16.904
35.752	-18.021
36.746	-19.098
37.74	-20.108
38.735	-21.051
39.729	-21.944
40.724	-22.778
41.718	-23.604
42.712	-24.383
43.707	-25.105
44.701	-25.763
45.695	-26.288
46.69	-26.694
47.684	-26.82
48.679	-26.795
49.673	-26.643
50.667	-26.127
51.662	-25.192
52.656	-23.874
53.65	-22.43
54.645	-19.925
55.639	-17.398
56.634	-14.959
57.628	-12.388
58.622	-9.6614
59.617	-6.915
60.611	-4.152
61.605	-1.4352
62.6	1.1839
63.594	3.6602
64.589	5.8241
65.583	7.7335
66.577	9.3495
67.572	10.897
68.566	12.379
69.561	13.9
70.555	15.426
71.549	16.956
72.544	18.488
73.538	19.961
74.532	21.783
75.527	22.63
76.521	24.039
77.516	25.223
78.51	26.368
79.504	27.483
80.499	28.626
81.493	29.774
82.487	30.84
83.482	31.782
84.476	32.555
85.471	33.278
86.465	33.869
87.459	34.393
88.454	34.809
89.448	35.121
90.442	35.335
91.437	35.472
92.431	35.461
93.426	35.377
94.42	35.231
95.414	35.061
96.409	34.894
97.403	34.732
98.397	34.631
99.392	34.54

## Sheet: Sheet5
0.60819	15.948
1.5964	16.63
2.5847	17.298
3.5729	18.085
4.5611	18.926
5.5494	19.767
6.5376	20.21
7.5258	21.004
8.5141	21.361
9.5023	21.498
10.491	21.489
11.479	21.278
12.467	20.957
13.455	20.53
14.443	20.058
15.432	19.56
16.42	19.07
17.408	18.537
18.396	17.917
19.385	17.249
20.373	16.53
21.361	15.874
22.349	15.307
23.338	14.69
24.326	13.939
25.314	12.944
26.302	11.743
27.291	10.395
28.279	9.0139
29.267	7.6621
30.255	6.4018
31.243	5.2357
32.232	4.0432
33.22	2.6271
34.208	1.9009
35.196	1.2061
36.185	0.54693
37.173	0.15817
38.161	0.12638
39.149	0.33502
40.138	0.73079
41.126	1.304
42.114	2.118
43.102	3.0737
44.091	4.2652
45.079	5.675
46.067	7.2161
47.055	9.1915
48.043	11.183
49.032	13.586
50.02	16.164
51.008	18.928
51.996	21.85
52.985	24.898
53.973	27.966
54.961	31.35
55.949	34.8
56.938	38.241
57.926	41.786
58.914	45.064
59.902	47.977
60.89	50.683
61.879	53.079
62.867	55.202
63.855	57.097
64.843	58.684
65.832	59.844
66.82	60.652
67.808	60.988
68.796	60.838
69.785	60.321
70.773	59.34
71.761	57.904
72.749	56.137
73.738	53.973
74.726	51.404
75.714	48.314
76.702	45.152
77.69	41.655
78.679	38.084
79.667	34.399
80.655	30.746
81.643	27.217
82.632	23.458
83.62	20.585
84.608	18.143
85.596	15.713
86.585	13.645
87.573	11.853
88.561	10.505
89.549	9.61
90.538	9.0763
91.526	8.8733
92.514	8.8678
93.502	8.8678
94.49	9.0032
95.479	9.2611
96.467	9.6292
97.455	10.056
98.443	10.389
99.432	10.521

## Sheet: Sheet6
0.6306	24.183
1.6195	24.711
2.6083	25.224
3.5972	25.825
4.5861	26.452
5.575	26.936
6.5638	27.113
7.5527	27.31
8.5416	27.079
9.5304	26.61
10.519	26.019
11.508	25.301
12.497	24.48
13.486	23.565
14.475	22.617
15.464	21.73
16.453	20.951
17.441	20.339
18.43	19.79
19.419	19.293
20.408	18.77
21.397	18.194
22.386	17.528
23.375	16.755
24.364	15.87
25.352	14.876
26.341	13.787
27.33	12.593
28.319	11.244
29.308	9.8024
30.297	8.3746
31.286	7.0363
32.274	5.8504
33.263	4.8261
34.252	3.9873
35.241	3.4143
36.23	2.9069
37.219	2.632
38.208	2.5618
39.197	2.7401
40.185	3.1236
41.174	3.6835
42.163	4.401
43.152	5.3221
44.141	6.4054
45.13	7.6676
46.119	9.2192
47.108	11.025
48.096	13.133
49.085	15.415
50.074	17.899
51.063	20.52
52.052	23.399
53.041	17.573
54.03	30.296
55.019	34.17
56.007	38.451
56.996	41.836
57.985	45.597
58.974	49.079
59.963	52.494
60.952	55.601
61.941	58.223
62.93	60.54
63.918	62.256
64.907	63.408
65.896	64.105
66.885	64.287
67.874	64.073
68.863	63.651
69.852	62.958
70.84	61.976
71.829	60.705
72.818	59.1
73.807	57.173
74.796	54.801
75.785	52.927
76.774	49.735
77.763	46.721
78.751	43.329
79.74	40.004
80.729	36.697
81.718	33.454
82.707	30.265
83.696	27.722
84.685	25.4
85.674	22.423
86.662	20.591
87.651	19.125
88.64	18.177
89.629	17.692
90.618	17.558
91.607	17.741
92.596	18.03
93.585	18.302
94.573	18.602
95.562	18.979
96.551	19.462
97.54	19.963
98.529	20.324
99.518	20.472
