# Supplementary material for: Gait assessment using a 2D video-based motion analysis app in healthy subjects and subjects with lower limb amputation – A pilot study
Source: PLoS One. 2025 May 30;20(5):e0324499. doi: 10.1371/journal.pone.0324499 (PMC12124523; doi:10.1371/journal.pone.0324499)
Supplement: S1 Table — Raw data of all trials (M##) of the healthy subjects (0##) from the gait analysis recorded with the Orthelligent App (OV) and with the Qualisys system (Qual). (ZIP) [file pone.0324499.s001.zip › Subjects_healty_all_trials/007_Qual_M1.xlsx]

## Sheet: Tabelle1
	D:\Qualisys\2024_Orthelligent\Data\P007\Laufband1ms0001,c3d	D:\Qualisys\2024_Orthelligent\Data\P007\Laufband1ms0001,c3d	D:\Qualisys\2024_Orthelligent\Data\P007\Laufband1ms0001,c3d	D:\Qualisys\2024_Orthelligent\Data\P007\Laufband1ms0001,c3d	D:\Qualisys\2024_Orthelligent\Data\P007\Laufband1ms0001,c3d	D:\Qualisys\2024_Orthelligent\Data\P007\Laufband1ms0001,c3d	D:\Qualisys\2024_Orthelligent\Data\P007\Laufband1ms0001,c3d	D:\Qualisys\2024_Orthelligent\Data\P007\Laufband1ms0001,c3d	D:\Qualisys\2024_Orthelligent\Data\P007\Laufband1ms0001,c3d	D:\Qualisys\2024_Orthelligent\Data\P007\Laufband1ms0001,c3d	D:\Qualisys\2024_Orthelligent\Data\P007\Laufband1ms0001,c3d	D:\Qualisys\2024_Orthelligent\Data\P007\Laufband1ms0001,c3d	D:\Qualisys\2024_Orthelligent\Data\P007\Laufband1ms0001,c3d	D:\Qualisys\2024_Orthelligent\Data\P007\Laufband1ms0001,c3d	D:\Qualisys\2024_Orthelligent\Data\P007\Laufband1ms0001,c3d	D:\Qualisys\2024_Orthelligent\Data\P007\Laufband1ms0001,c3d	D:\Qualisys\2024_Orthelligent\Data\P007\Laufband1ms0001,c3d	D:\Qualisys\2024_Orthelligent\Data\P007\Laufband1ms0001,c3d	D:\Qualisys\2024_Orthelligent\Data\P007\Laufband1ms0001,c3d	D:\Qualisys\2024_Orthelligent\Data\P007\Laufband1ms0001,c3d	D:\Qualisys\2024_Orthelligent\Data\P007\Laufband1ms0001,c3d	D:\Qualisys\2024_Orthelligent\Data\P007\Laufband1ms0001,c3d	D:\Qualisys\2024_Orthelligent\Data\P007\Laufband1ms0001,c3d	D:\Qualisys\2024_Orthelligent\Data\P007\Laufband1ms0001,c3d	D:\Qualisys\2024_Orthelligent\Data\P007\Laufband1ms0001,c3d	D:\Qualisys\2024_Orthelligent\Data\P007\Laufband1ms0001,c3d	D:\Qualisys\2024_Orthelligent\Data\P007\Laufband1ms0001,c3d	D:\Qualisys\2024_Orthelligent\Data\P007\Laufband1ms0001,c3d	D:\Qualisys\2024_Orthelligent\Data\P007\Laufband1ms0001,c3d	D:\Qualisys\2024_Orthelligent\Data\P007\Laufband1ms0001,c3d	D:\Qualisys\2024_Orthelligent\Data\P007\Laufband1ms0001,c3d	D:\Qualisys\2024_Orthelligent\Data\P007\Laufband1ms0001,c3d	D:\Qualisys\2024_Orthelligent\Data\P007\Laufband1ms0001,c3d	D:\Qualisys\2024_Orthelligent\Data\P007\Laufband1ms0001,c3d	D:\Qualisys\2024_Orthelligent\Data\P007\Laufband1ms0001,c3d	D:\Qualisys\2024_Orthelligent\Data\P007\Laufband1ms0001,c3d	D:\Qualisys\2024_Orthelligent\Data\P007\Laufband1ms0001,c3d
	Left Ankle Mean Angle	Left Ankle Mean Angle	Left Knee Mean Angle	Left Knee Mean Angle	Left Hip Mean Angle	Left Hip Mean Angle	Right Ankle Mean Angle	Right Ankle Mean Angle	Right Knee Mean Angle	Right Knee Mean Angle	Right Hip Mean Angle	Right Hip Mean Angle	Speed	Left_Strides_Per_Minute_Count	Left_Strides_Per_Minute_Mean	Left_Strides_Per_Minute_StdDev	Right_Strides_Per_Minute_Count	Right_Strides_Per_Minute_Mean	Right_Strides_Per_Minute_StdDev	Left_Stride_Length_Count	Left_Stride_Length_Mean	Left_Stride_Length_StdDev	Right_Stride_Length_Count	Right_Stride_Length_Mean	Right_Stride_Length_StdDev	Left_Cycle_Time_Count	Left_Cycle_Time_Mean	Left_Cycle_Time_StdDev	Right_Cycle_Time_Count	Right_Cycle_Time_Mean	Right_Cycle_Time_StdDev	Left_Stance_Time_Count	Left_Stance_Time_Mean	Left_Stance_Time_StdDev	Right_Stance_Time_Count	Right_Stance_Time_Mean	Right_Stance_Time_StdDev
	P2D	P2D	P2D	P2D	P2D	P2D	P2D	P2D	P2D	P2D	P2D	P2D	METRIC	METRIC	METRIC	METRIC	METRIC	METRIC	METRIC	METRIC	METRIC	METRIC	METRIC	METRIC	METRIC	METRIC	METRIC	METRIC	METRIC	METRIC	METRIC	METRIC	METRIC	METRIC	METRIC	METRIC	METRIC
	ORIGINAL	ORIGINAL	ORIGINAL	ORIGINAL	ORIGINAL	ORIGINAL	ORIGINAL	ORIGINAL	ORIGINAL	ORIGINAL	ORIGINAL	ORIGINAL	TEMPORAL_DISTANCE	TEMPORAL_DISTANCE	TEMPORAL_DISTANCE	TEMPORAL_DISTANCE	TEMPORAL_DISTANCE	TEMPORAL_DISTANCE	TEMPORAL_DISTANCE	TEMPORAL_DISTANCE	TEMPORAL_DISTANCE	TEMPORAL_DISTANCE	TEMPORAL_DISTANCE	TEMPORAL_DISTANCE	TEMPORAL_DISTANCE	TEMPORAL_DISTANCE	TEMPORAL_DISTANCE	TEMPORAL_DISTANCE	TEMPORAL_DISTANCE	TEMPORAL_DISTANCE	TEMPORAL_DISTANCE	TEMPORAL_DISTANCE	TEMPORAL_DISTANCE	TEMPORAL_DISTANCE	TEMPORAL_DISTANCE	TEMPORAL_DISTANCE	TEMPORAL_DISTANCE
ITEM	X	Y	X	Y	X	Y	X	Y	X	Y	X	Y	X	X	X	X	X	X	X	X	X	X	X	X	X	X	X	X	X	X	X	X	X	X	X	X	X
1	1	0.64818	1	-11.625	1	24.9317	1	1.67912	1	-9.83092	1	24.0618	0.99954	25	49.3324	0.57986	24	49.3571	0.65222	25	1.2157	0.02582	24	1.21542	0.02954	25	1.2164	0.01418	24	1.21583	0.01606	25	0.815	0.01155	25	0.8336	0.01381
2	2	0.53451	2	-12.0121	2	25.0759	2	1.54669	2	-10.0312	2	24.117
3	3	0.28908	3	-12.7738	3	25.2468	3	1.26227	3	-10.6422	3	24.2018
4	4	-0.08863	4	-13.8248	4	25.4373	4	0.7902	4	-11.5584	4	24.2967
5	5	-0.58212	5	-15.0643	5	25.6376	5	0.12225	5	-12.6557	5	24.3823
6	6	-1.15707	6	-16.3923	6	25.8334	6	-0.70431	6	-13.8185	6	24.4424
7	7	-1.75361	7	-17.734	7	26.0063	7	-1.60132	7	-14.9668	7	24.4649
8	8	-2.28907	8	-19.0601	8	26.1358	8	-2.44673	8	-16.0757	8	24.441
9	9	-2.6864	9	-20.3757	9	26.1972	9	-3.13114	9	-17.1617	9	24.36
10	10	-2.89458	10	-21.6788	10	26.1586	10	-3.59065	10	-18.2342	10	24.2015
11	11	-2.89002	11	-22.9227	11	25.9845	11	-3.80054	11	-19.2509	11	23.9353
12	12	-2.67875	12	-24.0173	12	25.6455	12	-3.75839	12	-20.1236	12	23.536
13	13	-2.29076	13	-24.8714	13	25.1335	13	-3.48125	13	-20.767	13	22.9996
14	14	-1.77137	14	-25.4416	14	24.47	14	-3.01654	14	-21.1446	14	22.3464
15	15	-1.17194	15	-25.753	15	23.7041	15	-2.44129	15	-21.281	15	21.6111
16	16	-0.52717	16	-25.8851	16	22.8977	16	-1.83142	16	-21.2448	16	20.8314
17	17	0.1562	17	-25.9326	17	22.1053	17	-1.22637	17	-21.1174	17	20.0394
18	18	0.88717	18	-25.9625	18	21.3564	18	-0.62838	18	-20.9579	18	19.2528
19	19	1.67145	19	-25.9912	19	20.6486	19	-0.02793	19	-20.7836	19	18.4687
20	20	2.49319	20	-25.9913	20	19.9529	20	0.57975	20	-20.5744	20	17.6674
21	21	3.3076	21	-25.9149	21	19.2279	21	1.18787	21	-20.2945	21	16.823
22	22	4.05303	22	-25.7172	22	18.434	22	1.77507	22	-19.9123	22	15.9166
23	23	4.67524	23	-25.3697	23	17.5439	23	2.31267	23	-19.4107	23	14.9423
24	24	5.14734	24	-24.8652	24	16.5487	24	2.77696	24	-18.7906	24	13.9062
25	25	5.47569	25	-24.2154	25	15.4563	25	3.15944	25	-18.0698	25	12.8232
26	26	5.69247	26	-23.4408	26	14.2846	26	3.47037	26	-17.2758	26	11.7108
27	27	5.83977	27	-22.5598	27	13.0537	27	3.73234	27	-16.4315	27	10.583
28	28	5.95354	28	-21.5816	28	11.7793	28	3.9676	28	-15.5436	28	9.44505
29	29	6.05384	29	-20.5076	29	10.4718	29	4.18988	29	-14.6032	29	8.29494
30	30	6.14366	30	-19.3387	30	9.13799	30	4.40397	30	-13.5968	30	7.12699
31	31	6.21744	31	-18.0822	31	7.78298	31	4.60891	31	-12.5181	31	5.93613
32	32	6.26936	32	-16.7544	32	6.41186	32	4.80095	32	-11.3734	32	4.72006
33	33	6.29748	33	-15.381	33	5.03072	33	4.97688	33	-10.1792	33	3.48001
34	34	6.30573	34	-13.9966	34	3.64641	34	5.13624	34	-8.95927	34	2.22076
35	35	6.30525	35	-12.6408	35	2.2664	35	5.28159	35	-7.73928	35	0.94895
36	36	6.31498	36	-11.3519	36	0.89748	36	5.41821	36	-6.54301	36	-0.32859
37	37	6.3585	37	-10.1609	37	-0.45637	37	5.55408	37	-5.38923	37	-1.60652
38	38	6.45788	38	-9.08813	38	-1.79426	38	5.69724	38	-4.28977	38	-2.8828
39	39	6.62933	39	-8.1437	39	-3.11695	39	5.85334	39	-3.24954	39	-4.15975
40	40	6.88269	40	-7.33075	40	-4.42461	40	6.02627	40	-2.26928	40	-5.4431
41	41	7.22233	41	-6.64867	41	-5.71487	41	6.22079	41	-1.3508	41	-6.73894
42	42	7.64667	42	-6.09449	42	-6.98258	42	6.44417	42	-0.50131	42	-8.04966
43	43	8.14731	43	-5.66433	43	-8.22051	43	6.70549	43	0.26474	43	-9.37061
44	44	8.70912	44	-5.35518	44	-9.41892	44	7.01449	44	0.92694	44	-10.6889
45	45	9.31223	45	-5.16602	45	-10.5653	45	7.37873	45	1.46302	45	-11.9843
46	46	9.93512	46	-5.0981	46	-11.6461	46	7.80021	46	1.85331	46	-13.2335
47	47	10.5571	47	-5.15488	47	-12.649	47	8.27421	47	2.08287	47	-14.4134
48	48	11.1589	48	-5.341	48	-13.5646	48	8.79054	48	2.14145	48	-15.5045
49	49	11.7214	49	-5.66003	49	-14.3876	49	9.33512	49	2.02338	49	-16.4925
50	50	12.2249	50	-6.11183	50	-15.1166	50	9.89089	50	1.72825	50	-17.3677
51	51	12.6483	51	-6.69166	51	-15.7519	51	10.4383	51	1.26175	51	-18.1241
52	52	12.9698	52	-7.39262	52	-16.2929	52	10.9544	52	0.63557	52	-18.7583
53	53	13.1676	53	-8.21058	53	-16.7365	53	11.4128	53	-0.13524	53	-19.2675
54	54	13.2196	54	-9.14897	54	-17.0762	54	11.7849	54	-1.03734	54	-19.6494
55	55	13.1042	55	-10.2221	55	-17.3033	55	12.0414	55	-2.06534	55	-19.9021
56	56	12.8006	56	-11.4558	56	-17.4087	56	12.154	56	-3.22639	56	-20.0244
57	57	12.2886	57	-12.8851	57	-17.3836	57	12.0958	57	-4.54159	57	-20.0163
58	58	11.5473	58	-14.5476	58	-17.2174	58	11.8421	58	-6.04438	58	-19.8783
59	59	10.5526	59	-16.4757	59	-16.8944	59	11.3713	59	-7.77645	59	-19.6086
60	60	9.27626	60	-18.689	60	-16.3934	60	10.662	60	-9.78004	60	-19.2
61	61	7.68734	61	-21.1874	61	-15.6926	61	9.68702	61	-12.0882	61	-18.6373
62	62	5.75938	62	-23.9478	62	-14.7773	62	8.40806	62	-14.7154	62	-17.8998
63	63	3.49044	63	-26.9255	63	-13.6471	63	6.77606	63	-17.6494	63	-16.9681
64	64	0.93188	64	-30.0654	64	-12.316	64	4.74329	64	-20.8496	64	-15.8321
65	65	-1.79166	65	-33.3177	65	-10.808	65	2.29028	65	-24.2534	65	-14.4942
66	66	-4.48949	66	-36.6525	66	-9.14838	66	-0.53544	66	-27.7953	66	-12.9678
67	67	-6.93799	67	-40.0625	67	-7.35781	67	-3.59191	67	-31.4274	67	-11.2715
68	68	-8.91879	68	-43.5504	68	-5.45291	68	-6.65299	68	-35.1264	68	-9.42382
69	69	-10.2532	69	-47.1083	69	-3.44752	69	-9.44594	69	-38.8835	69	-7.44085
70	70	-10.8386	70	-50.6957	70	-1.35346	70	-11.6819	70	-42.6891	70	-5.33669
71	71	-10.6817	71	-54.226	71	0.81545	71	-13.0924	71	-46.5161	71	-3.12521
72	72	-9.89485	72	-57.5698	72	3.03694	72	-13.4975	72	-50.2978	72	-0.82271
73	73	-8.64308	73	-60.5813	73	5.27728	73	-12.8831	73	-53.9164	73	1.54694
74	74	-7.0831	74	-63.132	74	7.49467	74	-11.4188	74	-57.2158	74	3.94812
75	75	-5.33171	75	-65.1324	75	9.64692	75	-9.38675	75	-60.0366	75	6.33378
76	76	-3.46922	76	-66.5362	76	11.7001	76	-7.06792	76	-62.2533	76	8.65165
77	77	-1.5617	77	-67.3312	77	13.6316	77	-4.66179	77	-63.7953	77	10.8542
78	78	0.31942	78	-67.5261	78	15.4284	78	-2.28472	78	-64.6443	78	12.9071
79	79	2.09139	79	-67.1397	79	17.0824	79	-0.01977	79	-64.8152	79	14.7919
80	80	3.66856	80	-66.1965	80	18.5875	80	2.03916	80	-64.3374	80	16.5028
81	81	4.97825	81	-64.7257	81	19.9386	81	3.78012	81	-63.2429	81	18.0405
82	82	5.96957	82	-62.7621	82	21.1318	82	5.09874	82	-61.5648	82	19.4087
83	83	6.61664	83	-60.347	83	22.1651	83	5.93177	83	-59.3418	83	20.61
84	84	6.91548	84	-57.528	84	23.0379	84	6.27951	84	-56.6224	84	21.6446
85	85	6.87744	85	-54.3596	85	23.7515	85	6.20653	85	-53.4677	85	22.5104
86	86	6.52802	86	-50.902	86	24.3101	86	5.81616	86	-49.9516	86	23.206
87	87	5.90982	87	-47.221	87	24.7207	87	5.21873	87	-46.1613	87	23.7335
88	88	5.08309	88	-43.3888	88	24.9943	88	4.50797	88	-42.197	88	24.1019
89	89	4.12407	89	-39.4856	89	25.147	89	3.75022	89	-38.1672	89	24.3284
90	90	3.12228	90	-35.5977	90	25.1997	90	2.9921	90	-34.179	90	24.4378
91	91	2.17175	91	-31.8102	91	25.1762	91	2.28242	91	-30.3306	91	24.4603
92	92	1.35957	92	-28.1986	92	25.1015	92	1.68346	92	-26.7079	92	24.4278
93	93	0.74846	93	-24.825	93	24.9993	93	1.25471	93	-23.3811	93	24.3694
94	94	0.36077	94	-21.7415	94	24.8914	94	1.02597	94	-20.397	94	24.3074
95	95	0.17822	95	-18.9963	95	24.7963	95	0.98298	95	-17.7728	95	24.2528
96	96	0.15608	96	-16.6362	96	24.7283	96	1.07764	96	-15.5063	96	24.2063
97	97	0.24049	97	-14.7034	97	24.6958	97	1.24662	97	-13.5923	97	24.163
98	98	0.37755	98	-13.2286	98	24.7017	98	1.42719	98	-12.036	98	24.1186
99	99	0.51608	99	-12.2292	99	24.7446	99	1.57033	99	-10.8628	99	24.0774
100	100	0.60841	100	-11.7106	100	24.8231	100	1.64569	100	-10.1207	100	24.0549
101	101	0.61416	101	-11.662	101	24.9361	101	1.63221	101	-9.85273	101	24.0685
