# Supplementary material for: Gait assessment using a 2D video-based motion analysis app in healthy subjects and subjects with lower limb amputation – A pilot study
Source: PLoS One. 2025 May 30;20(5):e0324499. doi: 10.1371/journal.pone.0324499 (PMC12124523; doi:10.1371/journal.pone.0324499)
Supplement: S1 Table — Raw data of all trials (M##) of the healthy subjects (0##) from the gait analysis recorded with the Orthelligent App (OV) and with the Qualisys system (Qual). (ZIP) [file pone.0324499.s001.zip › Subjects_healty_all_trials/007_Qual_M14.xlsx]

## Sheet: Tabelle1
	D:\Qualisys\2024_Orthelligent\Data\P007\Laufband1,4ms0001,c3d	D:\Qualisys\2024_Orthelligent\Data\P007\Laufband1,4ms0001,c3d	D:\Qualisys\2024_Orthelligent\Data\P007\Laufband1,4ms0001,c3d	D:\Qualisys\2024_Orthelligent\Data\P007\Laufband1,4ms0001,c3d	D:\Qualisys\2024_Orthelligent\Data\P007\Laufband1,4ms0001,c3d	D:\Qualisys\2024_Orthelligent\Data\P007\Laufband1,4ms0001,c3d	D:\Qualisys\2024_Orthelligent\Data\P007\Laufband1,4ms0001,c3d	D:\Qualisys\2024_Orthelligent\Data\P007\Laufband1,4ms0001,c3d	D:\Qualisys\2024_Orthelligent\Data\P007\Laufband1,4ms0001,c3d	D:\Qualisys\2024_Orthelligent\Data\P007\Laufband1,4ms0001,c3d	D:\Qualisys\2024_Orthelligent\Data\P007\Laufband1,4ms0001,c3d	D:\Qualisys\2024_Orthelligent\Data\P007\Laufband1,4ms0001,c3d	D:\Qualisys\2024_Orthelligent\Data\P007\Laufband1,4ms0001,c3d	D:\Qualisys\2024_Orthelligent\Data\P007\Laufband1,4ms0001,c3d	D:\Qualisys\2024_Orthelligent\Data\P007\Laufband1,4ms0001,c3d	D:\Qualisys\2024_Orthelligent\Data\P007\Laufband1,4ms0001,c3d	D:\Qualisys\2024_Orthelligent\Data\P007\Laufband1,4ms0001,c3d	D:\Qualisys\2024_Orthelligent\Data\P007\Laufband1,4ms0001,c3d	D:\Qualisys\2024_Orthelligent\Data\P007\Laufband1,4ms0001,c3d	D:\Qualisys\2024_Orthelligent\Data\P007\Laufband1,4ms0001,c3d	D:\Qualisys\2024_Orthelligent\Data\P007\Laufband1,4ms0001,c3d	D:\Qualisys\2024_Orthelligent\Data\P007\Laufband1,4ms0001,c3d	D:\Qualisys\2024_Orthelligent\Data\P007\Laufband1,4ms0001,c3d	D:\Qualisys\2024_Orthelligent\Data\P007\Laufband1,4ms0001,c3d	D:\Qualisys\2024_Orthelligent\Data\P007\Laufband1,4ms0001,c3d	D:\Qualisys\2024_Orthelligent\Data\P007\Laufband1,4ms0001,c3d	D:\Qualisys\2024_Orthelligent\Data\P007\Laufband1,4ms0001,c3d	D:\Qualisys\2024_Orthelligent\Data\P007\Laufband1,4ms0001,c3d	D:\Qualisys\2024_Orthelligent\Data\P007\Laufband1,4ms0001,c3d	D:\Qualisys\2024_Orthelligent\Data\P007\Laufband1,4ms0001,c3d	D:\Qualisys\2024_Orthelligent\Data\P007\Laufband1,4ms0001,c3d	D:\Qualisys\2024_Orthelligent\Data\P007\Laufband1,4ms0001,c3d	D:\Qualisys\2024_Orthelligent\Data\P007\Laufband1,4ms0001,c3d	D:\Qualisys\2024_Orthelligent\Data\P007\Laufband1,4ms0001,c3d	D:\Qualisys\2024_Orthelligent\Data\P007\Laufband1,4ms0001,c3d	D:\Qualisys\2024_Orthelligent\Data\P007\Laufband1,4ms0001,c3d	D:\Qualisys\2024_Orthelligent\Data\P007\Laufband1,4ms0001,c3d
	Left Ankle Mean Angle	Left Ankle Mean Angle	Left Knee Mean Angle	Left Knee Mean Angle	Left Hip Mean Angle	Left Hip Mean Angle	Right Ankle Mean Angle	Right Ankle Mean Angle	Right Knee Mean Angle	Right Knee Mean Angle	Right Hip Mean Angle	Right Hip Mean Angle	Speed	Left_Strides_Per_Minute_Count	Left_Strides_Per_Minute_Mean	Left_Strides_Per_Minute_StdDev	Right_Strides_Per_Minute_Count	Right_Strides_Per_Minute_Mean	Right_Strides_Per_Minute_StdDev	Left_Stride_Length_Count	Left_Stride_Length_Mean	Left_Stride_Length_StdDev	Right_Stride_Length_Count	Right_Stride_Length_Mean	Right_Stride_Length_StdDev	Left_Cycle_Time_Count	Left_Cycle_Time_Mean	Left_Cycle_Time_StdDev	Right_Cycle_Time_Count	Right_Cycle_Time_Mean	Right_Cycle_Time_StdDev	Left_Stance_Time_Count	Left_Stance_Time_Mean	Left_Stance_Time_StdDev	Right_Stance_Time_Count	Right_Stance_Time_Mean	Right_Stance_Time_StdDev
	P2D	P2D	P2D	P2D	P2D	P2D	P2D	P2D	P2D	P2D	P2D	P2D	METRIC	METRIC	METRIC	METRIC	METRIC	METRIC	METRIC	METRIC	METRIC	METRIC	METRIC	METRIC	METRIC	METRIC	METRIC	METRIC	METRIC	METRIC	METRIC	METRIC	METRIC	METRIC	METRIC	METRIC	METRIC
	ORIGINAL	ORIGINAL	ORIGINAL	ORIGINAL	ORIGINAL	ORIGINAL	ORIGINAL	ORIGINAL	ORIGINAL	ORIGINAL	ORIGINAL	ORIGINAL	TEMPORAL_DISTANCE	TEMPORAL_DISTANCE	TEMPORAL_DISTANCE	TEMPORAL_DISTANCE	TEMPORAL_DISTANCE	TEMPORAL_DISTANCE	TEMPORAL_DISTANCE	TEMPORAL_DISTANCE	TEMPORAL_DISTANCE	TEMPORAL_DISTANCE	TEMPORAL_DISTANCE	TEMPORAL_DISTANCE	TEMPORAL_DISTANCE	TEMPORAL_DISTANCE	TEMPORAL_DISTANCE	TEMPORAL_DISTANCE	TEMPORAL_DISTANCE	TEMPORAL_DISTANCE	TEMPORAL_DISTANCE	TEMPORAL_DISTANCE	TEMPORAL_DISTANCE	TEMPORAL_DISTANCE	TEMPORAL_DISTANCE	TEMPORAL_DISTANCE	TEMPORAL_DISTANCE
ITEM	X	Y	X	Y	X	Y	X	Y	X	Y	X	Y	X	X	X	X	X	X	X	X	X	X	X	X	X	X	X	X	X	X	X	X	X	X	X	X	X
1	1	0.61602	1	-10.9671	1	28.1113	1	1.40969	1	-9.26313	1	26.7593	1.39956	28	55.7734	0.57598	28	55.7923	0.59501	28	1.50545	0.03279	28	1.5056	0.03146	28	1.07589	0.01114	28	1.07554	0.01149	28	0.69161	0.00893	28	0.70554	0.00875
2	2	0.37584	2	-11.6237	2	28.4076	2	1.27303	2	-9.88947	2	27.0339
3	3	-0.0909	3	-12.6561	3	28.718	3	0.94012	3	-10.9245	3	27.3583
4	4	-0.79169	4	-13.9767	4	29.0311	4	0.3652	4	-12.2758	4	27.7112
5	5	-1.67029	5	-15.5139	5	29.3448	5	-0.44794	5	-13.8415	5	28.0738
6	6	-2.59615	6	-17.2263	6	29.6625	6	-1.41898	6	-15.5337	6	28.4306
7	7	-3.39547	7	-19.0942	7	29.9828	7	-2.40133	7	-17.2911	7	28.7651
8	8	-3.92606	8	-21.0906	8	30.2849	8	-3.23808	8	-19.0779	8	29.0525
9	9	-4.12747	9	-23.1479	9	30.5219	9	-3.82287	9	-20.865	9	29.2568
10	10	-4.013	10	-25.1467	10	30.6273	10	-4.10929	10	-22.599	10	29.33
11	11	-3.63893	11	-26.9404	11	30.5375	11	-4.08824	11	-24.1847	11	29.22
12	12	-3.07244	12	-28.4046	12	30.2148	12	-3.77572	12	-25.5031	12	28.8875
13	13	-2.37594	13	-29.4744	13	29.658	13	-3.21663	13	-26.4543	13	28.3197
14	14	-1.60853	14	-30.1527	14	28.899	14	-2.48953	14	-26.9934	14	27.5327
15	15	-0.81788	15	-30.4977	15	27.9912	15	-1.68893	15	-27.1473	15	26.5661
16	16	-0.02808	16	-30.5955	16	26.994	16	-0.89161	16	-27.0028	16	25.4736
17	17	0.75794	17	-30.5254	17	25.9567	17	-0.13634	17	-26.6684	17	24.3096
18	18	1.54688	18	-30.3321	18	24.9068	18	0.57041	18	-26.2274	18	23.1155
19	19	2.34253	19	-30.0192	19	23.8468	19	1.23679	19	-25.712	19	21.9122
20	20	3.1344	20	-29.5632	20	22.7596	20	1.87245	20	-25.1114	20	20.7014
21	21	3.89342	21	-28.935	21	21.6192	21	2.47993	21	-24.3971	21	19.4727
22	22	4.5787	22	-28.1173	22	20.4022	22	3.04972	22	-23.5452	22	18.2126
23	23	5.15136	23	-27.1113	23	19.0948	23	3.56282	23	-22.5463	23	16.9103
24	24	5.58685	24	-25.9366	24	17.6957	24	4.00049	24	-21.4089	24	15.561
25	25	5.88109	25	-24.6251	25	16.2138	25	4.35407	25	-20.1586	25	14.1672
26	26	6.04912	26	-23.2134	26	14.6647	26	4.62828	26	-18.8318	26	12.7368
27	27	6.11818	27	-21.7338	27	13.067	27	4.83771	27	-17.466	27	11.2815
28	28	6.11859	28	-20.2092	28	11.4389	28	5.00087	28	-16.0895	28	9.8139
29	29	6.07588	29	-18.6523	29	9.79513	29	5.13444	29	-14.7156	29	8.34436
30	30	6.00807	30	-17.0705	30	8.14604	30	5.24899	30	-13.344	30	6.87956
31	31	5.92752	31	-15.4713	31	6.49686	31	5.34733	31	-11.967	31	5.42139
32	32	5.84344	32	-13.8687	32	4.84922	32	5.42664	32	-10.5747	32	3.96582
33	33	5.76515	33	-12.2869	33	3.20345	33	5.48176	33	-9.15961	33	2.50351
34	34	5.70565	34	-10.7604	34	1.56016	34	5.50795	34	-7.72103	34	1.02198
35	35	5.68269	35	-9.33	35	-0.0792	35	5.50426	35	-6.26704	35	-0.49213
36	36	5.71624	36	-8.03553	36	-1.71257	36	5.47605	36	-4.81487	36	-2.05051
37	37	5.82456	37	-6.90775	37	-3.33851	37	5.43494	37	-3.38931	37	-3.66067
38	38	6.02042	38	-5.96172	38	-4.95647	38	5.39706	38	-2.01894	38	-5.32446
39	39	6.30813	39	-5.1954	39	-6.56617	39	5.38124	39	-0.73284	39	-7.03688
40	40	6.68315	40	-4.59426	40	-8.16623	40	5.40662	40	0.44176	40	-8.78544
41	41	7.13417	41	-4.14044	41	-9.75121	41	5.48923	41	1.48079	41	-10.55
42	42	7.64598	42	-3.82142	42	-11.3089	42	5.63901	42	2.36346	42	-12.3031
43	43	8.2017	43	-3.63484	43	-12.8208	43	5.85874	43	3.07184	43	-14.0128
44	44	8.78273	44	-3.5871	44	-14.264	44	6.14471	44	3.59061	44	-15.6461
45	45	9.36733	45	-3.68812	45	-15.6151	45	6.4879	45	3.90741	45	-17.1737
46	46	9.93027	46	-3.94654	46	-16.8528	46	6.87461	46	4.01331	46	-18.5744
47	47	10.4441	47	-4.36661	47	-17.9616	47	7.28682	47	3.90245	47	-19.8354
48	48	10.8806	48	-4.94699	48	-18.9339	48	7.70311	48	3.57107	48	-20.9517
49	49	11.211	49	-5.68146	49	-19.7694	49	8.09921	49	3.01721	49	-21.9228
50	50	11.4063	50	-6.56155	50	-20.4709	50	8.44749	50	2.24264	50	-22.7496
51	51	11.436	51	-7.58033	51	-21.0394	51	8.71617	51	1.25592	51	-23.433
52	52	11.2677	52	-8.73652	52	-21.4706	52	8.86901	52	0.0736	52	-23.9731
53	53	10.8674	53	-10.0379	53	-21.7529	53	8.86635	53	-1.28249	53	-24.3676
54	54	10.2015	54	-11.5028	54	-21.8689	54	8.66685	54	-2.79179	54	-24.6107
55	55	9.23985	55	-13.1583	55	-21.8011	55	8.22954	55	-4.4428	55	-24.6925
56	56	7.95626	56	-15.0362	56	-21.5377	56	7.51559	56	-6.23895	56	-24.5996
57	57	6.32722	57	-17.1652	57	-21.0759	57	6.48928	57	-8.19919	57	-24.3192
58	58	4.33473	58	-19.5607	58	-20.422	58	5.11756	58	-10.3533	58	-23.8423
59	59	1.97766	59	-22.2172	59	-19.5868	59	3.36912	59	-12.7332	59	-23.1651
60	60	-0.70807	60	-25.1066	60	-18.5827	60	1.2174	60	-15.3636	60	-22.2879
61	61	-3.62804	61	-28.1795	61	-17.4238	61	-1.34682	61	-18.2512	61	-21.213
62	62	-6.62052	62	-31.3722	62	-16.1267	62	-4.28737	62	-21.3759	62	-19.9471
63	63	-9.46915	63	-34.6216	63	-14.7067	63	-7.48712	63	-24.6844	63	-18.5045
64	64	-11.9316	64	-37.8865	64	-13.1709	64	-10.7301	64	-28.0991	64	-16.9083
65	65	-13.7777	65	-41.1573	65	-11.5149	65	-13.725	65	-31.5483	65	-15.1815
66	66	-14.8359	66	-44.4475	66	-9.72497	66	-16.1584	66	-34.9981	66	-13.3369
67	67	-15.0387	67	-47.7664	67	-7.78578	67	-17.7529	67	-38.4637	67	-11.3749
68	68	-14.448	68	-51.0901	68	-5.68774	68	-18.3272	68	-41.9895	68	-9.28607
69	69	-13.2327	69	-54.3484	69	-3.43332	69	-17.8508	69	-45.6034	69	-7.05817
70	70	-11.6044	70	-57.4358	70	-1.04122	70	-16.4672	70	-49.2683	70	-4.68307
71	71	-9.75339	71	-60.237	71	1.45334	71	-14.4566	71	-52.8639	71	-2.16478
72	72	-7.81608	72	-62.6523	72	4.00165	72	-12.1374	72	-56.2146	72	0.47314
73	73	-5.87245	73	-64.6131	73	6.54849	73	-9.75826	73	-59.1435	73	3.18415
74	74	-3.96131	74	-66.0867	74	9.04174	74	-7.44489	74	-61.5191	74	5.90346
75	75	-2.10167	75	-67.07	75	11.441	75	-5.22675	75	-63.2752	75	8.56089
76	76	-0.3126	76	-67.5792	76	13.7208	76	-3.09898	76	-64.4033	76	11.0959
77	77	1.37405	77	-67.6393	77	15.8685	77	-1.07033	77	-64.932	77	13.4677
78	78	2.9137	78	-67.277	78	17.8796	78	0.81908	78	-64.9064	78	15.6568
79	79	4.25995	79	-66.5171	79	19.7525	79	2.50507	79	-64.3743	79	17.6605
80	80	5.37507	80	-65.3798	80	21.4845	80	3.91824	80	-63.3804	80	19.4859
81	81	6.23287	81	-63.8798	81	23.0696	81	5.00204	81	-61.9632	81	21.1427
82	82	6.81856	82	-62.0276	82	24.4978	82	5.72641	82	-60.1528	82	22.6368
83	83	7.12468	83	-59.8313	83	25.7557	83	6.09704	83	-57.9711	83	23.9677
84	84	7.14785	84	-57.2992	84	26.8282	84	6.15492	84	-55.4338	84	25.1284
85	85	6.8921	85	-54.4419	85	27.7011	85	5.96191	85	-52.5547	85	26.1081
86	86	6.37663	86	-51.2763	86	28.3644	86	5.5801	86	-49.3525	86	26.8957
87	87	5.64259	87	-47.8294	87	28.8143	87	5.05539	87	-45.8557	87	27.4831
88	88	4.75184	88	-44.1416	88	29.0563	88	4.41585	88	-42.1049	88	27.8678
89	89	3.78088	89	-40.2692	89	29.1071	89	3.68796	89	-38.1559	89	28.055
90	90	2.81705	90	-36.2868	90	28.9958	90	2.91922	90	-34.0836	90	28.0602
91	91	1.94595	91	-32.2846	91	28.7635	91	2.18492	91	-29.9873	91	27.9108
92	92	1.23335	92	-28.3632	92	28.4589	92	1.56863	92	-25.9904	92	27.6474
93	93	0.7161	93	-24.627	93	28.1332	93	1.13001	93	-22.2292	93	27.3207
94	94	0.40047	94	-21.179	94	27.8331	94	0.88505	94	-18.8308	94	26.985
95	95	0.2654	95	-18.1156	95	27.5961	95	0.81097	95	-15.8922	95	26.6892
96	96	0.27061	96	-15.5203	96	27.4468	96	0.86456	96	-13.472	96	26.4694
97	97	0.36724	97	-13.4571	97	27.3961	97	0.99694	97	-11.5921	97	26.3442
98	98	0.50487	98	-11.965	98	27.4428	98	1.16048	98	-10.2467	98	26.3159
99	99	0.63172	99	-11.0552	99	27.5766	99	1.31182	99	-9.41637	99	26.3761
100	100	0.69225	100	-10.7128	100	27.7819	100	1.41279	100	-9.086	100	26.5149
101	101	0.62802	101	-10.8981	101	28.041	101	1.42637	101	-9.2465	101	26.7262
