# Supplementary material for: Gait assessment using a 2D video-based motion analysis app in healthy subjects and subjects with lower limb amputation – A pilot study
Source: PLoS One. 2025 May 30;20(5):e0324499. doi: 10.1371/journal.pone.0324499 (PMC12124523; doi:10.1371/journal.pone.0324499)
Supplement: S1 Table — Raw data of all trials (M##) of the healthy subjects (0##) from the gait analysis recorded with the Orthelligent App (OV) and with the Qualisys system (Qual). (ZIP) [file pone.0324499.s001.zip › Subjects_healty_all_trials/007_Qual_M18.xlsx]

## Sheet: Tabelle1
	D:\Qualisys\2024_Orthelligent\Data\P007\Laufband1,8ms0001,c3d	D:\Qualisys\2024_Orthelligent\Data\P007\Laufband1,8ms0001,c3d	D:\Qualisys\2024_Orthelligent\Data\P007\Laufband1,8ms0001,c3d	D:\Qualisys\2024_Orthelligent\Data\P007\Laufband1,8ms0001,c3d	D:\Qualisys\2024_Orthelligent\Data\P007\Laufband1,8ms0001,c3d	D:\Qualisys\2024_Orthelligent\Data\P007\Laufband1,8ms0001,c3d	D:\Qualisys\2024_Orthelligent\Data\P007\Laufband1,8ms0001,c3d	D:\Qualisys\2024_Orthelligent\Data\P007\Laufband1,8ms0001,c3d	D:\Qualisys\2024_Orthelligent\Data\P007\Laufband1,8ms0001,c3d	D:\Qualisys\2024_Orthelligent\Data\P007\Laufband1,8ms0001,c3d	D:\Qualisys\2024_Orthelligent\Data\P007\Laufband1,8ms0001,c3d	D:\Qualisys\2024_Orthelligent\Data\P007\Laufband1,8ms0001,c3d	D:\Qualisys\2024_Orthelligent\Data\P007\Laufband1,8ms0001,c3d	D:\Qualisys\2024_Orthelligent\Data\P007\Laufband1,8ms0001,c3d	D:\Qualisys\2024_Orthelligent\Data\P007\Laufband1,8ms0001,c3d	D:\Qualisys\2024_Orthelligent\Data\P007\Laufband1,8ms0001,c3d	D:\Qualisys\2024_Orthelligent\Data\P007\Laufband1,8ms0001,c3d	D:\Qualisys\2024_Orthelligent\Data\P007\Laufband1,8ms0001,c3d	D:\Qualisys\2024_Orthelligent\Data\P007\Laufband1,8ms0001,c3d	D:\Qualisys\2024_Orthelligent\Data\P007\Laufband1,8ms0001,c3d	D:\Qualisys\2024_Orthelligent\Data\P007\Laufband1,8ms0001,c3d	D:\Qualisys\2024_Orthelligent\Data\P007\Laufband1,8ms0001,c3d	D:\Qualisys\2024_Orthelligent\Data\P007\Laufband1,8ms0001,c3d	D:\Qualisys\2024_Orthelligent\Data\P007\Laufband1,8ms0001,c3d	D:\Qualisys\2024_Orthelligent\Data\P007\Laufband1,8ms0001,c3d	D:\Qualisys\2024_Orthelligent\Data\P007\Laufband1,8ms0001,c3d	D:\Qualisys\2024_Orthelligent\Data\P007\Laufband1,8ms0001,c3d	D:\Qualisys\2024_Orthelligent\Data\P007\Laufband1,8ms0001,c3d	D:\Qualisys\2024_Orthelligent\Data\P007\Laufband1,8ms0001,c3d	D:\Qualisys\2024_Orthelligent\Data\P007\Laufband1,8ms0001,c3d	D:\Qualisys\2024_Orthelligent\Data\P007\Laufband1,8ms0001,c3d	D:\Qualisys\2024_Orthelligent\Data\P007\Laufband1,8ms0001,c3d	D:\Qualisys\2024_Orthelligent\Data\P007\Laufband1,8ms0001,c3d	D:\Qualisys\2024_Orthelligent\Data\P007\Laufband1,8ms0001,c3d	D:\Qualisys\2024_Orthelligent\Data\P007\Laufband1,8ms0001,c3d	D:\Qualisys\2024_Orthelligent\Data\P007\Laufband1,8ms0001,c3d	D:\Qualisys\2024_Orthelligent\Data\P007\Laufband1,8ms0001,c3d
	Left Ankle Mean Angle	Left Ankle Mean Angle	Left Knee Mean Angle	Left Knee Mean Angle	Left Hip Mean Angle	Left Hip Mean Angle	Right Ankle Mean Angle	Right Ankle Mean Angle	Right Knee Mean Angle	Right Knee Mean Angle	Right Hip Mean Angle	Right Hip Mean Angle	Speed	Left_Strides_Per_Minute_Count	Left_Strides_Per_Minute_Mean	Left_Strides_Per_Minute_StdDev	Right_Strides_Per_Minute_Count	Right_Strides_Per_Minute_Mean	Right_Strides_Per_Minute_StdDev	Left_Stride_Length_Count	Left_Stride_Length_Mean	Left_Stride_Length_StdDev	Right_Stride_Length_Count	Right_Stride_Length_Mean	Right_Stride_Length_StdDev	Left_Cycle_Time_Count	Left_Cycle_Time_Mean	Left_Cycle_Time_StdDev	Right_Cycle_Time_Count	Right_Cycle_Time_Mean	Right_Cycle_Time_StdDev	Left_Stance_Time_Count	Left_Stance_Time_Mean	Left_Stance_Time_StdDev	Right_Stance_Time_Count	Right_Stance_Time_Mean	Right_Stance_Time_StdDev
	P2D	P2D	P2D	P2D	P2D	P2D	P2D	P2D	P2D	P2D	P2D	P2D	METRIC	METRIC	METRIC	METRIC	METRIC	METRIC	METRIC	METRIC	METRIC	METRIC	METRIC	METRIC	METRIC	METRIC	METRIC	METRIC	METRIC	METRIC	METRIC	METRIC	METRIC	METRIC	METRIC	METRIC	METRIC
	ORIGINAL	ORIGINAL	ORIGINAL	ORIGINAL	ORIGINAL	ORIGINAL	ORIGINAL	ORIGINAL	ORIGINAL	ORIGINAL	ORIGINAL	ORIGINAL	TEMPORAL_DISTANCE	TEMPORAL_DISTANCE	TEMPORAL_DISTANCE	TEMPORAL_DISTANCE	TEMPORAL_DISTANCE	TEMPORAL_DISTANCE	TEMPORAL_DISTANCE	TEMPORAL_DISTANCE	TEMPORAL_DISTANCE	TEMPORAL_DISTANCE	TEMPORAL_DISTANCE	TEMPORAL_DISTANCE	TEMPORAL_DISTANCE	TEMPORAL_DISTANCE	TEMPORAL_DISTANCE	TEMPORAL_DISTANCE	TEMPORAL_DISTANCE	TEMPORAL_DISTANCE	TEMPORAL_DISTANCE	TEMPORAL_DISTANCE	TEMPORAL_DISTANCE	TEMPORAL_DISTANCE	TEMPORAL_DISTANCE	TEMPORAL_DISTANCE	TEMPORAL_DISTANCE
ITEM	X	Y	X	Y	X	Y	X	Y	X	Y	X	Y	X	X	X	X	X	X	X	X	X	X	X	X	X	X	X	X	X	X	X	X	X	X	X	X	X
1	1	0.66822	1	-13.4742	1	30.1793	1	2.01734	1	-11.6228	1	29.0951	1.80058	32	64.4121	1.00599	33	64.4018	0.87834	32	1.67796	0.03854	33	1.67751	0.03129	32	0.93172	0.01435	33	0.93182	0.01261	32	0.58375	0.01092	33	0.59333	0.01013
2	2	0.42104	2	-13.905	2	30.3997	2	2.01461	2	-11.9982	2	29.2971
3	3	-0.01228	3	-14.797	3	30.7116	3	1.747	3	-12.8216	3	29.6347
4	4	-0.63501	4	-16.1042	4	31.1009	4	1.20551	4	-14.0518	4	30.0887
5	5	-1.39237	5	-17.7823	5	31.5534	5	0.43018	5	-15.6341	5	30.6303
6	6	-2.16546	6	-19.7851	6	32.0511	6	-0.47449	6	-17.5094	6	31.2256
7	7	-2.80729	7	-22.0517	7	32.5661	7	-1.35739	7	-19.6185	7	31.8357
8	8	-3.20166	8	-24.4881	8	33.0522	8	-2.07519	8	-21.8887	8	32.4123
9	9	-3.29828	9	-26.9593	9	33.4439	9	-2.53636	9	-24.215	9	32.8914
10	10	-3.11099	10	-29.3049	10	33.6661	10	-2.70569	10	-26.4554	10	33.1967
11	11	-2.69364	11	-31.3723	11	33.653	11	-2.59401	11	-28.4541	11	33.2572
12	12	-2.11113	12	-33.0493	12	33.3643	12	-2.2517	12	-30.0768	12	33.0249
13	13	-1.42253	13	-34.2775	13	32.7923	13	-1.75941	13	-31.2352	13	32.4815
14	14	-0.6772	14	-35.0482	14	31.9589	14	-1.20594	14	-31.8945	14	31.6368
15	15	0.08562	15	-35.3915	15	30.9071	15	-0.66049	15	-32.0711	15	30.5243
16	16	0.83909	16	-35.3644	16	29.6917	16	-0.15672	16	-31.8237	16	29.1945
17	17	1.57021	17	-35.039	17	28.369	17	0.30529	17	-31.2375	17	27.7079
18	18	2.27532	18	-34.4879	18	26.987	18	0.74632	18	-30.4034	18	26.1249
19	19	2.95113	19	-33.7685	19	25.5767	19	1.19076	19	-29.3992	19	24.4959
20	20	3.58896	20	-32.9153	20	24.1506	20	1.65004	20	-28.2797	20	22.8553
21	21	4.1757	21	-31.9412	21	22.7063	21	2.11551	21	-27.0764	21	21.2213
22	22	4.69773	22	-30.8461	22	21.2341	22	2.56491	22	-25.8027	22	19.5994
23	23	5.14407	23	-29.6283	23	19.7235	23	2.97539	23	-24.462	23	17.9885
24	24	5.50771	24	-28.2912	24	18.1669	24	3.33204	24	-23.0548	24	16.3848
25	25	5.78629	25	-26.8463	25	16.5625	25	3.62862	25	-21.5835	25	14.7848
26	26	5.98261	26	-25.3121	26	14.9141	26	3.86464	26	-20.0561	26	13.186
27	27	6.10462	27	-23.7107	27	13.2301	27	4.04314	27	-18.4856	27	11.5881
28	28	6.16441	28	-22.0646	28	11.5221	28	4.17005	28	-16.8889	28	9.99241
29	29	6.17602	29	-20.3944	29	9.80224	29	4.25361	29	-15.2832	29	8.40132
30	30	6.15347	30	-18.7178	30	8.08149	30	4.3024	30	-13.6829	30	6.81652
31	31	6.1093	31	-17.051	31	6.36733	31	4.32299	31	-12.0978	31	5.23703
32	32	6.05344	32	-15.4085	32	4.66218	32	4.3184	32	-10.532	32	3.65761
33	33	5.99318	33	-13.8052	33	2.96307	33	4.28817	33	-8.98523	33	2.06834
34	34	5.93394	34	-12.2567	34	1.26258	34	4.22981	34	-7.45504	34	0.45574
35	35	5.88018	35	-10.7805	35	-0.4491	35	4.14139	35	-5.941	35	-1.19453
36	36	5.83658	36	-9.39605	36	-2.18166	36	4.02478	36	-4.44845	36	-2.89432
37	37	5.80959	37	-8.12451	37	-3.94234	37	3.88819	37	-2.99248	37	-4.64955
38	38	5.80812	38	-6.98709	38	-5.7341	38	3.74669	38	-1.59985	38	-6.45764
39	39	5.8429	39	-6.00343	39	-7.55482	39	3.62017	39	-0.30761	39	-8.30682
40	40	5.9249	40	-5.19008	40	-9.39658	40	3.52914	40	0.84196	40	-10.1775
41	41	6.06227	41	-4.55952	41	-11.2454	41	3.48971	41	1.80803	41	-12.0453
42	42	6.2566	42	-4.11959	42	-13.0819	42	3.50957	42	2.55747	42	-13.8842
43	43	6.4999	43	-3.87365	43	-14.8821	43	3.58621	43	3.06909	43	-15.6698
44	44	6.77311	44	-3.82148	44	-16.6186	44	3.7073	44	3.33545	44	-17.3807
45	45	7.04748	45	-3.96125	45	-18.2615	45	3.85285	45	3.36195	45	-18.9997
46	46	7.28798	46	-4.2914	46	-19.7789	46	3.9982	46	3.16341	46	-20.5123
47	47	7.45716	47	-4.81142	47	-21.1377	47	4.11679	47	2.75886	47	-21.9057
48	48	7.51761	48	-5.52107	48	-22.3062	48	4.18237	48	2.16537	48	-23.1656
49	49	7.43243	49	-6.41883	49	-23.2585	49	4.16967	49	1.39328	49	-24.2758
50	50	7.16476	50	-7.50096	50	-23.9769	50	4.05331	50	0.44432	50	-25.2175
51	51	6.67692	51	-8.76186	51	-24.4537	51	3.80514	51	-0.68702	51	-25.9712
52	52	5.93051	52	-10.1955	52	-24.6898	52	3.39157	52	-2.01024	52	-26.5182
53	53	4.88804	53	-11.7973	53	-24.6926	53	2.77189	53	-3.53549	53	-26.8425
54	54	3.51664	54	-13.5662	54	-24.4739	54	1.89876	54	-5.27147	54	-26.9308
55	55	1.79452	55	-15.5062	55	-24.0495	55	0.72171	55	-7.2248	55	-26.7734
56	56	-0.27858	56	-17.6271	56	-23.4399	56	-0.80628	56	-9.40039	56	-26.3652
57	57	-2.66826	57	-19.9417	57	-22.6689	57	-2.71794	57	-11.8021	57	-25.7096
58	58	-5.29325	58	-22.4612	58	-21.7602	58	-5.01557	58	-14.4328	58	-24.82
59	59	-8.01971	59	-25.1873	59	-20.7322	59	-7.65117	59	-17.2915	59	-23.7199
60	60	-10.6694	60	-28.1064	60	-19.5954	60	-10.5099	60	-20.3675	60	-22.4392
61	61	-13.0431	61	-31.1871	61	-18.3537	61	-13.4084	61	-23.6318	61	-21.0096
62	62	-14.9509	62	-34.3835	62	-17.0069	62	-16.1176	62	-27.0322	62	-19.4611
63	63	-16.2426	63	-37.6443	63	-15.5511	63	-18.4007	63	-30.4968	63	-17.8182
64	64	-16.831	64	-40.9222	64	-13.9791	64	-20.0538	64	-33.9528	64	-16.0953
65	65	-16.7074	65	-44.1749	65	-12.281	65	-20.9398	65	-37.3484	65	-14.2924
66	66	-15.939	66	-47.3603	66	-10.4477	66	-21.013	66	-40.6646	66	-12.3972
67	67	-14.6468	67	-50.4302	67	-8.4748	67	-20.3251	67	-43.9063	67	-10.3915
68	68	-12.9778	68	-53.33	68	-6.36422	68	-19.0023	68	-47.0781	68	-8.25931
69	69	-11.0799	69	-56.0031	69	-4.12491	69	-17.2065	69	-50.1623	69	-5.99315
70	70	-9.08072	70	-58.3966	70	-1.7734	70	-15.1034	70	-53.1092	70	-3.59628
71	71	-7.07487	71	-60.4646	71	0.6657	71	-12.8482	71	-55.8427	71	-1.08299
72	72	-5.12344	72	-62.171	72	3.16086	72	-10.5773	72	-58.2726	72	1.5209
73	73	-3.26078	73	-63.493	73	5.67691	73	-8.39434	73	-60.3103	73	4.17772
74	74	-1.50566	74	-64.4249	74	8.17999	74	-6.35984	74	-61.8858	74	6.84057
75	75	0.12771	75	-64.9777	75	10.6417	75	-4.49542	75	-62.9595	75	9.46
76	76	1.62213	76	-65.1741	76	13.0404	76	-2.80162	76	-63.5256	76	11.9922
77	77	2.95622	77	-65.0422	77	15.3596	77	-1.27827	77	-63.606	77	14.4048
78	78	4.10913	78	-64.6087	78	17.5862	78	0.06231	78	-63.2395	78	16.6783
79	79	5.06649	79	-63.8945	79	19.7077	79	1.19445	79	-62.4702	79	18.8041
80	80	5.82338	80	-62.9127	80	21.7111	80	2.08827	80	-61.3392	80	20.7808
81	81	6.3824	81	-61.6683	81	23.5826	81	2.72174	81	-59.8799	81	22.6101
82	82	6.74917	82	-60.1604	82	25.307	82	3.09041	82	-58.1177	82	24.2935
83	83	6.92862	83	-58.3858	83	26.8689	83	3.21079	83	-56.0721	83	25.8297
84	84	6.92417	84	-56.3409	84	28.2534	84	3.1168	84	-53.7613	84	27.2138
85	85	6.73961	85	-54.0257	85	29.4468	85	2.85129	85	-51.2048	85	28.4371
86	86	6.38389	86	-51.4449	86	30.4377	86	2.45679	86	-48.4254	86	29.4886
87	87	5.87614	87	-48.6104	87	31.2182	87	1.97141	87	-45.4489	87	30.3556
88	88	5.24691	88	-45.5428	88	31.785	88	1.43033	88	-42.3041	88	31.0258
89	89	4.53639	89	-42.2739	89	32.1414	89	0.87008	89	-39.0233	89	31.4897
90	90	3.79008	90	-38.8486	90	32.2984	90	0.33264	90	-35.6449	90	31.7438
91	91	3.05369	91	-35.3268	91	32.276	91	-0.13363	91	-32.2193	91	31.7944
92	92	2.36957	92	-31.7837	92	32.1032	92	-0.47867	92	-28.813	92	31.6613
93	93	1.77371	93	-28.309	93	31.8172	93	-0.65999	93	-25.5088	93	31.3781
94	94	1.29324	94	-25.0027	94	31.4604	94	-0.65257	94	-22.3999	94	30.9903
95	95	0.94451	95	-21.9678	95	31.0776	95	-0.45572	95	-19.5793	95	30.5493
96	96	0.73005	96	-19.3021	96	30.7128	96	-0.09531	96	-17.1286	96	30.1065
97	97	0.63532	97	-17.0892	97	30.4054	97	0.37923	97	-15.1098	97	29.7077
98	98	0.62662	98	-15.3904	98	30.1873	98	0.90157	98	-13.5602	98	29.39
99	99	0.65202	99	-14.2393	99	30.0787	99	1.39701	99	-12.494	99	29.1804
100	100	0.64763	100	-13.6399	100	30.0868	100	1.79073	100	-11.91	100	29.0967
101	101	0.5474	101	-13.5757	101	30.2085	101	2.01402	101	-11.8031	101	29.1498
