# Supplementary material for: Gait assessment using a 2D video-based motion analysis app in healthy subjects and subjects with lower limb amputation – A pilot study
Source: PLoS One. 2025 May 30;20(5):e0324499. doi: 10.1371/journal.pone.0324499 (PMC12124523; doi:10.1371/journal.pone.0324499)
Supplement: S1 Table — Raw data of all trials (M##) of the healthy subjects (0##) from the gait analysis recorded with the Orthelligent App (OV) and with the Qualisys system (Qual). (ZIP) [file pone.0324499.s001.zip › Subjects_healty_all_trials/007_Qual_ME1.xlsx]

## Sheet: Tabelle1
	Mean	Mean	Std Dev	Std Dev	Mean	Mean	Std Dev	Std Dev	Mean	Mean	Std Dev	Std Dev	Mean	Mean	Std Dev	Std Dev	Mean	Mean	Std Dev	Std Dev	Mean	Mean	Std Dev	Std Dev	D:\Qualisys\2024_Orthelligent\Data\P007\ebenesGehen0001_OV,c3d	D:\Qualisys\2024_Orthelligent\Data\P007\ebenesGehen0001_OV,c3d	D:\Qualisys\2024_Orthelligent\Data\P007\ebenesGehen0001_OV,c3d	D:\Qualisys\2024_Orthelligent\Data\P007\ebenesGehen0001_OV,c3d	D:\Qualisys\2024_Orthelligent\Data\P007\ebenesGehen0001_OV,c3d	D:\Qualisys\2024_Orthelligent\Data\P007\ebenesGehen0001_OV,c3d	D:\Qualisys\2024_Orthelligent\Data\P007\ebenesGehen0001_OV,c3d	D:\Qualisys\2024_Orthelligent\Data\P007\ebenesGehen0001_OV,c3d	D:\Qualisys\2024_Orthelligent\Data\P007\ebenesGehen0001_OV,c3d	D:\Qualisys\2024_Orthelligent\Data\P007\ebenesGehen0001_OV,c3d	D:\Qualisys\2024_Orthelligent\Data\P007\ebenesGehen0001_OV,c3d	D:\Qualisys\2024_Orthelligent\Data\P007\ebenesGehen0001_OV,c3d	D:\Qualisys\2024_Orthelligent\Data\P007\ebenesGehen0001_OV,c3d	D:\Qualisys\2024_Orthelligent\Data\P007\ebenesGehen0001_OV,c3d	D:\Qualisys\2024_Orthelligent\Data\P007\ebenesGehen0001_OV,c3d	D:\Qualisys\2024_Orthelligent\Data\P007\ebenesGehen0001_OV,c3d	D:\Qualisys\2024_Orthelligent\Data\P007\ebenesGehen0001_OV,c3d	D:\Qualisys\2024_Orthelligent\Data\P007\ebenesGehen0001_OV,c3d	D:\Qualisys\2024_Orthelligent\Data\P007\ebenesGehen0001_OV,c3d	D:\Qualisys\2024_Orthelligent\Data\P007\ebenesGehen0001_OV,c3d	D:\Qualisys\2024_Orthelligent\Data\P007\ebenesGehen0001_OV,c3d	D:\Qualisys\2024_Orthelligent\Data\P007\ebenesGehen0001_OV,c3d	D:\Qualisys\2024_Orthelligent\Data\P007\ebenesGehen0001_OV,c3d	D:\Qualisys\2024_Orthelligent\Data\P007\ebenesGehen0001_OV,c3d	D:\Qualisys\2024_Orthelligent\Data\P007\ebenesGehen0001_OV,c3d
	Left Ankle Mean Angle	Left Ankle Mean Angle	Left Ankle Mean Angle	Left Ankle Mean Angle	Left Knee Mean Angle	Left Knee Mean Angle	Left Knee Mean Angle	Left Knee Mean Angle	Left Hip Mean Angle	Left Hip Mean Angle	Left Hip Mean Angle	Left Hip Mean Angle	Right Ankle Mean Angle	Right Ankle Mean Angle	Right Ankle Mean Angle	Right Ankle Mean Angle	Right Knee Mean Angle	Right Knee Mean Angle	Right Knee Mean Angle	Right Knee Mean Angle	Right Hip Mean Angle	Right Hip Mean Angle	Right Hip Mean Angle	Right Hip Mean Angle	Left Ankle Mean Angle	Left Ankle Mean Angle	Left Knee Mean Angle	Left Knee Mean Angle	Left Hip Mean Angle	Left Hip Mean Angle	Right Ankle Mean Angle	Right Ankle Mean Angle	Right Knee Mean Angle	Right Knee Mean Angle	Right Hip Mean Angle	Right Hip Mean Angle	Speed	Left_Strides_Per_Minute_Count	Left_Strides_Per_Minute_Mean	Left_Strides_Per_Minute_StdDev	Right_Strides_Per_Minute_Count	Right_Strides_Per_Minute_Mean	Right_Strides_Per_Minute_StdDev	Left_Stride_Length_Count	Left_Stride_Length_Mean	Left_Stride_Length_StdDev	Right_Stride_Length_Count	Right_Stride_Length_Mean	Right_Stride_Length_StdDev
	P2D	P2D	P2D	P2D	P2D	P2D	P2D	P2D	P2D	P2D	P2D	P2D	P2D	P2D	P2D	P2D	P2D	P2D	P2D	P2D	P2D	P2D	P2D	P2D	P2D	P2D	P2D	P2D	P2D	P2D	P2D	P2D	P2D	P2D	P2D	P2D	METRIC	METRIC	METRIC	METRIC	METRIC	METRIC	METRIC	METRIC	METRIC	METRIC	METRIC	METRIC	METRIC
	ORIGINAL	ORIGINAL	ORIGINAL	ORIGINAL	ORIGINAL	ORIGINAL	ORIGINAL	ORIGINAL	ORIGINAL	ORIGINAL	ORIGINAL	ORIGINAL	ORIGINAL	ORIGINAL	ORIGINAL	ORIGINAL	ORIGINAL	ORIGINAL	ORIGINAL	ORIGINAL	ORIGINAL	ORIGINAL	ORIGINAL	ORIGINAL	ORIGINAL	ORIGINAL	ORIGINAL	ORIGINAL	ORIGINAL	ORIGINAL	ORIGINAL	ORIGINAL	ORIGINAL	ORIGINAL	ORIGINAL	ORIGINAL	TEMPORAL_DISTANCE	TEMPORAL_DISTANCE	TEMPORAL_DISTANCE	TEMPORAL_DISTANCE	TEMPORAL_DISTANCE	TEMPORAL_DISTANCE	TEMPORAL_DISTANCE	TEMPORAL_DISTANCE	TEMPORAL_DISTANCE	TEMPORAL_DISTANCE	TEMPORAL_DISTANCE	TEMPORAL_DISTANCE	TEMPORAL_DISTANCE
ITEM	X	Y	X	Y	X	Y	X	Y	X	Y	X	Y	X	Y	X	Y	X	Y	X	Y	X	Y	X	Y	X	Y	X	Y	X	Y	X	Y	X	Y	X	Y	X	X	X	X	X	X	X	X	X	X	X	X	X
1	1	0.0578	0	0.98969	1	-11.6311	0	1.54817	1	29.0212	0	0.18973	1	2.65917	0	0.51236	1	-9.66143	0	1.60516	1	27.0376	0	0.76155	1	-1.0662	1	-10.0316	1	28.9447	1	3.24634	1	-7.95843	1	26.1762	2.33927	2	53.9329	0.17141	2	54.1763	0.17295	2	2.59217	0.00828	2	2.60101	0.01055
2	2	-0.40077	0	1.15632	2	-12.2974	0	1.60611	2	29.3688	0	0.17575	2	2.39252	0	0.41628	2	-10.1412	0	1.31248	2	27.2629	0	0.58699	2	-1.70507	2	-10.6378	2	29.2856	2	2.8713	2	-8.76131	2	26.5919
3	3	-1.03378	0	1.29384	3	-13.3546	0	1.6172	3	29.7535	0	0.14527	3	1.88296	0	0.34861	3	-11.0579	0	0.98076	3	27.5506	0	0.40954	3	-2.49169	3	-11.7013	3	29.7091	3	2.21217	3	-10.0251	3	27.0779
4	4	-1.81281	0	1.3812	4	-14.7253	0	1.57618	4	30.1689	0	0.12489	4	1.10135	0	0.4558	4	-12.3099	0	0.61523	4	27.873	0	0.27206	4	-3.37898	4	-13.1623	4	30.2128	4	1.26785	4	-11.6485	4	27.5998
5	5	-2.64244	0	1.38944	5	-16.326	0	1.49085	5	30.6044	0	0.18339	5	0.07499	0	0.71379	5	-13.7814	0	0.2255	5	28.2052	0	0.27821	5	-4.23575	5	-14.9451	5	30.7804	5	0.1247	5	-13.5227	5	28.129
6	6	-3.38764	0	1.30913	6	-18.0773	0	1.38634	6	31.0385	0	0.30738	6	-1.08736	0	0.98753	6	-15.3668	0	0.23377	6	28.5273	0	0.42372	6	-4.89928	6	-16.9566	6	31.3747	6	-1.04442	6	-15.54	6	28.6393
7	7	-3.93144	0	1.17079	7	-19.9059	0	1.29364	7	31.4325	0	0.44911	7	-2.21804	0	1.19592	7	-16.9868	0	0.65066	7	28.8193	0	0.59911	7	-5.26313	7	-19.0817	7	31.932	7	-2.04957	7	-17.5949	7	29.0962
8	8	-4.22296	0	1.01817	8	-21.7381	0	1.21814	8	31.7301	0	0.57815	8	-3.16	0	1.31817	8	-18.5927	0	1.03405	8	29.0558	0	0.74815	8	-5.31154	8	-21.1838	8	32.3653	8	-2.77388	8	-19.5869	8	29.4517
9	9	-4.27669	0	0.88922	9	-23.4851	0	1.13364	9	31.8686	0	0.67719	9	-3.82782	0	1.37515	9	-20.1502	0	1.31848	9	29.2029	0	0.8385	9	-5.10094	9	-23.1139	9	32.5861	9	-3.20681	9	-21.4179	9	29.6488
10	10	-4.12762	0	0.80887	10	-25.0453	0	1.01895	10	31.7982	0	0.74249	10	-4.20676	0	1.39106	10	-21.6142	0	1.45376	10	29.2208	0	0.85709	10	-4.71035	10	-24.7386	10	32.5329	10	-3.39302	10	-22.9965	10	29.6401
11	11	-3.80522	0	0.77185	11	-26.3287	0	0.89141	11	31.4993	0	0.77911	11	-4.31037	0	1.37802	11	-22.9205	0	1.42895	11	29.0751	0	0.81637	11	-4.20461	11	-25.975	11	32.1914	11	-3.3667	11	-24.2567	11	29.4069
12	12	-3.33154	0	0.75536	12	-27.2888	0	0.80008	12	30.9901	0	0.79415	12	-4.14962	0	1.34073	12	-24.0026	0	1.28375	12	28.7487	0	0.74847	12	-3.62233	12	-26.8108	12	31.5982	12	-3.13469	12	-25.18	12	28.9649
13	13	-2.72504	0	0.74224	13	-27.9422	0	0.78365	13	30.321	0	0.79232	13	-3.73636	0	1.28206	13	-24.8165	0	1.08795	13	28.2485	0	0.68583	13	-2.97375	13	-27.3062	13	30.828	13	-2.70059	13	-25.7955	13	28.3551
14	14	-2.00965	0	0.72623	14	-28.3628	0	0.83052	14	29.5573	0	0.77614	14	-3.10571	0	1.21139	14	-25.3574	0	0.9073	14	27.6004	0	0.64545	14	-2.25489	14	-27.5729	14	29.9689	14	-2.08852	14	-26.1619	14	27.6268
15	15	-1.21651	0	0.70534	15	-28.6518	0	0.9019	15	28.7589	0	0.74756	15	-2.32223	0	1.14457	15	-25.6611	0	0.78463	15	26.8405	0	0.6315	15	-1.46891	15	-27.7309	15	29.0933	15	-1.34303	15	-26.3508	15	26.8238
16	16	-0.37782	0	0.67961	16	-28.8951	0	0.97667	16	27.9639	0	0.71027	16	-1.45986	0	1.09	16	-25.7895	0	0.73269	16	26.0042	0	0.64482	16	-0.6349	16	-27.8594	16	28.2383	16	-0.51863	16	-26.4262	16	25.9749
17	17	0.48135	0	0.65111	17	-29.1252	0	1.05829	17	27.1816	0	0.66965	17	-0.58079	0	1.04489	17	-25.7981	0	0.72957	17	25.1157	0	0.68296	17	0.22311	17	-27.9679	17	27.4015	17	0.3288	17	-26.4134	17	25.0852
18	18	1.34921	0	0.62245	18	-29.3126	0	1.16455	18	26.3948	0	0.63117	18	0.26995	0	1.00474	18	-25.7058	0	0.7274	18	24.1799	0	0.73604	18	1.09189	18	-28.0026	18	26.5499	18	1.15048	18	-26.2791	18	24.1334
19	19	2.22231	0	0.59556	19	-29.3888	0	1.31267	19	25.57	0	0.60211	19	1.06107	0	0.96747	19	-25.4878	0	0.6801	19	23.1845	0	0.79154	19	1.96606	19	-27.8839	19	25.637	19	1.90872	19	-25.9478	19	23.0814
20	20	3.08856	0	0.57344	20	-29.2846	0	1.50337	20	24.6703	0	0.59144	20	1.77571	0	0.93341	20	-25.0981	0	0.57926	20	22.1112	0	0.84673	20	2.82441	20	-27.5492	20	24.6219	20	2.58244	20	-25.3468	20	21.894
21	21	3.91511	0	0.56008	21	-28.9591	0	1.7161	21	23.6685	0	0.6049	21	2.40913	0	0.90168	21	-24.5016	0	0.49191	21	20.9481	0	0.9132	21	3.61942	21	-26.9792	21	23.4843	21	3.16136	21	-24.4456	21	20.5558
22	22	4.65556	0	0.56107	22	-28.4095	0	1.91921	22	22.5527	0	0.63761	22	2.96201	0	0.86784	22	-23.693	0	0.55636	22	19.696	0	1.00878	22	4.29539	22	-26.2001	22	22.2287	22	3.63486	22	-23.2686	22	19.0792
23	23	5.27075	0	0.58365	23	-27.6614	0	2.08329	23	21.3262	0	0.6748	23	3.43655	0	0.83015	23	-22.7003	0	0.78108	23	18.3694	0	1.13993	23	4.81613	23	-25.2651	23	20.8767	23	3.99828	23	-21.8878	23	17.5022
24	24	5.7445	0	0.62845	24	-26.7529	0	2.1881	24	20.0018	0	0.70056	24	3.8378	0	0.79344	24	-21.5751	0	1.04938	24	16.9923	0	1.29292	24	5.18016	24	-24.234	24	19.4565	24	4.26386	24	-20.4042	24	15.8796
25	25	6.08392	0	0.68365	25	-25.721	0	2.22573	25	18.5958	0	0.7038	25	4.17566	0	0.76301	25	-20.3776	0	1.28156	25	15.5917	0	1.4434	25	5.41541	25	-23.1546	25	17.9934	25	4.45987	25	-18.9206	25	14.2665
26	26	6.31059	0	0.73014	26	-24.5912	0	2.20294	26	17.1229	0	0.68085	26	4.46264	0	0.73924	26	-19.1586	0	1.44246	26	14.1887	0	1.56942	26	5.56515	26	-22.048	26	16.5029	26	4.61874	26	-17.5101	26	12.7035
27	27	6.45124	0	0.75175	27	-23.3749	0	2.14033	27	15.5947	0	0.63557	27	4.70986	0	0.72047	27	-17.9462	0	1.52936	27	12.7961	0	1.65748	27	5.67266	27	-20.9041	27	14.9888	27	4.76479	27	-16.1974	27	11.2123
28	28	6.53141	0	0.74407	28	-22.073	0	2.06619	28	14.0213	0	0.57741	28	4.92583	0	0.70706	28	-16.7455	0	1.55919	28	11.4179	0	1.70349	28	5.7679	28	-19.6923	28	13.4474	28	4.91006	28	-14.9657	28	9.79614
29	29	6.57216	0	0.71798	29	-20.6839	0	2.0076	29	12.4136	0	0.5193	29	5.11642	0	0.70079	29	-15.5457	0	1.5539	29	10.0514	0	1.71043	29	5.86039	29	-18.3788	29	11.874	29	5.05411	29	-13.7777	29	8.44417
30	30	6.58887	0	0.69268	30	-19.2109	0	1.98058	30	10.7838	0	0.47412	30	5.28494	0	0.70197	30	-14.3298	0	1.53131	30	8.69029	0	1.68615	30	5.94297	30	-16.9466	30	10.2683	30	5.18682	30	-12.595	30	7.13642
31	31	6.5909	0	0.68031	31	-17.666	0	1.98398	31	9.14265	0	0.44894	31	5.43411	0	0.70815	31	-13.0825	0	1.50258	31	7.32683	0	1.64065	31	6.00349	31	-15.4063	31	8.63677	31	5.29577	31	-11.3885	31	5.84815
32	32	6.58474	0	0.67926	32	-16.0717	0	2.00187	32	7.49857	0	0.44158	32	5.56801	0	0.71552	32	-11.7965	0	1.47173	32	5.95297	0	1.58289	32	6.03625	32	-13.7977	32	6.99147	32	5.37656	32	-10.1445	32	4.55571
33	33	6.57852	0	0.68115	33	-14.4631	0	2.01159	33	5.85816	0	0.44264	33	5.6911	0	0.72039	33	-10.4737	0	1.43603	33	4.5613	0	1.51884	33	6.0486	33	-12.1825	33	5.34708	33	5.43463	33	-8.86633	33	3.23998
34	34	6.58481	0	0.678	34	-12.8854	0	1.99236	34	4.22721	0	0.44191	34	5.80825	0	0.72137	34	-9.12435	0	1.38878	34	3.14391	0	1.45135	34	6.06159	34	-10.632	34	3.71783	34	5.48248	34	-7.57016	34	1.88617
35	35	6.62097	0	0.6634	35	-11.3886	0	1.93313	35	2.61005	0	0.43395	35	5.92464	0	0.71861	35	-7.76429	0	1.32365	35	1.69136	0	1.38205	35	6.10547	35	-9.21136	35	2.11284	35	5.53648	35	-6.27772	35	0.48207
36	36	6.70661	0	0.63302	36	-10.0173	0	1.83892	36	1.00773	0	0.42098	36	6.04501	0	0.71099	36	-6.41089	0	1.23912	36	0.1943	0	1.3129	36	6.21015	36	-7.96152	36	0.53092	36	5.61226	36	-5.00874	36	-0.98118
37	37	6.85975	0	0.58622	37	-8.80263	0	1.72897	37	-0.58243	0	0.41182	37	6.17337	0	0.69591	37	-5.08043	0	1.14022	37	-1.35489	0	1.24663	37	6.39712	37	-6.89298	37	-1.03957	37	5.72095	37	-3.77706	37	-2.50866
38	38	7.0933	0	0.52661	38	-7.75744	0	1.62843	38	-2.16562	0	0.41726	38	6.31401	0	0.67097	38	-3.78846	0	1.03807	38	-2.96013	0	1.18635	38	6.67493	38	-5.98996	38	-2.61528	38	5.86895	38	-2.59164	38	-4.10133
39	39	7.41401	0	0.4601	39	-6.87686	0	1.5583	39	-3.74752	0	0.44534	39	6.47433	0	0.63495	39	-2.55231	0	0.94564	39	-4.61908	0	1.13427	39	7.04137	39	-5.2218	39	-4.21196	39	6.06292	39	-1.46227	39	-5.75376
40	40	7.82248	0	0.39235	40	-6.14504	0	1.52836	40	-5.33184	0	0.49781	40	6.66561	0	0.58742	40	-1.39199	0	0.87234	40	-6.32109	0	1.09098	40	7.48898	40	-4.55749	40	-5.83844	40	6.31196	40	-0.40275	40	-7.45167
41	41	8.31344	0	0.32868	41	-5.54449	0	1.53616	41	-6.91752	0	0.56965	41	6.90159	0	0.52867	41	-0.33052	0	0.81998	41	-8.04611	0	1.0562	41	8.00771	41	-3.97688	41	-7.49155	41	6.62685	41	0.5689	41	-9.17233
42	42	8.87619	0	0.27621	42	-5.06307	0	1.57086	42	-8.49551	0	0.65271	42	7.1945	0	0.46097	42	0.60831	0	0.78321	42	-9.76697	0	1.0296	42	8.58631	42	-3.47537	42	-9.15465	42	7.01569	42	1.43315	42	-10.8882
43	43	9.49581	0	0.24614	43	-4.69766	0	1.61732	43	-10.0481	0	0.73595	43	7.55146	0	0.38962	43	1.40261	0	0.75474	43	-11.4523	0	1.01201	43	9.21326	43	-3.0651	43	-10.7969	43	7.47938	43	2.17157	43	-12.5705
44	44	10.1534	0	0.25079	44	-4.45399	0	1.65981	44	-11.5508	0	0.80748	44	7.97262	0	0.3241	44	2.03405	0	0.73045	44	-13.0715	0	1.00585	44	9.87578	44	-2.77097	44	-12.3788	44	8.01118	44	2.76765	44	-14.1936
45	45	10.8275	0	0.29281	45	-4.3438	0	1.68406	45	-12.9765	0	0.85812	45	8.45097	0	0.28055	45	2.48813	0	0.71025	45	-14.5982	0	1.0144	45	10.5598	45	-2.62417	45	-13.8614	45	8.59837	45	3.20585	45	-15.737
46	46	11.4946	0	0.36465	46	-4.38125	0	1.67982	46	-14.298	0	0.88348	46	8.9738	0	0.27708	46	2.75259	0	0.69478	46	-16.0104	0	1.0391	46	11.2489	46	-2.65387	46	-15.2121	46	9.2253	46	3.46835	46	-17.182
47	47	12.1309	0	0.4583	47	-4.58013	0	1.64301	47	-15.4917	0	0.88391	47	9.52436	0	0.31722	47	2.81601	0	0.68157	47	-17.2904	0	1.07758	47	11.9234	47	-2.88079	47	-16.4081	47	9.87475	47	3.53417	47	-18.5091
48	48	12.7126	0	0.56878	48	-4.95124	0	1.5765	48	-16.5404	0	0.86291	48	10.0836	0	0.38541	48	2.66775	0	0.66509	48	-18.4255	0	1.1234	48	12.5587	48	-3.31368	48	-17.4369	48	10.5281	48	3.38236	48	-19.699
49	49	13.2148	0	0.69139	49	-5.49965	0	1.49003	49	-17.4352	0	0.82628	49	10.6312	0	0.46443	49	2.29884	0	0.63967	49	-19.407	0	1.16798	49	13.1235	49	-3.94768	49	-18.2958	49	11.1647	49	2.99625	49	-20.7338
50	50	13.609	0	0.81941	50	-6.2229	0	1.39915	50	-18.1755	0	0.78218	50	11.1444	0	0.54317	50	1.70537	0	0.60262	50	-20.2294	0	1.20357	50	13.579	50	-4.76402	50	-18.9921	50	11.7594	50	2.36927	50	-21.5991
51	51	13.8627	0	0.94451	51	-7.11237	0	1.32193	51	-18.7662	0	0.74075	51	11.5952	0	0.61355	51	0.89312	0	0.55611	51	-20.892	0	1.22583	51	13.8817	51	-5.73543	51	-19.5408	51	12.2798	51	1.51032	51	-22.289
52	52	13.9393	0	1.0588	52	-8.15815	0	1.27426	52	-19.212	0	0.71216	52	11.9497	0	0.66722	52	-0.11991	0	0.5073	52	-21.3983	0	1.235	52	13.9857	52	-6.83617	52	-19.9556	52	12.6835	52	0.44603	52	-22.8075
53	53	13.8006	0	1.15762	53	-9.3552	0	1.26623	53	-19.5131	0	0.70445	53	12.1684	0	0.69586	53	-1.30696	0	0.46493	53	-21.7533	0	1.23341	53	13.8472	53	-8.05211	53	-20.2431	53	12.921	53	-0.78649	53	-23.1621
54	54	13.4093	0	1.24138	54	-10.7083	0	1.30095	54	-19.6631	0	0.72247	54	12.2084	0	0.69253	54	-2.63988	0	0.43629	54	-21.9609	0	1.22372	54	13.4268	54	-9.38641	54	-20.3993	54	12.939	54	-2.15052	54	-23.3599
55	55	12.7315	0	1.31654	55	-12.2332	0	1.3747	55	-19.652	0	0.76867	55	12.0278	0	0.65449	55	-4.09806	0	0.424	55	-22.0236	0	1.20769	55	12.6918	55	-10.8597	55	-20.4142	55	12.6861	55	-3.62252	55	-23.4054
56	56	11.7377	0	1.39509	56	-13.9531	0	1.47717	56	-19.4727	0	0.84385	56	11.5872	0	0.58823	56	-5.67544	0	0.42474	56	-21.9422	0	1.18635	56	11.6172	56	-12.5046	56	-20.2807	56	12.1165	56	-5.20081	56	-23.3008
57	57	10.4028	0	1.49045	57	-15.8914	0	1.59259	57	-19.1223	0	0.94392	57	10.8495	0	0.51861	57	-7.38356	0	0.43017	57	-21.7171	0	1.15884	57	10.1853	57	-14.3568	57	-19.9943	57	11.1912	57	-6.90784	57	-23.0456
58	58	8.70667	0	1.61106	58	-18.0637	0	1.70164	58	-18.5993	0	1.05691	58	9.77996	0	0.50028	58	-9.24965	0	0.43015	58	-21.3479	0	1.12124	58	8.38515	58	-16.4462	58	-19.5459	58	9.87855	58	-8.78523	58	-22.6351
59	59	6.63952	0	1.75293	59	-20.4719	0	1.78361	59	-17.8989	0	1.16425	59	8.34627	0	0.59467	59	-11.3105	0	0.41876	59	-20.8312	0	1.0694	59	6.2168	59	-18.7912	59	-18.9162	59	8.15119	59	-10.8817	59	-22.0611
60	60	4.21454	0	1.89548	60	-23.1018	0	1.82095	60	-17.0134	0	1.24618	60	6.51741	0	0.80306	60	-13.6038	0	0.39845	60	-20.1545	0	1.0016	60	3.7023	60	-21.3923	60	-18.0808	60	5.98698	60	-13.2408	60	-21.3089
61	61	1.48931	0	2.00374	61	-25.9229	0	1.80375	61	-15.9377	0	1.28768	61	4.26681	0	1.08136	61	-16.1565	0	0.38118	61	-19.2963	0	0.91916	61	0.90986	61	-24.2292	61	-17.0209	61	3.37619	61	-15.8872	61	-20.3575
62	62	-1.41483	0	2.03816	62	-28.8943	0	1.73279	62	-14.6757	0	1.28278	62	1.58802	0	1.38031	62	-18.9742	0	0.38178	62	-18.2336	0	0.82588	62	-2.0258	62	-27.2628	62	-15.7347	62	0.34121	62	-18.8189	62	-19.1865
63	63	-4.30935	0	1.96807	63	-31.9756	0	1.61973	63	-13.2419	0	1.23552	63	-1.47574	0	1.6459	63	-22.0326	0	0.40698	63	-16.9534	0	0.72567	63	-4.90228	63	-30.4454	63	-14.2406	63	-3.03276	63	-22.0042	63	-17.7859
64	64	-6.96229	0	1.78245	64	-35.1378	0	1.48418	64	-11.6569	0	1.15999	64	-4.79853	0	1.82106	64	-25.279	0	0.45474	64	-15.4615	0	0.62188	64	-7.47938	64	-33.7331	64	-12.5737	64	-6.57156	64	-25.3856	64	-16.1644
65	65	-9.13513	0	1.49316	65	-38.3698	0	1.34744	65	-9.93943	0	1.07524	65	-8.16147	0	1.86484	65	-28.6476	0	0.51942	65	-13.7823	0	0.51903	65	-9.52039	65	-37.0974	65	-10.7731	65	-10.0214	65	-28.8909	65	-14.3507
66	66	-10.6195	0	1.13678	66	-41.6733	0	1.22489	66	-8.10201	0	0.99728	66	-11.2834	0	1.76381	66	-32.0806	0	0.59305	66	-11.9492	0	0.42517	66	-10.8284	66	-40.5245	66	-8.8677	66	-13.0892	66	-32.4515	66	-12.3843
67	67	-11.2815	0	0.77445	67	-45.045	0	1.12352	67	-6.15003	0	0.93572	67	-13.8672	0	1.52265	67	-35.5466	0	0.66656	67	-9.99375	0	0.35224	67	-11.2917	67	-43.9992	67	-6.8716	67	-15.4772	67	-36.0234	67	-10.3028
68	68	-11.1077	0	0.48431	68	-48.4532	0	1.04374	68	-4.08598	0	0.89419	68	-15.6401	0	1.16199	68	-39.0469	0	0.73005	68	-7.93723	0	0.31434	68	-10.9306	68	-47.4792	68	-4.7908	68	-16.9213	68	-39.5961	68	-8.13129
69	69	-10.219	0	0.34724	69	-51.8196	0	0.98266	69	-1.91498	0	0.87222	69	-16.4053	0	0.7387	69	-42.6004	0	0.77225	69	-5.78704	0	0.31927	69	-9.89525	69	-50.8802	69	-2.63127	69	-17.2566	69	-43.1788	69	-5.87883
70	70	-8.82724	0	0.36328	70	-55.0243	0	0.93706	70	0.34913	0	0.86721	70	-16.1082	0	0.41353	70	-46.2046	0	0.78207	70	-3.5404	0	0.35753	70	-8.40809	70	-54.086	70	-0.40501	70	-16.4961	70	-46.7644	70	-3.54263
71	71	-7.15782	0	0.42219	71	-57.9327	0	0.90585	71	2.68061	0	0.87435	71	-14.8839	0	0.46643	71	-49.7936	0	0.75264	71	-1.1944	0	0.41061	71	-6.69147	71	-56.9741	71	1.86923	71	-14.8614	71	-50.29	71	-1.11842
72	72	-5.38547	0	0.46957	72	-60.4267	0	0.88959	72	5.04327	0	0.88653	72	-13.0259	0	0.65579	72	-53.2313	0	0.68543	72	1.24313	0	0.46377	72	-4.90749	72	-59.4399	72	4.16749	72	-12.7116	72	-53.6304	72	1.38798
73	73	-3.61223	0	0.50225	73	-62.4265	0	0.88604	73	7.39543	0	0.89493	73	-10.872	0	0.75512	73	-56.3466	0	0.59103	73	3.74524	0	0.50764	73	-3.13571	73	-61.4148	73	6.46285	73	-10.3989	73	-56.6284	73	3.95136
74	74	-1.88326	0	0.52407	74	-63.8955	0	0.889	74	9.69715	0	0.89129	74	-8.67273	0	0.76109	74	-58.9838	0	0.48771	74	6.26385	0	0.53813	74	-1.39903	74	-62.8694	74	8.72864	74	-8.14001	74	-59.1438	74	6.52648
75	75	-0.21961	0	0.53676	75	-64.8325	0	0.89074	75	11.9162	0	0.86994	75	-6.5333	0	0.71527	75	-61.0408	0	0.39364	75	8.73776	0	0.55686	75	0.29065	75	-63.807	75	10.9415	75	-5.98876	75	-61.0898	75	9.05663
76	76	1.35918	0	0.54266	76	-65.2586	0	0.88453	76	14.0308	0	0.82809	76	-4.45739	0	0.65163	76	-62.4772	0	0.31961	76	11.1075	0	0.57119	76	1.9072	76	-64.2519	76	13.0842	76	-3.91413	76	-62.4366	76	11.4873
77	77	2.82768	0	0.54196	77	-65.2045	0	0.86639	77	16.0276	0	0.76607	77	-2.43001	0	0.58718	77	-63.2982	0	0.26845	77	13.3282	0	0.59116	77	3.40912	77	-64.2362	77	15.1434	77	-1.89128	77	-63.1933	77	13.7773
78	78	4.15687	0	0.53269	78	-64.7026	0	0.83555	78	17.8974	0	0.68837	78	-0.47234	0	0.52417	78	-63.5311	0	0.23658	78	15.3757	0	0.62491	78	4.75358	78	-63.7923	78	17.1065	78	0.05229	78	-63.3856	78	15.9028
79	79	5.31851	0	0.51209	79	-63.7825	0	0.79502	79	19.6333	0	0.60565	79	1.34964	0	0.45483	79	-63.2092	0	0.21701	79	17.2452	0	0.67417	79	5.90571	79	-62.9477	79	18.9586	79	1.83784	79	-63.0422	79	17.8566
80	80	6.28737	0	0.47917	80	-62.4697	0	0.7518	80	21.2284	0	0.53378	80	2.94616	0	0.37371	80	-62.3649	0	0.20394	80	18.9455	0	0.73393	80	6.84066	80	-61.7218	80	20.6822	80	3.36856	80	-62.1887	80	19.6426
81	81	7.04132	0	0.43506	81	-60.7854	0	0.71504	81	22.6753	0	0.48953	81	4.23329	0	0.2879	81	-61.0288	0	0.19471	81	20.4907	0	0.79617	81	7.54039	81	-60.1287	81	22.2575	81	4.5655	81	-60.8491	81	21.2693
82	82	7.56293	0	0.38177	82	-58.7474	0	0.69232	82	23.965	0	0.47948	82	5.15713	0	0.22045	82	-59.2313	0	0.18955	82	21.893	0	0.85273	82	7.99297	82	-58.179	82	23.6645	82	5.38945	82	-59.0467	82	22.7438
83	83	7.83977	0	0.32046	83	-56.3707	0	0.68632	83	25.0859	0	0.49425	83	5.70524	0	0.19796	83	-57.0042	0	0.1921	83	23.1582	0	0.89617	83	8.19141	83	-55.881	83	24.8838	83	5.84603	83	-56.8046	83	24.0675
84	84	7.86198	0	0.25031	84	-53.6713	0	0.69214	84	26.0261	0	0.51568	84	5.90448	0	0.21377	84	-54.382	0	0.2095	84	24.2843	0	0.92112	84	8.12957	84	-53.2424	84	25.8983	84	5.97478	84	-54.1493	84	25.2348
85	85	7.62774	0	0.17461	85	-50.6693	0	0.69862	85	26.776	0	0.52785	85	5.80809	0	0.23421	85	-51.4046	0	0.25072	85	25.2629	0	0.92561	85	7.81339	85	-50.2744	85	26.6976	85	5.83122	85	-51.1159	85	26.2358
86	86	7.1522	0	0.10438	86	-47.392	0	0.69472	86	27.3315	0	0.52155	86	5.48231	0	0.23992	86	-48.1214	0	0.32002	86	26.0834	0	0.91016	86	7.27016	86	-46.9951	86	27.2799	86	5.4792	86	-47.7539	86	27.0587
87	87	6.47328	0	0.07871	87	-43.8773	0	0.67885	87	27.6957	0	0.49396	87	4.99579	0	0.22848	87	-44.5955	0	0.41387	87	26.7367	0	0.87629	87	6.54898	87	-43.434	87	27.6516	87	4.98476	87	-44.1309	87	27.6938
88	88	5.65119	0	0.13895	88	-40.1783	0	0.66567	88	27.8811	0	0.44711	88	4.4145	0	0.20738	88	-40.9037	0	0.52591	88	27.2192	0	0.82508	88	5.72075	88	-39.6404	88	27.8291	88	4.40892	88	-40.329	88	28.1369
89	89	4.76012	0	0.23822	89	-36.364	0	0.68437	89	27.9105	0	0.38681	89	3.79485	0	0.18584	89	-37.1296	0	0.64988	89	27.5352	0	0.75825	89	4.86967	89	-35.6885	89	27.8403	89	3.79781	89	-36.4356	89	28.3924
90	90	3.87784	0	0.35751	90	-32.5181	0	0.75823	90	27.8181	0	0.32098	90	3.18553	0	0.16912	90	-33.354	0	0.77896	90	27.6971	0	0.6792	90	4.07608	90	-31.676	90	27.7247	90	3.18916	90	-32.5354	90	28.475
91	91	3.0792	0	0.49101	91	-28.7342	0	0.88148	91	27.6471	0	0.25736	91	2.63571	0	0.16159	91	-29.6538	0	0.90357	91	27.7253	0	0.59397	91	3.40768	91	-27.7177	91	27.5302	91	2.63052	91	-28.7113	91	28.4107
92	92	2.42317	0	0.62813	92	-25.11	0	1.02602	92	27.4455	0	0.20325	92	2.19682	0	0.16755	92	-26.1044	0	1.01198	92	27.6478	0	0.51085	92	2.90748	92	-23.9332	92	27.3083	92	2.18488	92	-25.0472	92	28.2365
93	93	1.94001	0	0.74925	93	-21.7403	0	1.16361	93	27.26	0	0.16582	93	1.91268	0	0.18758	93	-22.7811	0	1.09331	93	27.4994	0	0.43774	93	2.58092	93	-20.4334	93	27.1081	93	1.91182	93	-21.6269	93	27.9977
94	94	1.62866	0	0.83568	94	-18.7103	0	1.27478	94	27.1301	0	0.14726	94	1.80492	0	0.22286	94	-19.7527	0	1.14088	94	27.3169	0	0.37954	94	2.40319	94	-17.3115	94	26.9702	94	1.84221	94	-18.5257	94	27.7417
95	95	1.46219	0	0.87639	95	-16.0892	0	1.35175	95	27.0821	0	0.14039	95	1.86572	0	0.27608	95	-17.0736	0	1.15306	95	27.1345	0	0.33906	95	2.32928	95	-14.6358	95	26.9211	95	1.97089	95	-15.804	95	27.5116
96	96	1.39824	0	0.86766	96	-13.9285	0	1.39559	96	27.1276	0	0.13447	96	2.05697	0	0.3465	96	-14.7818	0	1.13368	96	26.9782	0	0.31901	96	2.30394	96	-12.4507	96	26.9723	96	2.25553	96	-13.5044	96	27.3376
97	97	1.38742	0	0.81173	97	-12.2621	0	1.40976	97	27.2639	0	0.12193	97	2.31631	0	0.42498	97	-12.9027	0	1.09138	97	26.8648	0	0.32103	97	2.27169	97	-10.7843	97	27.1231	97	2.62107	97	-11.6517	97	27.2329
98	98	1.3751	0	0.71273	98	-11.1087	0	1.39796	98	27.4796	0	0.10061	98	2.56702	0	0.49444	98	-11.4515	0	1.0362	98	26.8016	0	0.34247	98	2.17643	98	-9.64983	98	27.3644	98	2.97476	98	-10.2551	98	27.197
99	99	1.30185	0	0.57304	99	-10.4742	0	1.36326	99	27.7612	0	0.07768	99	2.7338	0	0.53979	99	-10.4429	0	0.97456	99	26.7924	0	0.37676	99	1.95921	99	-9.04844	99	27.6825	99	3.2299	99	-9.32144	99	27.2265
100	100	1.10356	0	0.39226	100	-10.3505	0	1.30693	100	28.0956	0	0.07804	100	2.75585	0	0.5558	100	-9.90325	0	0.90466	100	26.8462	0	0.41874	100	1.55636	100	-8.97082	100	28.0634	100	3.32068	100	-8.87291	100	27.3272
101	101	0.71717	0	0.17201	101	-10.7088	0	1.22656	101	28.4716	0	0.11984	101	2.58727	0	0.54901	101	-9.8607	0	0.81883	101	26.9756	0	0.46617	101	0.90403	101	-9.39328	101	28.4975	101	3.19696	101	-8.93719	101	27.5116
[truncated: 86 more columns]
