# Supplementary material for: Gait assessment using a 2D video-based motion analysis app in healthy subjects and subjects with lower limb amputation – A pilot study
Source: PLoS One. 2025 May 30;20(5):e0324499. doi: 10.1371/journal.pone.0324499 (PMC12124523; doi:10.1371/journal.pone.0324499)
Supplement: S1 Table — Raw data of all trials (M##) of the healthy subjects (0##) from the gait analysis recorded with the Orthelligent App (OV) and with the Qualisys system (Qual). (ZIP) [file pone.0324499.s001.zip › Subjects_healty_all_trials/007_Qual_ME2.xlsx]

## Sheet: Tabelle1
	Mean	Mean	Std Dev	Std Dev	Mean	Mean	Std Dev	Std Dev	Mean	Mean	Std Dev	Std Dev	Mean	Mean	Std Dev	Std Dev	Mean	Mean	Std Dev	Std Dev	Mean	Mean	Std Dev	Std Dev	D:\Qualisys\2024_Orthelligent\Data\P007\ebenesGehen0002_OV,c3d	D:\Qualisys\2024_Orthelligent\Data\P007\ebenesGehen0002_OV,c3d	D:\Qualisys\2024_Orthelligent\Data\P007\ebenesGehen0002_OV,c3d	D:\Qualisys\2024_Orthelligent\Data\P007\ebenesGehen0002_OV,c3d	D:\Qualisys\2024_Orthelligent\Data\P007\ebenesGehen0002_OV,c3d	D:\Qualisys\2024_Orthelligent\Data\P007\ebenesGehen0002_OV,c3d	D:\Qualisys\2024_Orthelligent\Data\P007\ebenesGehen0002_OV,c3d	D:\Qualisys\2024_Orthelligent\Data\P007\ebenesGehen0002_OV,c3d	D:\Qualisys\2024_Orthelligent\Data\P007\ebenesGehen0002_OV,c3d	D:\Qualisys\2024_Orthelligent\Data\P007\ebenesGehen0002_OV,c3d	D:\Qualisys\2024_Orthelligent\Data\P007\ebenesGehen0002_OV,c3d	D:\Qualisys\2024_Orthelligent\Data\P007\ebenesGehen0002_OV,c3d	D:\Qualisys\2024_Orthelligent\Data\P007\ebenesGehen0002_OV,c3d	D:\Qualisys\2024_Orthelligent\Data\P007\ebenesGehen0002_OV,c3d	D:\Qualisys\2024_Orthelligent\Data\P007\ebenesGehen0002_OV,c3d	D:\Qualisys\2024_Orthelligent\Data\P007\ebenesGehen0002_OV,c3d	D:\Qualisys\2024_Orthelligent\Data\P007\ebenesGehen0002_OV,c3d	D:\Qualisys\2024_Orthelligent\Data\P007\ebenesGehen0002_OV,c3d	D:\Qualisys\2024_Orthelligent\Data\P007\ebenesGehen0002_OV,c3d	D:\Qualisys\2024_Orthelligent\Data\P007\ebenesGehen0002_OV,c3d	D:\Qualisys\2024_Orthelligent\Data\P007\ebenesGehen0002_OV,c3d	D:\Qualisys\2024_Orthelligent\Data\P007\ebenesGehen0002_OV,c3d	D:\Qualisys\2024_Orthelligent\Data\P007\ebenesGehen0002_OV,c3d	D:\Qualisys\2024_Orthelligent\Data\P007\ebenesGehen0002_OV,c3d	D:\Qualisys\2024_Orthelligent\Data\P007\ebenesGehen0002_OV,c3d
	Left Ankle Mean Angle	Left Ankle Mean Angle	Left Ankle Mean Angle	Left Ankle Mean Angle	Left Knee Mean Angle	Left Knee Mean Angle	Left Knee Mean Angle	Left Knee Mean Angle	Left Hip Mean Angle	Left Hip Mean Angle	Left Hip Mean Angle	Left Hip Mean Angle	Right Ankle Mean Angle	Right Ankle Mean Angle	Right Ankle Mean Angle	Right Ankle Mean Angle	Right Knee Mean Angle	Right Knee Mean Angle	Right Knee Mean Angle	Right Knee Mean Angle	Right Hip Mean Angle	Right Hip Mean Angle	Right Hip Mean Angle	Right Hip Mean Angle	Left Ankle Mean Angle	Left Ankle Mean Angle	Left Knee Mean Angle	Left Knee Mean Angle	Left Hip Mean Angle	Left Hip Mean Angle	Right Ankle Mean Angle	Right Ankle Mean Angle	Right Knee Mean Angle	Right Knee Mean Angle	Right Hip Mean Angle	Right Hip Mean Angle	Speed	Left_Strides_Per_Minute_Count	Left_Strides_Per_Minute_Mean	Left_Strides_Per_Minute_StdDev	Right_Strides_Per_Minute_Count	Right_Strides_Per_Minute_Mean	Right_Strides_Per_Minute_StdDev	Left_Stride_Length_Count	Left_Stride_Length_Mean	Left_Stride_Length_StdDev	Right_Stride_Length_Count	Right_Stride_Length_Mean	Right_Stride_Length_StdDev
	P2D	P2D	P2D	P2D	P2D	P2D	P2D	P2D	P2D	P2D	P2D	P2D	P2D	P2D	P2D	P2D	P2D	P2D	P2D	P2D	P2D	P2D	P2D	P2D	P2D	P2D	P2D	P2D	P2D	P2D	P2D	P2D	P2D	P2D	P2D	P2D	METRIC	METRIC	METRIC	METRIC	METRIC	METRIC	METRIC	METRIC	METRIC	METRIC	METRIC	METRIC	METRIC
	ORIGINAL	ORIGINAL	ORIGINAL	ORIGINAL	ORIGINAL	ORIGINAL	ORIGINAL	ORIGINAL	ORIGINAL	ORIGINAL	ORIGINAL	ORIGINAL	ORIGINAL	ORIGINAL	ORIGINAL	ORIGINAL	ORIGINAL	ORIGINAL	ORIGINAL	ORIGINAL	ORIGINAL	ORIGINAL	ORIGINAL	ORIGINAL	ORIGINAL	ORIGINAL	ORIGINAL	ORIGINAL	ORIGINAL	ORIGINAL	ORIGINAL	ORIGINAL	ORIGINAL	ORIGINAL	ORIGINAL	ORIGINAL	TEMPORAL_DISTANCE	TEMPORAL_DISTANCE	TEMPORAL_DISTANCE	TEMPORAL_DISTANCE	TEMPORAL_DISTANCE	TEMPORAL_DISTANCE	TEMPORAL_DISTANCE	TEMPORAL_DISTANCE	TEMPORAL_DISTANCE	TEMPORAL_DISTANCE	TEMPORAL_DISTANCE	TEMPORAL_DISTANCE	TEMPORAL_DISTANCE
ITEM	X	Y	X	Y	X	Y	X	Y	X	Y	X	Y	X	Y	X	Y	X	Y	X	Y	X	Y	X	Y	X	Y	X	Y	X	Y	X	Y	X	Y	X	Y	X	X	X	X	X	X	X	X	X	X	X	X	X
1	1	0.53133	0	0.09355	1	-10.4234	0	1.32954	1	27.9389	0	0.17144	1	2.1424	0	0.08693	1	-9.46366	0	0.8942	1	27.3691	0	0.45396	1	0.63089	1	-10.9001	1	28.1057	1	2.06867	1	-8.43167	1	27.2269	2.73323	2	54.7945	0	2	55.1797	0.89696	2	2.98554	0.01106	2	2.97974	0.04568
2	2	0.04127	0	0.18946	2	-11.1214	0	1.39773	2	28.2789	0	0.23737	2	1.94148	0	0.27993	2	-9.82639	0	0.59522	2	27.5371	0	0.43394	2	0.02777	2	-11.611	2	28.4932	2	1.62275	2	-9.13923	2	27.5934
3	3	-0.65868	0	0.41224	3	-12.2292	0	1.48351	3	28.6624	0	0.32084	3	1.51845	0	0.58506	3	-10.6234	0	0.30368	3	27.7585	0	0.48259	3	-0.77652	3	-12.7377	3	28.9351	3	0.84492	3	-10.2728	3	28.0347
4	4	-1.509	0	0.56044	4	-13.6749	0	1.6041	4	29.0867	0	0.42264	4	0.8452	0	0.94585	4	-11.7681	0	0.00546	4	28.0172	0	0.60475	4	-1.70922	4	-14.2255	4	29.4282	4	-0.24464	4	-11.7696	4	28.5353
5	5	-2.40355	0	0.57298	5	-15.3769	0	1.77058	5	29.5407	0	0.53838	5	-0.06337	0	1.26366	5	-13.1493	0	0.3473	5	28.2956	0	0.78238	5	-2.64059	5	-16.0147	5	29.963	5	-1.51775	5	-13.5503	5	29.0761
6	6	-3.21504	0	0.43462	6	-17.2531	0	1.97519	6	29.9984	0	0.65427	6	-1.12486	0	1.41513	6	-14.6565	0	0.75096	6	28.5771	0	0.98896	6	-3.4151	6	-18.0405	6	30.5116	6	-2.74726	6	-15.5235	6	29.6283
7	7	-3.83357	0	0.19497	7	-19.2244	0	2.18087	7	30.4162	0	0.74813	7	-2.198	0	1.32849	7	-16.1998	0	1.19735	7	28.8421	0	1.19007	7	-3.91792	7	-20.2154	7	31.02	7	-3.7038	7	-17.5818	7	30.1437
8	8	-4.20294	0	0.07735	8	-21.2066	0	2.32225	8	30.7365	0	0.79446	8	-3.1303	0	1.0496	8	-17.7244	0	1.62566	8	29.0658	0	1.34265	8	-4.12268	8	-22.4079	8	31.4098	8	-4.27875	8	-19.5993	8	30.5535
9	9	-4.31825	0	0.29131	9	-23.1009	0	2.33329	9	30.9008	0	0.77415	9	-3.8157	0	0.7152	9	-19.2073	0	1.94525	9	29.2169	0	1.40499	9	-4.06241	9	-24.4517	9	31.5975	9	-4.50258	9	-21.4467	9	30.7817
10	10	-4.19499	0	0.4506	10	-24.8029	0	2.18718	10	30.8666	0	0.68639	10	-4.22167	0	0.48569	10	-20.6277	0	2.08419	10	29.2597	0	1.35753	10	-3.7792	10	-26.1891	10	31.5251	10	-4.46598	10	-23.0187	10	30.7723
11	11	-3.85667	0	0.5577	11	-26.2273	0	1.91496	11	30.6215	0	0.55177	11	-4.36328	0	0.47434	11	-21.9378	0	2.03483	11	29.1595	0	1.21635	11	-3.30972	11	-27.5235	11	31.1838	11	-4.23936	11	-24.2595	11	30.5121
12	12	-3.33498	0	0.62993	12	-27.3356	0	1.58614	12	30.1846	0	0.40207	12	-4.26212	0	0.59763	12	-23.0674	0	1.85657	12	28.8945	0	1.02399	12	-2.68961	12	-28.4476	12	30.6147	12	-3.85159	12	-25.1721	12	30.0301
13	13	-2.66599	0	0.67864	13	-28.1466	0	1.27184	13	29.5981	0	0.26474	13	-3.93591	0	0.73651	13	-23.9555	0	1.63835	13	28.4645	0	0.82711	13	-1.95386	13	-29.0345	13	29.8886	13	-3.3117	13	-25.803	13	29.3798
14	14	-1.88622	0	0.70914	14	-28.7224	0	1.02139	14	28.9124	0	0.15826	14	-3.41285	0	0.85629	14	-24.5803	0	1.45968	14	27.8906	0	0.66149	14	-1.13222	14	-29.4035	14	29.0812	14	-2.63396	14	-26.2228	14	28.6214
15	15	-1.02894	0	0.72537	15	-29.1415	0	0.85047	15	28.1726	0	0.10475	15	-2.73888	0	0.95566	15	-24.9657	0	1.36928	15	27.2043	0	0.54755	15	-0.24963	15	-29.6732	15	28.2539	15	-1.8457	15	-26.5095	15	27.8083
16	16	-0.12246	0	0.72991	16	-29.4642	0	0.73984	16	27.407	0	0.11455	16	-1.96805	0	1.03881	16	-25.1674	0	1.37359	16	26.437	0	0.48907	16	0.67018	16	-29.9166	16	27.4407	16	-0.98149	16	-26.722	16	26.975
17	17	0.81043	0	0.72729	17	-29.7096	0	0.65287	17	26.6227	0	0.13583	17	-1.14899	0	1.10433	17	-25.2433	0	1.43473	17	25.6105	0	0.47222	17	1.60971	17	-30.1401	17	26.645	17	-0.08056	17	-26.871	17	26.1269
18	18	1.74909	0	0.72572	18	-29.8518	0	0.56024	18	25.8063	0	0.1309	18	-0.32224	0	1.14231	18	-25.221	0	1.48816	18	24.73	0	0.46978	18	2.55793	18	-30.2922	18	25.8429	18	0.80647	18	-26.9083	18	25.2364
19	19	2.66952	0	0.72999	19	-29.8383	0	0.45986	19	24.9321	0	0.09473	19	0.47438	0	1.1445	19	-25.0836	0	1.47487	19	23.7835	0	0.45358	19	3.49662	19	-30.2927	19	24.9937	19	1.62301	19	-26.7491	19	24.2569
20	20	3.54254	0	0.7384	20	-29.6193	0	0.39147	20	23.9741	0	0.0702	20	1.20876	0	1.11348	20	-24.7812	0	1.36714	20	22.749	0	0.40873	20	4.39165	20	-30.0702	20	24.0547	20	2.32922	20	-26.3128	20	23.1456
21	21	4.33636	0	0.74852	21	-29.1707	0	0.41237	21	22.9162	0	0.13114	21	1.863	0	1.05654	21	-24.2619	0	1.17209	21	21.6077	0	0.34185	21	5.19983	21	-29.5899	21	22.997	21	2.90998	21	-25.5574	21	21.8826
22	22	5.02406	0	0.76032	22	-28.501	0	0.50867	22	21.7571	0	0.21864	22	2.4335	0	0.98224	22	-23.5002	0	0.9218	22	20.3559	0	0.28392	22	5.88483	22	-28.8595	22	21.8132	22	3.36939	22	-24.4959	22	20.4785
23	23	5.59109	0	0.7735	23	-27.641	0	0.62258	23	20.5066	0	0.29778	23	2.92479	0	0.90235	23	-22.511	0	0.66162	23	19.0079	0	0.27722	23	6.42951	23	-27.916	23	20.5156	23	3.7256	23	-23.1963	23	18.9704
24	24	6.03631	0	0.78745	24	-26.6291	0	0.72346	24	19.1784	0	0.36086	24	3.34489	0	0.83004	24	-21.3439	0	0.43749	24	17.5917	0	0.32411	24	6.83835	24	-26.8105	24	19.1263	24	4.00708	24	-21.7623	24	17.409
25	25	6.36784	0	0.8034	25	-25.4994	0	0.80524	25	17.7843	0	0.40941	25	3.704	0	0.77394	25	-20.0674	0	0.27947	25	16.1403	0	0.38502	25	7.13148	25	-25.5924	25	17.6687	25	4.24705	25	-20.3029	25	15.8436
26	26	6.5986	0	0.82442	26	-24.2736	0	0.87236	26	16.3306	0	0.44708	26	4.01425	0	0.73436	26	-18.7478	0	0.18944	26	14.6827	0	0.43224	26	7.33611	26	-24.296	26	16.1605	26	4.47542	26	-18.8995	26	14.3095
27	27	6.7438	0	0.85228	27	-22.9601	0	0.93169	27	14.819	0	0.47584	27	4.2883	0	0.7083	27	-17.4325	0	0.15875	27	13.2374	0	0.45949	27	7.47793	27	-22.9346	27	14.611	27	4.71162	27	-17.5857	27	12.8199
28	28	6.82145	0	0.88611	28	-21.5604	0	0.98851	28	13.2518	0	0.49677	28	4.53669	0	0.69513	28	-16.1407	0	0.1867	28	11.8099	0	0.47217	28	7.57723	28	-21.5067	28	13.0259	28	4.96152	28	-16.349	28	11.3689
29	29	6.85058	0	0.92263	29	-20.0743	0	1.04488	29	11.6356	0	0.51227	29	4.76573	0	0.69533	29	-14.8665	0	0.24376	29	10.3966	0	0.4793	29	7.64639	29	-20.005	29	11.4094	29	5.2184	29	-15.1466	29	9.94022
30	30	6.84821	0	0.95568	30	-18.5058	0	1.09865	30	9.97972	0	0.52556	30	4.97711	0	0.70543	30	-13.5909	0	0.29226	30	8.9899	0	0.49092	30	7.68923	30	-18.4259	30	9.76478	30	5.46721	30	-13.9278	30	8.51425
31	31	6.8269	0	0.9783	31	-16.8665	0	1.14305	31	8.29449	0	0.53861	31	5.17021	0	0.71716	31	-12.2965	0	0.31122	31	7.58277	0	0.5158	31	7.7053	31	-16.7787	31	8.09676	31	5.6927	31	-12.6542	31	7.07453
32	32	6.79562	0	0.98564	32	-15.1797	0	1.16722	32	6.59037	0	0.55023	32	5.34426	0	0.72178	32	-10.9761	0	0.29561	32	6.17031	0	0.55963	32	7.69491	32	-15.089	32	6.41292	32	5.88415	32	-11.3096	32	5.60984
33	33	6.76383	0	0.97626	33	-13.4829	0	1.15834	33	4.87774	0	0.55568	33	5.4996	0	0.71428	33	-9.63475	0	0.25777	33	4.74931	0	0.62391	33	7.66591	33	-13.3981	33	4.72285	33	6.03902	33	-9.90314	33	4.11482
34	34	6.74634	0	0.95203	34	-11.8254	0	1.10542	34	3.16683	0	0.54894	34	5.63826	0	0.69473	34	-8.28729	0	0.22778	34	3.31673	0	0.70502	34	7.63835	34	-11.7594	34	3.0376	34	6.16417	34	-8.46505	34	2.58896
35	35	6.76293	0	0.91672	35	-10.2615	0	1.0039	35	1.46656	0	0.52545	35	5.76405	0	0.66786	35	-6.95369	0	0.23466	35	1.86828	0	0.79514	35	7.64062	35	-10.2285	35	1.36683	35	6.27336	35	-7.03691	35	1.03473
36	36	6.83554	0	0.87626	36	-8.84075	0	0.86226	36	-0.21645	0	0.48544	36	5.88376	0	0.64011	36	-5.65468	0	0.26865	36	0.39819	0	0.88638	36	7.70276	36	-8.85284	36	-0.28241	36	6.38366	36	-5.65922	36	-0.5467
37	37	6.98549	0	0.83793	37	-7.59875	0	0.70284	37	-1.87741	0	0.4361	37	6.00644	0	0.61758	37	-4.40743	0	0.29948	37	-1.10149	0	0.9733	37	7.85045	37	-7.66405	37	-1.90475	37	6.51173	37	-4.36261	37	-2.15839
38	38	7.23035	0	0.80766	38	-6.5524	0	0.5559	38	-3.51349	0	0.39023	38	6.14188	0	0.60585	38	-3.22371	0	0.30986	38	-2.63892	0	1.05422	38	8.10006	38	-6.67423	38	-3.49652	38	6.67079	38	-3.16349	38	-3.80618
39	39	7.58048	0	0.78658	39	-5.70008	0	0.44872	39	-5.1241	0	0.36088	39	6.30058	0	0.60925	39	-2.11139	0	0.29868	39	-4.21824	0	1.13009	39	8.45628	39	-5.87808	39	-5.05662	39	6.87091	39	-2.06633	39	-5.49239
40	40	8.03719	0	0.77122	40	-5.02824	0	0.39412	40	-6.70862	0	0.35512	40	6.49383	0	0.62857	40	-1.07717	0	0.27393	40	-5.8372	0	1.20297	40	8.91418	40	-5.26023	40	-6.58535	40	7.11967	40	-1.06945	40	-7.21258
41	41	8.59272	0	0.75574	41	-4.51954	0	0.38504	41	-8.26382	0	0.37082	41	6.73341	0	0.65903	41	-0.12981	0	0.24837	41	-7.48529	0	1.27385	41	9.46121	41	-4.80198	41	-8.08164	41	7.42178	41	-0.17188	41	-8.95332
42	42	9.23132	0	0.73547	42	-4.15855	0	0.40201	42	-9.78284	0	0.39746	42	7.03003	0	0.69251	42	0.71667	0	0.23473	42	-9.14284	0	1.34197	42	10.0799	42	-4.48601	42	-9.54171	42	7.77909	42	0.62157	42	-10.6923
43	43	9.92909	0	0.70917	43	-3.93332	0	0.42759	43	-11.2549	0	0.42314	43	7.39014	0	0.72154	43	1.44449	0	0.23973	43	-10.7832	0	1.40439	43	10.748	43	-4.30001	43	-10.956	43	8.19047	43	1.29873	43	-12.4008
44	44	10.6551	0	0.67974	44	-3.83497	0	0.45243	44	-12.6662	0	0.4419	44	7.81418	0	0.74284	44	2.03674	0	0.26324	44	-12.3777	0	1.45593	44	11.4399	44	-4.23817	44	-12.3092	44	8.65294	44	1.84236	44	-14.0469
45	45	11.3754	0	0.65316	45	-3.85801	0	0.47399	45	-14.0006	0	0.4561	45	8.29523	0	0.75806	45	2.48071	0	0.30546	45	-13.8993	0	1.4899	45	12.1293	45	-4.29944	45	-13.5839	45	9.16132	45	2.23296	45	-15.5997
46	46	12.057	0	0.63567	46	-4.0017	0	0.49262	46	-15.2405	0	0.47179	46	8.81858	0	0.77083	46	2.76716	0	0.36994	46	-15.3245	0	1.50019	46	12.7906	46	-4.48524	46	-14.7639	46	9.70524	46	2.45091	46	-17.0316
47	47	12.6722	0	0.63058	47	-4.2718	0	0.50887	47	-16.3674	0	0.49318	47	9.3637	0	0.78396	47	2.88817	0	0.46079	47	-16.6344	0	1.48205	47	13.3997	47	-4.79891	47	-15.834	47	10.2682	47	2.47857	47	-18.3201
48	48	13.1981	0	0.63617	48	-4.67925	0	0.52139	48	-17.3646	0	0.51979	48	9.90898	0	0.79715	48	2.83419	0	0.57757	48	-17.8151	0	1.43378	48	13.9319	48	-5.24489	48	-16.7813	48	10.8294	48	2.30301	48	-19.449
49	49	13.6144	0	0.64677	49	-5.23599	0	0.52746	49	-18.2216	0	0.54673	49	10.4353	0	0.80643	49	2.59306	0	0.71251	49	-18.8573	0	1.35851	49	14.3605	49	-5.82767	49	-17.5981	49	11.3663	49	1.91858	49	-20.4107
50	50	13.9001	0	0.65683	50	-5.95115	0	0.52516	50	-18.9339	0	0.56863	50	10.9266	0	0.80518	50	2.1512	0	0.85079	50	-19.7544	0	1.26275	50	14.6581	50	-6.55205	50	-18.2819	50	11.8557	50	1.32703	50	-21.2038
51	51	14.0313	0	0.66356	51	-6.83047	0	0.51572	51	-19.4999	0	0.58344	51	11.3652	0	0.78514	51	1.49883	0	0.97532	51	-20.502	0	1.15447	51	14.7974	51	-7.42548	51	-18.8306	51	12.2705	51	0.53721	51	-21.8316
52	52	13.9797	0	0.66693	52	-7.87833	0	0.50567	52	-19.9167	0	0.5945	52	11.7279	0	0.73843	52	0.63505	0	1.07385	52	-21.0978	0	1.041	52	14.7497	52	-8.46171	52	-19.2362	52	12.5788	52	-0.43834	52	-22.2992
53	53	13.7143	0	0.6668	53	-9.10156	0	0.50668	53	-20.1766	0	0.60757	53	11.9844	0	0.65969	53	-0.43069	0	1.14429	53	-21.5405	0	0.92816	53	14.4832	53	-9.68311	53	-19.4839	53	12.7444	53	-1.58838	53	-22.6122
54	54	13.2027	0	0.66018	54	-10.5123	0	0.53284	54	-20.2682	0	0.62803	54	12.097	0	0.54628	54	-1.68213	0	1.19621	54	-21.829	0	0.8188	54	13.9621	54	-11.1196	54	-19.5547	54	12.7266	54	-2.90848	54	-22.7728
55	55	12.4134	0	0.641	55	-12.1281	0	0.59697	55	-20.1794	0	0.66032	55	12.022	0	0.39638	55	-3.10236	0	1.24783	55	-21.9621	0	0.7128	55	13.1479	55	-12.8049	55	-19.4306	55	12.4795	55	-4.4038	55	-22.7793
56	56	11.3165	0	0.6027	56	-13.9684	0	0.70655	56	-19.9043	0	0.70572	56	11.7126	0	0.20962	56	-4.68053	0	1.32157	56	-21.9388	0	0.60769	56	12.002	56	-14.7672	56	-19.1035	56	11.9532	56	-6.09013	56	-22.6273
57	57	9.88294	0	0.54085	57	-16.0482	0	0.86164	57	-19.4452	0	0.76281	57	11.1237	0	0.06917	57	-6.41662	0	1.4394	57	-21.7586	0	0.50057	57	10.4881	57	-17.0212	57	-18.5779	57	11.0985	57	-7.99078	57	-22.313
58	58	8.08745	0	0.45675	58	-18.3714	0	1.05586	58	-18.8083	0	0.83011	58	10.2161	0	0.31773	58	-8.32329	0	1.61783	58	-21.4213	0	0.38893	58	8.57753	58	-19.563	58	-17.8624	58	9.87328	58	-10.1322	58	-21.8331
59	59	5.91568	0	0.36571	59	-20.9267	0	1.27836	59	-17.9975	0	0.90636	59	8.95692	0	0.63647	59	-10.4225	0	1.86182	59	-20.9262	0	0.27324	59	6.26192	59	-22.3678	59	-16.9627	59	8.24586	59	-12.5369	59	-21.1825
60	60	3.3806	0	0.30313	60	-23.6866	0	1.51402	60	-17.0135	0	0.98798	60	7.31622	0	0.99592	60	-12.7382	0	2.16115	60	-20.2689	0	0.17535	60	3.57775	60	-25.3899	60	-15.8834	60	6.1907	60	-15.2146	60	-20.351
61	61	0.54793	0	0.29126	61	-26.6107	0	1.74416	61	-15.8576	0	1.06712	61	5.26527	0	1.38322	61	-15.2865	0	2.4906	61	-19.4407	0	0.19393	61	0.63387	61	-28.5666	61	-14.635	61	3.69263	61	-18.1532	61	-19.3259
62	62	-2.44095	0	0.29582	62	-29.6519	0	1.95146	62	-14.5378	0	1.13531	62	2.78792	0	1.76535	62	-18.0659	0	2.81496	62	-18.4306	0	0.34054	62	-2.37911	62	-31.8312	62	-13.2351	62	0.77405	62	-21.3126	62	-18.0995
63	63	-5.3691	0	0.30495	63	-32.7691	0	2.12765	63	-13.0694	0	1.19	63	-0.0929	0	2.07819	63	-21.0523	0	3.09731	63	-17.2311	0	0.52543	63	-5.21256	63	-35.1343	63	-11.7018	63	-2.46746	63	-24.6278	63	-16.6762
64	64	-7.9759	0	0.39637	64	-35.94	0	2.27504	64	-11.4697	0	1.23623	64	-3.28155	0	2.23275	64	-24.2013	0	3.31263	64	-15.8462	0	0.71221	64	-7.60646	64	-38.4585	64	-10.0469	64	-5.83346	64	-28.0264	64	-15.0756
65	65	-10.0036	0	0.60881	65	-39.1668	0	2.39822	65	-9.75208	0	1.28055	65	-6.58903	0	2.14747	65	-27.4624	0	3.45756	65	-14.2902	0	0.8849	65	-9.33509	65	-41.8132	65	-8.27619	65	-9.04207	65	-31.454	65	-13.3242
66	66	-11.2464	0	0.87458	66	-42.4664	0	2.49338	66	-7.9228	0	1.32568	66	-9.74758	0	1.7828	66	-30.7981	0	3.54728	66	-12.583	0	1.03814	66	-10.2525	66	-45.2109	66	-6.39309	66	-11.7826	66	-34.8909	66	-11.4462
67	67	-11.6053	0	1.11073	67	-45.8456	0	2.5452	67	-5.98031	0	1.36939	67	-12.4563	0	1.14968	67	-34.197	0	3.60347	67	-10.7421	0	1.17314	67	-10.3342	67	-48.6386	67	-4.39913	67	-13.7696	67	-38.3518	67	-9.45741
68	68	-11.1265	0	1.25996	68	-49.2728	0	2.5343	68	-3.91965	0	1.40726	68	-14.4386	0	0.31234	68	-37.6708	0	3.6404	68	-8.77803	0	1.29396	68	-9.68549	68	-52.0389	68	-2.29525	68	-14.7992	68	-41.8665	68	-7.36298
69	69	-9.98418	0	1.30847	69	-52.6633	0	2.45014	69	-1.74097	0	1.43542	69	-15.4944	0	0.62744	69	-41.2372	0	3.64902	69	-6.69282	0	1.4041	69	-8.49665	69	-55.3109	69	-0.0872	69	-14.8063	69	-45.4428	69	-5.15979
70	70	-8.41097	0	1.27655	70	-55.8908	0	2.29692	70	0.54347	0	1.4523	70	-15.5499	0	1.48372	70	-44.8889	0	3.59265	70	-4.48293	0	1.50368	70	-6.97877	70	-58.3301	70	2.20903	70	-13.9028	70	-49.0307	70	-2.84265
71	71	-6.62761	0	1.19613	71	-58.8171	0	2.09037	71	2.90512	0	1.45784	71	-14.6935	0	2.10838	71	-48.5612	0	3.42492	71	-2.14571	0	1.58723	71	-5.31621	71	-60.9741	71	4.56245	71	-12.3523	71	-52.5105	71	-0.4137
72	72	-4.79774	0	1.09935	72	-61.3234	0	1.85182	72	5.30095	0	1.45136	72	-13.1539	0	2.42204	72	-52.1224	0	3.11993	72	0.31076	0	1.64402	72	-3.63303	72	-63.1459	72	6.92665	72	-10.4665	72	-55.7194	72	2.10762
73	73	-3.01388	0	1.00833	73	-63.3309	0	1.60443	73	7.6825	0	1.43432	73	-11.2195	0	2.4623	73	-55.3998	0	2.68766	73	2.85904	0	1.66166	73	-1.99128	73	-64.7901	73	9.25266	73	-8.48672	73	-58.4949	73	4.67941
74	74	-1.31517	0	0.92825	74	-64.804	0	1.3704	74	10.0057	0	1.41161	74	-9.1398	0	2.34616	74	-58.2247	0	2.16911	74	5.44986	0	1.63146	74	-0.41827	74	-65.8918	74	11.5015	74	-6.52787	74	-60.7132	74	7.2415
75	75	0.28524	0	0.85142	75	-65.7402	0	1.17003	75	12.2365	0	1.38879	75	-7.05953	0	2.19225	75	-60.4749	0	1.62076	75	8.0187	0	1.55383	75	1.06921	75	-66.4644	75	13.6471	75	-4.6018	75	-62.3118	75	9.72908
76	76	1.78102	0	0.76601	76	-66.1575	0	1.02033	76	14.3515	0	1.36847	76	-5.02122	0	2.06213	76	-62.0909	0	1.09862	76	10.499	0	1.43932	76	2.45378	76	-66.5363	76	15.6725	76	-2.68752	76	-63.2824	76	12.087
77	77	3.16141	0	0.66527	77	-66.083	0	0.93188	77	16.3359	0	1.34961	77	-3.02139	0	1.95164	77	-63.0663	0	0.66594	77	12.8368	0	1.30316	77	3.71483	77	-66.1427	77	17.5674	77	-0.79399	77	-63.6486	77	14.2782
78	78	4.40744	0	0.55094	78	-65.5455	0	0.90202	78	18.181	0	1.3292	78	-1.06775	0	1.82397	78	-63.4269	0	0.47605	78	14.9993	0	1.15922	78	4.82956	78	-65.3192	78	19.3246	78	1.02588	78	-63.4468	78	16.2846
79	79	5.49363	0	0.43102	79	-64.5721	0	0.91348	79	19.8813	0	1.30351	79	0.79528	0	1.64632	79	-63.21	0	0.6547	79	16.9735	0	1.01758	79	5.77272	79	-64.0971	79	20.9381	79	2.69115	79	-62.7157	79	18.1041
80	80	6.3946	0	0.32127	80	-63.1871	0	0.94492	80	21.4319	0	1.26871	80	2.48839	0	1.40936	80	-62.453	0	0.96718	80	18.7608	0	0.88383	80	6.51792	80	-62.5021	80	22.4006	80	4.1139	80	-61.4926	80	19.744
81	81	7.09008	0	0.2617	81	-61.4129	0	0.98151	81	22.8266	0	1.2227	81	3.92031	0	1.12908	81	-61.1916	0	1.28332	81	20.3706	0	0.75879	81	7.04392	81	-60.5553	81	23.7035	81	5.2232	81	-59.8136	81	21.2148
82	82	7.56519	0	0.30163	82	-59.2707	0	1.01717	82	24.058	0	1.16566	82	5.01633	0	0.83866	82	-59.4596	0	1.57343	82	21.8132	0	0.6401	82	7.34276	82	-58.2735	82	24.8373	82	5.98357	82	-57.7128	82	22.5244
83	83	7.80496	0	0.40853	83	-56.782	0	1.05213	83	25.1186	0	1.09879	83	5.73625	0	0.57784	83	-57.2876	0	1.8293	83	23.095	0	0.52498	83	7.41499	83	-55.6717	83	25.7927	83	6.39966	83	-55.2208	83	23.6762
84	84	7.78891	0	0.5223	84	-53.97	0	1.08982	84	26.0015	0	1.02335	84	6.08038	0	0.38195	84	-54.704	0	2.04832	84	24.217	0	0.41142	84	7.26228	84	-52.7653	84	26.5608	84	6.50716	84	-52.3654	84	24.6681
85	85	7.49896	0	0.60784	85	-50.8612	0	1.13376	85	26.7004	0	0.94082	85	6.08371	0	0.27353	85	-51.7397	0	2.22909	85	25.1751	0	0.30029	85	6.89044	85	-49.5739	85	27.1337	85	6.35622	85	-49.178	85	25.4946
86	86	6.93483	0	0.64748	86	-47.4868	0	1.1851	86	27.2112	0	0.85367	86	5.80599	0	0.24671	86	-48.4355	0	2.37095	86	25.9631	0	0.19797	86	6.31794	86	-46.1239	86	27.5064	86	6.00007	86	-45.7006	86	26.15
87	87	6.12563	0	0.63406	87	-43.8865	0	1.24051	87	27.5355	0	0.76758	87	5.31792	0	0.26222	87	-44.8484	0	2.47522	87	26.5762	0	0.13125	87	5.58226	87	-42.4544	87	27.6809	87	5.48651	87	-41.9904	87	26.6316
88	88	5.13276	0	0.56788	88	-40.1143	0	1.2918	88	27.6843	0	0.69307	88	4.68782	0	0.29013	88	-41.0537	0	2.54562	88	27.0144	0	0.15304	88	4.73881	88	-38.623	88	27.6716	88	4.85891	88	-38.1198	88	26.9452
89	89	4.04435	0	0.45712	89	-36.2401	0	1.32983	89	27.6797	0	0.64333	89	3.97357	0	0.31794	89	-37.14	0	2.58614	89	27.286	0	0.23005	89	3.85989	89	-34.7057	89	27.5061	89	4.16397	89	-34.174	89	27.1059
90	90	2.96307	0	0.34043	90	-32.3491	0	1.34784	90	27.5555	0	0.62639	90	3.22575	0	0.33969	90	-33.2033	0	2.59852	90	27.4103	0	0.31278	90	3.03118	90	-30.7933	90	27.2261	90	3.45706	90	-30.2467	90	27.1375
91	91	1.98654	0	0.35177	91	-28.5365	0	1.34242	91	27.3556	0	0.63819	91	2.50096	0	0.36172	91	-29.3433	0	2.57972	91	27.4156	0	0.3874	91	2.33395	91	-26.9865	91	26.883	91	2.80385	91	-26.4394	91	27.071
92	92	1.18818	0	0.54897	92	-24.901	0	1.31362	92	27.1293	0	0.66666	92	1.87033	0	0.40001	92	-25.6608	0	2.52195	92	27.3376	0	0.45074	92	1.822	92	-23.3855	92	26.5319	92	2.27139	92	-22.859	92	26.944
93	93	0.60692	0	0.81053	93	-21.5368	0	1.2632	93	26.9255	0	0.69927	93	1.40334	0	0.45347	93	-22.2532	0	2.42051	93	27.2161	0	0.50338	93	1.51185	93	-20.0834	93	26.2254	93	1.90436	93	-19.6036	93	26.7958
94	94	0.24966	0	1.05667	94	-18.5272	0	1.19336	94	26.7853	0	0.72808	94	1.14187	0	0.49887	94	-19.2021	0	2.27985	94	27.0896	0	0.54809	94	1.38731	94	-17.1594	94	26.0058	94	1.71374	94	-16.7459	94	26.6623
95	95	0.0989	0	1.24276	95	-15.939	0	1.10606	95	26.7373	0	0.74955	95	1.08766	0	0.51681	95	-16.563	0	2.10978	95	26.9891	0	0.58797	95	1.40836	95	-14.6747	95	25.9014	95	1.68431	95	-14.3271	95	26.5719
96	96	0.11862	0	1.3377	96	-13.8197	0	1.00345	96	26.7935	0	0.76057	96	1.20523	0	0.50445	96	-14.3621	0	1.91807	96	26.9334	0	0.62401	96	1.51718	96	-12.6712	96	25.9252	96	1.78113	96	-12.3624	96	26.5415
97	97	0.25622	0	1.3213	97	-12.1969	0	0.89028	97	26.949	0	0.75702	97	1.43385	0	0.47191	97	-12.6038	0	1.70818	97	26.9268	0	0.65326	97	1.6433	97	-11.172	97	26.0758	97	1.95574	97	-10.8495	97	26.575
98	98	0.44259	0	1.18602	98	-11.0812	0	0.7774	98	27.186	0	0.73569	98	1.70128	0	0.43292	98	-11.2799	0	1.47926	98	26.9632	0	0.66863	98	1.70677	98	-10.1843	98	26.3385	98	2.15245	98	-9.77867	98	26.668
99	99	0.59722	0	0.93727	99	-10.4715	0	0.68244	99	27.4823	0	0.6964	99	1.9364	0	0.39501	99	-10.3824	0	1.22633	99	27.0338	0	0.65991	99	1.62504	99	-9.70621	99	26.6936	99	2.31341	99	-9.14645	99	26.8178
100	100	0.63833	0	0.59858	100	-10.3578	0	0.62583	100	27.8194	0	0.64318	100	2.07929	0	0.35605	100	-9.91669	0	0.94529	100	27.1355	0	0.62106	100	1.32409	100	-9.72834	100	27.1214	100	2.38183	100	-8.96351	100	27.0288
101	101	0.49505	0	0.29104	101	-10.7145	0	0.61608	101	28.1846	0	0.58274	101	2.08297	0	0.30721	101	-9.89708	0	0.64597	101	27.2738	0	0.56125	101	0.75499	101	-10.2285	101	27.6038	101	2.30011	101	-9.23736	101	27.3048
[truncated: 86 more columns]
