# Supplementary material for: Gait assessment using a 2D video-based motion analysis app in healthy subjects and subjects with lower limb amputation – A pilot study
Source: PLoS One. 2025 May 30;20(5):e0324499. doi: 10.1371/journal.pone.0324499 (PMC12124523; doi:10.1371/journal.pone.0324499)
Supplement: S1 Table — Raw data of all trials (M##) of the healthy subjects (0##) from the gait analysis recorded with the Orthelligent App (OV) and with the Qualisys system (Qual). (ZIP) [file pone.0324499.s001.zip › Subjects_healty_all_trials/007_Qual_ME3.xlsx]

## Sheet: Tabelle1
	Mean	Mean	Std Dev	Std Dev	Mean	Mean	Std Dev	Std Dev	Mean	Mean	Std Dev	Std Dev	Mean	Mean	Std Dev	Std Dev	Mean	Mean	Std Dev	Std Dev	Mean	Mean	Std Dev	Std Dev	D:\Qualisys\2024_Orthelligent\Data\P007\ebenesGehen0003_OV,c3d	D:\Qualisys\2024_Orthelligent\Data\P007\ebenesGehen0003_OV,c3d	D:\Qualisys\2024_Orthelligent\Data\P007\ebenesGehen0003_OV,c3d	D:\Qualisys\2024_Orthelligent\Data\P007\ebenesGehen0003_OV,c3d	D:\Qualisys\2024_Orthelligent\Data\P007\ebenesGehen0003_OV,c3d	D:\Qualisys\2024_Orthelligent\Data\P007\ebenesGehen0003_OV,c3d	D:\Qualisys\2024_Orthelligent\Data\P007\ebenesGehen0003_OV,c3d	D:\Qualisys\2024_Orthelligent\Data\P007\ebenesGehen0003_OV,c3d	D:\Qualisys\2024_Orthelligent\Data\P007\ebenesGehen0003_OV,c3d	D:\Qualisys\2024_Orthelligent\Data\P007\ebenesGehen0003_OV,c3d	D:\Qualisys\2024_Orthelligent\Data\P007\ebenesGehen0003_OV,c3d	D:\Qualisys\2024_Orthelligent\Data\P007\ebenesGehen0003_OV,c3d	D:\Qualisys\2024_Orthelligent\Data\P007\ebenesGehen0003_OV,c3d	D:\Qualisys\2024_Orthelligent\Data\P007\ebenesGehen0003_OV,c3d	D:\Qualisys\2024_Orthelligent\Data\P007\ebenesGehen0003_OV,c3d	D:\Qualisys\2024_Orthelligent\Data\P007\ebenesGehen0003_OV,c3d	D:\Qualisys\2024_Orthelligent\Data\P007\ebenesGehen0003_OV,c3d	D:\Qualisys\2024_Orthelligent\Data\P007\ebenesGehen0003_OV,c3d	D:\Qualisys\2024_Orthelligent\Data\P007\ebenesGehen0003_OV,c3d	D:\Qualisys\2024_Orthelligent\Data\P007\ebenesGehen0003_OV,c3d	D:\Qualisys\2024_Orthelligent\Data\P007\ebenesGehen0003_OV,c3d	D:\Qualisys\2024_Orthelligent\Data\P007\ebenesGehen0003_OV,c3d	D:\Qualisys\2024_Orthelligent\Data\P007\ebenesGehen0003_OV,c3d	D:\Qualisys\2024_Orthelligent\Data\P007\ebenesGehen0003_OV,c3d	D:\Qualisys\2024_Orthelligent\Data\P007\ebenesGehen0003_OV,c3d
	Left Ankle Mean Angle	Left Ankle Mean Angle	Left Ankle Mean Angle	Left Ankle Mean Angle	Left Knee Mean Angle	Left Knee Mean Angle	Left Knee Mean Angle	Left Knee Mean Angle	Left Hip Mean Angle	Left Hip Mean Angle	Left Hip Mean Angle	Left Hip Mean Angle	Right Ankle Mean Angle	Right Ankle Mean Angle	Right Ankle Mean Angle	Right Ankle Mean Angle	Right Knee Mean Angle	Right Knee Mean Angle	Right Knee Mean Angle	Right Knee Mean Angle	Right Hip Mean Angle	Right Hip Mean Angle	Right Hip Mean Angle	Right Hip Mean Angle	Left Ankle Mean Angle	Left Ankle Mean Angle	Left Knee Mean Angle	Left Knee Mean Angle	Left Hip Mean Angle	Left Hip Mean Angle	Right Ankle Mean Angle	Right Ankle Mean Angle	Right Knee Mean Angle	Right Knee Mean Angle	Right Hip Mean Angle	Right Hip Mean Angle	Speed	Left_Strides_Per_Minute_Count	Left_Strides_Per_Minute_Mean	Left_Strides_Per_Minute_StdDev	Right_Strides_Per_Minute_Count	Right_Strides_Per_Minute_Mean	Right_Strides_Per_Minute_StdDev	Left_Stride_Length_Count	Left_Stride_Length_Mean	Left_Stride_Length_StdDev	Right_Stride_Length_Count	Right_Stride_Length_Mean	Right_Stride_Length_StdDev
	P2D	P2D	P2D	P2D	P2D	P2D	P2D	P2D	P2D	P2D	P2D	P2D	P2D	P2D	P2D	P2D	P2D	P2D	P2D	P2D	P2D	P2D	P2D	P2D	P2D	P2D	P2D	P2D	P2D	P2D	P2D	P2D	P2D	P2D	P2D	P2D	METRIC	METRIC	METRIC	METRIC	METRIC	METRIC	METRIC	METRIC	METRIC	METRIC	METRIC	METRIC	METRIC
	ORIGINAL	ORIGINAL	ORIGINAL	ORIGINAL	ORIGINAL	ORIGINAL	ORIGINAL	ORIGINAL	ORIGINAL	ORIGINAL	ORIGINAL	ORIGINAL	ORIGINAL	ORIGINAL	ORIGINAL	ORIGINAL	ORIGINAL	ORIGINAL	ORIGINAL	ORIGINAL	ORIGINAL	ORIGINAL	ORIGINAL	ORIGINAL	ORIGINAL	ORIGINAL	ORIGINAL	ORIGINAL	ORIGINAL	ORIGINAL	ORIGINAL	ORIGINAL	ORIGINAL	ORIGINAL	ORIGINAL	ORIGINAL	TEMPORAL_DISTANCE	TEMPORAL_DISTANCE	TEMPORAL_DISTANCE	TEMPORAL_DISTANCE	TEMPORAL_DISTANCE	TEMPORAL_DISTANCE	TEMPORAL_DISTANCE	TEMPORAL_DISTANCE	TEMPORAL_DISTANCE	TEMPORAL_DISTANCE	TEMPORAL_DISTANCE	TEMPORAL_DISTANCE	TEMPORAL_DISTANCE
ITEM	X	Y	X	Y	X	Y	X	Y	X	Y	X	Y	X	Y	X	Y	X	Y	X	Y	X	Y	X	Y	X	Y	X	Y	X	Y	X	Y	X	Y	X	Y	X	X	X	X	X	X	X	X	X	X	X	X	X
1	1	0.41182	0	0.74042	1	-10.8311	0	0.97647	1	28.4263	0	0.38835	1	2.1323	0	0.51289	1	-9.29359	0	0.41571	1	27.2339	0	0.5028	1	0.40138	1	-11.9566	1	28.721	1	2.42663	1	-9.13619	1	26.669	3.14077	2	55.3007	0.3604	2	55.047	0.3571	2	3.40124	0.03079	2	3.42994	0.02244
2	2	-0.27515	0	0.57747	2	-11.5967	0	0.91823	2	28.8557	0	0.37644	2	1.92214	0	0.34276	2	-9.70403	0	0.33651	2	27.4118	0	0.4803	2	-0.1811	2	-12.6569	2	29.1292	2	1.97993	2	-9.52628	2	26.8654
3	3	-1.17359	0	0.44221	3	-12.7556	0	0.85083	3	29.3253	0	0.35452	3	1.48651	0	0.29912	3	-10.5156	0	0.27525	3	27.6364	0	0.43144	3	-0.99164	3	-13.7375	3	29.5689	3	1.25836	3	-10.3428	3	27.1434
4	4	-2.19453	0	0.35587	4	-14.2549	0	0.77415	4	29.8369	0	0.31976	4	0.79353	0	0.4679	4	-11.6566	0	0.21626	4	27.8975	0	0.3496	4	-1.94704	4	-15.1457	4	30.0348	4	0.26755	4	-11.548	4	27.4987
5	5	-3.18301	0	0.31333	5	-16.0399	0	0.68902	5	30.3853	0	0.27124	5	-0.14585	0	0.66395	5	-13.0402	0	0.19479	5	28.1861	0	0.2329	5	-2.89244	5	-16.8297	5	30.5163	5	-0.9125	5	-13.09	5	27.9253
6	6	-3.96166	0	0.28627	6	-18.0498	0	0.59526	6	30.9472	0	0.21509	6	-1.242	0	0.75491	6	-14.586	0	0.35602	6	28.4958	0	0.09632	6	-3.65401	6	-18.7312	6	30.9868	6	-2.1081	6	-14.9129	6	28.4117
7	7	-4.41464	0	0.24927	7	-20.2	0	0.48938	7	31.4725	0	0.18066	7	-2.33039	0	0.68451	7	-16.2328	0	0.67587	7	28.8158	0	0.11878	7	-4.12726	7	-20.7627	7	31.3948	7	-3.1075	7	-16.948	7	28.9293
8	8	-4.53572	0	0.21658	8	-22.3681	0	0.37125	8	31.886	0	0.22138	8	-3.23843	0	0.48199	8	-17.9376	0	1.05777	8	29.1234	0	0.26628	8	-4.31027	8	-22.7966	8	31.668	8	-3.7773	8	-19.0932	8	29.4231
9	9	-4.38788	0	0.23921	9	-24.4057	0	0.25248	9	32.1047	0	0.32702	9	-3.86477	0	0.22968	9	-19.6575	0	1.40337	9	29.3779	0	0.37891	9	-4.2488	9	-24.6848	9	31.7341	9	-4.11072	9	-21.2082	9	29.8138
10	10	-4.03898	0	0.30918	10	-26.1729	0	0.16428	10	32.0686	0	0.44924	10	-4.19445	0	0.03902	10	-21.3267	0	1.62988	10	29.5215	0	0.43078	10	-3.98452	10	-26.2948	10	31.5502	10	-4.16885	10	-23.1407	10	30.0185
11	11	-3.53388	0	0.37674	11	-27.5773	0	0.15961	11	31.7654	0	0.55958	11	-4.25357	0	0.21678	11	-22.8514	0	1.70721	11	29.4954	0	0.43043	11	-3.54348	11	-27.5471	11	31.1194	11	-4.00749	11	-24.7669	11	29.9825
12	12	-2.89606	0	0.42243	12	-28.5962	0	0.21715	12	31.2308	0	0.6452	12	-4.06631	0	0.37712	12	-24.1337	0	1.6675	12	29.2621	0	0.40942	12	-2.94112	12	-28.4315	12	30.4866	12	-3.65481	12	-26.0234	12	29.6972
13	13	-2.14125	0	0.44998	13	-29.2746	0	0.28038	13	30.5298	0	0.7043	13	-3.65198	0	0.49297	13	-25.1053	0	1.57702	13	28.8172	0	0.39684	13	-2.19299	13	-28.9989	13	29.7177	13	-3.13124	13	-26.9104	13	29.1939
14	14	-1.28902	0	0.47105	14	-29.7067	0	0.33932	14	29.7358	0	0.74363	14	-3.04529	0	0.55624	14	-25.7468	0	1.49964	14	28.184	0	0.40139	14	-1.32628	14	-29.3376	14	28.8784	14	-2.46936	14	-27.4749	14	28.5247
15	15	-0.36693	0	0.49601	15	-30.0002	0	0.40587	15	28.9109	0	0.77294	15	-2.3039	0	0.575	15	-26.0918	0	1.47493	15	27.4032	0	0.41793	15	-0.38336	15	-29.5395	15	28.0194	15	-1.71259	15	-27.7948	15	27.7474
16	16	0.59319	0	0.52728	16	-30.2332	0	0.49216	16	28.0911	0	0.79962	16	-1.49326	0	0.57213	16	-26.2149	0	1.51208	16	26.521	0	0.44438	16	0.592	16	-29.6666	16	27.1684	16	-0.9037	16	-27.9607	16	26.9142
17	17	1.56647	0	0.56377	17	-30.4265	0	0.60042	17	27.2818	0	0.82691	17	-0.6653	0	0.56738	17	-26.1999	0	1.59655	17	25.5773	0	0.48729	17	1.56935	17	-29.7333	17	26.3271	17	-0.07722	17	-28.0433	17	26.0587
18	18	2.53827	0	0.60709	18	-30.5449	0	0.72356	18	26.4616	0	0.85367	18	0.14809	0	0.56726	18	-26.0981	0	1.70138	18	24.5929	0	0.55019	18	2.5293	18	-29.7095	18	25.4759	18	0.74093	18	-28.0626	18	25.1833
19	19	3.49108	0	0.65856	19	-30.5223	0	0.84985	19	25.5937	0	0.87632	19	0.92723	0	0.57122	19	-25.9064	0	1.79887	19	23.5652	0	0.62108	19	3.45133	19	-29.541	19	24.5824	19	1.53106	19	-27.9828	19	24.2602
20	20	4.39398	0	0.71487	20	-30.2969	0	0.96697	20	24.6411	0	0.89021	20	1.65816	0	0.57689	20	-25.5804	0	1.87267	20	22.4756	0	0.68085	20	4.30661	20	-29.1804	20	23.6154	20	2.27623	20	-27.7419	20	23.2509
21	21	5.20648	0	0.769	21	-29.8381	0	1.06636	21	23.5799	0	0.8911	21	2.32946	0	0.57544	21	-25.0673	0	1.92199	21	21.3048	0	0.71653	21	5.06166	21	-28.6076	21	22.5555	21	2.95515	21	-27.2864	21	22.1263
22	22	5.89148	0	0.81282	22	-29.1519	0	1.14573	22	22.4043	0	0.87782	22	2.92993	0	0.55572	22	-24.3345	0	1.95772	22	20.0435	0	0.72627	22	5.68889	22	-27.8318	22	21.3979	22	3.54451	22	-26.595	22	20.8785
23	23	6.4297	0	0.83867	23	-28.2708	0	1.20734	23	21.1234	0	0.85295	23	3.44987	0	0.5151	23	-23.3835	0	1.99681	23	18.6968	0	0.71809	23	6.17891	23	-26.8839	23	20.1483	23	4.03054	23	-25.6879	23	19.5239
24	24	6.82276	0	0.84059	24	-27.2391	0	1.25513	24	19.7529	0	0.82104	24	3.88497	0	0.46456	24	-22.2496	0	2.05746	24	17.2836	0	0.70533	24	6.53986	24	-25.8036	24	18.8161	24	4.41797	24	-24.6214	24	18.0972
25	25	7.08565	0	0.81635	25	-26.0973	0	1.29284	25	18.3079	0	0.78741	25	4.24031	0	0.42396	25	-20.9894	0	2.15409	25	15.8295	0	0.70159	25	6.78738	25	-24.6269	25	17.4098	25	4.7297	25	-23.4703	25	16.6396
26	26	7.23935	0	0.76825	26	-24.8714	0	1.32199	26	16.7999	0	0.75587	26	4.52994	0	0.41071	26	-19.6626	0	2.2918	26	14.359	0	0.71599	26	6.93795	26	-23.3772	26	15.9367	26	4.99715	26	-22.3011	26	15.1855
27	27	7.30737	0	0.70026	27	-23.5696	0	1.34022	27	15.2374	0	0.72696	27	4.77127	0	0.43053	27	-18.3142	0	2.46245	27	12.8899	0	0.74954	27	7.00905	27	-22.0645	27	14.4053	27	5.24773	27	-21.1497	27	13.7537
28	28	7.31276	0	0.61482	28	-22.187	0	1.34126	28	13.6278	0	0.69806	28	4.97803	0	0.47626	28	-16.9642	0	2.64667	28	11.4304	0	0.79658	28	7.0213	28	-20.6896	28	12.827	28	5.49364	28	-20.013	28	12.3461
29	29	7.27408	0	0.51255	29	-20.7145	0	1.31692	29	11.979	0	0.66402	29	5.15761	0	0.53431	29	-15.6104	0	2.82023	29	9.98107	0	0.84742	29	6.99627	29	-19.2522	29	11.2162	29	5.73044	29	-18.8604	29	10.9525
30	30	7.20362	0	0.3942	30	-19.1472	0	1.26087	30	10.2988	0	0.61956	30	5.31217	0	0.59131	30	-14.2396	0	2.96166	30	8.53879	0	0.89125	30	6.95255	30	-17.7558	30	9.58654	30	5.94503	30	-17.6538	30	9.55741
31	31	7.10801	0	0.26057	31	-17.49	0	1.1714	31	8.59208	0	0.56261	31	5.43962	0	0.63717	31	-12.8398	0	3.05751	31	7.09944	0	0.91926	31	6.90378	31	-16.2095	31	7.94522	31	6.12241	31	-16.3657	31	8.14646
32	32	6.99071	0	0.12335	32	-15.7603	0	1.05323	32	6.86088	0	0.49526	32	5.53639	0	0.66728	32	-11.4059	0	3.10459	32	5.65817	0	0.92725	32	6.85674	32	-14.6275	32	6.29169	32	6.25234	32	-14.9876	32	6.70969
33	33	6.85779	0	0.12115	33	-13.9921	0	0.91534	33	5.10823	0	0.421	33	5.60121	0	0.68034	33	-9.94346	0	3.10899	33	4.20902	0	0.91665	33	6.81767	33	-13.0352	33	4.62482	33	6.33075	33	-13.5318	33	5.24265
34	34	6.72348	0	0.28501	34	-12.2362	0	0.76856	34	3.34217	0	0.34297	34	5.63803	0	0.6782	34	-8.46738	0	3.0822	34	2.74455	0	0.8933	34	6.79784	34	-11.4729	34	2.94882	34	6.36296	34	-12.026	34	3.74461
35	35	6.61122	0	0.4743	35	-10.5542	0	0.62305	35	1.57511	0	0.26393	35	5.65521	0	0.66639	35	-6.99879	0	3.03609	35	1.25632	0	0.86401	35	6.81581	35	-9.9922	35	1.27274	35	6.36362	35	-10.5045	35	2.21541
36	36	6.54974	0	0.67193	36	-9.00617	0	0.48907	36	-0.17892	0	0.18664	36	5.66379	0	0.6513	36	-5.56172	0	2.97776	36	-0.26371	0	0.8332	36	6.89431	36	-8.64445	36	-0.39284	36	6.35107	36	-8.99887	36	0.65325
37	37	6.56845	0	0.87309	37	-7.64042	0	0.37929	37	-1.90626	0	0.11542	37	5.67674	0	0.6374	37	-4.18016	0	2.90731	37	-1.82196	0	0.80196	37	7.05645	37	-7.47044	37	-2.03919	37	6.34296	37	-7.53314	37	-0.94558
38	38	6.69105	0	1.07365	38	-6.48416	0	0.31116	38	-3.59613	0	0.05818	38	5.70916	0	0.62507	38	-2.87628	0	2.81924	38	-3.42115	0	0.76846	38	7.31875	38	-6.49022	38	-3.6626	38	6.3541	38	-6.12382	38	-2.58473
39	39	6.93032	0	1.26864	39	-5.54147	0	0.29683	39	-5.24284	0	0.03236	39	5.77849	0	0.61168	39	-1.66913	0	2.706	39	-5.05825	0	0.72877	39	7.68624	39	-5.70053	39	-5.26571	39	6.39706	39	-4.78248	39	-4.26493
40	40	7.28623	0	1.45292	40	-4.79809	0	0.32225	40	-6.84544	0	0.04303	40	5.90333	0	0.59391	40	-0.57458	0	2.56213	40	-6.72303	0	0.67827	40	8.15274	40	-5.08138	40	-6.85414	40	6.48291	40	-3.52002	40	-5.98161
41	41	7.74759	0	1.62298	41	-4.23044	0	0.36072	41	-8.40551	0	0.06207	41	6.09971	0	0.57045	41	0.39507	0	2.38833	41	-8.3981	0	0.61365	41	8.7045	41	-4.60799	41	-8.43105	41	6.62057	41	-2.35022	41	-7.723
42	42	8.29608	0	1.77754	42	-3.81559	0	0.399	42	-9.92345	0	0.09242	42	6.37676	0	0.54474	42	1.23263	0	2.1931	42	-10.0621	0	0.53504	42	9.32515	42	-4.26273	42	-9.99171	42	6.8153	42	-1.28973	42	-9.46989
43	43	8.90939	0	1.91523	43	-3.53748	0	0.43922	43	-11.396	0	0.13433	43	6.73448	0	0.52503	43	1.93614	0	1.99105	43	-11.6924	0	0.44627	43	9.99789	43	-4.0419	43	-11.5198	43	7.06798	43	-0.35617	43	-11.1967
44	44	9.56231	0	2.03317	44	-3.38901	0	0.4905	44	-12.8134	0	0.17369	44	7.16498	0	0.52177	44	2.50687	0	1.79817	44	-13.2673	0	0.35382	44	10.7036	44	-3.95534	44	-12.987	44	7.37605	44	0.43458	44	-12.8756
45	45	10.2271	0	2.12849	45	-3.37082	0	0.56224	45	-14.1602	0	0.19295	45	7.65499	0	0.5431	45	2.94505	0	1.62604	45	-14.7683	0	0.2656	45	11.4184	45	-4.01974	45	-14.3589	45	7.73443	45	1.06992	45	-14.4813
46	46	10.8753	0	2.19929	46	-3.48935	0	0.6602	46	-15.4177	0	0.17906	46	8.18817	0	0.58972	46	3.24429	0	1.47813	46	-16.1778	0	0.19034	46	12.1142	46	-4.2511	46	-15.6028	46	8.13521	46	1.53922	46	-15.9926
47	47	11.4796	0	2.2441	47	-3.75465	0	0.78295	47	-16.5671	0	0.12847	47	8.74809	0	0.65602	47	3.38826	0	1.35045	47	-17.4787	0	0.14318	47	12.7603	47	-4.65841	47	-16.6965	47	8.56892	47	1.83026	47	-17.3926
48	48	12.0151	0	2.26217	48	-4.17749	0	0.92079	48	-17.5933	0	0.05071	48	9.31977	0	0.73461	48	3.35157	0	1.23495	48	-18.6533	0	0.14616	48	13.3256	48	-5.24071	48	-17.6318	48	9.02441	48	1.92644	48	-18.6662
49	49	12.4572	0	2.254	49	-4.76582	0	1.05895	49	-18.4866	0	0.06468	49	9.88897	0	0.81882	49	3.10559	0	1.12359	49	-19.6851	0	0.19289	49	13.7794	49	-5.98838	49	-18.4129	49	9.48774	49	1.80836	49	-19.7987
50	50	12.7791	0	2.22077	50	-5.52178	0	1.18392	50	-19.2428	0	0.16758	50	10.4387	0	0.9034	50	2.628	0	1.01287	50	-20.5617	0	0.25917	50	14.0913	50	-6.88776	50	-19.0502	50	9.94086	50	1.45867	50	-20.7783
51	51	12.951	0	2.1646	51	-6.44279	0	1.28847	51	-19.8596	0	0.26789	51	10.9447	0	0.98399	51	1.91115	0	0.90726	51	-21.2771	0	0.33154	51	14.2304	51	-7.9281	51	-19.5536	51	10.3589	51	0.86679	51	-21.5962
52	52	12.9408	0	2.09015	52	-7.52559	0	1.3742	52	-20.3331	0	0.35787	52	11.3733	0	1.05582	52	0.96506	0	0.81923	52	-21.8312	0	0.40143	52	14.1666	52	-9.10861	52	-19.9254	52	10.7096	52	0.03101	52	-22.2456
53	53	12.7156	0	2.00431	53	-8.77209	0	1.4507	53	-20.6531	0	0.43668	53	11.6826	0	1.11348	53	-0.18648	0	0.76369	53	-22.227	0	0.4609	53	13.8694	53	-10.443	53	-20.1567	53	10.9534	53	-1.04049	53	-22.7214
54	54	12.2427	0	1.91557	54	-10.1939	0	1.53262	54	-20.8037	0	0.50663	54	11.8267	0	1.15206	54	-1.51491	0	0.75132	54	-22.4679	0	0.50314	54	13.3086	54	-11.9601	54	-20.2297	54	11.0452	54	-2.33258	54	-23.02
55	55	11.4899	0	1.83304	55	-11.8127	0	1.6342	55	-20.7672	0	0.57191	55	11.7583	0	1.16901	55	-2.99627	0	0.78505	55	-22.5557	0	0.52322	55	12.4533	55	-13.6975	55	-20.1224	55	10.9351	55	-3.82879	55	-23.1384
56	56	10.4244	0	1.76535	56	-13.6556	0	1.76403	56	-20.5298	0	0.63719	56	11.431	0	1.16622	56	-4.61854	0	0.86155	56	-22.4907	0	0.51885	56	11.2698	56	-15.6918	56	-19.8161	56	10.5704	56	-5.51749	56	-23.0748
57	57	9.01374	0	1.71979	57	-15.7478	0	1.92222	57	-20.0856	0	0.70694	57	10.8038	0	1.15122	57	-6.38605	0	0.97472	57	-22.2727	0	0.49035	57	9.7235	57	-17.9674	57	-19.2999	57	9.89824	57	-7.39754	57	-22.8301
58	58	7.2288	0	1.70206	58	-18.1031	0	2.10019	58	-19.4366	0	0.78487	58	9.84179	0	1.13683	58	-8.31925	0	1.11704	58	-21.9013	0	0.44149	58	7.78288	58	-20.5278	58	-18.5704	58	8.86974	58	-9.4795	58	-22.408
59	59	5.05171	0	1.71547	59	-20.7159	0	2.2826	59	-18.5893	0	0.87237	59	8.51499	0	1.14024	59	-10.4491	0	1.2788	59	-21.3734	0	0.38091	59	5.43124	59	-23.3499	59	-17.6296	59	7.44138	59	-11.7807	59	-21.8133
60	60	2.49303	0	1.75521	60	-23.558	0	2.44984	60	-17.5533	0	0.96623	60	6.79281	0	1.18077	60	-12.8078	0	1.44789	60	-20.6803	0	0.32164	60	2.68932	60	-26.3831	60	-16.4881	60	5.57448	60	-14.3175	60	-21.0458
61	61	-0.3833	0	1.80381	61	-26.5802	0	2.58142	61	-16.3431	0	1.05852	61	4.64212	0	1.2727	61	-15.4169	0	1.6099	61	-19.8066	0	0.27816	61	-0.35728	61	-29.5544	61	-15.1693	61	3.23773	61	-17.0941	61	-20.0982
62	62	-3.43875	0	1.83415	62	-29.7197	0	2.66248	62	-14.9798	0	1.14119	62	2.03934	0	1.4142	62	-18.2763	0	1.74931	62	-18.7356	0	0.25924	62	-3.54519	62	-32.7835	62	-13.705	62	0.4232	62	-20.0921	62	-18.9597
63	63	-6.46054	0	1.82069	63	-32.9141	0	2.68912	63	-13.4893	0	1.21089	63	-0.99798	0	1.57495	63	-21.3558	0	1.85207	63	-17.4591	0	0.25963	63	-6.64897	63	-36.0029	63	-12.1268	63	-2.81615	63	-23.2637	63	-17.6254
64	64	-9.18705	0	1.75233	64	-36.1206	0	2.66858	64	-11.8929	0	1.26964	64	-4.3715	0	1.69275	64	-24.5973	0	1.91188	64	-15.986	0	0.26605	64	-9.40997	64	-39.1769	64	-10.4548	64	-6.32276	64	-26.5408	64	-16.1035
65	65	-11.3462	0	1.63152	65	-39.3306	0	2.61177	65	-10.1994	0	1.31989	65	-7.87923	0	1.69126	65	-27.9303	0	1.93686	65	-14.3409	0	0.27016	65	-11.5675	65	-42.3083	65	-8.69588	65	-9.82306	65	-29.8586	65	-14.4136
66	66	-12.7038	0	1.4651	66	-42.5663	0	2.52524	66	-8.40478	0	1.35995	66	-11.2378	0	1.51357	66	-31.2965	0	1.94839	66	-12.5545	0	0.27316	66	-12.9016	66	-45.4266	66	-6.8485	66	-12.9783	66	-33.1809	66	-12.5784
67	67	-13.1262	0	1.26162	67	-45.8562	0	2.40966	67	-6.49748	0	1.38416	67	-14.1369	0	1.14489	67	-34.6714	0	1.97241	67	-10.6524	0	0.28514	67	-13.2936	67	-48.5609	67	-4.90814	67	-15.4587	67	-36.5119	67	-10.6157
68	68	-12.6363	0	1.03831	68	-49.1965	0	2.26462	68	-4.46462	0	1.38747	68	-16.2905	0	0.64096	68	-38.0691	0	2.02789	68	-8.64824	0	0.31974	68	-12.777	68	-51.7069	68	-2.86803	68	-16.9986	68	-39.8884	68	-8.53524
69	69	-11.4116	0	0.82216	69	-52.5254	0	2.09416	69	-2.29898	0	1.36873	69	-17.4797	0	0.44812	69	-41.5255	0	2.11524	69	-6.54339	0	0.38549	69	-11.5309	69	-54.8066	69	-0.72208	69	-17.4476	69	-43.3498	69	-6.33943
70	70	-9.71048	0	0.63718	70	-55.7285	0	1.9077	70	-0.00739	0	1.33037	70	-17.6024	0	0.99013	70	-45.0596	0	2.21079	70	-4.3308	0	0.48155	70	-9.80599	70	-57.7553	70	1.52625	70	-16.8226	70	-46.8921	70	-4.02562
71	71	-7.78429	0	0.49278	71	-58.6684	0	1.71681	71	2.38367	0	1.27559	71	-16.7216	0	1.55192	71	-48.6306	0	2.27548	71	-2.00344	0	0.60022	71	-7.84453	71	-60.4282	71	3.85464	71	-15.3216	71	-50.4349	71	-1.59289
72	72	-5.82119	0	0.3868	72	-61.219	0	1.53333	72	4.82907	0	1.20824	72	-15.0608	0	1.92929	72	-52.1206	0	2.27329	72	0.4354	0	0.73068	72	-5.83202	72	-62.7122	72	6.22258	72	-13.2592	72	-53.8277	72	0.94917
73	73	-3.92957	0	0.31704	73	-63.2899	0	1.36673	73	7.2743	0	1.13203	73	-12.9288	0	2.09131	73	-55.359	0	2.18784	73	2.96309	0	0.86035	73	-3.88157	73	-64.5281	73	8.57985	73	-10.948	73	-56.89	73	3.57188
74	74	-2.15378	0	0.28367	74	-64.835	0	1.22298	74	9.66678	0	1.05046	74	-10.6098	0	2.09335	74	-58.1718	0	2.028	74	5.53372	0	0.97586	74	-2.04468	74	-65.8375	74	10.8778	74	-8.59734	74	-59.4628	74	6.22312
75	75	-0.50222	0	0.27982	75	-65.8445	0	1.10549	75	11.9647	0	0.96659	75	-8.28589	0	2.02318	75	-60.4281	0	1.82072	75	8.08334	0	1.06609	75	-0.3367	75	-66.6361	75	13.0777	75	-6.29249	75	-61.4451	75	8.83409
76	76	1.0294	0	0.29151	76	-66.3314	0	1.01467	76	14.1409	0	0.88297	76	-6.03306	0	1.94291	76	-62.06	0	1.59429	76	10.545	0	1.12489	76	1.24254	76	-66.9405	76	15.1549	76	-4.0531	76	-62.799	76	11.3362
77	77	2.44184	0	0.30728	77	-66.3193	0	0.94857	77	16.181	0	0.80271	77	-3.87077	0	1.8662	77	-63.0559	0	1.36727	77	12.8645	0	1.15141	77	2.6919	77	-66.7781	77	17.0972	77	-1.90066	77	-63.5331	77	13.6765
78	78	3.72416	0	0.32044	78	-65.8345	0	0.9031	78	18.0772	0	0.73079	78	-1.81566	0	1.7734	78	-63.4391	0	1.14811	78	15.0093	0	1.14839	78	4.00033	78	-66.1784	78	18.9007	78	0.11428	78	-63.6803	78	15.8249
79	79	4.85352	0	0.32702	79	-64.9018	0	0.87244	79	19.8242	0	0.67305	79	0.09251	0	1.63852	79	-63.2469	0	0.94071	79	16.9682	0	1.12057	79	5.14527	79	-65.1684	79	20.5633	79	1.91935	79	-63.2801	79	17.7738
80	80	5.80145	0	0.32599	80	-63.5433	0	0.84986	80	21.4164	0	0.63447	80	1.79407	0	1.44785	80	-62.5179	0	0.74936	80	18.7448	0	1.07243	80	6.09846	80	-63.7715	80	22.0813	80	3.43945	80	-62.3698	80	19.5301
81	81	6.5405	0	0.31731	81	-61.7776	0	0.82923	81	22.8452	0	0.61804	81	3.22455	0	1.20957	81	-61.2861	0	0.58605	81	20.3498	0	1.00788	81	6.83238	81	-62.0057	81	23.4461	81	4.61761	81	-60.9812	81	21.1075
82	82	7.0502	0	0.30141	82	-59.6202	0	0.80658	82	24.0989	0	0.62345	82	4.33061	0	0.95203	82	-59.5808	0	0.48233	82	21.7935	0	0.93028	82	7.32784	82	-59.8827	82	24.644	82	5.42661	82	-59.1412	82	22.5178
83	83	7.31565	0	0.27873	83	-57.0859	0	0.77905	83	25.1643	0	0.64728	83	5.08152	0	0.71656	83	-57.4274	0	0.48381	83	23.0797	0	0.84286	83	7.5726	83	-57.411	83	25.6595	83	5.8705	83	-56.8734	83	23.7644
84	84	7.32317	0	0.25133	84	-54.1911	0	0.74598	84	26.0294	0	0.68458	84	5.47627	0	0.54845	84	-54.8506	0	0.58712	84	24.2039	0	0.74907	84	7.5584	84	-54.6005	84	26.4791	84	5.98269	84	-54.2017	84	24.8419
85	85	7.06522	0	0.22427	85	-50.9574	0	0.71109	85	26.685	0	0.73075	85	5.54308	0	0.47273	85	-51.8794	0	0.73651	85	25.1569	0	0.6527	85	7.28622	85	-51.4666	85	27.0938	85	5.8161	85	-51.1563	85	25.7414
86	86	6.54806	0	0.20835	86	-47.4137	0	0.6873	86	27.1271	0	0.78166	86	5.33103	0	0.46628	86	-48.5529	0	0.88659	86	25.9291	0	0.55766	86	6.77289	86	-48.0345	86	27.5016	86	5.42692	86	-47.7773	86	26.4562
87	87	5.79855	0	0.22519	87	-43.6018	0	0.69787	87	27.3612	0	0.83422	87	4.89951	0	0.48584	87	-44.925	0	1.01279	87	26.5146	0	0.46806	87	6.05738	87	-44.3446	87	27.7104	87	4.86664	87	-44.1173	87	26.9831
88	88	4.87125	0	0.28776	88	-39.5834	0	0.76311	88	27.4054	0	0.88632	88	4.30994	0	0.50839	88	-41.0666	0	1.10492	88	26.914	0	0.38679	88	5.20195	88	-40.4576	88	27.7385	88	4.18401	88	-40.2413	88	27.3241
89	89	3.85273	0	0.38234	89	-35.4446	0	0.88074	89	27.2924	0	0.93687	89	3.62115	0	0.52975	89	-37.0625	0	1.16214	89	27.137	0	0.3149	89	4.29021	89	-36.4578	89	27.6157	89	3.42707	89	-36.2261	89	27.488
90	90	2.85316	0	0.48686	90	-31.2939	0	1.0229	90	27.0697	0	0.98489	90	2.89125	0	0.54776	90	-33.0097	0	1.18847	90	27.2039	0	0.25014	90	3.41465	90	-32.4465	90	27.3827	90	2.64847	90	-32.1613	90	27.4916
91	91	1.98484	0	0.58855	91	-27.2548	0	1.15347	91	26.7943	0	1.0301	91	2.18598	0	0.55168	91	-29.0151	0	1.18855	91	27.1459	0	0.18808	91	2.66018	91	-28.5331	91	27.0892	91	1.91394	91	-28.1532	91	27.3615
92	92	1.32702	0	0.69041	92	-23.4538	0	1.24227	92	26.5261	0	1.07223	92	1.58209	0	0.53585	92	-25.1933	0	1.16457	92	27.0035	0	0.12653	92	2.08672	92	-24.8262	92	26.7891	92	1.29434	92	-24.3233	92	27.1345
93	93	0.90393	0	0.80191	93	-20.0081	0	1.27188	93	26.32	0	1.10906	93	1.15531	0	0.51017	93	-21.6591	0	1.11716	93	26.8225	0	0.08009	93	1.71767	93	-21.425	93	26.5322	93	0.84877	93	-20.7964	93	26.8553
94	94	0.69478	0	0.92007	94	-17.0121	0	1.23779	94	26.218	0	1.1354	94	0.9529	0	0.49355	94	-18.5135	0	1.04777	94	26.648	0	0.10431	94	1.54112	94	-18.4098	94	26.3571	94	0.60814	94	-17.68	94	26.5718
95	95	0.65561	0	1.02686	95	-14.5299	0	1.14545	95	26.2424	0	1.14602	95	0.97276	0	0.49937	95	-15.8277	0	0.95891	95	26.5159	0	0.17954	95	1.51955	95	-15.8392	95	26.2862	95	0.56706	95	-15.047	95	26.328
96	96	0.73154	0	1.10026	96	-12.5914	0	1.00716	96	26.3955	0	1.13891	96	1.16852	0	0.52539	96	-13.6361	0	0.85149	96	26.4475	0	0.25787	96	1.5994	96	-13.7511	96	26.3263	96	0.69169	96	-12.9332	96	26.1586
97	97	0.86177	0	1.12317	97	-11.1967	0	0.83977	97	26.6609	0	1.11667	97	1.46733	0	0.55646	97	-11.9412	0	0.72385	97	26.4477	0	0.31766	97	1.72109	97	-12.1661	97	26.4709	97	0.92805	97	-11.345	97	26.084
98	98	0.98117	0	1.08884	98	-10.3256	0	0.66271	98	27.0114	0	1.08501	98	1.78755	0	0.57719	98	-10.7236	0	0.57352	98	26.507	0	0.34548	98	1.82318	98	-11.0908	98	26.7055	98	1.20757	98	-10.2684	98	26.1084
99	99	1.02538	0	1.00316	99	-9.95009	0	0.49614	99	27.4182	0	1.05004	99	2.0542	0	0.57982	99	-9.95803	0	0.39969	99	26.611	0	0.33621	99	1.84725	99	-10.5214	99	27.0126	99	1.45675	99	-9.6799	99	26.2234
100	100	0.93586	0	0.88568	100	-10.0402	0	0.3612	100	27.8569	0	1.01623	100	2.21008	0	0.56793	100	-9.63024	0	0.21442	100	26.7514	0	0.29581	100	1.74058	100	-10.4433	100	27.3755	100	1.60634	100	-9.56003	100	26.417
101	101	0.665	0	0.77128	101	-10.5576	0	0.28048	101	28.3098	0	0.98669	101	2.21479	0	0.55728	101	-9.73637	0	0.15248	101	26.9283	0	0.24185	101	1.45915	101	-10.8237	101	27.7781	101	1.59618	101	-9.88971	101	26.6765
[truncated: 86 more columns]
