# Supplementary material for: Gait assessment using a 2D video-based motion analysis app in healthy subjects and subjects with lower limb amputation – A pilot study
Source: PLoS One. 2025 May 30;20(5):e0324499. doi: 10.1371/journal.pone.0324499 (PMC12124523; doi:10.1371/journal.pone.0324499)
Supplement: S1 Table — Raw data of all trials (M##) of the healthy subjects (0##) from the gait analysis recorded with the Orthelligent App (OV) and with the Qualisys system (Qual). (ZIP) [file pone.0324499.s001.zip › Subjects_healty_all_trials/008_OV_M1.xlsx]

## Sheet: Sheet1
0.96226	-3.4376
1.9477	-3.5056
2.9332	-3.6447
3.9187	-3.8468
4.9042	-4.065
5.8897	-4.2735
6.8752	-4.4662
7.8606	-4.599
8.8461	-4.6352
9.8316	-4.6301
10.817	-4.5831
11.803	-4.3927
12.788	-4.0641
13.774	-3.5253
14.759	-2.8529
15.745	-2.0201
16.73	-1.0676
17.715	-0.05431
18.701	0.9911
19.686	2.0403
20.672	3.051
21.657	3.9738
22.643	4.8071
23.628	5.5197
24.614	6.0934
25.599	6.5327
26.585	6.8272
27.57	6.9705
28.556	6.9877
29.541	6.9271
30.527	6.7927
31.512	6.623
32.498	6.46
33.483	6.327
34.469	6.2611
35.454	6.2165
36.44	6.2685
37.425	6.3857
38.411	6.5499
39.396	6.7678
40.382	7.0812
41.367	7.4314
42.353	7.7767
43.338	8.0905
44.324	8.3425
45.309	8.5092
46.294	8.521
47.28	8.3761
48.265	8.0427
49.251	7.4837
50.236	6.7075
51.222	5.6065
52.207	4.3445
53.193	2.9107
54.178	1.3217
55.164	-0.53704
56.149	-2.3679
57.135	-4.1842
58.12	-5.7834
59.106	-7.4629
60.091	-8.6796
61.077	-9.6024
62.062	-10.225
63.048	-10.491
64.033	-10.549
65.019	-10.299
66.004	-9.7705
66.99	-8.9383
67.975	-7.8909
68.961	-6.7232
69.946	-5.5451
70.932	-4.4353
71.917	-3.4204
72.903	-2.4883
73.888	-1.5967
74.874	-0.68309
75.859	0.15622
76.844	0.88315
77.83	1.5262
78.815	1.8682
79.801	2.2103
80.786	2.4885
81.772	2.5936
82.757	2.5999
83.743	2.6335
84.728	2.1827
85.714	1.6454
86.699	0.99551
87.685	0.26696
88.67	-0.41437
89.656	-1.063
90.641	-1.7621
91.627	-2.3145
92.612	-2.7595
93.598	-3.0386
94.583	-3.6156
95.569	-3.7161
96.554	-3.7651
97.54	-3.8123
98.525	-3.8123
99.511	-3.9367

## Sheet: Sheet2
1.0219	-2.4299
2.0068	-2.5236
2.9917	-2.6949
3.9766	-2.9486
4.9615	-3.2345
5.9464	-3.5156
6.9313	-3.7276
7.9161	-3.7621
8.901	-3.7336
9.8859	-3.7929
10.871	-3.5881
11.856	-3.2437
12.841	-2.7398
13.825	-2.0344
14.81	-1.1723
15.795	-0.13386
16.78	0.97476
17.765	2.1541
18.75	3.3133
19.735	4.3943
20.72	5.3888
21.705	6.2426
22.689	7.0067
23.674	7.631
24.659	8.1483
25.644	8.5435
26.629	8.8411
27.614	9.0065
28.599	9.0827
29.584	9.0377
30.569	8.9523
31.553	8.8367
32.538	8.7443
33.523	8.6939
34.508	8.6939
35.493	8.7508
36.478	8.851
37.463	8.9399
38.448	8.9913
39.433	9.4922
40.417	9.842
41.402	10.238
42.387	10.679
43.372	11.117
44.357	11.509
45.342	11.82
46.327	12.004
47.312	12.046
48.296	11.888
49.281	11.527
50.266	10.88
51.251	9.9271
52.236	8.7445
53.221	7.3366
54.206	5.7162
55.191	3.9277
56.176	2.0427
57.16	0.12045
58.145	-1.6604
59.13	-2.9064
60.115	-4.5685
61.1	-5.4612
62.085	-6.0369
63.07	-6.2819
64.055	-6.3574
65.04	-6.2289
66.024	-5.8994
67.009	-5.3255
67.994	-4.5752
68.979	-3.6957
69.964	-2.8018
70.949	-2.0081
71.934	-1.3323
72.919	-0.74265
73.904	-0.13931
74.888	0.57995
75.873	1.3978
76.858	2.1978
77.843	2.8648
78.828	3.2623
79.813	3.3
80.798	3.3
81.783	3.0304
82.768	2.7065
83.752	2.2862
84.737	1.6822
85.722	0.9102
86.707	0.036879
87.692	-0.85739
88.677	-1.8596
89.662	-2.4222
90.647	-2.8234
91.631	-3.0988
92.616	-3.2311
93.601	-3.295
94.586	-3.3351
95.571	-3.3269
96.556	-3.2478
97.541	-3.1052
98.526	-3.0007
99.511	-3.0129

## Sheet: Sheet3
1.0134	22.689
1.9964	22.454
2.9793	22.077
3.9623	21.516
4.9453	20.821
5.9282	19.911
6.9112	18.836
7.8942	17.748
8.8771	16.713
9.8601	15.909
10.843	14.648
11.826	13.273
12.809	11.646
13.792	9.9086
14.775	8.6951
15.758	7.6508
16.741	6.7615
17.724	5.9307
18.707	5.2146
19.69	4.5702
20.673	3.9853
21.656	3.376
22.639	2.6746
23.622	2.372
24.605	1.7065
25.588	0.80304
26.571	-0.11411
27.553	-1.1584
28.536	-2.2785
29.519	-3.4296
30.502	-4.6038
31.485	-5.7663
32.468	-6.894
33.451	-7.9811
34.434	-8.9833
35.417	-9.8709
36.4	-10.651
37.383	-11.322
38.366	-11.893
39.349	-12.392
40.332	-12.848
41.315	-13.264
42.298	-13.668
43.281	-14.04
44.264	-14.386
45.247	-14.687
46.23	-14.944
47.213	-15.152
48.196	-15.315
49.179	-15.46
50.162	-15.405
51.145	-15.545
52.128	-15.335
53.111	-15.036
54.094	-14.555
55.077	-13.875
56.059	-13.06
57.042	-12.075
58.025	-11.317
59.008	-9.9134
59.991	-8.6046
60.974	-7.2312
61.957	-5.7648
62.94	-4.2687
63.923	-2.7233
64.906	-1.1776
65.889	0.32861
66.872	1.8676
67.855	3.4003
68.838	4.9565
69.821	6.5188
70.804	8.1229
71.787	9.693
72.77	11.251
73.753	12.79
74.736	14.284
75.719	15.705
76.702	17.034
77.685	18.248
78.668	19.321
79.651	20.518
80.634	21.473
81.617	22.316
82.6	23.048
83.583	23.67
84.565	24.161
85.548	24.55
86.531	24.849
87.514	25.09
88.497	25.159
89.48	24.999
90.463	24.839
91.446	24.679
92.429	24.577
93.412	24.496
94.395	24.421
95.378	24.328
96.361	24.244
97.344	24.158
98.327	24.137
99.31	23.84

## Sheet: Sheet4
0.29208	23.654
1.2795	23.38
2.2669	23.013
3.2543	22.5
4.2418	21.842
5.2292	21.005
6.2166	20.02
7.204	18.885
8.1914	17.722
9.1789	16.413
10.166	15.061
11.154	13.73
12.141	12.394
13.129	11.094
14.116	9.9165
15.103	8.8474
16.091	7.9429
17.078	7.1327
18.066	6.4268
19.053	5.7735
20.04	5.1148
21.028	4.419
22.015	3.6476
23.003	2.7805
23.99	1.7975
24.978	0.63167
25.965	-0.64251
26.952	-2.0035
27.94	-3.3919
28.927	-4.786
29.915	-6.1631
30.902	-7.5023
31.89	-8.7634
32.877	-9.9139
33.864	-10.934
34.852	-11.836
35.839	-12.592
36.827	-13.265
37.814	-13.959
38.801	-14.429
39.789	-14.841
40.776	-15.281
41.764	-15.681
42.751	-16.036
43.739	-16.35
44.726	-16.626
45.713	-16.857
46.701	-17.053
47.688	-17.195
48.676	-17.308
49.663	-17.454
50.65	-17.477
51.638	-17.495
52.625	-17.495
53.613	-17.407
54.6	-17.22
55.588	-16.89
56.575	-16.371
57.562	-15.641
58.55	-14.824
59.537	-14.008
60.525	-12.059
61.512	-10.568
62.5	-8.9664
63.487	-7.2748
64.474	-5.5532
65.462	-3.7821
66.449	-2.0004
67.437	-0.25399
68.424	1.4271
69.411	3.0092
70.399	4.524
71.386	5.9926
72.374	7.4698
73.361	8.9835
74.349	10.521
75.336	12.084
76.323	13.643
77.311	15.129
78.298	16.197
79.286	17.318
80.273	19.134
81.26	20.258
82.248	21.248
83.235	22.165
84.223	22.929
85.21	23.566
86.198	24.089
87.185	24.469
88.172	24.648
89.16	24.802
90.147	24.883
91.135	25.02
92.122	24.974
93.11	24.922
94.097	24.894
95.084	24.825
96.072	24.783
97.059	24.726
98.047	24.724
99.034	24.695

## Sheet: Sheet5
0.44786	12.965
1.4401	12.901
2.4324	13.045
3.4247	13.161
4.4169	13.233
5.4092	13.152
6.4015	12.933
7.3937	12.479
8.386	11.846
9.3783	11.263
10.371	10.876
11.363	10.249
12.355	9.6819
13.347	9.2366
14.34	8.9597
15.332	8.9157
16.324	9.1007
17.316	9.5128
18.309	10.082
19.301	10.813
20.293	11.62
21.286	12.45
22.278	13.219
23.27	13.806
24.262	14.113
25.255	13.966
26.247	13.457
27.239	12.576
28.231	11.36
29.224	9.9433
30.216	8.5063
31.208	7.0692
32.2	5.7408
33.193	4.5471
34.185	3.3651
35.177	2.4553
36.17	1.8528
37.162	1.6196
38.154	1.6972
39.146	1.8353
40.139	2.1787
41.131	2.6163
42.123	3.1356
43.115	3.7398
44.108	4.4466
45.1	5.2278
46.092	6.1405
47.085	7.1621
48.077	8.2964
49.069	9.5229
50.061	10.77
51.054	12.38
52.046	14.167
53.038	16.057
54.03	18.335
55.023	21.141
56.015	23.805
57.007	27.875
57.999	30.3
58.992	34.324
59.984	37.726
60.976	41.182
61.969	43.754
62.961	46.62
63.953	49.771
64.945	52.375
65.938	54.468
66.93	56.199
67.922	57.475
68.914	58.471
69.907	59.109
70.899	59.42
71.891	59.41
72.884	59.138
73.876	58.441
74.868	57.487
75.86	56.154
76.853	54.511
77.845	53.053
78.837	50.649
79.829	47.853
80.822	45.176
81.814	42.341
82.806	39.36
83.798	36.301
84.791	33.181
85.783	30.085
86.775	27.151
87.768	24.34
88.76	21.681
89.752	19.57
90.744	17.497
91.737	15.763
92.729	14.367
93.721	13.235
94.713	12.353
95.706	11.683
96.698	11.145
97.69	10.789
98.683	10.559
99.675	10.263

## Sheet: Sheet6
0.44786	16.407
1.4398	16.48
2.4318	16.649
3.4238	16.757
4.4157	16.821
5.4077	16.691
6.3997	16.48
7.3917	16.085
8.3836	15.706
9.3756	15.379
10.368	14.983
11.36	14.618
12.352	14.324
13.343	14.165
14.335	14.267
15.327	14.561
16.319	15.085
17.311	15.778
18.303	16.52
19.295	17.255
20.287	17.883
21.279	18.24
22.271	18.294
23.263	18.001
24.255	17.324
25.247	16.3
26.239	15.05
27.231	13.597
28.223	12.012
29.215	10.441
30.207	8.9215
31.199	7.4647
32.191	6.2495
33.183	5.2799
34.175	4.6696
35.167	4.3219
36.159	4.2476
37.151	4.3844
38.143	4.584
39.135	4.932
40.127	5.3304
41.119	5.7951
42.111	6.3147
43.103	6.9224
44.095	7.6101
45.087	8.3904
46.079	9.286
47.07	10.283
48.062	11.402
49.054	12.6
50.046	13.834
51.038	15.316
52.03	16.809
53.022	18.425
54.014	20.213
55.006	22.236
55.998	24.348
56.99	26.997
57.982	30.248
58.974	32.846
59.966	36.666
60.958	40.192
61.95	43.741
62.942	47.216
63.934	50.59
64.926	53.765
65.918	56.655
66.91	59.103
67.902	60.96
68.894	62.252
69.886	63.108
70.878	63.403
71.87	63.391
72.862	63.074
73.854	62.488
74.846	61.599
75.838	60.436
76.83	58.923
77.822	57.119
78.814	55.158
79.806	52.587
80.797	49.852
81.789	46.903
82.781	43.78
83.773	40.598
84.765	37.322
85.757	34.044
86.749	30.896
87.741	27.905
88.733	25.377
89.725	23.011
90.717	20.822
91.709	19.046
92.701	17.625
93.693	16.482
94.685	15.592
95.677	14.95
96.669	14.457
97.661	14.129
98.653	13.93
99.645	13.651
