# Supplementary material for: Gait assessment using a 2D video-based motion analysis app in healthy subjects and subjects with lower limb amputation – A pilot study
Source: PLoS One. 2025 May 30;20(5):e0324499. doi: 10.1371/journal.pone.0324499 (PMC12124523; doi:10.1371/journal.pone.0324499)
Supplement: S1 Table — Raw data of all trials (M##) of the healthy subjects (0##) from the gait analysis recorded with the Orthelligent App (OV) and with the Qualisys system (Qual). (ZIP) [file pone.0324499.s001.zip › Subjects_healty_all_trials/008_OV_M14.xlsx]

## Sheet: Sheet1
0.58693	-4.2776
1.5791	-4.134
2.5713	-4.1722
3.5635	-4.2117
4.5557	-4.2688
5.5478	-4.3656
6.54	-4.3704
7.5322	-4.1247
8.5244	-3.8977
9.5166	-3.5648
10.509	-3.1667
11.501	-2.7091
12.493	-2.1841
13.485	-1.6218
14.477	-0.98925
15.47	-0.30866
16.462	0.4085
17.454	1.1929
18.446	1.9726
19.438	2.7193
20.431	3.4115
21.423	4.0311
22.415	4.5877
23.407	5.0774
24.399	5.5081
25.391	5.8767
26.384	6.205
27.376	6.4801
28.368	6.6846
29.36	6.854
30.352	6.9719
31.345	7.0796
32.337	7.2071
33.329	7.354
34.321	7.5455
35.313	7.7842
36.305	8.0578
37.298	8.2787
38.29	8.6851
39.282	8.964
40.274	9.2109
41.266	9.3335
42.259	9.3737
43.251	9.2343
44.243	8.9252
45.235	8.4471
46.227	7.7401
47.219	6.8102
48.212	5.5183
49.204	3.8515
50.196	2.1007
51.188	-0.1382
52.18	-2.4532
53.172	-4.9942
54.165	-7.7107
55.157	-9.4603
56.149	-11.833
57.141	-13.332
58.133	-14.531
59.126	-15.29
60.118	-15.658
61.11	-15.68
62.102	-15.494
63.094	-14.907
64.086	-13.975
65.079	-12.665
66.071	-11.07
67.063	-9.3471
68.055	-7.6683
69.047	-6.1063
70.04	-4.7578
71.032	-3.6297
72.024	-2.6798
73.016	-1.8113
74.008	-0.9351
75	-0.015656
75.993	0.83927
76.985	1.5489
77.977	2.2552
78.969	2.572
79.961	2.7019
80.954	2.7517
81.946	2.6663
82.938	2.4086
83.93	2.0123
84.922	1.4939
85.914	0.88748
86.907	0.28947
87.899	-0.13402
88.891	-0.95883
89.883	-1.6317
90.875	-2.1645
91.868	-2.6107
92.86	-3.0117
93.852	-3.3475
94.844	-3.5592
95.836	-3.6941
96.828	-3.7207
97.821	-3.6582
98.813	-3.5842
99.805	-3.696

## Sheet: Sheet2
0.59952	-0.025065
1.592	-0.074521
2.5845	-0.23673
3.577	-0.51632
4.5694	-0.997
5.5619	-1.4135
6.5544	-1.5962
7.5469	-1.8552
8.5394	-1.9891
9.5319	-1.98
10.524	-1.8457
11.517	-1.5696
12.509	-1.1213
13.502	-0.50532
14.494	0.24168
15.487	1.192
16.479	2.2908
17.472	3.4765
18.464	4.7485
19.457	6.0169
20.449	7.2403
21.442	8.3851
22.434	9.403
23.427	10.302
24.419	11.039
25.412	11.628
26.404	12.056
27.397	12.316
28.389	12.45
29.381	12.414
30.374	12.29
31.366	12.094
32.359	11.892
33.351	11.698
34.344	11.534
35.336	11.428
36.329	11.339
37.321	11.356
38.314	11.375
39.306	11.435
40.299	11.488
41.291	11.534
42.284	11.505
43.276	11.395
44.269	11.138
45.261	10.734
46.254	10.116
47.246	9.2886
48.239	8.2138
49.231	6.787
50.224	5.2567
51.216	3.413
52.209	1.3708
53.201	-0.86253
54.194	-2.9108
55.186	-4.7815
56.178	-6.6636
57.171	-8.0585
58.163	-9.0593
59.156	-9.7293
60.148	-10.061
61.141	-10.122
62.133	-9.9876
63.126	-9.5955
64.118	-8.9132
65.111	-8.0289
66.103	-6.9653
67.096	-5.833
68.088	-4.6915
69.081	-3.6558
70.073	-2.7234
71.066	-1.9177
72.058	-1.185
73.051	-0.4862
74.043	0.16664
75.036	0.81453
76.028	1.3482
77.021	1.7176
78.013	2.0316
79.006	2.1981
79.998	2.163
80.991	2.0122
81.983	1.694
82.975	1.2564
83.968	0.73235
84.96	0.14178
85.953	-0.38936
86.945	-0.82661
87.938	-1.1203
88.93	-1.3715
89.923	-1.5327
90.915	-1.5474
91.908	-1.436
92.9	-1.3143
93.893	-1.1373
94.885	-0.90269
95.878	-0.6132
96.87	-0.30573
97.863	-0.029736
98.855	0.16353
99.848	0.1752

## Sheet: Sheet3
0.77536	28.065
1.758	27.828
2.7407	27.453
3.7234	26.949
4.7061	26.21
5.6888	25.449
6.6715	24.63
7.6542	23.892
8.6369	23.199
9.6196	22.041
10.602	20.751
11.585	19.387
12.568	17.977
13.55	16.551
14.533	15.107
15.516	13.67
16.498	11.68
17.481	9.9909
18.464	8.5693
19.446	7.1468
20.429	5.7175
21.412	4.2571
22.395	2.7959
23.377	1.324
24.36	0.26763
25.343	-0.76274
26.325	-2.2601
27.308	-3.6269
28.291	-4.8738
29.273	-6.0993
30.256	-7.2928
31.239	-8.4243
32.221	-9.5177
33.204	-10.552
34.187	-11.506
35.17	-12.342
36.152	-13.093
37.135	-13.725
38.118	-14.262
39.1	-14.738
40.083	-15.147
41.066	-15.502
42.048	-15.825
43.031	-16.105
44.014	-16.304
44.996	-16.472
45.979	-16.594
46.962	-16.666
47.945	-16.709
48.927	-16.775
49.91	-16.745
50.893	-16.724
51.875	-16.585
52.858	-16.071
53.841	-15.551
54.823	-14.731
55.806	-13.963
56.789	-12.948
57.771	-11.819
58.754	-10.598
59.737	-9.2956
60.72	-7.8847
61.702	-6.3842
62.685	-4.7972
63.668	-3.1104
64.65	-1.3877
65.633	0.35323
66.616	2.0607
67.598	3.749
68.581	5.3847
69.564	7.0379
70.546	8.6734
71.529	10.331
72.512	11.993
73.494	13.664
74.477	15.32
75.46	16.967
76.443	18.349
77.425	19.637
78.408	21.31
79.391	22.54
80.373	23.698
81.356	24.794
82.339	25.801
83.321	26.705
84.304	27.483
85.287	28.139
86.269	28.479
87.252	28.746
88.235	29.002
89.218	29.175
90.2	29.332
91.183	29.47
92.166	29.569
93.148	29.638
94.131	29.65
95.114	29.65
96.096	29.683
97.079	29.699
98.062	29.64
99.044	29.47

## Sheet: Sheet4
0.021706	29.291
1.0177	28.895
2.0137	28.565
3.0097	28.092
4.0057	27.506
5.0017	26.844
5.9977	25.844
6.9936	24.752
7.9896	23.616
8.9856	22.359
9.9816	21.011
10.978	19.623
11.974	18.209
12.97	16.791
13.966	15.378
14.962	13.992
15.958	12.605
16.954	11.24
17.95	9.9086
18.946	8.5525
19.942	7.1421
20.938	5.6723
21.934	4.1481
22.93	2.5608
23.925	0.94701
24.921	-0.61086
25.917	-2.2943
26.913	-3.9639
27.909	-5.6704
28.905	-7.3333
29.901	-8.9593
30.897	-10.485
31.893	-11.876
32.889	-13.114
33.885	-14.186
34.881	-15.127
35.877	-15.951
36.873	-16.564
37.869	-17.343
38.865	-17.884
39.861	-18.391
40.857	-18.82
41.853	-19.198
42.849	-19.496
43.845	-19.75
44.841	-19.941
45.837	-20.075
46.833	-20.137
47.829	-20.168
48.825	-20.119
49.821	-20.11
50.817	-20.005
51.813	-19.836
52.809	-19.507
53.805	-19.068
54.801	-18.303
55.797	-17.561
56.793	-16.542
57.789	-15.282
58.785	-13.878
59.781	-12.318
60.777	-10.643
61.773	-8.9206
62.769	-7.1248
63.765	-5.2703
64.761	-3.382
65.757	-1.4663
66.753	0.41086
67.749	2.2969
68.745	4.0994
69.741	5.8204
70.737	7.4896
71.733	9.131
72.729	10.761
73.725	12.436
74.721	14.13
75.717	15.838
76.713	17.175
77.709	18.933
78.705	20.597
79.701	22.008
80.697	23.331
81.693	24.507
82.689	25.575
83.685	26.526
84.681	27.338
85.677	28.024
86.673	28.651
87.669	28.882
88.665	29.329
89.661	29.615
90.657	29.821
91.653	29.957
92.649	30.065
93.645	30.157
94.641	30.162
95.637	30.162
96.633	30.162
97.629	30.162
98.625	30.154
99.621	30.085

## Sheet: Sheet5
0.36744	16.981
1.3601	17.393
2.3527	17.699
3.3454	18.096
4.338	18.531
5.3307	18.943
6.3233	19.371
7.316	19.824
8.3086	20.076
9.3012	20.213
10.294	20.149
11.287	19.957
12.279	19.623
13.272	19.206
14.264	18.742
15.257	18.241
16.25	17.748
17.242	17.288
18.235	16.847
19.228	16.432
20.22	15.994
21.213	15.525
22.206	14.923
23.198	14.23
24.191	13.403
25.184	12.502
26.176	11.567
27.169	10.594
28.162	9.6023
29.154	8.5659
30.147	7.5027
31.139	6.4006
32.132	5.3321
33.125	4.3437
34.117	3.5008
35.11	2.9238
36.103	2.5777
37.095	2.6577
38.088	2.7661
39.081	3.0805
40.073	3.5475
41.066	4.181
42.059	4.9178
43.051	5.8124
44.044	6.8696
45.036	8.0642
46.029	9.4173
47.022	10.887
48.014	12.512
49.007	14.168
50	15.828
50.992	17.321
51.985	19.748
52.978	21.856
53.97	24.28
54.963	26.642
55.956	29.742
56.948	32.828
57.941	35.829
58.934	38.837
59.926	41.836
60.919	44.707
61.911	47.533
62.904	50.241
63.897	52.769
64.889	55.04
65.882	56.899
66.875	58.348
67.867	59.502
68.86	60.263
69.853	60.707
70.845	60.828
71.838	60.684
72.831	60.184
73.823	59.403
74.816	58.367
75.808	56.964
76.801	55.092
77.794	53.363
78.786	51.162
79.779	48.548
80.772	45.928
81.764	43.174
82.757	40.269
83.75	37.301
84.742	34.328
85.735	31.39
86.728	28.875
87.72	26.513
88.713	23.86
89.706	21.794
90.698	19.962
91.691	18.465
92.683	17.191
93.676	16.143
94.669	15.338
95.661	14.699
96.654	14.171
97.647	13.802
98.639	13.604
99.632	13.262

## Sheet: Sheet6
1.2026	22.102
2.1869	22.302
3.1712	22.49
4.1555	22.614
5.1398	22.645
6.1241	22.8
7.1084	22.641
8.0927	22.39
9.077	22.031
10.061	21.609
11.046	21.175
12.03	20.776
13.014	20.433
13.998	20.196
14.983	20.074
15.967	20.108
16.951	20.24
17.936	20.404
18.92	20.426
19.904	20.276
20.888	19.891
21.873	19.276
22.857	18.467
23.841	17.494
24.826	16.359
25.81	15.086
26.794	13.665
27.779	12.164
28.763	10.594
29.747	9.06
30.731	7.6034
31.716	6.4431
32.7	5.5453
33.684	4.9977
34.669	4.7076
35.653	4.6612
36.637	4.9241
37.621	5.136
38.606	5.7319
39.59	6.3776
40.574	7.2076
41.559	8.1792
42.543	9.3139
43.527	10.579
44.512	11.979
45.496	13.491
46.48	15.102
47.464	16.774
48.449	18.711
49.433	20.399
50.417	22.066
51.402	23.951
52.386	25.957
53.37	28.097
54.354	30.312
55.339	32.355
56.323	35.44
57.307	38.239
58.292	41.15
59.276	44.212
60.26	47.357
61.245	50.403
62.229	53.414
63.213	56.069
64.197	58.486
65.182	60.615
66.166	62.415
67.15	63.794
68.135	64.792
69.119	65.374
70.103	65.451
71.087	65.166
72.072	64.456
73.056	63.447
74.04	62.152
75.025	60.621
76.009	58.825
76.993	57.229
77.978	54.716
78.962	52.261
79.946	49.708
80.93	46.958
81.915	44.018
82.899	41.11
83.883	38.193
84.868	35.372
85.852	32.805
86.836	30.599
87.82	28.022
88.805	25.903
89.789	24.033
90.773	22.459
91.758	21.243
92.742	20.198
93.726	19.364
94.711	18.73
95.695	18.28
96.679	17.949
97.663	17.728
98.648	17.667
99.632	17.429
