# Supplementary material for: Gait assessment using a 2D video-based motion analysis app in healthy subjects and subjects with lower limb amputation – A pilot study
Source: PLoS One. 2025 May 30;20(5):e0324499. doi: 10.1371/journal.pone.0324499 (PMC12124523; doi:10.1371/journal.pone.0324499)
Supplement: S1 Table — Raw data of all trials (M##) of the healthy subjects (0##) from the gait analysis recorded with the Orthelligent App (OV) and with the Qualisys system (Qual). (ZIP) [file pone.0324499.s001.zip › Subjects_healty_all_trials/008_OV_M18.xlsx]

## Sheet: Sheet1
0.53435	-2.002
1.5221	-1.8083
2.5099	-1.8273
3.4977	-1.9045
4.4855	-1.9578
5.4733	-1.784
6.4611	-1.69
7.4488	-1.5034
8.4366	-1.2161
9.4244	-0.83137
10.412	-0.35325
11.4	0.10654
12.388	0.61858
13.376	1.1757
14.363	1.781
15.351	2.441
16.339	3.1546
17.327	3.8788
18.314	4.5596
19.302	5.2092
20.29	5.8167
21.278	6.3481
22.266	6.8206
23.253	7.2455
24.241	7.5867
25.229	7.8898
26.217	8.1498
27.205	8.3586
28.192	8.505
29.18	8.6011
30.168	8.6337
31.156	8.6337
32.143	8.6337
33.131	8.6337
34.119	8.6411
35.107	8.6681
36.095	8.6745
37.082	8.6712
38.07	8.6678
39.058	8.6147
40.046	8.469
41.034	8.2447
42.021	7.8949
43.009	7.3756
43.997	6.7085
44.985	5.8329
45.972	4.6938
46.96	3.3326
47.948	1.6804
48.936	-0.28451
49.924	-2.1418
50.911	-4.8392
51.899	-7.4327
52.887	-9.5784
53.875	-11.991
54.863	-13.514
55.85	-15.027
56.838	-16.04
57.826	-16.641
58.814	-16.838
59.801	-16.676
60.789	-16.266
61.777	-15.589
62.765	-14.57
63.753	-13.223
64.74	-11.601
65.728	-9.7522
66.716	-7.8755
67.704	-6.0776
68.692	-4.3827
69.679	-2.8849
70.667	-1.6268
71.655	-0.59269
72.643	0.17146
73.63	0.86059
74.618	1.4723
75.606	2.0249
76.594	2.6279
77.582	3.1206
78.569	3.3376
79.557	3.4165
80.545	3.3281
81.533	3.1875
82.521	2.9675
83.508	2.6587
84.496	2.3137
85.484	1.9396
86.472	1.5515
87.459	1.081
88.447	0.72706
89.435	0.27474
90.423	-0.11706
91.411	-0.35378
92.398	-0.78057
93.386	-0.91636
94.374	-0.96387
95.362	-1.0226
96.35	-1.0152
97.337	-0.95145
98.325	-0.92335
99.313	-0.92226

## Sheet: Sheet2
0.53503	0.42747
1.5261	0.55026
2.5171	0.46935
3.5082	0.48658
4.4992	0.31341
5.4903	0.10993
6.4814	0.0010893
7.4724	-0.016281
8.4635	0.043062
9.4545	0.23147
10.446	0.5589
11.437	0.99396
12.428	1.5193
13.419	2.1636
14.41	2.9341
15.401	3.8109
16.392	4.7895
17.383	5.8571
18.374	6.9588
19.365	8.0815
20.356	9.2329
21.347	10.324
22.338	11.366
23.329	12.329
24.32	13.16
25.311	13.866
26.302	14.453
27.294	14.848
28.285	15.094
29.276	15.212
30.267	15.221
31.258	15.133
32.249	15.005
33.24	14.849
34.231	14.644
35.222	14.407
36.213	14.116
37.204	13.738
38.195	13.488
39.186	13.131
40.177	12.77
41.168	12.379
42.159	11.899
43.15	11.309
44.141	10.573
45.132	9.6909
46.124	8.6127
47.115	7.3649
48.106	5.9401
49.097	4.1704
50.088	2.6562
51.079	0.79434
52.07	-1.0117
53.061	-3.0414
54.052	-4.4103
55.043	-5.8061
56.034	-6.9606
57.025	-7.8738
58.016	-8.5062
59.007	-8.8732
59.998	-9.0368
60.989	-8.8745
61.98	-8.5034
62.971	-7.8784
63.963	-7.0515
64.954	-6.0929
65.945	-5.038
66.936	-3.9682
67.927	-2.9399
68.918	-1.9711
69.909	-1.0887
70.9	-0.29547
71.891	0.42666
72.882	1.0667
73.873	1.5874
74.864	2.0067
75.855	2.3561
76.846	2.4348
77.837	2.4268
78.828	2.2897
79.819	2.048
80.81	1.7499
81.802	1.4393
82.793	1.1112
83.784	0.78425
84.775	0.4337
85.766	-0.093112
86.757	-0.22535
87.748	-0.42693
88.739	-0.62163
89.73	-0.77477
90.721	-0.76951
91.712	-0.7031
92.703	-0.59684
93.694	-0.38709
94.685	-0.15668
95.676	0.032184
96.667	0.25787
97.658	0.47638
98.649	0.62521
99.641	0.63445

## Sheet: Sheet3
0.51013	33.121
1.4965	32.964
2.4829	32.64
3.4693	32.27
4.4557	31.725
5.4421	31.137
6.4285	30.453
7.4149	29.619
8.4012	28.672
9.3876	27.605
10.374	26.386
11.36	25.047
12.347	23.585
13.333	22.011
14.32	20.389
15.306	18.803
16.292	17.24
17.279	15.617
18.265	13.911
19.252	12.144
20.238	10.278
21.224	8.4164
22.211	6.5634
23.197	4.7324
24.183	2.9328
25.17	1.2025
26.156	-0.39155
27.143	-1.9388
28.129	-3.4459
29.115	-4.9282
30.102	-6.3708
31.088	-7.7673
32.075	-9.0995
33.061	-10.384
34.047	-11.606
35.034	-12.729
36.02	-13.758
37.007	-14.66
37.993	-15.466
38.979	-16.199
39.966	-16.836
40.952	-17.419
41.938	-17.926
42.925	-18.366
43.911	-18.741
44.898	-19.035
45.884	-19.249
46.87	-19.373
47.857	-19.433
48.843	-19.343
49.83	-19.233
50.816	-19.079
51.802	-18.394
52.789	-17.737
53.775	-16.887
54.762	-15.815
55.748	-14.604
56.734	-13.222
57.721	-11.725
58.707	-10.124
59.693	-8.4233
60.68	-6.7051
61.666	-4.9111
62.653	-3.079
63.639	-1.1785
64.625	0.77347
65.612	2.7443
66.598	4.7133
67.585	6.614
68.571	8.4626
69.557	10.263
70.544	12.044
71.53	13.82
72.517	15.574
73.503	17.305
74.489	18.99
75.476	20.672
76.462	22.341
77.448	23.759
78.435	25.157
79.421	26.449
80.408	27.644
81.394	28.718
82.38	29.712
83.367	30.596
84.353	31.355
85.34	32.022
86.326	32.58
87.312	33.016
88.299	33.322
89.285	33.72
90.272	33.98
91.258	34.162
92.244	34.33
93.231	34.421
94.217	34.508
95.203	34.559
96.19	34.564
97.176	34.564
98.163	34.564
99.149	34.558

## Sheet: Sheet4
0.51013	31.346
1.5005	31.337
2.4908	31.067
3.4812	30.563
4.4715	30.069
5.4619	29.575
6.4522	28.823
7.4426	27.943
8.4329	26.935
9.4233	25.806
10.414	24.586
11.404	23.316
12.394	22.017
13.385	20.679
14.375	19.32
15.365	17.943
16.356	16.495
17.346	14.941
18.336	13.257
19.327	11.46
20.317	9.5259
21.307	7.5926
22.298	5.678
23.288	3.7884
24.278	1.9089
25.269	0.0077701
26.259	-1.8728
27.25	-3.7534
28.24	-5.6102
29.23	-7.4562
30.221	-9.2077
31.211	-10.832
32.201	-12.284
33.192	-13.538
34.182	-14.567
35.172	-15.427
36.163	-16.186
37.153	-16.933
38.143	-17.533
39.134	-18.049
40.124	-18.536
41.114	-18.961
42.105	-19.332
43.095	-19.637
44.085	-19.867
45.076	-20.043
46.066	-20.14
47.056	-20.26
48.047	-20.333
49.037	-20.396
50.028	-20.294
51.018	-20.047
52.008	-19.693
52.999	-19.215
53.989	-18.488
54.979	-17.751
55.97	-16.827
56.96	-15.645
57.95	-14.298
58.941	-12.794
59.931	-11.206
60.921	-9.5588
61.912	-7.8415
62.902	-6.0378
63.892	-4.1396
64.883	-2.1543
65.873	-0.095483
66.863	1.9777
67.854	4.0605
68.844	6.1162
69.834	8.1387
70.825	10.081
71.815	11.947
72.806	13.761
73.796	15.538
74.786	17.319
75.777	18.7
76.767	20.19
77.757	22.338
78.748	23.822
79.738	25.154
80.728	26.369
81.719	27.451
82.709	28.409
83.699	29.219
84.69	29.905
85.68	30.846
86.67	31.011
87.661	31.269
88.651	31.594
89.641	31.886
90.632	32.046
91.622	32.208
92.612	32.293
93.603	32.364
94.593	32.422
95.584	32.471
96.574	32.55
97.564	32.598
98.555	32.6
99.545	32.655

## Sheet: Sheet5
0.2052	20.115
1.1931	20.566
2.1809	21.003
3.1688	21.398
4.1566	22.201
5.1445	23.08
6.1323	23.897
7.1202	24.61
8.108	25.141
9.0959	25.392
10.084	25.931
11.072	25.871
12.059	25.681
13.047	25.062
14.035	24.519
15.023	24.069
16.011	23.491
16.999	22.846
17.987	22.14
18.974	21.358
19.962	20.469
20.95	19.428
21.938	18.244
22.926	16.93
23.914	15.538
24.902	14.185
25.889	12.901
26.877	11.661
27.865	10.304
28.853	9.0692
29.841	8.1897
30.829	6.9301
31.817	5.8243
32.804	4.5005
33.792	3.5904
34.78	2.906
35.768	2.4633
36.756	2.4531
37.744	2.4943
38.732	2.8193
39.719	3.3219
40.707	3.9425
41.695	4.7508
42.683	5.7412
43.671	6.8658
44.659	8.1664
45.646	9.6499
46.634	11.266
47.622	13.006
48.61	14.958
49.598	16.958
50.586	18.865
51.574	21.577
52.561	24.21
53.549	26.899
54.537	29.637
55.525	32.857
56.513	36.064
57.501	39.233
58.489	42.354
59.476	45.478
60.464	48.37
61.452	51.03
62.44	53.367
63.428	55.493
64.416	57.381
65.404	58.913
66.391	60.118
67.379	61.007
68.367	61.545
69.355	61.661
70.343	61.473
71.331	60.951
72.319	60.073
73.306	58.954
74.294	57.631
75.282	56.188
76.27	54.302
77.258	52.012
78.246	50.419
79.234	48.288
80.221	45.715
81.209	43.069
82.197	40.322
83.185	37.55
84.173	34.845
85.161	32.284
86.148	29.906
87.136	27.512
88.124	25.876
89.112	23.317
90.1	21.788
91.088	20.61
92.076	19.512
93.063	18.577
94.051	17.878
95.039	17.302
96.027	16.83
97.015	16.503
98.003	16.308
98.991	16.138

## Sheet: Sheet6
0.17581	23.029
1.1642	23.469
2.1525	23.805
3.1409	24.2
4.1292	24.607
5.1176	25.029
6.1059	25.404
7.0943	25.656
8.0827	25.765
9.071	25.738
10.059	25.646
11.048	25.496
12.036	25.347
13.024	25.141
14.013	25.033
15.001	24.939
15.99	24.839
16.978	24.581
17.966	24.013
18.955	23.159
19.943	22.059
20.931	20.825
21.92	19.57
22.908	18.292
23.896	16.953
24.885	15.544
25.873	14.079
26.861	12.535
27.85	10.934
28.838	9.3259
29.827	7.7711
30.815	6.4027
31.803	5.3665
32.792	4.695
33.78	4.5811
34.768	4.774
35.757	5.1577
36.745	5.7319
37.733	6.566
38.722	7.4696
39.71	8.5068
40.698	9.6832
41.687	10.985
42.675	12.417
43.663	13.948
44.652	15.576
45.64	17.283
46.629	19.045
47.617	20.835
48.605	23.021
49.594	24.638
50.582	26.599
51.57	28.704
52.559	30.412
53.547	33.216
54.535	35.677
55.524	38.303
56.512	41.053
57.5	43.911
58.489	46.801
59.477	49.579
60.466	52.216
61.454	54.66
62.442	56.877
63.431	58.873
64.419	60.619
65.407	62.093
66.396	63.248
67.384	64.077
68.372	64.612
69.361	64.652
70.349	64.203
71.337	63.345
72.326	62.075
73.314	60.505
74.303	58.775
75.291	56.479
76.279	54.623
77.268	52.508
78.256	50.141
79.244	47.574
80.233	44.802
81.221	42.08
82.209	39.235
83.198	36.503
84.186	33.851
85.174	31.321
86.163	28.799
87.151	27.151
88.14	25.312
89.128	23.618
90.116	22.334
91.105	21.329
92.093	20.503
93.081	19.85
94.07	19.407
95.058	19.101
96.046	18.972
97.035	18.927
98.023	18.966
99.011	18.952
