# Supplementary material for: Gait assessment using a 2D video-based motion analysis app in healthy subjects and subjects with lower limb amputation – A pilot study
Source: PLoS One. 2025 May 30;20(5):e0324499. doi: 10.1371/journal.pone.0324499 (PMC12124523; doi:10.1371/journal.pone.0324499)
Supplement: S1 Table — Raw data of all trials (M##) of the healthy subjects (0##) from the gait analysis recorded with the Orthelligent App (OV) and with the Qualisys system (Qual). (ZIP) [file pone.0324499.s001.zip › Subjects_healty_all_trials/008_OV_ME1.xlsx]

## Sheet: Sheet1
0.43048	-5.1376
1.4228	-4.5669
2.4151	-4.494
3.4074	-4.4256
4.3997	-4.3696
5.392	-4.2656
6.3843	-4.0849
7.3766	-3.8377
8.3689	-3.6148
9.3613	-2.9374
10.354	-2.3787
11.346	-1.7595
12.338	-1.0749
13.33	-0.34719
14.323	0.43842
15.315	1.3081
16.307	2.2319
17.3	3.18
18.292	4.0816
19.284	4.9254
20.277	5.7045
21.269	6.4326
22.261	7.1277
23.254	7.7859
24.246	8.3698
25.238	8.9862
26.23	9.4996
27.223	9.9656
28.215	10.383
29.207	10.771
30.2	11.152
31.192	11.533
32.184	11.918
33.177	12.279
34.169	12.588
35.161	12.967
36.154	13.048
37.146	13.144
38.138	13.229
39.13	13.279
40.123	13.322
41.115	13.192
42.107	13.12
43.1	13.021
44.092	12.814
45.084	12.527
46.077	12.079
47.069	11.485
48.061	10.693
49.054	9.6649
50.046	8.367
51.038	6.4143
52.031	4.2975
53.023	1.9757
54.015	-0.39427
55.007	-2.6992
56	-4.8634
56.992	-6.6768
57.984	-8.0511
58.977	-9.5047
59.969	-10.263
60.961	-10.59
61.954	-10.447
62.946	-9.8926
63.938	-8.8796
64.931	-7.6039
65.923	-6.1036
66.915	-4.5332
67.907	-3.1053
68.9	-1.8298
69.892	-0.24242
70.884	0.66826
71.877	1.4179
72.869	1.9967
73.861	2.5148
74.854	2.9842
75.846	3.154
76.838	3.3828
77.831	3.366
78.823	3.2968
79.815	3.1148
80.807	2.7208
81.8	2.1752
82.792	1.4648
83.784	0.61911
84.777	-0.4177
85.769	-1.2385
86.761	-2.0024
87.754	-2.8475
88.746	-3.7063
89.738	-4.2568
90.731	-4.7921
91.723	-5.1765
92.715	-5.4083
93.707	-5.5352
94.7	-5.5312
95.692	-5.4606
96.684	-5.3528
97.677	-5.2421
98.669	-5.1817
99.661	-5.2733

## Sheet: Sheet2
0.43048	-4.0399
1.4224	-3.9849
2.4144	-3.7602
3.4063	-3.5338
4.3983	-3.3257
5.3902	-3.0678
6.3822	-2.7327
7.3741	-2.2092
8.3661	-1.5435
9.358	-0.71932
10.35	0.10857
11.342	0.97995
12.334	1.8388
13.326	2.6716
14.318	3.4699
15.31	4.2816
16.302	5.0722
17.294	5.8424
18.286	6.5344
19.277	7.1514
20.269	7.6726
21.261	8.116
22.253	8.4717
23.245	8.711
24.237	8.8462
25.229	8.9256
26.221	8.8981
27.213	8.8286
28.205	8.7568
29.197	8.7373
30.189	8.7676
31.181	8.8964
32.173	9.1241
33.165	9.447
34.157	9.8208
35.149	10.157
36.141	10.758
37.132	11.282
38.124	11.815
39.116	12.341
40.108	12.856
41.1	13.267
42.092	13.582
43.084	13.765
44.076	13.769
45.068	13.613
46.06	13.214
47.052	12.584
48.044	11.667
49.036	10.42
50.028	8.6581
51.02	6.9277
52.012	4.6991
53.004	2.4504
53.996	0.061098
54.988	-2.2879
55.979	-4.4091
56.971	-6.1228
57.963	-7.5187
58.955	-8.4667
59.947	-8.9752
60.939	-9.0766
61.931	-8.8419
62.923	-8.1855
63.915	-7.2234
64.907	-6.0555
65.899	-4.8083
66.891	-3.6256
67.883	-2.5717
68.875	-1.5885
69.867	-0.64314
70.859	0.22777
71.851	0.97564
72.843	1.5182
73.835	1.8876
74.826	1.9949
75.818	2.0341
76.81	2.269
77.802	2.3369
78.794	2.3052
79.786	2.1491
80.778	1.741
81.77	1.1013
82.762	0.285
83.754	-0.55365
84.746	-1.3665
85.738	-1.9741
86.73	-2.4265
87.722	-2.8911
88.714	-3.2897
89.706	-3.4807
90.698	-3.5528
91.69	-3.4046
92.682	-3.1932
93.673	-2.9634
94.665	-2.727
95.657	-2.4719
96.649	-2.2136
97.641	-1.9785
98.633	-1.8238
99.625	-1.8205

## Sheet: Sheet3
1.4978	19.638
2.4827	18.592
3.4677	17.757
4.4527	16.847
5.4376	15.792
6.4226	14.633
7.4075	13.331
8.3925	12.022
9.3775	10.788
10.362	9.5493
11.347	8.3037
12.332	7.1344
13.317	6.0701
14.302	5.1187
15.287	4.2548
16.272	3.4229
17.257	2.6129
18.242	1.7811
19.227	0.90064
20.212	0.0078362
21.197	-0.88071
22.182	-1.7856
23.167	-2.76
24.152	-3.8259
25.137	-4.6444
26.122	-5.3717
27.107	-6.5361
28.092	-7.6707
29.077	-8.7411
30.062	-9.763
31.047	-10.618
32.032	-11.371
33.017	-12.042
34.001	-12.651
34.986	-13.385
35.971	-13.964
36.956	-14.414
37.941	-14.988
38.926	-15.55
39.911	-16.063
40.896	-16.524
41.881	-16.913
42.866	-17.23
43.851	-17.496
44.836	-17.722
45.821	-17.899
46.806	-18.051
47.791	-18.118
48.776	-18.067
49.761	-17.962
50.746	-17.498
51.731	-16.963
52.716	-16.334
53.701	-15.642
54.686	-14.889
55.671	-14.085
56.656	-13.228
57.641	-12.221
58.626	-11.614
59.61	-10.035
60.595	-8.7478
61.58	-7.4024
62.565	-5.9708
63.55	-4.3096
64.535	-2.8827
65.52	-1.6485
66.505	0.083375
67.49	1.9011
68.475	3.6722
69.46	5.3739
70.445	6.9958
71.43	9.1324
72.415	10.906
73.4	12.407
74.385	14.011
75.37	15.48
76.355	-19.133
77.34	17.803
78.325	19.026
79.31	20.027
80.295	20.956
81.28	21.768
82.265	22.509
83.25	23.125
84.234	23.612
85.219	24.402
86.204	24.302
87.189	24.254
88.174	24.345
89.159	24.067
90.144	23.683
91.129	23.588
92.114	23.331
93.099	23.063
94.084	22.831
95.069	22.622
96.054	22.389
97.039	22.159
98.024	21.938
99.009	21.78
99.994	21.4

## Sheet: Sheet4
0.70224	18.813
1.6955	19.207
2.6887	18.727
3.6819	18.067
4.6752	17.234
5.6684	16.235
6.6616	15.066
7.6549	13.937
8.6481	12.86
9.6413	11.768
10.635	10.582
11.628	9.4455
12.621	8.3526
13.614	7.3164
14.608	6.3371
15.601	5.3728
16.594	4.3979
17.587	3.4326
18.58	2.4672
19.574	1.5242
20.567	0.55021
21.56	-0.40472
22.553	-1.4595
23.547	-2.5777
24.54	-3.8084
25.533	-5.0584
26.526	-6.3403
27.52	-7.5905
28.513	-8.7661
29.506	-9.8735
30.499	-10.96
31.492	-11.99
32.486	-12.936
33.479	-13.814
34.472	-14.718
35.465	-15.285
36.459	-16.154
37.452	-16.807
38.445	-17.456
39.438	-18.084
40.432	-18.669
41.425	-19.227
42.418	-19.724
43.411	-20.175
44.405	-20.589
45.398	-20.958
46.391	-21.272
47.384	-21.519
48.377	-21.645
49.371	-21.789
50.364	-21.58
51.357	-21.36
52.35	-21.017
53.344	-20.463
54.337	-19.749
55.33	-18.785
56.323	-17.641
57.317	-16.286
58.31	-14.799
59.303	-13.052
60.296	-11.235
61.289	-9.3616
62.283	-7.4568
63.276	-5.5009
64.269	-3.5395
65.262	-1.6328
66.256	0.28793
67.249	2.1706
68.242	3.9598
69.235	5.6522
70.229	7.1799
71.222	8.6583
72.215	10.04
73.208	11.424
74.202	12.888
75.195	5.8878
76.188	-7.9846
77.181	10.059
78.174	17.577
79.168	18.516
80.161	19.377
81.154	20.194
82.147	20.986
83.141	21.727
84.134	22.387
85.127	16.786
86.12	23.237
87.114	23.643
88.107	23.87
89.1	24.026
90.093	24.097
91.086	24.225
92.08	24.294
93.073	24.297
94.066	24.297
95.059	24.267
96.053	24.207
97.046	24.127
98.039	24.095
99.032	24.066
100.03	23.744

## Sheet: Sheet5
0.27272	13.292
1.2445	13.074
2.2162	12.994
3.188	12.876
4.1597	12.74
5.1315	12.579
6.1032	12.423
7.075	12.097
8.0467	11.765
9.0185	11.63
9.9903	11.281
10.962	10.961
11.934	10.732
12.906	10.695
13.877	10.807
14.849	11.098
15.821	11.483
16.793	11.896
17.764	12.227
18.736	12.485
19.708	12.556
20.68	12.546
21.651	12.467
22.623	12.207
23.595	11.788
24.567	11.186
25.538	10.418
26.51	9.5208
27.482	8.5897
28.454	7.6811
29.425	6.8474
30.397	6.1569
31.369	5.6461
32.341	5.3232
33.312	5.1619
34.284	5.1012
35.256	5.2756
36.228	5.4439
37.199	5.7278
38.171	6.078
39.143	6.512
40.115	7.0957
41.086	7.8288
42.058	8.7365
43.03	9.8111
44.002	11.037
44.973	12.353
45.945	13.764
46.917	15.329
47.889	17.037
48.86	18.927
49.832	21.622
50.804	24.295
51.776	26.732
52.747	29.284
53.719	31.955
54.691	34.701
55.663	37.474
56.634	40.27
57.606	42.729
58.578	45.615
59.55	47.409
60.521	49.773
61.493	52.018
62.465	53.851
63.437	55.372
64.408	56.707
65.38	57.779
66.352	58.614
67.324	59.209
68.295	59.445
69.267	59.29
70.239	58.786
71.211	57.908
72.182	56.704
73.154	55.29
74.126	53.6
75.098	51.523
76.069	49.974
77.041	46.463
78.013	43.618
78.985	40.63
79.957	37.601
80.928	34.562
81.9	32.085
82.872	29.957
83.844	27.216
84.815	24.253
85.787	22.129
86.759	20.148
87.731	18.284
88.702	16.715
89.674	15.423
90.646	14.388
91.618	13.61
92.589	13.058
93.561	12.677
94.533	12.46
95.505	12.38
96.476	12.383
97.448	12.493

## Sheet: Sheet6
0.21969	15.449
1.2124	15.606
2.2052	15.799
3.1979	15.992
4.1906	16.18
5.1834	16.348
6.1761	16.618
7.1688	16.807
8.1616	16.969
9.1543	17.102
10.147	17.117
11.14	17.065
12.132	17.082
13.125	17.172
14.118	17.301
15.111	17.472
16.103	17.593
17.096	17.702
18.089	17.711
19.082	17.699
20.074	17.539
21.067	17.25
22.06	16.817
23.053	16.148
24.045	15.32
25.038	14.308
26.031	13.216
27.023	12.123
28.016	11.051
29.009	10.06
30.002	9.1446
30.994	8.3421
31.987	7.7162
32.98	7.2593
33.973	6.869
34.965	6.7105
35.958	6.796
36.951	6.9461
37.944	7.2206
38.936	7.5952
39.929	8.1339
40.922	8.8025
41.914	9.6514
42.907	10.619
43.9	11.734
44.893	12.958
45.885	14.363
46.878	15.893
47.871	17.573
48.864	19.442
49.856	21.156
50.849	23.674
51.842	25.995
52.835	28.392
53.827	31.05
54.82	33.839
55.813	36.707
56.805	39.733
57.798	42.161
58.791	45.577
59.784	48.346
60.776	51.077
61.769	53.562
62.762	55.679
63.755	57.436
64.747	58.86
65.74	59.928
66.733	60.628
67.726	61.018
68.718	60.95
69.711	60.557
70.704	59.765
71.696	58.593
72.689	57.127
73.682	55.407
74.675	53.062
75.667	51.173
76.66	48.295
77.653	45.399
78.646	42.406
79.638	39.278
80.631	36.112
81.624	32.876
82.617	29.841
83.609	26.83
84.602	23.343
85.595	21.447
86.587	19.32
87.58	17.314
88.573	15.729
89.566	14.485
90.558	13.542
91.551	12.882
92.544	12.471
93.537	12.136
94.529	11.985
95.522	11.985
96.515	12.022
97.508	12.168
98.5	12.268
99.493	12.216
