# Supplementary material for: Gait assessment using a 2D video-based motion analysis app in healthy subjects and subjects with lower limb amputation – A pilot study
Source: PLoS One. 2025 May 30;20(5):e0324499. doi: 10.1371/journal.pone.0324499 (PMC12124523; doi:10.1371/journal.pone.0324499)
Supplement: S1 Table — Raw data of all trials (M##) of the healthy subjects (0##) from the gait analysis recorded with the Orthelligent App (OV) and with the Qualisys system (Qual). (ZIP) [file pone.0324499.s001.zip › Subjects_healty_all_trials/008_OV_ME2.xlsx]

## Sheet: Sheet1
0.44517	-0.47088
1.4381	-0.95607
2.4309	-1.0684
3.4238	-1.2586
4.4167	-1.5053
5.4096	-1.7302
6.4025	-1.8849
7.3954	-1.9289
8.3883	-1.9729
9.3812	-1.9011
10.374	-1.5435
11.367	-1.0218
12.36	-0.47767
13.353	0.056697
14.346	0.67986
15.339	1.3635
16.331	2.1326
17.324	2.9688
18.317	3.8234
19.31	4.6135
20.303	5.2881
21.296	6.3629
22.289	6.8707
23.282	7.4167
24.275	7.9064
25.267	8.3225
26.26	8.6771
27.253	8.9922
28.246	9.274
29.239	9.5488
30.232	9.8143
31.225	10.074
32.218	10.34
33.211	10.624
34.203	10.927
35.196	11.248
36.189	11.427
37.182	11.787
38.175	12.103
39.168	12.305
40.161	12.539
41.154	12.589
42.147	12.771
43.139	12.869
44.132	12.925
45.125	12.903
46.118	12.764
47.111	12.487
48.104	12.011
49.097	11.202
50.09	10.177
51.083	9.0475
52.075	7.3778
53.068	5.256
54.061	3.0202
55.054	0.68909
56.047	-1.7122
57.04	-4.1008
58.033	-6.0142
59.026	-7.9898
60.019	-9.5371
61.011	-10.582
62.004	-11.106
62.997	-11.089
63.99	-10.574
64.983	-9.6387
65.976	-8.4343
66.969	-7.0575
67.962	-5.5727
68.955	-4.0526
69.947	-2.5443
70.94	-1.0992
71.933	0.20763
72.926	1.2526
73.919	2.0412
74.912	2.5402
75.905	2.7772
76.898	2.9436
77.891	3.0062
78.883	2.859
79.876	2.5813
80.869	2.1539
81.862	1.586
82.855	0.91582
83.848	0.13173
84.841	-0.69806
85.834	-1.616
86.827	-2.3532
87.819	-3.0076
88.812	-3.5779
89.805	-3.9951
90.798	-4.2733
91.791	-4.4152
92.784	-4.4966
93.777	-4.5061
94.77	-4.5037
95.763	-4.3862
96.755	-4.175
97.748	-3.9043
98.741	-3.6938
99.734	-3.6182

## Sheet: Sheet2
0.41687	-1.4176
1.4089	-1.363
2.4009	-1.4923
3.3929	-1.6679
4.3849	-1.8772
5.3769	-2.0579
6.3689	-2.1889
7.3609	-2.3167
8.3529	-1.9574
9.3448	-1.5959
10.337	-1.2109
11.329	-0.65421
12.321	-0.039069
13.313	0.65971
14.305	1.4025
15.297	2.1773
16.289	2.9541
17.281	3.7321
18.273	4.437
19.265	5.0702
20.257	5.5855
21.249	6.0289
22.241	6.3442
23.233	6.5654
24.225	6.7565
25.217	6.905
26.209	7.0046
27.201	7.085
28.193	7.1418
29.185	7.2352
30.177	7.3739
31.169	7.592
32.161	7.9031
33.153	8.2716
34.145	8.7178
35.137	9.2064
36.129	9.759
37.121	10.242
38.113	10.781
39.105	11.384
40.097	12.057
41.089	12.758
42.081	13.438
43.073	13.97
44.065	14.346
45.057	14.533
46.049	14.475
47.041	14.23
48.033	13.702
49.025	13.079
50.017	11.942
51.009	10.578
52.001	8.6839
52.993	6.4608
53.985	4.1225
54.977	1.8501
55.969	-0.19753
56.961	-2.021
57.953	-3.4138
58.945	-4.8926
59.937	-5.9785
60.929	-6.5887
61.921	-6.8857
62.913	-6.8098
63.905	-6.3825
64.897	-5.6516
65.889	-4.6971
66.881	-3.6331
67.873	-2.5745
68.865	-1.574
69.857	-0.66061
70.849	0.16319
71.841	0.97847
72.833	1.7512
73.825	2.5372
74.817	3.2091
75.809	3.5547
76.801	3.679
77.793	3.7568
78.785	3.5416
79.777	3.2658
80.769	2.8932
81.761	2.3681
82.753	1.669
83.745	0.80534
84.737	-0.38833
85.729	-1.2066
86.721	-1.8444
87.713	-2.3917
88.705	-2.6851
89.697	-2.7836
90.689	-2.7888
91.681	-2.7908
92.673	-2.7493
93.665	-2.6025
94.657	-2.4146
95.649	-2.1699
96.641	-1.9105
97.633	-1.6659
98.625	-1.5014
99.617	-1.4633

## Sheet: Sheet3
1.1507	20.927
2.1342	20.439
3.1177	19.756
4.1012	18.96
5.0847	18.009
6.0681	16.867
7.0516	15.614
8.0351	14.092
9.0186	12.349
10.002	11.172
10.986	9.3147
11.969	8.0667
12.953	6.7261
13.936	5.4521
14.919	4.2511
15.903	3.0978
16.886	2.0572
17.87	1.1581
18.853	0.35862
19.837	-0.26602
20.82	-0.8336
21.804	-1.4057
22.787	-2.0977
23.771	-2.5196
24.754	-3.4917
25.738	-4.4162
26.721	-5.3713
27.705	-6.3521
28.688	-7.2981
29.672	-8.2255
30.655	-9.1273
31.639	-10.013
32.622	-10.871
33.606	-11.678
34.589	-12.402
35.573	-13.154
36.556	-13.616
37.54	-14.126
38.523	-14.599
39.507	-15.059
40.49	-15.544
41.474	-16.023
42.457	-16.481
43.44	-16.924
44.424	-17.278
45.407	-17.534
46.391	-17.748
47.374	-17.953
48.358	-18.136
49.341	-18.335
50.325	-18.402
51.308	-17.618
52.292	-16.993
53.275	-16.284
54.259	-15.481
55.242	-14.546
56.226	-13.471
57.209	-12.264
58.193	-11.21
59.176	-9.4297
60.16	-7.9266
61.143	-6.355
62.127	-4.6736
63.11	-2.9943
64.094	-1.4966
65.077	-0.19961
66.061	1.2671
67.044	2.9714
68.028	5.0085
69.011	6.988
69.995	8.4908
70.978	9.9798
71.961	11.476
72.945	12.949
73.928	14.362
74.912	15.719
75.895	16.971
76.879	18.242
77.862	19.55
78.846	20.716
79.829	21.814
80.813	22.798
81.796	23.628
82.78	24.385
83.763	24.998
84.747	25.443
85.73	25.613
86.714	26.198
87.697	26.341
88.681	26.35
89.664	26.192
90.648	25.924
91.631	25.608
92.615	25.288
93.598	24.994
94.582	24.742
95.565	24.525
96.549	24.307
97.532	24.11
98.515	24.023
99.499	23.963

## Sheet: Sheet4
0.38505	20.791
1.3784	20.241
2.3718	19.66
3.3651	18.828
4.3585	17.802
5.3518	16.642
6.3452	15.372
7.3385	14.061
8.3319	12.97
9.3252	11.781
10.319	10.615
11.312	9.5487
12.305	8.5516
13.299	7.5791
14.292	6.6501
15.285	5.7688
16.279	4.9009
17.272	4.0353
18.265	3.1309
19.259	2.1606
20.252	1.1195
21.245	0.0066648
22.239	-1.176
23.232	-2.365
24.225	-3.5885
25.219	-4.8401
26.212	-6.0338
27.206	-7.1826
28.199	-8.2758
29.192	-9.3196
30.186	-10.32
31.179	-11.292
32.172	-12.194
33.166	-13.061
34.159	-13.854
35.152	-14.47
36.146	-15.136
37.139	-15.826
38.132	-16.384
39.126	-16.834
40.119	-17.166
41.112	-17.391
42.106	-17.53
43.099	-17.639
44.093	-17.785
45.086	-17.947
46.079	-18.11
47.073	-18.254
48.066	-18.359
49.059	-18.559
50.053	-18.41
51.046	-18.218
52.039	-18.081
53.033	-17.792
54.026	-17.319
55.019	-16.565
56.013	-15.496
57.006	-14.175
57.999	-12.533
58.993	-10.897
59.986	-9.1823
60.98	-7.3959
61.973	-5.5997
62.966	-3.798
63.96	-1.9983
64.953	-0.20529
65.946	1.5531
66.94	3.2448
67.933	4.8691
68.926	6.3509
69.92	7.7487
70.913	9.1485
71.906	10.571
72.9	12.01
73.893	13.429
74.886	14.8
75.88	16.298
76.873	17.374
77.866	18.436
78.86	19.446
79.853	20.395
80.847	21.256
81.84	21.985
82.833	22.613
83.827	23.086
84.82	23.334
85.813	23.469
86.807	23.889
87.8	24.016
88.793	24.038
89.787	24.021
90.78	23.944
91.773	23.87
92.767	23.842
93.76	23.764
94.753	23.665
95.747	23.642
96.74	23.56
97.734	23.5
98.727	23.495
99.72	23.293

## Sheet: Sheet5
0.6699	13.375
1.6576	13.61
2.6453	13.608
3.6331	13.605
4.6208	13.574
5.6085	13.455
6.5962	13.23
7.5839	12.946
8.5716	12.658
9.5594	12.308
10.547	11.926
11.535	11.601
12.523	11.348
13.51	11.207
14.498	11.106
15.486	11.161
16.473	11.248
17.461	11.479
18.449	11.766
19.437	12.098
20.424	12.423
21.412	12.651
22.4	12.712
23.387	12.517
24.375	12.105
25.363	11.462
26.351	10.694
27.338	9.8403
28.326	8.954
29.314	8.0657
30.301	7.1971
31.289	6.3697
32.277	5.6471
33.265	5.0558
34.252	4.6835
35.24	4.4645
36.228	4.3014
37.215	4.5693
38.203	4.8946
39.191	5.2564
40.179	5.6929
41.166	6.2191
42.154	6.8796
43.142	7.6278
44.129	8.5287
45.117	9.5902
46.105	10.788
47.093	12.155
48.08	13.706
49.068	15.474
50.056	17.265
51.044	19.665
52.031	22.163
53.019	24.854
54.007	27.659
54.994	30.537
55.982	33.508
56.97	36.495
57.958	39.364
58.945	42.184
59.933	45.197
60.921	47.912
61.908	50.383
62.896	52.486
63.884	54.307
64.872	55.875
65.859	57.199
66.847	58.206
67.835	58.873
68.822	59.266
69.81	59.296
70.798	58.984
71.786	58.384
72.773	57.35
73.761	55.971
74.749	54.238
75.736	52.247
76.724	50.148
77.712	47.049
78.7	44.636
79.687	42.438
80.675	39.589
81.663	36.496
82.65	33.352
83.638	30.012
84.626	27.461
85.614	25.178
86.601	22.148
87.589	19.92
88.577	17.87
89.565	16.156
90.552	14.781
91.54	13.709
92.528	12.936
93.515	12.367
94.503	11.979
95.491	11.797
96.479	11.749
97.466	11.847
98.454	11.957
99.442	11.969

## Sheet: Sheet6
0.6172	14.948
1.6064	14.993
2.5956	14.991
3.5849	14.91
4.5741	14.848
5.5633	14.778
6.5525	14.598
7.5418	14.684
8.531	14.383
9.5202	14.288
10.509	14.257
11.499	14.31
12.488	14.387
13.477	14.547
14.466	14.753
15.456	15.028
16.445	15.325
17.434	15.618
18.423	15.861
19.412	15.987
20.402	15.911
21.391	15.661
22.38	15.246
23.369	14.661
24.359	13.99
25.348	13.251
26.337	12.427
27.326	11.583
28.315	10.713
29.305	9.8625
30.294	9.0568
31.283	8.3542
32.272	7.7653
33.262	7.3131
34.251	6.8291
35.24	6.7489
36.229	6.7949
37.218	6.8973
38.208	7.1458
39.197	7.6152
40.186	8.3695
41.175	9.3689
42.165	10.522
43.154	11.771
44.143	13.035
45.132	14.348
46.121	15.722
47.111	17.229
48.1	18.864
49.089	20.341
50.078	22.518
51.068	24.454
52.057	26.399
53.046	28.447
54.035	30.686
55.024	33.142
56.014	35.872
57.003	38.856
57.992	41.892
58.981	45.001
59.971	47.844
60.96	50.571
61.949	52.963
62.938	55.124
63.927	57.03
64.917	58.636
65.906	59.931
66.895	60.801
67.884	61.212
68.874	61.212
69.863	60.833
70.852	60.235
71.841	59.428
72.83	58.29
73.82	56.872
74.809	55.023
75.798	53.031
76.787	50.657
77.777	47.363
78.766	44.463
79.755	41.497
80.744	38.315
81.733	35.058
82.723	31.783
83.712	28.471
84.701	25.456
85.69	22.552
86.68	19.986
87.669	17.706
88.658	15.711
89.647	14.104
90.636	12.86
91.626	11.907
92.615	11.228
93.604	10.721
94.593	10.376
95.583	10.261
96.572	10.254
97.561	10.338
98.55	10.469
99.54	10.326
