# Supplementary material for: Gait assessment using a 2D video-based motion analysis app in healthy subjects and subjects with lower limb amputation – A pilot study
Source: PLoS One. 2025 May 30;20(5):e0324499. doi: 10.1371/journal.pone.0324499 (PMC12124523; doi:10.1371/journal.pone.0324499)
Supplement: S1 Table — Raw data of all trials (M##) of the healthy subjects (0##) from the gait analysis recorded with the Orthelligent App (OV) and with the Qualisys system (Qual). (ZIP) [file pone.0324499.s001.zip › Subjects_healty_all_trials/008_OV_ME3.xlsx]

## Sheet: Sheet1
0.56409	-3.3811
1.5552	-3.0682
2.5462	-3.0497
3.5373	-3.0497
4.5284	-3.0497
5.5195	-3.047
6.5105	-2.9915
7.5016	-2.8432
8.4927	-2.6542
9.4838	-2.3276
10.475	-1.9688
11.466	-1.5448
12.457	-1.0497
13.448	-0.45988
14.439	0.19648
15.43	0.96758
16.421	1.8082
17.412	2.703
18.403	3.6219
19.395	4.5633
20.386	5.4903
21.377	6.3773
22.368	7.1868
23.359	7.9096
24.35	8.4994
25.341	9.1272
26.332	9.4965
27.323	9.871
28.314	10.178
29.305	10.414
30.296	10.595
31.287	10.722
32.279	10.842
33.27	10.96
34.261	11.089
35.252	11.197
36.243	11.439
37.234	11.625
38.225	11.886
39.216	12.006
40.207	12.167
41.198	12.477
42.189	12.677
43.18	12.841
44.171	12.931
45.163	12.934
46.154	12.832
47.145	12.603
48.136	12.227
49.127	11.375
50.118	10.523
51.109	9.5211
52.1	7.8168
53.091	5.7703
54.082	3.3629
55.073	1.0333
56.064	-1.3274
57.055	-3.551
58.047	-5.1888
59.038	-6.9989
60.029	-8.0912
61.02	-9.2385
62.011	-9.423
63.002	-9.2447
63.993	-8.616
64.984	-7.6843
65.975	-6.4901
66.966	-5.1598
67.957	-3.8076
68.948	-2.5089
69.939	-1.2543
70.93	0.30992
71.922	1.3921
72.913	2.237
73.904	2.9707
74.895	3.5986
75.886	4.04
76.877	4.1981
77.868	4.1169
78.859	4.0506
79.85	3.822
80.841	3.4654
81.832	2.857
82.823	2.0642
83.814	1.1014
84.806	0.093517
85.797	-0.84677
86.788	-1.6903
87.779	-2.4613
88.77	-3.3654
89.761	-3.7012
90.752	-4.0233
91.743	-4.2626
92.734	-4.4193
93.725	-4.4889
94.716	-4.4719
95.707	-4.3428
96.698	-4.1351
97.69	-3.9107
98.681	-3.7424
99.672	-3.7423

## Sheet: Sheet2
0.3118	-0.98928
1.3037	-0.8908
2.2956	-0.89322
3.2876	-0.93928
4.2795	-0.96655
5.2714	-0.96655
6.2634	-0.9447
7.2553	-0.84537
8.2472	-0.63098
9.2391	-0.48467
10.231	-0.01204
11.223	0.48991
12.215	1.092
13.207	1.7885
14.199	2.5673
15.191	3.375
16.183	4.2052
17.175	5.0171
18.166	5.8033
19.158	6.5335
20.15	7.18
21.142	7.7466
22.134	8.1823
23.126	8.4864
24.118	8.6507
25.11	8.7626
26.102	8.7673
27.094	8.7704
28.086	8.7977
29.078	8.8221
30.07	8.9099
31.061	9.0133
32.053	9.1386
33.045	9.3162
34.037	9.5614
35.029	9.8209
36.021	10.315
37.013	10.831
38.005	11.378
38.997	11.916
39.989	12.435
40.981	12.973
41.973	13.462
42.965	13.865
43.957	14.147
44.948	14.259
45.94	14.144
46.932	13.763
47.924	13.144
48.916	12.083
49.908	10.818
50.9	9.5371
51.892	7.6043
52.884	5.2568
53.876	2.8746
54.868	0.38461
55.86	-1.916
56.852	-3.8815
57.843	-5.682
58.835	-7.0706
59.827	-8.1797
60.819	-8.823
61.811	-9.0674
62.803	-8.8432
63.795	-8.2648
64.787	-7.3245
65.779	-6.1506
66.771	-4.853
67.763	-3.5474
68.755	-2.3191
69.747	-1.1687
70.739	-0.11092
71.73	0.82049
72.722	1.6446
73.714	2.3362
74.706	2.919
75.698	3.4973
76.69	3.5646
77.682	3.6541
78.674	3.5025
79.666	3.2334
80.658	2.7919
81.65	2.178
82.642	1.4158
83.634	0.55258
84.625	-0.22246
85.617	-1.0335
86.609	-1.9448
87.601	-2.5453
88.593	-2.9867
89.585	-3.229
90.577	-3.3126
91.569	-3.3165
92.561	-3.229
93.553	-3.063
94.545	-2.8552
95.537	-2.5949
96.529	-2.2913
97.521	-2.005
98.512	-1.8029
99.504	-1.7209

## Sheet: Sheet3
1.0322	19.735
2.0176	19.159
3.003	18.327
3.9884	17.316
4.9738	16.109
5.9592	14.783
6.9446	13.37
7.93	12.332
8.9154	10.981
9.9008	9.3
10.886	8.0234
11.872	6.7865
12.857	5.5332
13.842	4.3504
14.828	3.2954
15.813	2.347
16.799	1.5026
17.784	0.72903
18.769	-0.014372
19.755	-0.6926
20.74	-1.4209
21.726	-2.1248
22.711	-2.8093
23.696	-3.6181
24.682	-4.3148
25.667	-4.7497
26.653	-5.6759
27.638	-6.4911
28.623	-7.2991
29.609	-8.1106
30.594	-8.8843
31.58	-9.6285
32.565	-10.351
33.55	-11.032
34.536	-11.669
35.521	-12.303
36.507	-12.896
37.492	-13.421
38.477	-13.892
39.463	-14.334
40.448	-14.761
41.434	-15.159
42.419	-15.548
43.404	-15.923
44.39	-16.271
45.375	-16.564
46.36	-16.797
47.346	-16.955
48.331	-17.044
49.317	-17.029
50.302	-16.785
51.287	-16.62
52.273	-16.199
53.258	-15.618
54.244	-14.902
55.229	-14.036
56.214	-13.07
57.2	-12.01
58.185	-10.904
59.171	-9.6745
60.156	-8.4173
61.141	-7.0628
62.127	-5.6776
63.112	-4.1537
64.098	-2.5199
65.083	-0.87092
66.068	0.77426
67.054	2.4159
68.039	4.0015
69.025	5.6203
70.01	7.4095
70.995	9.2307
71.981	11.01
72.966	12.714
73.952	14.318
74.937	15.808
75.922	17.213
76.908	18.364
77.893	19.603
78.879	20.614
79.864	21.49
80.849	22.219
81.835	22.846
82.82	23.37
83.806	23.804
84.791	24.22
85.776	24.456
86.762	24.477
87.747	24.63
88.733	24.709
89.718	24.223
90.703	24.096
91.689	24.025
92.674	23.908
93.66	23.833
94.645	23.709
95.63	23.638
96.616	23.509
97.601	23.411
98.587	23.303
99.572	22.845

## Sheet: Sheet4
0.42096	20.214
1.4125	19.946
2.4041	19.276
3.3957	18.366
4.3873	17.289
5.3789	16.055
6.3705	14.699
7.3621	13.424
8.3537	11.982
9.3453	10.608
10.337	9.3399
11.328	8.1775
12.32	7.1359
13.312	6.1943
14.303	5.3468
15.295	4.5389
16.286	3.7626
17.278	2.9909
18.27	2.2034
19.261	1.3916
20.253	0.50356
21.244	-0.40203
22.236	-1.3979
23.228	-2.4942
24.219	-3.625
25.211	-4.7387
26.202	-5.92
27.194	-7.1073
28.185	-8.2189
29.177	-9.2703
30.169	-10.258
31.16	-11.19
32.152	-12.066
33.143	-12.91
34.135	-13.82
35.127	-14.617
36.118	-15.193
37.11	-15.827
38.101	-16.425
39.093	-16.99
40.085	-17.5
41.076	-17.96
42.068	-18.38
43.059	-18.758
44.051	-19.074
45.042	-19.341
46.034	-19.587
47.026	-19.766
48.017	-19.927
49.009	-19.95
50	-19.817
50.992	-19.683
51.984	-19.393
52.975	-19.004
53.967	-18.462
54.958	-17.659
55.95	-16.608
56.942	-15.23
57.933	-13.98
58.925	-12.353
59.916	-10.484
60.908	-8.7802
61.899	-7.1072
62.891	-5.3731
63.883	-3.6208
64.874	-1.8625
65.866	-0.11817
66.857	1.5226
67.849	3.0402
68.841	4.4388
69.832	5.7634
70.824	7.1414
71.815	8.5483
72.807	10.012
73.799	11.518
74.79	13.032
75.782	14.564
76.773	15.832
77.765	17.024
78.756	18.129
79.748	19.185
80.74	20.149
81.731	21.033
82.723	21.821
83.714	22.472
84.706	22.999
85.698	23.246
86.689	23.844
87.681	24.127
88.672	24.355
89.664	24.476
90.656	24.536
91.647	24.568
92.639	24.545
93.63	24.568
94.622	24.568
95.614	24.509
96.605	24.467
97.597	24.464
98.588	24.464
99.58	24.157

## Sheet: Sheet5
0.42779	10.468
1.4205	10.738
2.4132	10.814
3.4059	10.847
4.3985	10.775
5.3912	10.661
6.3839	10.448
7.3766	10.139
8.3693	9.8465
9.362	9.5738
10.355	9.2994
11.347	9.0227
12.34	8.8201
13.333	8.7011
14.325	8.7473
15.318	8.9617
16.311	9.3321
17.304	9.828
18.296	10.435
19.289	11.087
20.282	11.694
21.274	12.178
22.267	12.487
23.26	12.528
24.252	12.402
25.245	11.967
26.238	11.724
27.23	11.014
28.223	10.236
29.216	9.4243
30.208	8.5782
31.201	7.8239
32.194	7.1998
33.187	6.7022
34.179	6.5184
35.172	6.3711
36.165	6.2239
37.157	6.0766
38.15	6.1
39.143	6.5129
40.135	7.0517
41.128	7.7219
42.121	8.5124
43.113	9.3828
44.106	10.353
45.099	11.489
46.092	12.822
47.084	14.297
48.077	15.954
49.07	17.683
50.062	19.413
51.055	22.192
52.048	24.544
53.04	27.375
54.033	30.813
55.026	33.646
56.018	36.618
57.011	39.626
58.004	42.628
58.997	45.428
59.989	48.127
60.982	49.896
61.975	51.749
62.967	53.758
63.96	55.487
64.953	56.845
65.945	57.862
66.938	58.654
67.931	59.246
68.923	59.492
69.916	59.776
70.909	59.441
71.901	58.821
72.894	57.884
73.887	56.576
74.88	54.877
75.872	53.155
76.865	50.709
77.858	47.728
78.85	44.861
79.843	41.688
80.836	38.376
81.828	35.103
82.821	31.801
83.814	28.597
84.806	25.72
85.799	22.707
86.792	20.015
87.785	17.785
88.777	15.857
89.77	14.249
90.763	12.961
91.755	12.052
92.748	11.415
93.741	10.986
94.733	10.708
95.726	10.612
96.719	10.612
97.711	10.647
98.704	10.755
99.697	11.385

## Sheet: Sheet6
0.39024	14.368
1.3843	14.48
2.3783	14.457
3.3723	14.336
4.3663	14.215
5.3603	14.016
6.3544	13.752
7.3484	13.45
8.3424	13.058
9.3364	12.948
10.33	12.82
11.324	12.788
12.319	12.893
13.313	13.166
14.307	13.55
15.301	14.011
16.295	14.492
17.289	14.919
18.283	15.231
19.277	15.376
20.271	15.336
21.265	15.101
22.259	14.668
23.253	14.026
24.247	13.236
25.241	12.307
26.235	11.362
27.229	10.394
28.223	9.4831
29.217	8.6618
30.211	7.9459
31.205	7.3214
32.199	6.7931
33.193	6.3792
34.187	5.9981
35.181	6.0189
36.175	5.9709
37.169	6.1188
38.163	6.4261
39.157	6.888
40.151	7.5094
41.145	8.2655
42.139	9.2285
43.133	10.349
44.127	11.595
45.121	12.929
46.115	14.383
47.109	15.917
48.103	17.611
49.097	19.537
50.091	21.376
51.085	23.25
52.079	25.366
53.073	27.612
54.067	29.927
55.061	32.501
56.055	35.402
57.049	38.546
58.043	41.586
59.038	44.866
60.032	47.458
61.026	50.151
62.02	52.419
63.014	54.498
64.008	56.339
65.002	57.85
65.996	59.036
66.99	59.679
67.984	59.911
68.978	59.721
69.972	59.23
70.966	58.482
71.96	57.485
72.954	56.209
73.948	54.675
74.942	52.849
75.936	50.658
76.93	48.167
77.924	45.323
78.918	42.235
79.912	39.089
80.906	35.909
81.9	32.67
82.894	29.403
83.888	26.443
84.882	23.605
85.876	20.862
86.87	18.516
87.864	16.434
88.858	14.65
89.852	13.292
90.846	12.188
91.84	11.382
92.834	10.845
93.828	10.455
94.822	10.247
95.816	10.159
96.81	10.146
97.804	10.179
98.798	10.209
99.792	10.098
