# Supplementary material for: Gait assessment using a 2D video-based motion analysis app in healthy subjects and subjects with lower limb amputation – A pilot study
Source: PLoS One. 2025 May 30;20(5):e0324499. doi: 10.1371/journal.pone.0324499 (PMC12124523; doi:10.1371/journal.pone.0324499)
Supplement: S1 Table — Raw data of all trials (M##) of the healthy subjects (0##) from the gait analysis recorded with the Orthelligent App (OV) and with the Qualisys system (Qual). (ZIP) [file pone.0324499.s001.zip › Subjects_healty_all_trials/008_OV_OM1.xlsx]

## Sheet: Sheet1
0.17882	-2.8659
1.1699	-3.2439
2.161	-3.4678
3.1521	-3.864
4.1432	-4.5497
5.1343	-4.9135
6.1254	-5.1869
7.1165	-5.4156
8.1076	-5.5053
9.0987	-5.5949
10.09	-5.3531
11.081	-5.1505
12.072	-4.8574
13.063	-4.4456
14.054	-3.9258
15.045	-3.2976
16.036	-2.5885
17.027	-1.8416
18.018	-1.0703
19.01	-0.27631
20.001	0.48608
20.992	1.2435
21.983	1.9278
22.974	2.5156
23.965	2.9902
24.956	3.3699
25.947	3.6564
26.938	3.8863
27.929	4.1006
28.921	4.325
29.912	4.5784
30.903	4.8698
31.894	5.2246
32.885	5.6223
33.876	6.083
34.867	6.5829
35.858	7.0864
36.849	7.4971
37.84	7.9171
38.831	8.34
39.823	8.7624
40.814	9.1465
41.805	9.4256
42.796	9.6534
43.787	9.8487
44.778	9.9729
45.769	10.015
46.76	9.9241
47.751	9.6726
48.742	9.2349
49.733	8.5178
50.725	7.5803
51.716	6.3618
52.707	4.8813
53.698	3.113
54.689	1.0554
55.68	-1.0039
56.671	-3.1903
57.662	-5.3519
58.653	-7.179
59.644	-9.042
60.635	-10.378
61.627	-11.387
62.618	-11.983
63.609	-12.185
64.6	-12.02
65.591	-11.532
66.582	-10.646
67.573	-9.5478
68.564	-8.4088
69.555	-7.4122
70.546	-6.6784
71.537	-6.1157
72.529	-5.6047
73.52	-5.0621
74.511	-4.49
75.502	-3.9289
76.493	-3.4481
77.484	-3.0434
78.475	-2.6376
79.466	-1.9359
80.457	-1.3291
81.448	-0.59631
82.44	0.012815
83.431	0.49597
84.422	0.60368
85.413	0.47037
86.404	0.19733
87.395	-0.14652
88.386	-0.5922
89.377	-1.0031
90.368	-1.3819
91.359	-1.7475
92.35	-2.0553
93.342	-2.3053
94.333	-2.4818
95.324	-2.5578
96.315	-2.558
97.306	-2.4991
98.297	-2.4748
99.288	-2.5815

## Sheet: Sheet2
0.12609	-3.6597
1.1179	-3.6284
2.1096	-3.7895
3.1014	-4.0258
4.0931	-4.3102
5.0849	-4.5505
6.0767	-4.728
7.0684	-4.9577
8.0602	-4.8299
9.0519	-4.5907
10.044	-4.4158
11.035	-4.0798
12.027	-3.6177
13.019	-2.9826
14.011	-2.1902
15.003	-1.2464
15.994	-0.16463
16.986	0.966
17.978	2.1061
18.97	3.2292
19.961	4.276
20.953	5.2226
21.945	6.059
22.937	6.7382
23.928	7.2625
24.92	7.6256
25.912	7.8335
26.904	7.8758
27.895	7.8314
28.887	7.6832
29.879	7.5154
30.871	7.3509
31.862	7.2581
32.854	7.1995
33.846	7.2674
34.838	7.3817
35.83	7.5645
36.821	7.8362
37.813	8.1843
38.805	8.4615
39.797	9.0601
40.788	9.6449
41.78	10.186
42.772	10.692
43.764	11.143
44.755	11.515
45.747	11.774
46.739	11.91
47.731	11.922
48.722	11.76
49.714	11.239
50.706	10.776
51.698	9.9183
52.689	8.8499
53.681	7.5165
54.673	5.9814
55.665	4.2397
56.657	2.3715
57.648	0.41229
58.64	-1.2206
59.632	-3.2642
60.624	-4.7139
61.615	-5.8645
62.607	-6.7147
63.599	-7.3137
64.591	-7.7383
65.582	-7.9667
66.574	-7.8964
67.566	-7.5453
68.558	-6.9248
69.549	-6.1767
70.541	-5.4445
71.533	-4.8201
72.525	-4.3396
73.516	-3.8693
74.508	-3.2455
75.5	-2.4587
76.492	-1.5621
77.483	-0.71647
78.475	-0.093974
79.467	0.23353
80.459	0.48968
81.451	0.65855
82.442	0.60555
83.434	0.45833
84.426	0.10447
85.418	-0.4073
86.409	-1.0731
87.401	-1.7979
88.393	-2.5037
89.385	-3.1429
90.376	-3.5108
91.368	-3.8381
92.36	-4.0292
93.352	-4.1542
94.343	-4.187
95.335	-4.1367
96.327	-4.0203
97.319	-3.8976
98.31	-3.7829
99.302	-3.8371

## Sheet: Sheet3
0.20137	21.785
1.1925	21.739
2.1835	21.539
3.1746	21.252
4.1657	20.88
5.1568	20.376
6.1479	19.758
7.139	19.017
8.1301	18.064
9.1212	17.123
10.112	16.035
11.103	14.828
12.094	13.562
13.086	12.226
14.077	10.853
15.068	9.4949
16.059	8.1671
17.05	6.9287
18.041	5.7653
19.032	4.6713
20.023	3.6191
21.014	2.6
22.005	1.6364
22.996	0.72531
23.988	-0.23679
24.979	-1.302
25.97	-2.4416
26.961	-3.6514
27.952	-4.8869
28.943	-6.104
29.934	-7.2361
30.925	-8.3327
31.916	-9.3993
32.907	-10.424
33.898	-11.352
34.89	-12.207
35.881	-12.992
36.872	-13.703
37.863	-14.359
38.854	-14.872
39.845	-15.528
40.836	-16.136
41.827	-16.665
42.818	-17.138
43.809	-17.572
44.8	-17.972
45.792	-18.288
46.783	-18.521
47.774	-18.705
48.765	-18.814
49.756	-18.866
50.747	-18.917
51.738	-18.884
52.729	-18.679
53.72	-18.359
54.711	-17.876
55.702	-17.238
56.694	-16.468
57.685	-15.566
58.676	-14.755
59.667	-13.678
60.658	-12.271
61.649	-11.008
62.64	-9.6957
63.631	-8.3231
64.622	-6.8595
65.613	-5.2359
66.604	-3.5522
67.596	-1.8384
68.587	-0.083378
69.578	1.6318
70.569	3.383
71.56	5.2984
72.551	7.222
73.542	9.1049
74.533	10.918
75.524	12.62
76.515	14.187
77.506	15.531
78.498	16.905
79.489	17.66
80.48	18.618
81.471	19.383
82.462	20.062
83.453	20.641
84.444	21.158
85.435	21.597
86.426	21.97
87.417	22.26
88.408	22.478
89.4	22.569
90.391	22.796
91.382	22.843
92.373	22.927
93.364	22.927
94.355	22.927
95.346	22.927
96.337	22.867
97.328	22.827
98.319	22.829
99.31	22.59

## Sheet: Sheet4
0.17822	19.251
1.1696	18.862
2.161	18.655
3.1524	18.373
4.1439	17.981
5.1353	17.466
6.1267	16.824
7.1181	15.927
8.1095	14.833
9.1009	13.914
10.092	12.952
11.084	11.702
12.075	10.404
13.067	9.132
14.058	7.8716
15.049	6.7176
16.041	5.6637
17.032	4.7453
18.024	3.9158
19.015	3.1702
20.006	2.4418
20.998	1.7302
21.989	0.98561
22.981	0.15197
23.972	-0.7737
24.963	-1.8362
25.955	-3.0077
26.946	-4.2793
27.938	-5.599
28.929	-6.9506
29.921	-8.277
30.912	-9.5472
31.903	-10.711
32.895	-11.804
33.886	-12.779
34.878	-13.666
35.869	-14.459
36.86	-15.164
37.852	-15.793
38.843	-16.424
39.835	-16.927
40.826	-17.339
41.817	-17.755
42.809	-18.116
43.8	-18.43
44.792	-18.679
45.783	-18.889
46.774	-19.076
47.766	-19.226
48.757	-19.352
49.749	-19.541
50.74	-19.564
51.732	-19.64
52.723	-19.592
53.714	-19.512
54.706	-19.293
55.697	-18.977
56.689	-18.511
57.68	-17.857
58.671	-17.007
59.663	-16.217
60.654	-14.479
61.646	-12.92
62.637	-11.239
63.628	-9.4821
64.62	-7.6708
65.611	-5.8866
66.603	-4.115
67.594	-2.3515
68.585	-0.67938
69.577	0.92021
70.568	2.4381
71.56	3.861
72.551	5.2844
73.543	6.6872
74.534	8.1062
75.525	9.5555
76.517	11.014
77.508	12.441
78.5	13.66
79.491	14.849
80.482	16.067
81.474	17.306
82.465	18.196
83.457	18.959
84.448	19.591
85.439	20.05
86.431	20.409
87.422	20.617
88.414	20.657
89.405	20.699
90.396	20.715
91.388	20.634
92.379	20.519
93.371	20.371
94.362	20.278
95.354	20.161
96.345	20.084
97.336	19.982
98.328	19.952
99.319	19.638

## Sheet: Sheet5
0.88879	13.034
1.8755	13.113
2.8622	13.439
3.849	13.797
4.8357	14.121
5.8224	14.386
6.8091	14.565
7.7958	14.578
8.7826	14.562
9.7693	14.342
10.756	14.094
11.743	13.717
12.729	13.325
13.716	12.724
14.703	12.082
15.69	11.751
16.676	11.439
17.663	11.249
18.65	11.147
19.637	11.147
20.623	11.19
21.61	11.31
22.597	11.395
23.583	11.434
24.57	11.302
25.557	10.936
26.544	10.32
27.53	9.4927
28.517	8.5787
29.504	7.5757
30.49	6.5926
31.477	5.6567
32.464	4.7573
33.451	3.9562
34.437	3.307
35.424	2.8684
36.411	2.6328
37.398	2.6047
38.384	2.6783
39.371	2.8168
40.358	2.9777
41.344	3.1919
42.331	3.483
43.318	3.8521
44.305	4.3176
45.291	4.9079
46.278	5.6397
47.265	6.5144
48.251	7.5607
49.238	8.7601
50.225	10.261
51.212	11.572
52.198	13.268
53.185	15.127
54.172	17.231
55.159	19.382
56.145	22.475
57.132	25.414
58.119	28.048
59.105	31.064
60.092	34.209
61.079	37.669
62.066	40.981
63.052	43.715
64.039	46.048
65.026	48.683
66.012	51.014
66.999	52.861
67.986	54.454
68.973	55.735
69.959	56.768
70.946	57.535
71.933	58.031
72.92	58.204
73.906	58.087
74.893	57.575
75.88	56.69
76.866	55.395
77.853	53.695
78.84	51.614
79.827	49.233
80.813	46.268
81.8	43.183
82.787	39.912
83.773	36.633
84.76	33.356
85.747	30.174
86.734	27.126
87.72	24.228
88.707	21.874
89.694	19.741
90.681	17.297
91.667	15.597
92.654	14.626
93.641	13.492
94.627	12.535
95.614	11.862
96.601	11.416
97.588	11.087
98.574	10.896
99.561	10.829

## Sheet: Sheet6
0.82286	12.089
1.812	12.543
2.8011	12.882
3.7903	13.262
4.7794	13.607
5.7686	13.874
6.7577	14.037
7.7468	13.979
8.736	14.18
9.7251	13.817
10.714	13.532
11.703	13.207
12.693	12.897
13.682	12.67
14.671	12.568
15.66	12.702
16.649	13.034
17.638	13.489
18.627	14.034
19.617	14.57
20.606	15.013
21.595	15.291
22.584	15.35
23.573	15.171
24.562	14.689
25.551	13.933
26.54	12.929
27.53	11.737
28.519	10.446
29.508	9.145
30.497	7.9056
31.486	6.8272
32.475	5.9276
33.464	5.2611
34.454	4.8018
35.443	4.5326
36.432	4.3917
37.421	4.373
38.41	4.4883
39.399	4.4239
40.388	4.7622
41.378	5.0903
42.367	5.4567
43.356	5.8922
44.345	6.4416
45.334	7.0977
46.323	7.8948
47.312	8.8006
48.302	9.8682
49.291	10.983
50.28	12.016
51.269	13.623
52.258	15.09
53.247	16.627
54.236	18.349
55.226	20.118
56.215	22.173
57.204	24.533
58.193	27.13
59.182	30.54
60.171	33.281
61.16	36.661
62.15	40.194
63.139	43.726
64.128	47.163
65.117	50.42
66.106	53.382
67.095	56.016
68.084	58.312
69.073	60.124
70.063	61.349
71.052	62.074
72.041	62.315
73.03	62.134
74.019	61.61
75.008	60.763
75.997	59.603
76.987	58.141
77.976	56.336
78.965	54.005
79.954	51.291
80.943	49.232
81.932	45.939
82.921	42.74
83.911	39.371
84.9	35.855
85.889	32.391
86.878	28.934
87.867	25.666
88.856	22.798
89.845	20.182
90.835	17.44
91.824	15.625
92.813	14.085
93.802	12.781
94.791	11.772
95.78	11.019
96.769	10.452
97.759	10.071
98.748	9.8498
99.737	9.4345
