# Supplementary material for: Gait assessment using a 2D video-based motion analysis app in healthy subjects and subjects with lower limb amputation – A pilot study
Source: PLoS One. 2025 May 30;20(5):e0324499. doi: 10.1371/journal.pone.0324499 (PMC12124523; doi:10.1371/journal.pone.0324499)
Supplement: S1 Table — Raw data of all trials (M##) of the healthy subjects (0##) from the gait analysis recorded with the Orthelligent App (OV) and with the Qualisys system (Qual). (ZIP) [file pone.0324499.s001.zip › Subjects_healty_all_trials/008_OV_OM14.xlsx]

## Sheet: Sheet1
0.33047	-2.5599
1.3228	-2.9475
2.3151	-3.146
3.3075	-3.4185
4.2998	-3.7303
5.2921	-4.0149
6.2845	-4.2444
7.2768	-4.342
8.2691	-4.3443
9.2615	-4.178
10.254	-3.9288
11.246	-3.5816
12.238	-3.1624
13.231	-2.6621
14.223	-2.1021
15.215	-1.4595
16.208	-0.77447
17.2	-0.063314
18.192	0.65892
19.185	1.3317
20.177	1.9424
21.169	2.5021
22.162	3.0024
23.154	3.4785
24.146	3.936
25.139	4.3981
26.131	4.8517
27.123	5.3117
28.116	5.7529
29.108	6.1731
30.1	6.5633
31.093	6.9248
32.085	7.257
33.077	7.5909
34.07	7.9313
35.062	8.2974
36.054	8.6833
37.047	9.0427
38.039	9.3308
39.031	9.5843
40.024	9.7543
41.016	9.813
42.008	9.8106
43.001	9.6991
43.993	9.4869
44.985	9.1407
45.978	8.6251
46.97	7.8463
47.962	6.8664
48.955	5.3577
49.947	3.7311
50.939	1.7676
51.932	-0.63511
52.924	-3.2336
53.916	-5.8652
54.909	-8.4516
55.901	-10.763
56.893	-12.879
57.886	-14.304
58.878	-15.449
59.87	-16.138
60.863	-16.456
61.855	-16.452
62.847	-16.154
63.84	-15.365
64.832	-14.212
65.824	-12.704
66.817	-11.053
67.809	-9.4889
68.801	-8.1227
69.794	-6.9448
70.786	-5.9962
71.778	-5.1668
72.771	-4.4169
73.763	-3.6503
74.755	-2.8124
75.748	-1.9844
76.74	-1.2893
77.732	-0.76149
78.725	-0.28669
79.717	0.083896
80.709	0.35456
81.702	0.78781
82.694	0.87058
83.686	0.85325
84.679	0.68622
85.671	0.42497
86.663	0.12015
87.656	-0.17337
88.648	-0.6457
89.64	-0.80459
90.633	-1.0846
91.625	-1.3259
92.617	-1.5106
93.61	-1.698
94.602	-1.8442
95.594	-1.8042
96.587	-1.7316
97.579	-1.6512
98.571	-1.5619
99.564	-1.6634

## Sheet: Sheet2
0.33047	0.57477
1.3228	0.22069
2.3151	0.00066124
3.3075	-0.29113
4.2998	-0.71129
5.2921	-0.92903
6.2845	-1.4197
7.2768	-1.6588
8.2691	-1.7891
9.2615	-1.7423
10.254	-1.5934
11.246	-1.3263
12.238	-0.8927
13.231	-0.30562
14.223	0.39353
15.215	1.2689
16.208	2.2479
17.2	3.2875
18.192	4.3611
19.185	5.4182
20.177	6.4321
21.169	7.3476
22.162	8.1568
23.154	8.8559
24.146	9.4183
25.139	9.8287
26.131	10.106
27.123	10.26
28.116	10.272
29.108	10.255
30.1	10.152
31.093	10.033
32.085	9.9065
33.077	9.8253
34.07	9.8059
35.062	9.8344
36.054	9.9374
37.047	10.105
38.039	10.294
39.031	10.501
40.024	10.684
41.016	10.817
42.008	10.903
43.001	10.899
43.993	10.784
44.985	10.563
45.978	10.133
46.97	9.5159
47.962	8.629
48.955	7.7944
49.947	6.2343
50.939	4.6662
51.932	2.9049
52.924	0.94264
53.916	-1.239
54.909	-3.1766
55.901	-4.8371
56.893	-6.7159
57.886	-7.9868
58.878	-8.9514
59.87	-9.5671
60.863	-9.8859
61.855	-10.017
62.847	-9.963
63.84	-9.6061
64.832	-8.9675
65.824	-8.0662
66.817	-7.0027
67.809	-5.9265
68.801	-4.9027
69.794	-3.9945
70.786	-3.2082
71.778	-2.5197
72.771	-1.8853
73.763	-1.2441
74.755	-0.54885
75.748	0.052285
76.74	0.5459
77.732	0.74507
78.725	0.79374
79.717	0.82268
80.709	0.62865
81.702	0.34592
82.694	-0.061944
83.686	-0.47128
84.679	-0.95721
85.671	-1.4273
86.663	-2.0327
87.656	-2.2733
88.648	-2.4549
89.64	-2.5481
90.633	-2.4913
91.625	-2.2979
92.617	-2.0337
93.61	-1.7483
94.602	-1.4353
95.594	-1.0835
96.587	-0.71847
97.579	-0.40805
98.571	-0.22777
99.564	-0.22032

## Sheet: Sheet3
0.6934	24.818
1.678	24.709
2.6626	24.368
3.6471	23.921
4.6317	23.309
5.6163	22.664
6.6009	22.099
7.5855	21.39
8.5701	20.601
9.5546	19.549
10.539	18.358
11.524	17.073
12.508	15.735
13.493	14.366
14.478	12.956
15.462	11.05
16.447	9.2402
17.431	7.7926
18.416	6.3274
19.4	4.8806
20.385	3.4508
21.37	2.0205
22.354	0.61566
23.339	-0.76637
24.323	-1.5318
25.308	-2.7477
26.293	-4.1538
27.277	-5.5002
28.262	-6.7085
29.246	-7.9082
30.231	-9.0535
31.215	-10.163
32.2	-11.238
33.185	-12.27
34.169	-13.238
35.154	-14.126
36.138	-14.936
37.123	-15.64
38.107	-16.265
39.092	-16.811
40.077	-17.291
41.061	-17.713
42.046	-18.097
43.03	-18.414
44.015	-18.681
45	-18.917
45.984	-19.08
46.969	-19.217
47.953	-19.289
48.938	-19.376
49.922	-19.383
50.907	-19.426
51.892	-19.121
52.876	-18.762
53.861	-18.281
54.845	-17.418
55.83	-16.641
56.815	-15.667
57.799	-14.54
58.784	-13.346
59.768	-12.102
60.753	-10.776
61.737	-9.385
62.722	-7.9049
63.707	-6.3539
64.691	-4.7566
65.676	-3.0921
66.66	-1.4058
67.645	0.27051
68.63	1.9641
69.614	3.6753
70.599	5.396
71.583	7.1578
72.568	8.9423
73.552	10.735
74.537	12.532
75.522	14.282
76.506	15.937
77.491	17.51
78.475	18.821
79.46	19.992
80.444	21.321
81.429	22.341
82.414	23.243
83.398	24.035
84.383	24.745
85.367	25.33
86.352	25.813
87.337	26.217
88.321	26.367
89.306	26.657
90.29	26.827
91.275	26.906
92.259	26.949
93.244	26.965
94.229	26.983
95.213	27.012
96.198	27
97.182	27.003
98.167	26.991
99.152	27.015

## Sheet: Sheet4
0.54834	25.35
1.5329	25.174
2.5174	24.841
3.5019	24.403
4.4864	23.718
5.4709	23.031
6.4554	22.357
7.44	21.416
8.4245	20.421
9.409	19.27
10.394	18.028
11.378	16.725
12.363	15.39
13.347	14.049
14.332	12.704
15.316	11.323
16.301	9.9317
17.285	8.5269
18.27	7.1238
19.254	5.6987
20.239	4.2633
21.223	2.8176
22.208	1.3559
23.192	-0.10624
24.177	-1.5688
25.161	-3.0948
26.146	-4.6546
27.13	-6.2184
28.115	-7.8153
29.099	-9.3291
30.084	-10.767
31.068	-12.09
32.053	-13.303
33.037	-14.386
34.022	-15.353
35.006	-16.194
35.991	-16.955
36.975	-17.668
37.96	-18.292
38.945	-18.793
39.929	-19.248
40.914	-19.69
41.898	-20.105
42.883	-20.466
43.867	-20.819
44.852	-21.117
45.836	-21.376
46.821	-21.576
47.805	-21.737
48.79	-22.017
49.774	-21.966
50.759	-21.909
51.743	-21.849
52.728	-21.669
53.712	-21.365
54.697	-20.888
55.681	-20.343
56.666	-19.43
57.65	-18.381
58.635	-17.162
59.619	-15.796
60.604	-14.264
61.588	-12.629
62.573	-10.926
63.557	-9.1865
64.542	-7.3895
65.526	-5.5875
66.511	-3.7829
67.496	-1.9623
68.48	-0.15119
69.465	1.6223
70.449	3.3402
71.434	5.0085
72.418	6.6483
73.403	8.2386
74.387	9.8642
75.372	11.473
76.356	13.077
77.341	14.603
78.325	16.152
79.31	17.625
80.294	18.845
81.279	20.047
82.263	21.093
83.248	22.034
84.232	22.856
85.217	23.563
86.201	24.129
87.186	24.65
88.17	25.044
89.155	25.409
90.139	25.709
91.124	25.974
92.108	26.159
93.093	26.312
94.077	26.434
95.062	26.472
96.047	26.535
97.031	26.602
98.016	26.643
99	26.669

## Sheet: Sheet5
0.61174	15.725
1.6002	16.119
2.5887	16.468
3.5772	16.903
4.5657	17.282
5.5541	17.91
6.5426	18.364
7.5311	18.662
8.5196	19.113
9.5081	19.24
10.497	19.22
11.485	19.067
12.474	18.762
13.462	18.377
14.45	17.934
15.439	17.443
16.427	16.935
17.416	16.406
18.404	15.873
19.393	15.361
20.381	14.861
21.37	14.346
22.358	13.794
23.347	13.186
24.335	12.517
25.324	11.802
26.312	11.044
27.301	10.251
28.289	9.4294
29.278	8.4935
30.266	7.6446
31.255	7.169
32.243	6.2467
33.232	5.1005
34.22	4.5302
35.209	4.0693
36.197	3.7612
37.186	3.6623
38.174	3.8188
39.163	4.0179
40.151	4.4071
41.14	4.9103
42.128	5.5472
43.116	6.3368
44.105	7.2961
45.093	8.4248
46.082	9.7322
47.07	11.166
48.059	12.674
49.047	14.318
50.036	15.977
51.024	17.599
52.013	19.768
53.001	21.881
53.99	24.187
54.978	26.607
55.967	29.842
56.955	32.564
57.944	35.519
58.932	38.408
59.921	41.215
60.909	43.931
61.898	46.523
62.886	49.114
63.875	51.458
64.863	53.482
65.852	55.24
66.84	56.647
67.829	57.805
68.817	58.64
69.806	59.184
70.794	59.381
71.782	59.328
72.771	58.926
73.759	58.235
74.748	57.281
75.736	55.902
76.725	54.29
77.713	52.951
78.702	50.768
79.69	48.148
80.679	45.372
81.667	42.454
82.656	39.443
83.644	36.367
84.633	33.318
85.621	30.381
86.61	27.605
87.598	24.692
88.587	22.726
89.575	20.7
90.564	18.935
91.552	16.862
92.541	15.781
93.529	14.878
94.518	14.131
95.506	13.525
96.495	13.038
97.483	12.691
98.471	12.502
99.46	12.01

## Sheet: Sheet6
0.62509	18.633
1.6132	18.949
2.6013	19.255
3.5893	19.614
4.5774	19.996
5.5655	20.363
6.5536	20.566
7.5417	20.694
8.5298	20.693
9.5179	20.56
10.506	20.342
11.494	20.07
12.482	19.799
13.47	19.58
14.458	19.435
15.446	19.38
16.434	19.38
17.423	19.317
18.411	19.214
19.399	18.972
20.387	18.559
21.375	17.991
22.363	17.281
23.351	16.475
24.339	15.528
25.327	14.435
26.315	13.198
27.303	11.854
28.291	10.453
29.28	9.0954
30.268	7.8425
31.256	6.8288
32.244	6.009
33.232	5.4183
34.22	5.119
35.208	5.0297
36.196	5.1287
37.184	5.4304
38.172	5.7469
39.16	6.3044
40.148	7.0237
41.137	7.806
42.125	8.693
43.113	9.6951
44.101	10.804
45.089	12.036
46.077	13.375
47.065	14.832
48.053	16.323
49.041	17.732
50.029	19.46
51.017	21.074
52.006	22.825
52.994	24.683
53.982	26.795
54.97	29.048
55.958	31.263
56.946	34.075
57.934	36.888
58.922	39.85
59.91	42.88
60.898	45.889
61.886	48.822
62.874	51.596
63.863	54.091
64.851	56.39
65.839	58.444
66.827	60.084
67.815	61.325
68.803	62.194
69.791	62.619
70.779	62.56
71.767	62.088
72.755	61.175
73.743	59.921
74.731	58.411
75.72	56.451
76.708	54.38
77.696	52.268
78.684	50.193
79.672	47.353
80.66	44.274
81.648	41.336
82.636	38.3
83.624	35.227
84.612	32.154
85.6	29.252
86.588	26.417
87.577	24.179
88.565	21.837
89.553	20.079
90.541	18.565
91.529	17.31
92.517	16.33
93.505	15.494
94.493	14.858
95.481	14.448
96.469	14.133
97.457	13.971
98.445	13.895
99.434	13.722
