# Supplementary material for: Gait assessment using a 2D video-based motion analysis app in healthy subjects and subjects with lower limb amputation – A pilot study
Source: PLoS One. 2025 May 30;20(5):e0324499. doi: 10.1371/journal.pone.0324499 (PMC12124523; doi:10.1371/journal.pone.0324499)
Supplement: S1 Table — Raw data of all trials (M##) of the healthy subjects (0##) from the gait analysis recorded with the Orthelligent App (OV) and with the Qualisys system (Qual). (ZIP) [file pone.0324499.s001.zip › Subjects_healty_all_trials/008_OV_OM18.xlsx]

## Sheet: Sheet1
0.39282	-1.2215
1.3845	-1.4637
2.3763	-1.6005
3.368	-1.7007
4.3597	-1.9885
5.3514	-2.1725
6.3432	-2.3501
7.3349	-2.4059
8.3266	-2.3285
9.3183	-2.1034
10.31	-1.7702
11.302	-1.3546
12.294	-0.86956
13.285	-0.30467
14.277	0.30125
15.269	0.97625
16.26	1.6667
17.252	2.3776
18.244	3.0681
19.236	3.7357
20.227	4.3795
21.219	4.962
22.211	5.4882
23.202	5.9639
24.194	6.3751
25.186	6.7479
26.178	7.0659
27.169	7.3552
28.161	7.6056
29.153	7.8383
30.145	8.0523
31.136	8.2608
32.128	8.4881
33.12	8.7277
34.111	8.9835
35.103	9.2431
36.095	9.4932
37.087	9.7237
38.078	9.9303
39.07	10.052
40.062	10.156
41.053	10.189
42.045	10.031
43.037	9.7051
44.029	9.1698
45.02	8.3984
46.012	7.3704
47.004	6.118
47.996	4.6136
48.987	2.6416
49.979	0.69254
50.971	-1.8607
51.962	-4.4629
52.954	-6.9014
53.946	-9.2367
54.938	-11.216
55.929	-12.783
56.921	-14.079
57.913	-14.897
58.905	-15.326
59.896	-15.439
60.888	-15.377
61.88	-15.063
62.871	-14.358
63.863	-13.323
64.855	-11.95
65.847	-10.292
66.838	-8.6734
67.83	-7.144
68.822	-5.7331
69.813	-4.5179
70.805	-3.5221
71.797	-2.7356
72.789	-2.1259
73.78	-1.5709
74.772	-1.0189
75.764	-0.4665
76.756	0.0052953
77.747	0.31275
78.739	0.60118
79.731	0.83946
80.722	1.0591
81.714	1.3912
82.706	1.4279
83.698	1.4602
84.689	1.4844
85.681	1.4581
86.673	1.4504
87.665	1.3865
88.656	1.1586
89.648	1.2101
90.64	1.2356
91.631	1.0535
92.623	0.91526
93.615	0.96065
94.607	0.97364
95.598	1.0347
96.59	1.1732
97.582	1.323
98.573	1.4346
99.565	1.3273

## Sheet: Sheet2
0.42273	2.1839
1.4139	1.8028
2.4051	1.5323
3.3963	1.2929
4.3875	0.89222
5.3787	0.44029
6.3699	0.073336
7.3611	-0.1742
8.3523	-0.33551
9.3435	-0.38582
10.335	-0.30184
11.326	-0.10318
12.317	0.21974
13.308	0.73941
14.299	1.4226
15.291	2.2547
16.282	3.2223
17.273	4.3089
18.264	5.4253
19.255	6.5369
20.247	7.6613
21.238	8.7464
22.229	9.7662
23.22	10.733
24.211	11.587
25.203	12.346
26.194	12.998
27.185	13.521
28.176	13.907
29.167	14.147
30.159	14.259
31.15	14.229
32.141	14.198
33.132	14.092
34.123	13.977
35.115	13.875
36.106	13.768
37.097	13.698
38.088	13.538
39.079	13.484
40.071	13.435
41.062	13.342
42.053	13.117
43.044	12.796
44.035	12.351
45.027	11.743
46.018	10.969
47.009	10.025
48	8.8966
48.991	7.52
49.982	5.9546
50.974	4.1299
51.965	2.2777
52.956	0.446
53.947	-0.99577
54.938	-2.8868
55.93	-4.2458
56.921	-5.3467
57.912	-6.1552
58.903	-6.7006
59.894	-7.0136
60.886	-7.1769
61.877	-7.1292
62.868	-6.8558
63.859	-6.3601
64.85	-5.6871
65.842	-4.8761
66.833	-4.0472
67.824	-3.25
68.815	-2.489
69.806	-1.7976
70.798	-1.1904
71.789	-0.6541
72.78	-0.22256
73.771	0.13753
74.762	0.50256
75.754	0.81503
76.745	1.0498
77.736	1.1288
78.727	1.1601
79.718	1.1817
80.71	1.155
81.701	1.0989
82.692	1.0404
83.683	1.0224
84.674	0.93097
85.666	0.85172
86.657	0.58751
87.648	0.61634
88.639	0.7159
89.63	0.79666
90.621	0.91744
91.613	1.0761
92.604	1.2691
93.595	1.5205
94.586	1.8141
95.577	2.1045
96.569	2.411
97.56	2.6832
98.551	2.8773
99.542	2.9433

## Sheet: Sheet3
1.3118	31.027
2.2955	30.787
3.2792	30.446
4.2629	29.679
5.2466	28.912
6.2303	28.25
7.2139	27.476
8.1976	26.565
9.1813	25.477
10.165	24.21
11.149	22.828
12.132	21.349
13.116	19.783
14.1	18.152
15.083	16.506
16.067	14.813
17.051	13.123
18.034	11.429
19.018	9.7565
20.002	8.0856
20.986	6.4396
21.969	4.8525
22.953	3.148
23.937	1.4172
24.92	-0.13256
25.904	-1.3007
26.888	-2.6782
27.871	-4.2723
28.855	-5.7577
29.839	-7.1526
30.822	-8.4762
31.806	-9.7746
32.79	-11.051
33.773	-12.282
34.757	-13.415
35.741	-14.45
36.724	-15.394
37.708	-16.217
38.692	-16.957
39.676	-17.607
40.659	-18.235
41.643	-18.748
42.627	-19.204
43.61	-19.587
44.594	-19.91
45.578	-20.163
46.561	-20.325
47.545	-20.453
48.529	-20.45
49.512	-20.334
50.496	-20.271
51.48	-19.746
52.463	-19.218
53.447	-18.485
54.431	-17.997
55.414	-16.525
56.398	-15.289
57.382	-13.963
58.366	-12.51
59.349	-10.981
60.333	-9.4145
61.317	-7.8018
62.3	-6.1489
63.284	-4.3978
64.268	-2.5898
65.251	-0.70542
66.235	1.1867
67.219	3.0589
68.202	4.8875
69.186	6.674
70.17	8.4592
71.153	10.253
72.137	12.04
73.121	13.832
74.104	15.629
75.088	17.405
76.072	19.161
77.056	20.813
78.039	22.142
79.023	23.71
80.007	25.175
80.99	26.373
81.974	27.471
82.958	28.441
83.941	29.283
84.925	29.983
85.909	30.565
86.892	31.015
87.876	31.362
88.86	31.563
89.843	31.876
90.827	31.981
91.811	32.037
92.794	32.115
93.778	32.122
94.762	32.12
95.746	32.117
96.729	32.078
97.713	32.01
98.697	32.007
99.68	32.183

## Sheet: Sheet4
0.72868	30.587
1.7183	30.488
2.7078	30.251
3.6974	29.795
4.687	29.543
5.6766	29.029
6.6662	28.435
7.6557	27.692
8.6453	26.802
9.6349	25.785
10.624	24.618
11.614	23.364
12.604	22.012
13.593	20.592
14.583	19.131
15.572	17.632
16.562	16.085
17.552	14.423
18.541	12.654
19.531	10.748
20.52	8.7887
21.51	6.8088
22.499	4.8432
23.489	2.9346
24.479	1.0666
25.468	-0.71933
26.458	-2.4975
27.447	-4.2655
28.437	-6.0191
29.427	-7.7658
30.416	-9.4558
31.406	-10.992
32.395	-12.428
33.385	-13.701
34.374	-14.828
35.364	-15.843
36.354	-16.764
37.343	-17.593
38.333	-18.379
39.322	-19.063
40.312	-19.642
41.301	-20.176
42.291	-20.645
43.281	-21.06
44.27	-21.381
45.26	-21.624
46.249	-21.832
47.239	-21.936
48.229	-22.052
49.218	-22.058
50.208	-22.019
51.197	-21.768
52.187	-21.403
53.176	-21.043
54.166	-20.665
55.156	-19.823
56.145	-19
57.135	-18.033
58.124	-16.886
59.114	-15.616
60.104	-14.232
61.093	-12.785
62.083	-11.231
63.072	-9.6054
64.062	-7.8759
65.051	-6.066
66.041	-4.1657
67.031	-2.2169
68.02	-0.20896
69.01	1.8446
69.999	3.8816
70.989	5.8996
71.978	7.8788
72.968	9.8008
73.958	11.708
74.947	13.572
75.937	15.402
76.926	17.162
77.916	18.636
78.906	20.286
79.895	22.012
80.885	23.383
81.874	24.632
82.864	25.746
83.853	26.697
84.843	27.499
85.833	28.211
86.822	28.76
87.812	29.298
88.801	29.671
89.791	30.011
90.781	30.29
91.77	30.481
92.76	30.64
93.749	30.747
94.739	30.832
95.728	30.869
96.718	30.951
97.708	31.022
98.697	31.033
99.687	30.844

## Sheet: Sheet5
0.77298	20.139
1.7559	20.506
2.7389	20.958
3.7219	21.605
4.7048	22.266
5.6878	22.965
6.6707	23.564
7.6537	24.014
8.6367	24.296
9.6196	24.402
10.603	24.298
11.586	24.054
12.569	23.66
13.551	23.135
14.534	22.568
15.517	21.947
16.5	21.287
17.483	20.616
18.466	19.94
19.449	19.248
20.432	18.466
21.415	17.578
22.398	16.55
23.381	15.417
24.364	14.264
25.347	13.136
26.33	12.026
27.313	10.938
28.296	9.8598
29.279	8.7934
30.262	7.6209
31.245	6.564
32.228	5.6792
33.211	4.9641
34.194	4.3145
35.177	3.8805
36.16	3.6918
37.143	3.7951
38.125	4.13
39.108	4.6901
40.091	5.3061
41.074	6.1437
42.057	7.1588
43.04	8.2917
44.023	9.5557
45.006	10.994
45.989	12.486
46.972	14.1
47.955	15.796
48.938	17.617
49.921	19.713
50.904	21.789
51.887	23.917
52.87	26.397
53.853	28.518
54.836	31.951
55.819	35.024
56.802	38.092
57.785	41.107
58.768	44.076
59.751	46.917
60.734	49.61
61.717	52.157
62.7	54.455
63.682	56.559
64.665	58.464
65.648	60.021
66.631	61.296
67.614	62.191
68.597	62.773
69.58	62.956
70.563	62.77
71.546	62.308
72.529	61.424
73.512	60.275
74.495	58.928
75.478	57.838
76.461	56.139
77.444	54.333
78.427	52.02
79.41	49.759
80.393	47.148
81.376	44.53
82.359	41.732
83.342	38.89
84.325	36.082
85.308	33.308
86.291	30.641
87.274	28.82
88.256	26.23
89.239	24.019
90.222	22.315
91.205	20.805
92.188	19.563
93.171	18.553
94.154	17.762
95.137	17.076
96.12	16.083
97.103	15.515
98.086	15.243
99.069	14.942

## Sheet: Sheet6
0.34923	20.287
1.34	20.814
2.3308	21.289
3.3216	21.89
4.3124	22.441
5.3032	23.296
6.294	24.001
7.2848	24.588
8.2756	24.992
9.2664	25.234
10.257	25.312
11.248	25.28
12.239	25.109
13.23	24.898
14.22	24.713
15.211	24.536
16.202	24.336
17.193	23.95
18.184	23.317
19.174	22.447
20.165	21.372
21.156	20.21
22.147	18.974
23.138	17.702
24.128	16.421
25.119	15.147
26.11	13.894
27.101	12.612
28.091	11.269
29.082	9.8421
30.073	8.4333
31.064	7.194
32.055	6.2569
33.045	5.5975
34.036	5.2818
35.027	5.2053
36.018	5.3464
37.009	5.6692
37.999	6.2029
38.99	6.8696
39.981	7.6246
40.972	8.5261
41.963	9.5966
42.953	10.815
43.944	12.16
44.935	13.68
45.926	15.308
46.917	17.023
47.907	18.837
48.898	20.689
49.889	22.044
50.88	24.721
51.871	26.865
52.861	29.175
53.852	30.945
54.843	33.977
55.834	36.394
56.825	39.107
57.815	41.925
58.806	44.799
59.797	47.753
60.788	50.458
61.779	53.003
62.769	55.315
63.76	57.414
64.751	59.302
65.742	60.896
66.733	62.228
67.723	63.283
68.714	63.962
69.705	64.189
70.696	63.962
71.686	63.296
72.677	62.146
73.668	60.687
74.659	58.999
75.65	57.148
76.64	55.027
77.631	52.904
78.622	50.325
79.613	47.521
80.604	44.812
81.594	41.996
82.585	39.056
83.576	36.194
84.567	33.457
85.558	30.833
86.548	28.369
87.539	26.05
88.53	24.095
89.521	22.488
90.512	20.881
91.502	19.671
92.493	18.615
93.484	17.799
94.475	17.145
95.466	16.575
96.456	16.122
97.447	15.816
98.438	15.622
99.429	15.241
