# Supplementary material for: Gait assessment using a 2D video-based motion analysis app in healthy subjects and subjects with lower limb amputation – A pilot study
Source: PLoS One. 2025 May 30;20(5):e0324499. doi: 10.1371/journal.pone.0324499 (PMC12124523; doi:10.1371/journal.pone.0324499)
Supplement: S1 Table — Raw data of all trials (M##) of the healthy subjects (0##) from the gait analysis recorded with the Orthelligent App (OV) and with the Qualisys system (Qual). (ZIP) [file pone.0324499.s001.zip › Subjects_healty_all_trials/008_OV_OME1.xlsx]

## Sheet: Sheet1
1.187	-1.4406
2.169	-1.2956
3.151	-1.1625
4.133	-0.65077
5.1151	-0.3399
6.0971	0.10107
7.0791	0.43513
8.0611	0.86839
9.0431	1.3817
10.025	1.851
11.007	2.358
11.989	2.8881
12.971	3.437
13.953	4.0075
14.935	4.5692
15.917	5.1353
16.899	5.6929
17.881	6.2456
18.863	6.8016
19.845	7.3593
20.827	7.8965
21.809	8.4178
22.791	8.8567
23.773	9.2167
24.755	9.4929
25.737	9.6823
26.719	9.8196
27.702	9.9244
28.684	10.011
29.666	10.103
30.648	10.208
31.63	10.366
32.612	10.582
33.594	10.879
34.576	11.402
35.558	11.814
36.54	12.269
37.522	12.869
38.504	13.511
39.486	14.145
40.468	14.753
41.45	15.31
42.432	15.779
43.414	16.129
44.396	16.366
45.378	16.421
46.36	16.269
47.342	15.915
48.324	15.264
49.306	14.311
50.288	13.385
51.27	11.11
52.252	9.0393
53.234	6.8053
54.216	4.4243
55.198	2.1047
56.18	0.29565
57.162	-1.8886
58.144	-3.2969
59.126	-4.5563
60.108	-5.5082
61.09	-6.017
62.072	-6.223
63.054	-5.968
64.036	-5.3568
65.018	-4.4179
66	-3.3262
66.982	-2.1758
67.964	-1.112
68.946	-0.15295
69.928	0.72162
70.91	1.5484
71.892	2.2601
72.874	2.8149
73.856	3.201
74.838	3.4292
75.82	3.3885
76.803	3.2876
77.785	2.9752
78.767	2.6675
79.749	1.7675
80.731	1.095
81.713	0.17156
82.695	-0.843
83.677	-1.8924
84.659	-3.127
85.641	-3.744
86.623	-4.5998
87.605	-5.2486
88.587	-5.7048
89.569	-5.9179
90.551	-5.9292
91.533	-5.7832
92.515	-5.561
93.497	-5.3381
94.479	-5.1066
95.461	-4.8384
96.443	-4.5224
97.425	-4.1934
98.407	-3.945
99.389	-3.7617

## Sheet: Sheet2
0.50544	-0.906
1.4955	-0.90126
2.4855	-0.88254
3.4755	-0.8553
4.4655	-0.80857
5.4555	-0.87554
6.4455	-0.72822
7.4355	-0.46781
8.4256	-0.20741
9.4156	0.12303
10.406	0.6179
11.396	1.175
12.386	1.7701
13.376	2.378
14.366	3.0032
15.356	3.6536
16.346	4.3157
17.336	4.9885
18.326	5.6318
19.316	6.2333
20.306	6.7699
21.296	7.2302
22.286	7.6186
23.276	7.9348
24.266	8.1761
25.256	8.3609
26.246	8.5119
27.236	8.6322
28.226	8.7456
29.216	8.8562
30.206	9.0026
31.196	9.2209
32.186	9.4981
33.176	9.8796
34.166	10.312
35.156	10.836
36.146	11.367
37.136	11.969
38.126	12.569
39.116	13.139
40.106	13.674
41.096	14.148
42.086	14.53
43.076	14.778
44.066	14.833
45.056	14.702
46.046	14.298
47.036	13.643
48.026	12.689
49.016	11.434
50.006	10.015
50.996	7.9001
51.986	5.5281
52.976	3.1648
53.966	0.69499
54.956	-1.6076
55.946	-3.4436
56.936	-5.1271
57.926	-6.6276
58.916	-7.6605
59.906	-8.2867
60.896	-8.5451
61.886	-8.3559
62.876	-7.7946
63.866	-6.8946
64.856	-5.7793
65.846	-4.5901
66.836	-3.4174
67.826	-2.3041
68.816	-1.336
69.806	-0.44242
70.796	0.29117
71.787	0.96086
72.777	1.5239
73.767	1.9698
74.757	2.3102
75.747	2.4328
76.737	2.4966
77.727	2.4931
78.717	2.3914
79.707	2.1543
80.697	1.8316
81.687	1.3963
82.677	0.89344
83.667	0.34314
84.657	-0.35658
85.647	-0.72464
86.637	-1.0691
87.627	-1.3761
88.617	-1.565
89.607	-1.6159
90.597	-1.5725
91.587	-1.4228
92.577	-1.2473
93.567	-1.0542
94.557	-0.84772
95.547	-0.63117
96.537	-0.40754
97.527	-0.18997
98.517	-0.044418
99.507	-0.021462

## Sheet: Sheet3
0.33237	19.984
1.3219	19.769
2.3115	19.263
3.301	18.582
4.2906	17.803
5.2801	16.85
6.2697	15.881
7.2592	14.862
8.2488	13.705
9.2384	12.513
10.228	11.293
11.217	10.084
12.207	8.9105
13.197	7.7499
14.186	6.6296
15.176	5.5189
16.165	4.4124
17.155	3.3312
18.144	2.2436
19.134	1.1438
20.123	0.049033
21.113	-1.0273
22.103	-2.1228
23.092	-3.2067
24.082	-4.3082
25.071	-5.4631
26.061	-6.6818
27.05	-7.9766
28.04	-9.2987
29.029	-10.618
30.019	-11.884
31.009	-13.083
31.998	-14.224
32.988	-15.271
33.977	-16.321
34.967	-17.178
35.956	-17.979
36.946	-18.771
37.935	-19.437
38.925	-20.039
39.915	-20.572
40.904	-21.079
41.894	-21.567
42.883	-22.012
43.873	-22.394
44.862	-22.725
45.852	-22.943
46.841	-23.09
47.831	-23.112
48.821	-23.061
49.81	-22.947
50.8	-22.789
51.789	-22.023
52.779	-21.118
53.768	-19.817
54.758	-18.737
55.747	-17.388
56.737	-15.797
57.726	-14.204
58.716	-12.426
59.706	-10.563
60.695	-8.6413
61.685	-6.6899
62.674	-4.72
63.664	-2.6965
64.653	-0.62246
65.643	1.47
66.632	3.551
67.622	5.588
68.612	7.5477
69.601	9.4423
70.591	11.304
71.58	13.125
72.57	14.895
73.559	16.603
74.549	17.974
75.538	19.245
76.528	20.853
77.518	21.941
78.507	22.902
79.497	23.717
80.486	24.406
81.476	24.988
82.465	25.459
83.455	25.814
84.444	26.063
85.434	26.272
86.424	26.449
87.413	26.553
88.403	26.637
89.392	26.637
90.382	26.546
91.371	26.453
92.361	26.345
93.35	26.25
94.34	26.191
95.33	26.09
96.319	26.043
97.309	25.989
98.298	25.941
99.288	25.824

## Sheet: Sheet4
0.32817	22.265
1.3182	21.912
2.3082	21.306
3.2982	20.461
4.2883	19.478
5.2783	18.044
6.2683	16.882
7.2583	15.799
8.2484	14.461
9.2384	13.132
10.228	11.88
11.218	10.682
12.208	9.5366
13.199	8.4057
14.189	7.3387
15.179	6.3477
16.169	5.3948
17.159	4.4902
18.149	3.6051
19.139	2.7139
20.129	1.7873
21.119	0.77701
22.109	-0.27839
23.099	-1.435
24.089	-2.6596
25.079	-3.9232
26.069	-5.2129
27.059	-6.4993
28.049	-7.7664
29.039	-9.0195
30.029	-10.25
31.019	-11.463
32.009	-12.625
32.999	-13.728
33.989	-14.821
34.979	-15.914
35.969	-16.499
36.959	-17.232
37.949	-17.919
38.939	-18.549
39.929	-19.161
40.919	-19.742
41.909	-20.286
42.899	-20.783
43.889	-21.216
44.879	-21.564
45.869	-21.841
46.859	-22.054
47.849	-22.188
48.839	-22.236
49.829	-22.296
50.819	-22.078
51.809	-21.592
52.8	-21.019
53.79	-20.232
54.78	-19.272
55.77	-17.972
56.76	-16.592
57.75	-15.146
58.74	-13.371
59.73	-11.68
60.72	-9.9232
61.71	-8.1285
62.7	-6.2959
63.69	-4.4276
64.68	-2.5874
65.67	-0.77957
66.66	0.93122
67.65	2.5394
68.64	4.0474
69.63	5.484
70.62	6.9126
71.61	8.3983
72.6	9.9162
73.59	11.421
74.58	12.643
75.57	14.019
76.56	15.292
77.55	16.432
78.54	17.539
79.53	18.578
80.52	19.531
81.51	20.393
82.5	21.119
83.49	21.748
84.48	22.336
85.47	22.751
86.46	23.165
87.45	23.55
88.44	23.865
89.43	24.077
90.42	24.242
91.411	24.321
92.401	24.32
93.391	24.405
94.381	24.459
95.371	24.463
96.361	24.402
97.351	24.324
98.341	24.298
99.331	23.957

## Sheet: Sheet5
0.39236	14.776
1.379	14.776
2.3656	14.981
3.3523	15.261
4.3389	15.576
5.3255	15.863
6.3122	16.093
7.2988	16.253
8.2855	16.286
9.2721	16.252
10.259	16.156
11.245	16.059
12.232	15.934
13.219	15.833
14.205	15.759
15.192	15.751
16.179	15.741
17.165	15.71
18.152	15.68
19.138	15.584
20.125	15.412
21.112	15.156
22.098	14.785
23.085	14.289
24.072	13.647
25.058	12.839
26.045	11.914
27.032	10.947
28.018	9.9429
29.005	8.944
29.991	8.0151
30.978	7.1778
31.965	6.4729
32.951	5.9266
33.938	5.5059
34.925	5.0068
35.911	5.2138
36.898	5.3324
37.885	5.5164
38.871	5.8227
39.858	6.2393
40.844	6.7947
41.831	7.4467
42.818	8.2926
43.804	9.2876
44.791	10.492
45.778	11.861
46.764	13.46
47.751	15.207
48.738	17.083
49.724	19.056
50.711	21.227
51.697	24.02
52.684	26.775
53.671	29.553
54.657	32.53
55.644	35.434
56.631	38.493
57.617	41.626
58.604	44.841
59.591	48.549
60.577	51.008
61.564	53.235
62.55	55.204
63.537	56.901
64.524	58.353
65.51	59.621
66.497	60.654
67.484	61.334
68.47	61.636
69.457	61.556
70.444	61.152
71.43	60.44
72.417	59.412
73.403	58.069
74.39	56.42
75.377	54.923
76.363	51.593
77.35	48.774
78.337	45.69
79.323	42.38
80.31	38.938
81.297	35.425
82.283	31.932
83.27	28.514
84.257	25.286
85.243	23.186
86.23	19.658
87.216	17.417
88.203	15.721
89.19	14.353
90.176	13.339
91.163	12.596
92.15	12.159
93.136	11.89
94.123	11.848
95.11	11.807
96.096	11.765
97.083	11.936
98.069	12.155
99.056	12.299

## Sheet: Sheet6
0.34826	17.007
1.3406	17.121
2.3329	17.256
3.3252	17.379
4.3175	17.492
5.3098	17.513
6.3021	17.482
7.2944	17.503
8.2867	17.385
9.2791	17.112
10.271	16.902
11.264	16.685
12.256	16.507
13.248	16.366
14.241	16.286
15.233	16.31
16.225	16.387
17.218	16.481
18.21	16.587
19.202	16.582
20.194	16.431
21.187	16.124
22.179	15.677
23.171	15.013
24.164	14.212
25.156	13.34
26.148	12.402
27.141	11.436
28.133	10.457
29.125	9.5096
30.118	8.6338
31.11	7.8676
32.102	7.2327
33.095	6.7873
34.087	6.4813
35.079	6.3805
36.071	6.5048
37.064	6.7481
38.056	7.135
39.048	7.6508
40.041	8.2764
41.033	9.0133
42.025	9.8779
43.018	10.886
44.01	12.038
45.002	13.34
45.995	14.797
46.987	16.38
47.979	18.102
48.971	19.947
49.964	21.496
50.956	24.094
51.948	26.346
52.941	28.603
53.933	31.25
54.925	34.089
55.918	37.314
56.91	39.756
57.902	42.989
58.895	45.842
59.887	48.569
60.879	51.112
61.872	53.249
62.864	55.137
63.856	56.752
64.848	58.008
65.841	58.945
66.833	59.471
67.825	59.598
68.818	59.257
69.81	58.599
70.802	57.558
71.795	56.251
72.787	54.707
73.779	52.847
74.772	50.699
75.764	48.269
76.756	45.344
77.748	42.407
78.741	39.442
79.733	36.344
80.725	33.245
81.718	30.154
82.71	27.152
83.702	24.369
84.695	22.035
85.687	19.49
86.679	17.482
87.672	15.753
88.664	14.373
89.656	13.319
90.649	12.543
91.641	12.019
92.633	11.679
93.625	11.432
94.618	11.33
95.61	11.391
96.602	11.503
97.595	11.716
98.587	11.852
99.579	11.846
