# Supplementary material for: Gait assessment using a 2D video-based motion analysis app in healthy subjects and subjects with lower limb amputation – A pilot study
Source: PLoS One. 2025 May 30;20(5):e0324499. doi: 10.1371/journal.pone.0324499 (PMC12124523; doi:10.1371/journal.pone.0324499)
Supplement: S1 Table — Raw data of all trials (M##) of the healthy subjects (0##) from the gait analysis recorded with the Orthelligent App (OV) and with the Qualisys system (Qual). (ZIP) [file pone.0324499.s001.zip › Subjects_healty_all_trials/008_OV_OME2.xlsx]

## Sheet: Sheet1
0.57676	-3.1851
1.5631	-2.9138
2.5494	-2.7903
3.5357	-2.6218
4.522	-2.4418
5.5084	-2.2083
6.4947	-1.9205
7.481	-1.6806
8.4673	-1.4611
9.4537	-0.66103
10.44	-0.1299
11.426	0.39562
12.413	0.95479
13.399	1.5127
14.385	2.1033
15.372	2.7196
16.358	3.361
17.344	4.0336
18.331	4.7207
19.317	5.4167
20.303	6.0955
21.29	6.7506
22.276	7.3393
23.262	7.9164
24.248	8.6972
25.235	9.051
26.221	9.3212
27.207	9.6324
28.194	9.8697
29.18	10.057
30.166	10.204
31.153	10.333
32.139	10.465
33.125	10.652
34.112	10.942
35.098	11.171
36.084	11.4
37.071	11.697
38.057	12.153
39.043	12.62
40.03	13.039
41.016	13.453
42.002	13.856
42.989	14.194
43.975	14.457
44.961	14.583
45.948	14.531
46.934	14.294
47.92	13.884
48.906	13.138
49.893	11.869
50.879	10.486
51.865	9.1033
52.852	7.7202
53.838	5.6584
54.824	2.9716
55.811	-0.1456
56.797	-2.688
57.783	-4.6014
58.77	-6.7319
59.756	-8.2158
60.742	-9.3419
61.729	-10.025
62.715	-10.248
63.701	-9.9664
64.688	-9.2288
65.674	-8.1329
66.66	-6.7141
67.647	-5.1246
68.633	-3.5013
69.619	-2.1964
70.606	-0.49989
71.592	0.43369
72.578	1.3257
73.565	2.1292
74.551	2.8201
75.537	3.3607
76.523	3.548
77.51	3.7436
78.496	3.6297
79.482	3.3572
80.469	2.9256
81.455	2.3673
82.441	1.7233
83.428	1.0415
84.414	0.12333
85.4	-1.0251
86.387	-2.0808
87.373	-3.0093
88.359	-3.7953
89.346	-4.3828
90.332	-4.7946
91.318	-5.0771
92.305	-5.2223
93.291	-5.263
94.277	-5.2596
95.264	-5.1352
96.25	-4.9181
97.236	-4.6468
98.223	-4.423
99.209	-4.2884

## Sheet: Sheet2
0.55427	-2.0866
1.5443	-1.8061
2.5343	-1.6479
3.5243	-1.4976
4.5143	-1.3577
5.5043	-1.1948
6.4944	-0.99029
7.4844	-0.71494
8.4744	-0.36885
9.4644	-0.018765
10.454	0.39145
11.444	0.87749
12.434	1.3941
13.424	1.945
14.414	2.5444
15.404	3.1756
16.394	3.8408
17.385	4.5188
18.375	5.2033
19.365	5.8808
20.355	6.5371
21.345	7.1522
22.335	7.6893
23.325	8.1199
24.315	8.475
25.305	8.6924
26.295	8.856
27.285	8.9645
28.275	9.0854
29.265	9.2327
30.255	9.4107
31.245	9.6373
32.235	9.9188
33.225	10.233
34.215	10.584
35.205	11.069
36.195	11.555
37.185	12.048
38.175	12.613
39.165	13.18
40.155	13.749
41.145	14.273
42.135	14.709
43.125	15.052
44.115	15.262
45.105	15.336
46.095	15.203
47.085	14.883
48.075	14.316
49.065	13.468
50.055	12.284
51.045	11.016
52.035	8.9175
53.025	6.834
54.015	4.5468
55.005	2.096
55.995	-0.32283
56.985	-2.5653
57.975	-4.3993
58.965	-5.9298
59.955	-7.018
60.945	-7.7783
61.935	-8.08
62.925	-8.0466
63.915	-7.5268
64.905	-6.7374
65.895	-5.686
66.885	-4.5464
67.875	-3.457
68.865	-2.4648
69.855	-1.5545
70.845	-0.71913
71.835	0.0022067
72.825	0.66449
73.815	1.2494
74.805	1.6908
75.795	1.9117
76.785	2.0671
77.775	2.1045
78.765	2.0771
79.755	2.0354
80.745	1.8578
81.735	1.5392
82.725	1.0703
83.715	0.43183
84.705	-0.27047
85.695	-0.91282
86.685	-1.4442
87.675	-1.8635
88.665	-2.1183
89.655	-2.2463
90.646	-2.3152
91.636	-2.3151
92.626	-2.2451
93.616	-2.16
94.606	-2.0233
95.596	-1.8399
96.586	-1.6299
97.576	-1.4271
98.566	-1.2893
99.556	-1.3152

## Sheet: Sheet3
0.80007	19.963
1.7864	19.5
2.7727	18.835
3.7591	17.989
4.7454	17.005
5.7318	15.897
6.7181	14.732
7.7044	13.354
8.6908	12.324
9.6771	11.089
10.663	9.849
11.65	8.6229
12.636	7.4288
13.622	6.2814
14.609	5.185
15.595	4.1345
16.581	3.1327
17.568	2.1508
18.554	1.1815
19.54	0.17904
20.527	-0.75147
21.513	-1.6494
22.499	-2.5595
23.486	-3.8221
24.472	-5.1615
25.458	-6.1583
26.445	-7.1618
27.431	-8.1653
28.417	-9.1871
29.404	-10.19
30.39	-11.12
31.376	-11.96
32.363	-12.748
33.349	-13.478
34.335	-14.166
35.322	-14.838
36.308	-15.476
37.294	-16.072
38.281	-16.599
39.267	-17.075
40.253	-17.538
41.24	-18.007
42.226	-18.481
43.212	-18.936
44.199	-19.38
45.185	-19.801
46.172	-20.153
47.158	-20.444
48.144	-20.636
49.131	-20.751
50.117	-20.817
51.103	-20.775
52.09	-20.51
53.076	-20.137
54.062	-19.593
55.049	-18.818
56.035	-17.836
57.021	-16.699
58.008	-15.761
58.994	-14.013
59.98	-12.507
60.967	-10.921
61.953	-9.2383
62.939	-7.4689
63.926	-5.6404
64.912	-3.7767
65.898	-1.8818
66.885	-0.023024
67.871	1.8727
68.857	3.7518
69.844	5.5914
70.83	7.2588
71.816	9.2889
72.803	11.394
73.789	13.025
74.775	14.753
75.762	16.145
76.748	17.754
77.734	19.152
78.721	20.318
79.707	21.34
80.693	22.214
81.68	22.963
82.666	23.608
83.652	24.107
84.639	24.481
85.625	24.602
86.611	24.933
87.598	25.085
88.584	25.166
89.57	25.24
90.557	25.323
91.543	25.325
92.529	25.322
93.516	25.354
94.502	25.39
95.488	25.413
96.475	25.433
97.461	25.501
98.447	25.501
99.434	25.33

## Sheet: Sheet4
0.078018	19.554
1.0717	19.134
2.0655	18.539
3.0592	17.694
4.0529	16.721
5.0467	15.587
6.0404	14.34
7.0341	13.148
8.0279	12.07
9.0216	10.41
10.015	9.0893
11.009	7.8072
12.003	6.5762
12.996	5.4257
13.99	4.3438
14.984	3.3191
15.978	2.3207
16.971	1.4083
17.965	0.55181
18.959	-0.23774
19.953	-0.96807
20.946	-1.7365
21.94	-2.5171
22.934	-3.3581
23.928	-4.2562
24.921	-5.154
25.915	-6.0668
26.909	-6.993
27.902	-7.9203
28.896	-8.8581
29.89	-9.8093
30.884	-10.74
31.877	-11.65
32.871	-12.484
33.865	-13.254
34.859	-14.121
35.852	-14.77
36.846	-15.294
37.84	-15.822
38.833	-16.296
39.827	-16.69
40.821	-17.025
41.815	-17.329
42.808	-17.601
43.802	-17.83
44.796	-18.044
45.79	-18.181
46.783	-18.272
47.777	-18.282
48.771	-18.181
49.764	-18.154
50.758	-17.803
51.752	-17.459
52.746	-17.001
53.739	-16.449
54.733	-15.704
55.727	-14.815
56.721	-13.717
57.714	-12.607
58.708	-11.2
59.702	-9.7285
60.695	-8.2645
61.689	-6.7554
62.683	-5.1741
63.677	-3.5465
64.67	-1.8394
65.664	-0.10322
66.658	1.6085
67.652	3.2117
68.645	4.7277
69.639	6.1603
70.633	7.5782
71.627	9.0366
72.62	10.5
73.614	11.879
74.608	13.161
75.601	14.308
76.595	15.412
77.589	16.458
78.583	17.434
79.576	18.404
80.57	19.317
81.564	20.148
82.558	20.869
83.551	21.481
84.545	21.95
85.539	22.216
86.532	22.796
87.526	23.088
88.52	23.297
89.514	23.412
90.507	23.444
91.501	23.399
92.495	23.361
93.489	23.299
94.482	23.218
95.476	23.15
96.47	23.062
97.463	22.969
98.457	22.919
99.451	22.625

## Sheet: Sheet5
0.46828	14.097
1.4591	13.977
2.45	14.109
3.4408	14.269
4.4317	14.468
5.4225	14.623
6.4134	14.732
7.4042	14.848
8.3951	14.967
9.3859	14.647
10.377	14.496
11.368	14.327
12.358	14.175
13.349	14.05
14.34	13.987
15.331	13.985
16.322	13.985
17.313	14.069
18.304	14.163
19.294	14.228
20.285	14.203
21.276	14.137
22.267	13.704
23.258	12.899
24.249	12.325
25.24	11.625
26.23	10.824
27.221	9.9881
28.212	9.1044
29.203	8.2007
30.194	7.3299
31.185	6.5655
32.176	5.9955
33.166	5.5892
34.157	5.3303
35.148	5.298
36.139	5.3347
37.13	5.6247
38.121	5.9639
39.111	6.3747
40.102	6.8728
41.093	7.4855
42.084	8.2274
43.075	9.0951
44.066	10.061
45.057	11.162
46.047	12.397
47.038	13.784
48.029	15.296
49.02	16.988
50.011	18.759
51.002	20.811
51.993	22.852
52.983	25.076
53.974	27.509
54.965	30.207
55.956	32.989
56.947	35.82
57.938	39.047
58.929	41.56
59.919	44.133
60.91	46.613
61.901	49.02
62.892	51.37
63.883	53.305
64.874	55.009
65.864	56.471
66.855	57.675
67.846	59.019
68.837	59.577
69.828	59.956
70.819	60.069
71.81	59.939
72.8	59.459
73.791	58.674
74.782	57.522
75.773	55.911
76.764	53.992
77.755	51.382
78.746	48.671
79.736	45.683
80.727	42.487
81.718	39.187
82.709	35.796
83.7	32.399
84.691	29.135
85.682	26.245
86.672	22.908
87.663	20.247
88.654	18.169
89.645	16.318
90.636	14.837
91.627	13.683
92.617	12.853
93.608	12.222
94.599	11.793
95.59	11.593
96.581	11.532
97.572	11.607
98.563	11.723
99.553	11.795

## Sheet: Sheet6
0.44597	12.704
1.4348	12.982
2.4235	13.21
3.4123	13.443
4.4011	13.646
5.3899	13.777
6.3787	13.825
7.3675	13.687
8.3563	13.597
9.3451	13.463
10.334	13.242
11.323	13.036
12.311	12.884
13.3	12.764
14.289	12.753
15.278	12.764
16.267	12.877
17.255	13.032
18.244	13.251
19.233	13.469
20.222	13.657
21.211	13.742
22.199	13.613
23.188	13.291
24.177	12.822
25.166	12.2
26.155	11.455
27.143	10.675
28.132	9.8593
29.121	9.0321
30.11	8.2238
31.098	7.4777
32.087	6.8691
33.076	6.4042
34.065	6.0683
35.054	5.8485
36.042	6.0086
37.031	6.1804
38.02	6.4976
39.009	6.9962
39.998	7.6536
40.986	8.4291
41.975	9.3261
42.964	10.308
43.953	11.425
44.942	12.59
45.93	13.916
46.919	15.323
47.908	16.891
48.897	18.591
49.885	20.172
50.874	22.232
51.863	24.469
52.852	26.693
53.841	29.01
54.829	31.458
55.818	33.92
56.807	36.625
57.796	39.211
58.785	42.119
59.773	44.94
60.762	47.559
61.751	49.925
62.74	52.019
63.729	53.847
64.717	55.46
65.706	56.806
66.695	57.812
67.684	58.491
68.672	58.781
69.661	58.626
70.65	58.186
71.639	57.471
72.628	56.378
73.616	54.982
74.605	53.258
75.594	51.125
76.583	48.638
77.572	45.768
78.56	42.708
79.549	39.594
80.538	36.433
81.527	33.189
82.516	29.934
83.504	26.735
84.493	23.641
85.482	20.886
86.471	18.411
87.459	16.132
88.448	14.147
89.437	12.551
90.426	11.293
91.415	10.281
92.403	9.5974
93.392	9.057
94.381	8.6716
95.37	8.4536
96.359	8.3727
97.347	8.4129
98.336	8.5286
99.325	8.5553
