# Supplementary material for: Gait assessment using a 2D video-based motion analysis app in healthy subjects and subjects with lower limb amputation – A pilot study
Source: PLoS One. 2025 May 30;20(5):e0324499. doi: 10.1371/journal.pone.0324499 (PMC12124523; doi:10.1371/journal.pone.0324499)
Supplement: S1 Table — Raw data of all trials (M##) of the healthy subjects (0##) from the gait analysis recorded with the Orthelligent App (OV) and with the Qualisys system (Qual). (ZIP) [file pone.0324499.s001.zip › Subjects_healty_all_trials/008_OV_OME3.xlsx]

## Sheet: Sheet1
0.37454	-3.9328
1.3617	-3.4277
2.3489	-3.1398
3.3361	-2.7981
4.3233	-2.417
5.3105	-2.0101
6.2977	-1.5413
7.2848	-1.0587
8.272	-0.56692
9.2592	0.0055745
10.246	0.80603
11.234	1.6641
12.221	2.4486
13.208	3.0695
14.195	3.6775
15.182	4.2795
16.17	4.8767
17.157	5.4751
18.144	6.0671
19.131	6.6529
20.118	7.2156
21.105	7.7527
22.093	8.2515
23.08	8.7767
24.067	9.2733
25.054	9.7385
26.041	10.156
27.029	10.494
28.016	10.791
29.003	11.035
29.99	11.218
30.977	11.377
31.964	11.537
32.952	11.68
33.939	11.817
34.926	11.884
35.913	12.113
36.9	12.423
37.888	12.612
38.875	12.849
39.862	12.922
40.849	13.244
41.836	13.478
42.824	13.654
43.811	13.743
44.798	13.709
45.785	13.527
46.772	13.084
47.759	12.453
48.747	11.829
49.734	10.559
50.721	9.1599
51.708	7.0846
52.695	5.4162
53.683	3.2348
54.67	1.225
55.657	-0.6411
56.644	-2.2451
57.631	-4.1339
58.618	-4.9831
59.606	-5.6996
60.593	-6.2197
61.58	-6.4303
62.567	-6.2653
63.554	-5.7485
64.542	-4.9501
65.529	-3.9529
66.516	-2.8853
67.503	-1.8609
68.49	-0.90079
69.478	-0.015813
70.465	0.78509
71.452	1.4701
72.439	2.0247
73.426	2.4362
74.413	2.8254
75.401	2.9223
76.388	2.7182
77.375	2.6795
78.362	2.6645
79.349	2.3572
80.337	1.8771
81.324	1.227
82.311	0.50489
83.298	-0.25425
84.285	-1.021
85.273	-1.975
86.26	-2.5997
87.247	-3.0837
88.234	-3.6663
89.221	-3.922
90.208	-4.1698
91.196	-4.3684
92.183	-4.4015
93.17	-4.3995
94.157	-4.3453
95.144	-4.207
96.132	-4.0709
97.119	-3.9279
98.106	-3.8117
99.093	-3.7698

## Sheet: Sheet2
0.41652	-2.2294
1.4051	-2.1398
2.3936	-1.9641
3.3821	-1.7592
4.3707	-1.555
5.3592	-1.3261
6.3477	-1.0276
7.3363	-0.64744
8.3248	-0.19164
9.3133	0.34808
10.302	0.94651
11.29	1.5737
12.279	2.2018
13.267	2.7979
14.256	3.3834
15.245	3.9826
16.233	4.5839
17.222	5.1947
18.21	5.7916
19.199	6.3645
20.187	6.8894
21.176	7.3705
22.164	7.8143
23.153	8.1434
24.141	8.4109
25.13	8.6015
26.118	8.7131
27.107	8.7699
28.096	8.8237
29.084	8.8941
30.073	8.9727
31.061	9.1188
32.05	9.3088
33.038	9.5653
34.027	9.7944
35.015	10.332
36.004	10.878
36.992	11.455
37.981	12.079
38.969	12.701
39.958	13.274
40.946	13.802
41.935	14.219
42.924	14.496
43.912	14.584
44.901	14.473
45.889	14.102
46.878	13.412
47.866	12.489
48.855	11.144
49.843	9.4574
50.832	7.4522
51.82	4.9354
52.809	2.6763
53.797	0.168
54.786	-2.1822
55.775	-4.0926
56.763	-6.3098
57.752	-7.3098
58.74	-8.3049
59.729	-8.93
60.717	-9.0942
61.706	-8.8812
62.694	-8.2737
63.683	-7.4021
64.671	-6.3407
65.66	-5.1768
66.648	-3.9933
67.637	-2.865
68.625	-1.8044
69.614	-0.79648
70.603	0.10534
71.591	0.86616
72.58	1.3911
73.568	1.7354
74.557	2.1176
75.545	2.1787
76.534	2.2438
77.522	2.3182
78.511	2.2815
79.499	1.9637
80.488	1.4047
81.476	0.67503
82.465	-0.10455
83.454	-0.58217
84.442	-1.4344
85.431	-1.889
86.419	-2.2146
87.408	-2.4527
88.396	-2.6104
89.385	-2.7972
90.373	-2.7746
91.362	-2.6048
92.35	-2.3575
93.339	-2.0914
94.327	-1.8255
95.316	-1.5728
96.304	-1.335
97.293	-1.1224
98.282	-0.98239
99.27	-0.93113

## Sheet: Sheet3
0.45821	21.031
1.4483	20.302
2.4383	19.818
3.4284	19.143
4.4185	18.338
5.4085	17.407
6.3986	16.152
7.3887	15.013
8.3787	14.172
9.3688	13.003
10.359	11.778
11.349	10.537
12.339	9.3132
13.329	8.1208
14.319	6.9795
15.309	5.9018
16.299	4.863
17.289	3.8595
18.279	2.8778
19.269	1.8959
20.26	0.91039
21.25	-0.065556
22.24	-1.0148
23.23	-2.0573
24.22	-3.1565
25.21	-4.3383
26.2	-5.5813
27.19	-6.8717
28.18	-8.1555
29.17	-9.4219
30.16	-10.664
31.15	-11.867
32.14	-13.002
33.13	-14.058
34.12	-14.94
35.111	-15.785
36.101	-16.668
37.091	-17.41
38.081	-18
39.071	-18.554
40.061	-19.047
41.051	-19.504
42.041	-19.932
43.031	-20.32
44.021	-20.68
45.011	-20.982
46.001	-21.475
46.991	-22.027
47.981	-22.148
48.971	-22.098
49.962	-22.014
50.952	-21.773
51.942	-21.393
52.932	-20.818
53.922	-19.998
54.912	-19.094
55.902	-18.044
56.892	-16.819
57.882	-15.55
58.872	-14.183
59.862	-12.722
60.852	-11.215
61.842	-9.5929
62.832	-7.9066
63.822	-6.127
64.813	-4.3186
65.803	-2.4874
66.793	-0.64118
67.783	1.1387
68.773	2.9923
69.763	4.877
70.753	6.8214
71.743	8.6984
72.733	10.374
73.723	12.485
74.713	14.239
75.703	15.637
76.693	16.785
77.683	18.041
78.673	19.334
79.664	20.36
80.654	21.262
81.644	22.012
82.634	22.639
83.624	23.136
84.614	23.552
85.604	23.899
86.594	24.177
87.584	24.395
88.574	24.489
89.564	24.609
90.554	24.617
91.544	24.57
92.534	24.515
93.524	24.455
94.515	24.452
95.505	24.45
96.495	24.425
97.485	24.37
98.475	24.338
99.465	24.336

## Sheet: Sheet4
0.44407	19.547
1.4313	19.211
2.4185	18.572
3.4057	17.687
4.3929	16.633
5.3801	15.418
6.3673	14.076
7.3545	12.787
8.3417	11.545
9.3289	10.338
10.316	9.1935
11.303	8.1167
12.29	7.084
13.278	6.0833
14.265	5.1132
15.252	4.175
16.239	3.2417
17.226	2.314
18.214	1.3525
19.201	0.34648
20.188	-0.62923
21.175	-1.6939
22.162	-2.7613
23.15	-3.8974
24.137	-5.0533
25.124	-6.2462
26.111	-7.4486
27.098	-8.634
28.086	-9.7878
29.073	-10.902
30.06	-12
31.047	-13.025
32.034	-14.008
33.022	-14.963
34.009	-15.707
34.996	-16.379
35.983	-17.235
36.97	-17.944
37.958	-18.527
38.945	-19.064
39.932	-19.555
40.919	-19.989
41.906	-20.395
42.894	-20.763
43.881	-21.074
44.868	-21.315
45.855	-21.523
46.842	-21.662
47.83	-21.72
48.817	-21.775
49.804	-21.728
50.791	-21.25
51.778	-20.701
52.766	-20.083
53.753	-19.222
54.74	-18.085
55.727	-16.733
56.714	-15.479
57.702	-13.868
58.689	-11.981
59.676	-10.259
60.663	-8.5091
61.65	-6.7377
62.638	-4.968
63.625	-3.1951
64.612	-1.4154
65.599	0.29174
66.586	1.9331
67.574	3.4964
68.561	5.0039
69.548	6.4545
70.535	7.893
71.522	9.2805
72.51	10.661
73.497	12.022
74.484	13.433
75.471	14.604
76.458	15.605
77.446	16.546
78.433	17.466
79.42	18.326
80.407	19.076
81.394	19.798
82.382	20.467
83.369	20.944
84.356	21.602
85.343	22.073
86.33	22.466
87.318	22.834
88.305	23.088
89.292	23.222
90.279	23.276
91.266	23.3
92.254	23.243
93.241	23.224
94.228	23.221
95.215	23.136
96.202	23.095
97.19	22.999
98.177	22.926
99.164	22.858

## Sheet: Sheet5
0.66356	14.13
1.6502	14.576
2.6368	14.749
3.6234	15.092
4.6101	15.65
5.5967	15.841
6.5833	15.988
7.57	16.039
8.5566	16.068
9.5432	16.036
10.53	15.888
11.516	15.735
12.503	15.597
13.49	15.485
14.476	15.396
15.463	15.373
16.45	15.37
17.436	15.41
18.423	15.338
19.41	15.261
20.396	15.069
21.383	14.837
22.369	14.53
23.356	14.084
24.343	13.502
25.329	12.784
26.316	11.953
27.303	11.058
28.289	10.162
29.276	9.2855
30.262	8.4681
31.249	7.6993
32.236	7.039
33.222	6.5209
34.209	6.1877
35.196	5.8102
36.182	5.848
37.169	6.0318
38.155	6.081
39.142	6.2633
40.129	6.786
41.115	7.3373
42.102	8.0022
43.089	8.8235
44.075	9.785
45.062	10.887
46.048	12.168
47.035	13.581
48.022	15.184
49.008	17.065
49.995	19.072
50.982	21.273
51.968	23.178
52.955	26.074
53.941	28.804
54.928	31.621
55.915	34.914
56.901	37.338
57.888	39.619
58.875	42.78
59.861	45.346
60.848	47.631
61.835	49.735
62.821	51.656
63.808	53.363
64.794	54.869
65.781	56.061
66.768	57.007
67.754	57.645
68.741	58.026
69.728	58.262
70.714	58.215
71.701	57.916
72.687	57.326
73.674	56.396
74.661	55.097
75.647	53.501
76.634	51.701
77.621	49.64
78.607	47.121
79.594	44.419
80.58	41.769
81.567	39.018
82.554	36.212
83.54	33.463
84.527	30.764
85.514	28.405
86.5	26.189
87.487	24.216
88.473	22.571
89.46	20.463
90.447	19.036
91.433	17.906
92.42	17.05
93.407	16.385
94.393	15.89
95.38	15.549
96.367	15.302
97.353	15.146
98.34	15.065
99.326	14.987

## Sheet: Sheet6
0.60144	14.901
1.59	15.042
2.5785	15.131
3.567	15.199
4.5555	15.33
5.5441	15.367
6.5326	15.275
7.5211	15.276
8.5097	15.258
9.4982	15.098
10.487	14.955
11.475	14.797
12.464	14.689
13.452	14.655
14.441	14.652
15.429	14.733
16.418	14.811
17.406	14.876
18.395	14.85
19.383	14.732
20.372	14.479
21.361	14.05
22.349	13.508
23.338	12.816
24.326	12.023
25.315	11.134
26.303	10.167
27.292	9.1809
28.28	8.2002
29.269	7.2807
30.257	6.4718
31.246	5.8083
32.234	5.3276
33.223	4.9657
34.211	4.7796
35.2	4.9785
36.188	5.2324
37.177	5.621
38.165	6.1056
39.154	6.747
40.143	7.5379
41.131	8.4546
42.12	9.473
43.108	10.594
44.097	11.852
45.085	13.232
46.074	14.763
47.062	16.425
48.051	18.198
49.039	19.718
50.028	22.208
51.016	24.448
52.005	26.859
52.993	29.379
53.982	32.181
54.97	34.967
55.959	38.082
56.948	40.468
57.936	44.098
58.925	46.869
59.913	49.444
60.902	51.781
61.89	53.778
62.879	55.414
63.867	56.759
64.856	57.748
65.844	58.414
66.833	58.732
67.821	58.66
68.81	58.226
69.798	57.416
70.787	56.274
71.775	54.762
72.764	52.977
73.752	50.925
74.741	48.982
75.73	45.957
76.718	43.046
77.707	39.947
78.695	36.655
79.684	33.353
80.672	30.03
81.661	26.819
82.649	23.974
83.638	21.206
84.626	18.626
85.615	16.416
86.603	14.573
87.592	13.081
88.58	11.983
89.569	11.08
90.557	10.585
91.546	10.4
92.535	10.398
93.523	10.533
94.512	10.719
95.5	11.025
96.489	11.431
97.477	11.87
98.466	12.192
99.454	12.406
