# Supplementary material for: Gait assessment using a 2D video-based motion analysis app in healthy subjects and subjects with lower limb amputation – A pilot study
Source: PLoS One. 2025 May 30;20(5):e0324499. doi: 10.1371/journal.pone.0324499 (PMC12124523; doi:10.1371/journal.pone.0324499)
Supplement: S1 Table — Raw data of all trials (M##) of the healthy subjects (0##) from the gait analysis recorded with the Orthelligent App (OV) and with the Qualisys system (Qual). (ZIP) [file pone.0324499.s001.zip › Subjects_healty_all_trials/008_Qual_M1.xlsx]

## Sheet: Tabelle1
	D:\Qualisys\2024_Orthelligent\Data\P008\Laufband1ms0001,c3d	D:\Qualisys\2024_Orthelligent\Data\P008\Laufband1ms0001,c3d	D:\Qualisys\2024_Orthelligent\Data\P008\Laufband1ms0001,c3d	D:\Qualisys\2024_Orthelligent\Data\P008\Laufband1ms0001,c3d	D:\Qualisys\2024_Orthelligent\Data\P008\Laufband1ms0001,c3d	D:\Qualisys\2024_Orthelligent\Data\P008\Laufband1ms0001,c3d	D:\Qualisys\2024_Orthelligent\Data\P008\Laufband1ms0001,c3d	D:\Qualisys\2024_Orthelligent\Data\P008\Laufband1ms0001,c3d	D:\Qualisys\2024_Orthelligent\Data\P008\Laufband1ms0001,c3d	D:\Qualisys\2024_Orthelligent\Data\P008\Laufband1ms0001,c3d	D:\Qualisys\2024_Orthelligent\Data\P008\Laufband1ms0001,c3d	D:\Qualisys\2024_Orthelligent\Data\P008\Laufband1ms0001,c3d	D:\Qualisys\2024_Orthelligent\Data\P008\Laufband1ms0001,c3d	D:\Qualisys\2024_Orthelligent\Data\P008\Laufband1ms0001,c3d	D:\Qualisys\2024_Orthelligent\Data\P008\Laufband1ms0001,c3d	D:\Qualisys\2024_Orthelligent\Data\P008\Laufband1ms0001,c3d	D:\Qualisys\2024_Orthelligent\Data\P008\Laufband1ms0001,c3d	D:\Qualisys\2024_Orthelligent\Data\P008\Laufband1ms0001,c3d	D:\Qualisys\2024_Orthelligent\Data\P008\Laufband1ms0001,c3d	D:\Qualisys\2024_Orthelligent\Data\P008\Laufband1ms0001,c3d	D:\Qualisys\2024_Orthelligent\Data\P008\Laufband1ms0001,c3d	D:\Qualisys\2024_Orthelligent\Data\P008\Laufband1ms0001,c3d	D:\Qualisys\2024_Orthelligent\Data\P008\Laufband1ms0001,c3d	D:\Qualisys\2024_Orthelligent\Data\P008\Laufband1ms0001,c3d	D:\Qualisys\2024_Orthelligent\Data\P008\Laufband1ms0001,c3d	D:\Qualisys\2024_Orthelligent\Data\P008\Laufband1ms0001,c3d	D:\Qualisys\2024_Orthelligent\Data\P008\Laufband1ms0001,c3d	D:\Qualisys\2024_Orthelligent\Data\P008\Laufband1ms0001,c3d	D:\Qualisys\2024_Orthelligent\Data\P008\Laufband1ms0001,c3d	D:\Qualisys\2024_Orthelligent\Data\P008\Laufband1ms0001,c3d	D:\Qualisys\2024_Orthelligent\Data\P008\Laufband1ms0001,c3d	D:\Qualisys\2024_Orthelligent\Data\P008\Laufband1ms0001,c3d	D:\Qualisys\2024_Orthelligent\Data\P008\Laufband1ms0001,c3d	D:\Qualisys\2024_Orthelligent\Data\P008\Laufband1ms0001,c3d	D:\Qualisys\2024_Orthelligent\Data\P008\Laufband1ms0001,c3d	D:\Qualisys\2024_Orthelligent\Data\P008\Laufband1ms0001,c3d	D:\Qualisys\2024_Orthelligent\Data\P008\Laufband1ms0001,c3d
	Left Ankle Mean Angle	Left Ankle Mean Angle	Left Knee Mean Angle	Left Knee Mean Angle	Left Hip Mean Angle	Left Hip Mean Angle	Right Ankle Mean Angle	Right Ankle Mean Angle	Right Knee Mean Angle	Right Knee Mean Angle	Right Hip Mean Angle	Right Hip Mean Angle	Speed	Left_Strides_Per_Minute_Count	Left_Strides_Per_Minute_Mean	Left_Strides_Per_Minute_StdDev	Right_Strides_Per_Minute_Count	Right_Strides_Per_Minute_Mean	Right_Strides_Per_Minute_StdDev	Left_Stride_Length_Count	Left_Stride_Length_Mean	Left_Stride_Length_StdDev	Right_Stride_Length_Count	Right_Stride_Length_Mean	Right_Stride_Length_StdDev	Left_Cycle_Time_Count	Left_Cycle_Time_Mean	Left_Cycle_Time_StdDev	Right_Cycle_Time_Count	Right_Cycle_Time_Mean	Right_Cycle_Time_StdDev	Left_Stance_Time_Count	Left_Stance_Time_Mean	Left_Stance_Time_StdDev	Right_Stance_Time_Count	Right_Stance_Time_Mean	Right_Stance_Time_StdDev
	P2D	P2D	P2D	P2D	P2D	P2D	P2D	P2D	P2D	P2D	P2D	P2D	METRIC	METRIC	METRIC	METRIC	METRIC	METRIC	METRIC	METRIC	METRIC	METRIC	METRIC	METRIC	METRIC	METRIC	METRIC	METRIC	METRIC	METRIC	METRIC	METRIC	METRIC	METRIC	METRIC	METRIC	METRIC
	ORIGINAL	ORIGINAL	ORIGINAL	ORIGINAL	ORIGINAL	ORIGINAL	ORIGINAL	ORIGINAL	ORIGINAL	ORIGINAL	ORIGINAL	ORIGINAL	TEMPORAL_DISTANCE	TEMPORAL_DISTANCE	TEMPORAL_DISTANCE	TEMPORAL_DISTANCE	TEMPORAL_DISTANCE	TEMPORAL_DISTANCE	TEMPORAL_DISTANCE	TEMPORAL_DISTANCE	TEMPORAL_DISTANCE	TEMPORAL_DISTANCE	TEMPORAL_DISTANCE	TEMPORAL_DISTANCE	TEMPORAL_DISTANCE	TEMPORAL_DISTANCE	TEMPORAL_DISTANCE	TEMPORAL_DISTANCE	TEMPORAL_DISTANCE	TEMPORAL_DISTANCE	TEMPORAL_DISTANCE	TEMPORAL_DISTANCE	TEMPORAL_DISTANCE	TEMPORAL_DISTANCE	TEMPORAL_DISTANCE	TEMPORAL_DISTANCE	TEMPORAL_DISTANCE
ITEM	X	Y	X	Y	X	Y	X	Y	X	Y	X	Y	X	X	X	X	X	X	X	X	X	X	X	X	X	X	X	X	X	X	X	X	X	X	X	X	X
1	1	4.21307	1	-12.9475	1	38.7746	1	7.46223	1	-11.2655	1	38.6289	1.00156	25	49.7032	0.71012	24	49.7259	0.74626	25	1.20904	0.03067	24	1.20901	0.02957	25	1.2074	0.01715	24	1.20687	0.01817	25	0.8232	0.01513	25	0.8188	0.01438
2	2	4.19629	2	-12.4391	2	38.3992	2	7.3396	2	-11.031	2	38.3991
3	3	4.06954	3	-12.3178	3	38.0238	3	7.04398	3	-11.1955	3	38.1473
4	4	3.76906	4	-12.4964	4	37.6396	4	6.52493	4	-11.6277	4	37.8481
5	5	3.25069	5	-12.8598	5	37.2348	5	5.78449	5	-12.1842	5	37.4845
6	6	2.52216	6	-13.292	6	36.8031	6	4.89692	6	-12.7569	6	37.0639
7	7	1.67091	7	-13.7116	7	36.3479	7	4.00587	7	-13.3123	7	36.6145
8	8	0.85531	8	-14.1043	8	35.8787	8	3.29145	8	-13.8914	8	36.1636
9	9	0.24963	9	-14.5198	9	35.4003	9	2.91016	9	-14.5476	9	35.7104
10	10	-0.02336	10	-15.0125	10	34.9018	10	2.92643	10	-15.2675	10	35.2162
11	11	0.06124	11	-15.5737	11	34.3541	11	3.28402	11	-15.9506	11	34.62
12	12	0.43492	12	-16.1222	12	33.7203	12	3.83913	12	-16.4614	12	33.8681
13	13	0.98832	13	-16.5542	13	32.9743	13	4.42788	13	-16.6992	13	32.9392
14	14	1.61598	14	-16.799	14	32.1129	14	4.932	14	-16.6378	14	31.8507
15	15	2.23232	15	-16.8401	15	31.1539	15	5.30925	15	-16.3258	15	30.6495
16	16	2.78096	16	-16.707	16	30.1244	16	5.57976	16	-15.8614	16	29.3969
17	17	3.24155	17	-16.4519	17	29.0527	17	5.79319	17	-15.3562	17	28.1548
18	18	3.62682	18	-16.127	18	27.9642	18	6.00224	18	-14.898	18	26.9721
19	19	3.97133	19	-15.7688	19	26.8785	19	6.24763	19	-14.5289	19	25.8747
20	20	4.31348	20	-15.3935	20	25.8055	20	6.5494	20	-14.2429	20	24.8623
21	21	4.67358	21	-15.0008	21	24.7449	21	6.90573	21	-14.0011	21	23.9128
22	22	5.04467	22	-14.5832	22	23.691	22	7.3	22	-13.7541	22	22.9921
23	23	5.40511	23	-14.1345	23	22.6393	23	7.70983	23	-13.4578	23	22.0659
24	24	5.73653	24	-13.6513	24	21.5894	24	8.11126	24	-13.081	24	21.1075
25	25	6.03002	25	-13.1301	25	20.5436	25	8.47856	25	-12.6087	25	20.1034
26	26	6.28218	26	-12.5662	26	19.504	26	8.78522	26	-12.0428	26	19.0548
27	27	6.48985	27	-11.9555	27	18.4722	27	9.01058	27	-11.4011	27	17.9758
28	28	6.64849	28	-11.298	28	17.4506	28	9.14989	28	-10.713	28	16.8891
29	29	6.75568	29	-10.6005	29	16.4436	29	9.21871	29	-10.0125	29	15.8184
30	30	6.81521	30	-9.87678	30	15.457	30	9.24624	30	-9.33022	30	14.7832
31	31	6.83876	31	-9.14446	31	14.4959	31	9.26185	31	-8.68654	31	13.7953
32	32	6.84231	32	-8.422	32	13.564	32	9.28531	32	-8.08925	32	12.8586
33	33	6.83918	33	-7.72675	33	12.6642	33	9.32506	33	-7.53623	33	11.9717
34	34	6.83848	34	-7.07406	34	11.8003	34	9.38158	34	-7.01961	34	11.1294
35	35	6.84591	35	-6.47474	35	10.9752	35	9.4509	35	-6.52949	35	10.3234
36	36	6.86387	36	-5.93234	36	10.1896	36	9.5267	36	-6.05717	36	9.54329
37	37	6.89256	37	-5.44307	37	9.44005	37	9.60266	37	-5.59823	37	8.77816
38	38	6.9317	38	-4.9997	38	8.72021	38	9.6746	38	-5.15535	38	8.01846
39	39	6.98078	39	-4.59691	39	8.02181	39	9.74184	39	-4.73976	39	7.25701
40	40	7.03983	40	-4.23583	40	7.3372	40	9.80809	40	-4.37051	40	6.49027
41	41	7.10998	41	-3.9258	41	6.66147	41	9.88057	41	-4.07122	41	5.71873
42	42	7.19312	42	-3.6828	42	5.99367	42	9.9674	42	-3.86585	42	4.94703
43	43	7.29135	43	-3.52575	43	5.33619	43	10.075	43	-3.77533	43	4.18389
44	44	7.4059	44	-3.4724	44	4.69483	44	10.206	44	-3.81537	44	3.44116
45	45	7.53621	45	-3.53586	45	4.07762	45	10.3577	45	-3.9958	45	2.73275
46	46	7.67978	46	-3.72387	46	3.4934	46	10.5223	46	-4.32084	46	2.07347
47	47	7.83198	47	-4.03983	47	2.95092	47	10.6887	47	-4.78946	47	1.47712
48	48	7.9865	48	-4.48412	48	2.45744	48	10.8438	48	-5.39519	48	0.95373
49	49	8.1361	49	-5.05497	49	2.0177	49	10.9741	49	-6.12583	49	0.50736
50	50	8.2725	50	-5.74862	50	1.63337	50	11.0658	50	-6.96389	50	0.13556
51	51	8.38569	51	-6.55946	51	1.30325	51	11.1055	51	-7.88888	51	-0.16936
52	52	8.46354	52	-7.48133	52	1.02464	52	11.0803	52	-8.88128	52	-0.41727
53	53	8.49104	53	-8.5099	53	0.79581	53	10.9766	53	-9.92784	53	-0.61558
54	54	8.44897	54	-9.64557	54	0.61958	54	10.7791	54	-11.026	54	-0.76519
55	55	8.313	55	-10.8958	55	0.50642	55	10.4692	55	-12.1851	55	-0.85957
56	56	8.0529	56	-12.2766	56	0.47532	56	10.0246	56	-13.4253	56	-0.88711
57	57	7.63176	57	-13.8107	57	0.55053	57	9.41956	57	-14.7741	57	-0.83514
58	58	7.00539	58	-15.524	58	0.75522	58	8.62575	58	-16.2632	58	-0.692
59	59	6.12323	59	-17.4394	59	1.10439	59	7.61391	59	-17.9255	59	-0.44608
60	60	4.93347	60	-19.5714	60	1.60083	60	6.36058	60	-19.7922	60	-0.08388
61	61	3.3993	61	-21.9242	61	2.23772	61	4.86096	61	-21.8887	61	0.40988
62	62	1.52607	62	-24.4944	62	3.005	62	3.145	62	-24.2313	62	1.04961
63	63	-0.61324	63	-27.2735	63	3.89383	63	1.29149	63	-26.8265	63	1.84532
64	64	-2.87067	64	-30.2482	64	4.89758	64	-0.5654	64	-29.6718	64	2.80098
65	65	-5.04144	65	-33.4009	65	6.01222	65	-2.24678	65	-32.7546	65	3.91432
66	66	-6.9023	66	-36.71	66	7.23795	66	-3.55854	66	-36.0477	66	5.17834
67	67	-8.25155	67	-40.1466	67	8.57912	67	-4.32014	67	-39.5054	67	6.58241
68	68	-8.93628	68	-43.6688	68	10.0412	68	-4.38337	68	-43.0641	68	8.11249
69	69	-8.87618	69	-47.2163	69	11.6273	69	-3.66575	69	-46.6432	69	9.75138
70	70	-8.09247	70	-50.7067	70	13.3343	70	-2.20535	70	-50.1456	70	11.4793
71	71	-6.71992	71	-54.0389	71	15.1496	71	-0.18917	71	-53.4602	71	13.2736
72	72	-4.97191	72	-57.104	72	17.0481	72	2.0949	72	-56.4751	72	15.1085
73	73	-3.06947	73	-59.8019	73	18.9919	73	4.35416	73	-59.0941	73	16.9565
74	74	-1.18274	74	-62.0568	74	20.9358	74	6.37243	74	-61.2506	74	18.791
75	75	0.58819	75	-63.8233	75	22.8358	75	8.04179	75	-62.9107	75	20.5896
76	76	2.20054	76	-65.0844	76	24.6571	76	9.34823	76	-64.068	76	22.3367
77	77	3.64267	77	-65.8431	77	26.3787	77	10.3394	77	-64.7346	77	24.023
78	78	4.91181	78	-66.1141	78	27.9935	78	11.0921	78	-64.9326	78	25.6444
79	79	6.00511	79	-65.9186	79	29.5044	79	11.686	79	-64.689	79	27.1999
80	80	6.92218	80	-65.2823	80	30.9195	80	12.1886	80	-64.0332	80	28.6893
81	81	7.66938	81	-64.2339	81	32.2464	81	12.6478	81	-62.9954	81	30.1119
82	82	8.26454	82	-62.804	82	33.4903	82	13.0896	82	-61.6049	82	31.4657
83	83	8.73431	83	-61.0241	83	34.6527	83	13.5189	83	-59.8893	83	32.7474
84	84	9.10005	84	-58.9249	84	35.7321	84	13.9223	84	-57.872	84	33.9517
85	85	9.36591	85	-56.5366	85	36.725	85	14.27	85	-55.5719	85	35.0709
86	86	9.52256	86	-53.8891	86	37.6256	86	14.5188	86	-53.0031	86	36.0942
87	87	9.55678	87	-51.0134	87	38.4263	87	14.6181	87	-50.1778	87	37.0081
88	88	9.45313	88	-47.9412	88	39.1176	88	14.5193	88	-47.1106	88	37.7972
89	89	9.19471	89	-44.7066	89	39.6895	89	14.1861	89	-43.8246	89	38.4474
90	90	8.76969	90	-41.3498	90	40.1346	90	13.6047	90	-40.3599	90	38.951
91	91	8.18142	91	-37.9213	91	40.4502	91	12.7966	91	-36.7795	91	39.3113
92	92	7.45842	92	-34.4812	92	40.6395	92	11.8258	92	-33.1669	92	39.5422
93	93	6.66401	93	-31.0954	93	40.7117	93	10.7908	93	-29.6132	93	39.6658
94	94	5.88892	94	-27.831	94	40.6799	94	9.80318	94	-26.201	94	39.7047
95	95	5.22412	95	-24.751	95	40.5588	95	8.96138	95	-23	95	39.6775
96	96	4.73018	96	-21.913	96	40.3635	96	8.3274	96	-20.0735	96	39.5975
97	97	4.42255	97	-19.371	97	40.108	97	7.91384	97	-17.485	97	39.4737
98	98	4.27606	98	-17.1756	98	39.8051	98	7.69002	98	-15.2965	98	39.3129
99	99	4.2416	99	-15.371	99	39.4665	99	7.59867	99	-13.5627	99	39.1215
100	100	4.26272	100	-13.9911	100	39.1046	100	7.56897	100	-12.3243	100	38.9089
101	101	4.28462	101	-13.0526	101	38.7325	101	7.52316	101	-11.5941	101	38.6848
