# Supplementary material for: Gait assessment using a 2D video-based motion analysis app in healthy subjects and subjects with lower limb amputation – A pilot study
Source: PLoS One. 2025 May 30;20(5):e0324499. doi: 10.1371/journal.pone.0324499 (PMC12124523; doi:10.1371/journal.pone.0324499)
Supplement: S1 Table — Raw data of all trials (M##) of the healthy subjects (0##) from the gait analysis recorded with the Orthelligent App (OV) and with the Qualisys system (Qual). (ZIP) [file pone.0324499.s001.zip › Subjects_healty_all_trials/008_Qual_M14.xlsx]

## Sheet: Tabelle1
	D:\Qualisys\2024_Orthelligent\Data\P008\Laufband1,4ms0001,c3d	D:\Qualisys\2024_Orthelligent\Data\P008\Laufband1,4ms0001,c3d	D:\Qualisys\2024_Orthelligent\Data\P008\Laufband1,4ms0001,c3d	D:\Qualisys\2024_Orthelligent\Data\P008\Laufband1,4ms0001,c3d	D:\Qualisys\2024_Orthelligent\Data\P008\Laufband1,4ms0001,c3d	D:\Qualisys\2024_Orthelligent\Data\P008\Laufband1,4ms0001,c3d	D:\Qualisys\2024_Orthelligent\Data\P008\Laufband1,4ms0001,c3d	D:\Qualisys\2024_Orthelligent\Data\P008\Laufband1,4ms0001,c3d	D:\Qualisys\2024_Orthelligent\Data\P008\Laufband1,4ms0001,c3d	D:\Qualisys\2024_Orthelligent\Data\P008\Laufband1,4ms0001,c3d	D:\Qualisys\2024_Orthelligent\Data\P008\Laufband1,4ms0001,c3d	D:\Qualisys\2024_Orthelligent\Data\P008\Laufband1,4ms0001,c3d	D:\Qualisys\2024_Orthelligent\Data\P008\Laufband1,4ms0001,c3d	D:\Qualisys\2024_Orthelligent\Data\P008\Laufband1,4ms0001,c3d	D:\Qualisys\2024_Orthelligent\Data\P008\Laufband1,4ms0001,c3d	D:\Qualisys\2024_Orthelligent\Data\P008\Laufband1,4ms0001,c3d	D:\Qualisys\2024_Orthelligent\Data\P008\Laufband1,4ms0001,c3d	D:\Qualisys\2024_Orthelligent\Data\P008\Laufband1,4ms0001,c3d	D:\Qualisys\2024_Orthelligent\Data\P008\Laufband1,4ms0001,c3d	D:\Qualisys\2024_Orthelligent\Data\P008\Laufband1,4ms0001,c3d	D:\Qualisys\2024_Orthelligent\Data\P008\Laufband1,4ms0001,c3d	D:\Qualisys\2024_Orthelligent\Data\P008\Laufband1,4ms0001,c3d	D:\Qualisys\2024_Orthelligent\Data\P008\Laufband1,4ms0001,c3d	D:\Qualisys\2024_Orthelligent\Data\P008\Laufband1,4ms0001,c3d	D:\Qualisys\2024_Orthelligent\Data\P008\Laufband1,4ms0001,c3d	D:\Qualisys\2024_Orthelligent\Data\P008\Laufband1,4ms0001,c3d	D:\Qualisys\2024_Orthelligent\Data\P008\Laufband1,4ms0001,c3d	D:\Qualisys\2024_Orthelligent\Data\P008\Laufband1,4ms0001,c3d	D:\Qualisys\2024_Orthelligent\Data\P008\Laufband1,4ms0001,c3d	D:\Qualisys\2024_Orthelligent\Data\P008\Laufband1,4ms0001,c3d	D:\Qualisys\2024_Orthelligent\Data\P008\Laufband1,4ms0001,c3d	D:\Qualisys\2024_Orthelligent\Data\P008\Laufband1,4ms0001,c3d	D:\Qualisys\2024_Orthelligent\Data\P008\Laufband1,4ms0001,c3d	D:\Qualisys\2024_Orthelligent\Data\P008\Laufband1,4ms0001,c3d	D:\Qualisys\2024_Orthelligent\Data\P008\Laufband1,4ms0001,c3d	D:\Qualisys\2024_Orthelligent\Data\P008\Laufband1,4ms0001,c3d	D:\Qualisys\2024_Orthelligent\Data\P008\Laufband1,4ms0001,c3d
	Left Ankle Mean Angle	Left Ankle Mean Angle	Left Knee Mean Angle	Left Knee Mean Angle	Left Hip Mean Angle	Left Hip Mean Angle	Right Ankle Mean Angle	Right Ankle Mean Angle	Right Knee Mean Angle	Right Knee Mean Angle	Right Hip Mean Angle	Right Hip Mean Angle	Speed	Left_Strides_Per_Minute_Count	Left_Strides_Per_Minute_Mean	Left_Strides_Per_Minute_StdDev	Right_Strides_Per_Minute_Count	Right_Strides_Per_Minute_Mean	Right_Strides_Per_Minute_StdDev	Left_Stride_Length_Count	Left_Stride_Length_Mean	Left_Stride_Length_StdDev	Right_Stride_Length_Count	Right_Stride_Length_Mean	Right_Stride_Length_StdDev	Left_Cycle_Time_Count	Left_Cycle_Time_Mean	Left_Cycle_Time_StdDev	Right_Cycle_Time_Count	Right_Cycle_Time_Mean	Right_Cycle_Time_StdDev	Left_Stance_Time_Count	Left_Stance_Time_Mean	Left_Stance_Time_StdDev	Right_Stance_Time_Count	Right_Stance_Time_Mean	Right_Stance_Time_StdDev
	P2D	P2D	P2D	P2D	P2D	P2D	P2D	P2D	P2D	P2D	P2D	P2D	METRIC	METRIC	METRIC	METRIC	METRIC	METRIC	METRIC	METRIC	METRIC	METRIC	METRIC	METRIC	METRIC	METRIC	METRIC	METRIC	METRIC	METRIC	METRIC	METRIC	METRIC	METRIC	METRIC	METRIC	METRIC
	ORIGINAL	ORIGINAL	ORIGINAL	ORIGINAL	ORIGINAL	ORIGINAL	ORIGINAL	ORIGINAL	ORIGINAL	ORIGINAL	ORIGINAL	ORIGINAL	TEMPORAL_DISTANCE	TEMPORAL_DISTANCE	TEMPORAL_DISTANCE	TEMPORAL_DISTANCE	TEMPORAL_DISTANCE	TEMPORAL_DISTANCE	TEMPORAL_DISTANCE	TEMPORAL_DISTANCE	TEMPORAL_DISTANCE	TEMPORAL_DISTANCE	TEMPORAL_DISTANCE	TEMPORAL_DISTANCE	TEMPORAL_DISTANCE	TEMPORAL_DISTANCE	TEMPORAL_DISTANCE	TEMPORAL_DISTANCE	TEMPORAL_DISTANCE	TEMPORAL_DISTANCE	TEMPORAL_DISTANCE	TEMPORAL_DISTANCE	TEMPORAL_DISTANCE	TEMPORAL_DISTANCE	TEMPORAL_DISTANCE	TEMPORAL_DISTANCE	TEMPORAL_DISTANCE
ITEM	X	Y	X	Y	X	Y	X	Y	X	Y	X	Y	X	X	X	X	X	X	X	X	X	X	X	X	X	X	X	X	X	X	X	X	X	X	X	X	X
1	1	3.729	1	-13.2555	1	41.5434	1	8.36095	1	-12.065	1	42.5941	1.40089	29	57.2914	0.66802	28	57.3245	0.60524	29	1.46795	0.03442	28	1.46576	0.02993	29	1.04741	0.01215	28	1.04679	0.01107	29	0.69948	0.00967	29	0.69431	0.01041
2	2	3.5232	2	-12.6524	2	41.1362	2	8.17841	2	-11.8796	2	42.4354
3	3	3.27629	3	-12.5535	3	40.7818	3	7.80228	3	-12.1487	3	42.2675
4	4	2.92975	4	-12.9202	4	40.497	4	7.17285	4	-12.7812	4	42.0924
5	5	2.44012	5	-13.6669	5	40.2802	5	6.28875	5	-13.657	5	41.8987
6	6	1.81257	6	-14.6792	6	40.1166	6	5.22657	6	-14.6538	6	41.6698
7	7	1.12586	7	-15.8436	7	39.9867	7	4.13469	7	-15.6791	7	41.3941
8	8	0.51711	8	-17.0729	8	39.871	8	3.19315	8	-16.693	8	41.0684
9	9	0.12198	9	-18.314	9	39.7464	9	2.56584	9	-17.7	9	40.6919
10	10	0.02079	10	-19.5291	10	39.5792	10	2.3623	10	-18.7034	10	40.2554
11	11	0.21904	11	-20.6633	11	39.3225	11	2.60819	11	-19.6622	11	39.7334
12	12	0.65908	12	-21.6382	12	38.9256	12	3.24058	12	-20.4903	12	39.0892
13	13	1.2571	13	-22.3784	13	38.3498	13	4.12719	13	-21.0938	13	38.2908
14	14	1.93664	14	-22.8415	14	37.5789	14	5.09507	14	-21.41	14	37.324
15	15	2.63815	15	-23.0253	15	36.6198	15	5.97853	15	-21.4282	15	36.1963
16	16	3.31769	16	-22.9587	16	35.4954	16	6.67387	16	-21.1875	16	34.932
17	17	3.94652	17	-22.6849	17	34.2376	17	7.15989	17	-20.7575	17	33.5658
18	18	4.51173	18	-22.2505	18	32.8837	18	7.47707	18	-20.2131	18	32.1399
19	19	5.01576	19	-21.7006	19	31.4756	19	7.69255	19	-19.6157	19	30.7004
20	20	5.47164	20	-21.0764	20	30.0567	20	7.87259	20	-19.0067	20	29.2922
21	21	5.89564	21	-20.4117	21	28.668	21	8.06685	21	-18.4106	21	27.9532
22	22	6.30065	22	-19.73	22	27.3403	22	8.30278	22	-17.8395	22	26.7063
23	23	6.69081	23	-19.0433	23	26.0894	23	8.58612	23	-17.2927	23	25.5539
24	24	7.0597	24	-18.354	24	24.9154	24	8.90617	24	-16.7565	24	24.4767
25	25	7.3945	25	-17.6579	25	23.8053	25	9.24383	25	-16.2079	25	23.4406
26	26	7.68298	26	-16.9475	26	22.7386	26	9.57769	26	-15.6207	26	22.407
27	27	7.91734	27	-16.2157	27	21.6921	27	9.88615	27	-14.9733	27	21.3434
28	28	8.09382	28	-15.4576	28	20.6443	28	10.1472	28	-14.2536	28	20.2297
29	29	8.21112	29	-14.6715	29	19.5783	29	10.3386	29	-13.4602	29	19.0594
30	30	8.26915	30	-13.8578	30	18.4827	30	10.4428	30	-12.6006	30	17.8366
31	31	8.26905	31	-13.0172	31	17.3513	31	10.4547	31	-11.6873	31	16.5718
32	32	8.21396	32	-12.1493	32	16.1802	32	10.3869	32	-10.7362	32	15.2783
33	33	8.10938	33	-11.2542	33	14.9686	33	10.2635	33	-9.76379	33	13.97
34	34	7.96336	34	-10.3352	34	13.7187	34	10.1113	34	-8.7867	34	12.6604
35	35	7.78587	35	-9.40218	35	12.4382	35	9.95336	35	-7.82183	35	11.3625
36	36	7.58958	36	-8.47247	36	11.1415	36	9.80622	36	-6.88657	36	10.0876
37	37	7.39085	37	-7.56961	37	9.8492	37	9.68165	37	-5.99943	37	8.84527
38	38	7.20835	38	-6.72009	38	8.58679	38	9.58896	38	-5.18071	38	7.64258
39	39	7.05986	39	-5.94917	39	7.38039	39	9.53578	39	-4.45206	39	6.48384
40	40	6.95801	40	-5.27689	40	6.252	40	9.52693	40	-3.83462	40	5.36974
41	41	6.90689	41	-4.71577	41	5.21518	41	9.56276	41	-3.3469	41	4.29796
42	42	6.90206	42	-4.27137	42	4.27282	42	9.63854	42	-3.00357	42	3.26484
43	43	6.93291	43	-3.94518	43	3.41774	43	9.74524	43	-2.8154	43	2.26727
44	44	6.98627	44	-3.73858	44	2.63604	44	9.87079	44	-2.79035	44	1.30466
45	45	7.04951	45	-3.65629	45	1.91177	45	10.0016	45	-2.93502	45	0.38038
46	46	7.11208	46	-3.70736	46	1.2304	46	10.1241	46	-3.25556	46	-0.49787
47	47	7.16543	47	-3.90395	47	0.58128	47	10.2254	47	-3.75767	47	-1.31891
48	48	7.20179	48	-4.25909	48	-0.04077	48	10.2934	48	-4.44569	48	-2.06977
49	49	7.21282	49	-4.7848	49	-0.63507	49	10.316	49	-5.32105	49	-2.73704
50	50	7.18769	50	-5.49081	50	-1.19542	50	10.2792	50	-6.38018	50	-3.3085
51	51	7.11087	51	-6.38346	51	-1.71016	51	10.1654	51	-7.61305	51	-3.7741
52	52	6.96021	52	-7.46477	52	-2.16267	52	9.95143	52	-9.0033	52	-4.12585
53	53	6.70608	53	-8.73212	53	-2.53286	53	9.60652	53	-10.5302	53	-4.35736
54	54	6.31167	54	-10.1788	54	-2.79941	54	9.09234	54	-12.1733	54	-4.4621
55	55	5.73381	55	-11.796	55	-2.94161	55	8.36383	55	-13.9179	55	-4.43218
56	56	4.92408	56	-13.5747	56	-2.94014	56	7.37319	56	-15.7587	56	-4.25895
57	57	3.83061	57	-15.5084	57	-2.77786	57	6.07706	57	-17.7014	57	-3.93588
58	58	2.40172	58	-17.5957	58	-2.44219	58	4.44702	58	-19.7614	58	-3.46084
59	59	0.59346	59	-19.8401	59	-1.92916	59	2.48194	59	-21.9607	59	-2.83635
60	60	-1.61681	60	-22.2468	60	-1.2454	60	0.2213	60	-24.3232	60	-2.06894
61	61	-4.20788	61	-24.8195	61	-0.40581	61	-2.2399	61	-26.8675	61	-1.16917
62	62	-7.08421	62	-27.5568	62	0.5701	62	-4.74085	62	-29.5992	62	-0.15194
63	63	-10.0529	63	-30.4474	63	1.66031	63	-7.06066	63	-32.5061	63	0.96488
64	64	-12.8308	64	-33.4676	64	2.84193	64	-8.94473	64	-35.5598	64	2.16436
65	65	-15.0914	65	-36.5823	65	4.09477	65	-10.1448	65	-38.725	65	3.43652
66	66	-16.5328	66	-39.7549	66	5.40639	66	-10.4649	66	-41.9682	66	4.78354
67	67	-16.9445	67	-42.9547	67	6.7772	67	-9.81412	67	-45.2598	67	6.2202
68	68	-16.2688	68	-46.1566	68	8.22212	68	-8.25724	68	-48.5633	68	7.7689
69	69	-14.6374	69	-49.3263	69	9.76603	69	-6.02154	69	-51.821	69	9.45055
70	70	-12.337	70	-52.4071	70	11.4344	70	-3.42971	70	-54.9507	70	11.2756
71	71	-9.70057	71	-55.3221	71	13.243	71	-0.78987	71	-57.857	71	13.2378
72	72	-7.00181	72	-57.9905	72	15.1913	72	1.68566	72	-60.45	72	15.3134
73	73	-4.41044	73	-60.3402	73	17.2606	73	3.89723	73	-62.6577	73	17.4644
74	74	-2.00447	74	-62.3156	74	19.4157	74	5.82687	74	-64.4324	74	19.6452
75	75	0.19071	75	-63.8812	75	21.6111	75	7.49205	75	-65.75	75	21.8105
76	76	2.16239	76	-65.021	76	23.7994	76	8.91057	76	-66.606	76	23.9209
77	77	3.88977	77	-65.7347	77	25.9385	77	10.0883	77	-67.0097	77	25.9458
78	78	5.34925	78	-66.0315	78	27.9953	78	11.0268	78	-66.9796	78	27.8649
79	79	6.53012	79	-65.9261	79	29.9461	79	11.739	79	-66.5404	79	29.6665
80	80	7.4437	80	-65.4361	80	31.7756	80	12.2562	80	-65.72	80	31.3456
81	81	8.12216	81	-64.5815	81	33.475	81	12.6231	81	-64.5472	81	32.9001
82	82	8.61119	82	-63.3832	82	35.0402	82	12.8837	82	-63.0487	82	34.3281
83	83	8.95865	83	-61.8612	83	36.4703	83	13.0696	83	-61.2475	83	35.6276
84	84	9.20018	84	-60.0334	84	37.7666	84	13.1957	84	-59.1619	84	36.7966
85	85	9.35455	85	-57.9154	85	38.933	85	13.2633	85	-56.8068	85	37.8354
86	86	9.42831	86	-55.5232	86	39.9743	86	13.2651	86	-54.195	86	38.7476
87	87	9.41875	87	-52.8742	87	40.8953	87	13.1891	87	-51.3394	87	39.5408
88	88	9.31517	88	-49.988	88	41.6979	88	13.0228	88	-48.255	88	40.225
89	89	9.10293	89	-46.8873	89	42.3807	89	12.7566	89	-44.9617	89	40.8111
90	90	8.77121	90	-43.6016	90	42.9379	90	12.3908	90	-41.4894	90	41.3088
91	91	8.32347	91	-40.1705	91	43.3609	91	11.9391	91	-37.8836	91	41.7261
92	92	7.78069	92	-36.647	92	43.642	92	11.4233	92	-34.2095	92	42.0693
93	93	7.17632	93	-33.0988	93	43.78	93	10.8698	93	-30.5518	93	42.3445
94	94	6.55003	94	-29.6082	94	43.7832	94	10.3097	94	-27.007	94	42.5575
95	95	5.94304	95	-26.2674	95	43.6694	95	9.77876	95	-23.6712	95	42.7127
96	96	5.39046	96	-23.1657	96	43.4612	96	9.31466	96	-20.6304	96	42.8128
97	97	4.91242	97	-20.3765	97	43.1788	97	8.95024	97	-17.9579	97	42.8586
98	98	4.51453	98	-17.9535	98	42.837	98	8.70193	98	-15.7163	98	42.8506
99	99	4.19323	99	-15.9372	99	42.4474	99	8.55949	99	-13.9572	99	42.7907
100	100	3.93729	100	-14.3622	100	42.0252	100	8.48033	100	-12.7164	100	42.6843
101	101	3.72522	101	-13.261	101	41.5938	101	8.39026	101	-12.0052	101	42.5419
