# Supplementary material for: Gait assessment using a 2D video-based motion analysis app in healthy subjects and subjects with lower limb amputation – A pilot study
Source: PLoS One. 2025 May 30;20(5):e0324499. doi: 10.1371/journal.pone.0324499 (PMC12124523; doi:10.1371/journal.pone.0324499)
Supplement: S1 Table — Raw data of all trials (M##) of the healthy subjects (0##) from the gait analysis recorded with the Orthelligent App (OV) and with the Qualisys system (Qual). (ZIP) [file pone.0324499.s001.zip › Subjects_healty_all_trials/008_Qual_M18.xlsx]

## Sheet: Tabelle1
	D:\Qualisys\2024_Orthelligent\Data\P008\Laufband1,8ms0001,c3d	D:\Qualisys\2024_Orthelligent\Data\P008\Laufband1,8ms0001,c3d	D:\Qualisys\2024_Orthelligent\Data\P008\Laufband1,8ms0001,c3d	D:\Qualisys\2024_Orthelligent\Data\P008\Laufband1,8ms0001,c3d	D:\Qualisys\2024_Orthelligent\Data\P008\Laufband1,8ms0001,c3d	D:\Qualisys\2024_Orthelligent\Data\P008\Laufband1,8ms0001,c3d	D:\Qualisys\2024_Orthelligent\Data\P008\Laufband1,8ms0001,c3d	D:\Qualisys\2024_Orthelligent\Data\P008\Laufband1,8ms0001,c3d	D:\Qualisys\2024_Orthelligent\Data\P008\Laufband1,8ms0001,c3d	D:\Qualisys\2024_Orthelligent\Data\P008\Laufband1,8ms0001,c3d	D:\Qualisys\2024_Orthelligent\Data\P008\Laufband1,8ms0001,c3d	D:\Qualisys\2024_Orthelligent\Data\P008\Laufband1,8ms0001,c3d	D:\Qualisys\2024_Orthelligent\Data\P008\Laufband1,8ms0001,c3d	D:\Qualisys\2024_Orthelligent\Data\P008\Laufband1,8ms0001,c3d	D:\Qualisys\2024_Orthelligent\Data\P008\Laufband1,8ms0001,c3d	D:\Qualisys\2024_Orthelligent\Data\P008\Laufband1,8ms0001,c3d	D:\Qualisys\2024_Orthelligent\Data\P008\Laufband1,8ms0001,c3d	D:\Qualisys\2024_Orthelligent\Data\P008\Laufband1,8ms0001,c3d	D:\Qualisys\2024_Orthelligent\Data\P008\Laufband1,8ms0001,c3d	D:\Qualisys\2024_Orthelligent\Data\P008\Laufband1,8ms0001,c3d	D:\Qualisys\2024_Orthelligent\Data\P008\Laufband1,8ms0001,c3d	D:\Qualisys\2024_Orthelligent\Data\P008\Laufband1,8ms0001,c3d	D:\Qualisys\2024_Orthelligent\Data\P008\Laufband1,8ms0001,c3d	D:\Qualisys\2024_Orthelligent\Data\P008\Laufband1,8ms0001,c3d	D:\Qualisys\2024_Orthelligent\Data\P008\Laufband1,8ms0001,c3d	D:\Qualisys\2024_Orthelligent\Data\P008\Laufband1,8ms0001,c3d	D:\Qualisys\2024_Orthelligent\Data\P008\Laufband1,8ms0001,c3d	D:\Qualisys\2024_Orthelligent\Data\P008\Laufband1,8ms0001,c3d	D:\Qualisys\2024_Orthelligent\Data\P008\Laufband1,8ms0001,c3d	D:\Qualisys\2024_Orthelligent\Data\P008\Laufband1,8ms0001,c3d	D:\Qualisys\2024_Orthelligent\Data\P008\Laufband1,8ms0001,c3d	D:\Qualisys\2024_Orthelligent\Data\P008\Laufband1,8ms0001,c3d	D:\Qualisys\2024_Orthelligent\Data\P008\Laufband1,8ms0001,c3d	D:\Qualisys\2024_Orthelligent\Data\P008\Laufband1,8ms0001,c3d	D:\Qualisys\2024_Orthelligent\Data\P008\Laufband1,8ms0001,c3d	D:\Qualisys\2024_Orthelligent\Data\P008\Laufband1,8ms0001,c3d	D:\Qualisys\2024_Orthelligent\Data\P008\Laufband1,8ms0001,c3d
	Left Ankle Mean Angle	Left Ankle Mean Angle	Left Knee Mean Angle	Left Knee Mean Angle	Left Hip Mean Angle	Left Hip Mean Angle	Right Ankle Mean Angle	Right Ankle Mean Angle	Right Knee Mean Angle	Right Knee Mean Angle	Right Hip Mean Angle	Right Hip Mean Angle	Speed	Left_Strides_Per_Minute_Count	Left_Strides_Per_Minute_Mean	Left_Strides_Per_Minute_StdDev	Right_Strides_Per_Minute_Count	Right_Strides_Per_Minute_Mean	Right_Strides_Per_Minute_StdDev	Left_Stride_Length_Count	Left_Stride_Length_Mean	Left_Stride_Length_StdDev	Right_Stride_Length_Count	Right_Stride_Length_Mean	Right_Stride_Length_StdDev	Left_Cycle_Time_Count	Left_Cycle_Time_Mean	Left_Cycle_Time_StdDev	Right_Cycle_Time_Count	Right_Cycle_Time_Mean	Right_Cycle_Time_StdDev	Left_Stance_Time_Count	Left_Stance_Time_Mean	Left_Stance_Time_StdDev	Right_Stance_Time_Count	Right_Stance_Time_Mean	Right_Stance_Time_StdDev
	P2D	P2D	P2D	P2D	P2D	P2D	P2D	P2D	P2D	P2D	P2D	P2D	METRIC	METRIC	METRIC	METRIC	METRIC	METRIC	METRIC	METRIC	METRIC	METRIC	METRIC	METRIC	METRIC	METRIC	METRIC	METRIC	METRIC	METRIC	METRIC	METRIC	METRIC	METRIC	METRIC	METRIC	METRIC
	ORIGINAL	ORIGINAL	ORIGINAL	ORIGINAL	ORIGINAL	ORIGINAL	ORIGINAL	ORIGINAL	ORIGINAL	ORIGINAL	ORIGINAL	ORIGINAL	TEMPORAL_DISTANCE	TEMPORAL_DISTANCE	TEMPORAL_DISTANCE	TEMPORAL_DISTANCE	TEMPORAL_DISTANCE	TEMPORAL_DISTANCE	TEMPORAL_DISTANCE	TEMPORAL_DISTANCE	TEMPORAL_DISTANCE	TEMPORAL_DISTANCE	TEMPORAL_DISTANCE	TEMPORAL_DISTANCE	TEMPORAL_DISTANCE	TEMPORAL_DISTANCE	TEMPORAL_DISTANCE	TEMPORAL_DISTANCE	TEMPORAL_DISTANCE	TEMPORAL_DISTANCE	TEMPORAL_DISTANCE	TEMPORAL_DISTANCE	TEMPORAL_DISTANCE	TEMPORAL_DISTANCE	TEMPORAL_DISTANCE	TEMPORAL_DISTANCE	TEMPORAL_DISTANCE
ITEM	X	Y	X	Y	X	Y	X	Y	X	Y	X	Y	X	X	X	X	X	X	X	X	X	X	X	X	X	X	X	X	X	X	X	X	X	X	X	X	X
1	1	5.83225	1	-15.9569	1	46.9881	1	10.3899	1	-14.0917	1	47.2673	1.80121	33	65.0943	0.61194	33	65.0943	0.61026	33	1.6605	0.03376	33	1.66028	0.03374	33	0.92182	0.00864	33	0.92182	0.00864	34	0.60103	0.00574	33	0.59227	0.00674
2	2	5.4281	2	-15.3573	2	46.5815	2	9.89948	2	-14.1096	2	47.2462
3	3	4.9142	3	-15.2016	3	46.206	3	9.1937	3	-14.5505	3	47.2067
4	4	4.27706	4	-15.4881	4	45.8909	4	8.2596	4	-15.3557	4	47.1578
5	5	3.53495	5	-16.1982	5	45.6596	5	7.15158	5	-16.4515	5	47.1005
6	6	2.75428	6	-17.2898	6	45.525	6	5.99572	6	-17.7532	6	47.0256
7	7	2.04909	7	-18.7017	7	45.4889	7	4.95775	7	-19.1782	7	46.9152
8	8	1.54772	8	-20.3613	8	45.54	8	4.19692	8	-20.6572	8	46.7458
9	9	1.34485	9	-22.1877	9	45.6496	9	3.83271	9	-22.1317	9	46.4911
10	10	1.47426	10	-24.0838	10	45.7673	10	3.92081	10	-23.5391	10	46.1248
11	11	1.907	11	-25.9259	11	45.8226	11	4.43883	11	-24.8024	11	45.6215
12	12	2.56858	12	-27.5749	12	45.7372	12	5.29171	12	-25.8404	12	44.9582
13	13	3.36904	13	-28.9065	13	45.4419	13	6.33152	13	-26.5879	13	44.1173
14	14	4.22648	14	-29.8382	14	44.889	14	7.38766	14	-27.0094	14	43.0905
15	15	5.07569	15	-30.3377	15	44.0581	15	8.31216	15	-27.1026	15	41.8815
16	16	5.87047	16	-30.4177	16	42.9551	16	9.02222	16	-26.8926	16	40.5065
17	17	6.58488	17	-30.1233	17	41.6076	17	9.51256	17	-26.4237	17	38.9941
18	18	7.21174	18	-29.5194	18	40.0601	18	9.83274	18	-25.7501	18	37.3835
19	19	7.7577	19	-28.6793	19	38.3681	19	10.0515	19	-24.9273	19	35.7197
20	20	8.23643	20	-27.6762	20	36.5919	20	10.2291	20	-24.0047	20	34.0469
21	21	8.66166	21	-26.5732	21	34.7886	21	10.4047	21	-23.0219	21	32.4015
22	22	9.04212	22	-25.4166	22	33.0055	22	10.5947	22	-22.0065	22	30.8078
23	23	9.3799	23	-24.2344	23	31.275	23	10.7991	23	-20.9741	23	29.2759
24	24	9.67101	24	-23.0385	24	29.6146	24	11.0073	24	-19.9296	24	27.803
25	25	9.90701	25	-21.8305	25	28.0288	25	11.2045	25	-18.869	25	26.377
26	26	10.078	26	-20.6075	26	26.5118	26	11.3745	26	-17.7846	26	24.9818
27	27	10.1757	27	-19.3672	27	25.052	27	11.5016	27	-16.6695	27	23.6019
28	28	10.1943	28	-18.1113	28	23.6349	28	11.5712	28	-15.5206	28	22.2252
29	29	10.131	29	-16.8449	29	22.2453	29	11.5684	29	-14.3381	29	20.8438
30	30	9.98677	30	-15.5757	30	20.869	30	11.48	30	-13.1248	30	19.4521
31	31	9.76715	31	-14.3121	31	19.4926	31	11.2985	31	-11.8855	31	18.0456
32	32	9.48085	32	-13.0606	32	18.1044	32	11.0264	32	-10.6275	32	16.6204
33	33	9.13798	33	-11.8247	33	16.694	33	10.6785	33	-9.36175	33	15.1732
34	34	8.74868	34	-10.606	34	15.2541	34	10.2802	34	-8.10456	34	13.704
35	35	8.32319	35	-9.40748	35	13.7822	35	9.86153	35	-6.87788	35	12.2166
36	36	7.8741	36	-8.23742	36	12.2828	36	9.45245	36	-5.70931	36	10.72
37	37	7.41805	37	-7.11221	37	10.7686	37	9.0785	37	-4.63114	37	9.22806
38	38	6.97542	38	-6.0569	38	9.26057	38	8.7594	38	-3.67804	38	7.75823
39	39	6.56773	39	-5.10258	39	7.78517	39	8.50884	39	-2.88339	39	6.32872
40	40	6.21368	40	-4.28127	40	6.37071	40	8.33426	40	-2.27472	40	4.95541
41	41	5.92529	41	-3.61938	41	5.0421	41	8.23577	41	-1.86953	41	3.64926
42	42	5.70558	42	-3.13221	42	3.81592	42	8.20521	42	-1.6731	42	2.41525
43	43	5.54847	43	-2.82229	43	2.69804	43	8.22591	43	-1.67901	43	1.25365
44	44	5.44094	44	-2.68324	44	1.68486	44	8.27372	44	-1.87246	44	0.16252
45	45	5.3657	45	-2.7068	45	0.76756	45	8.31922	45	-2.23545	45	-0.85953
46	46	5.30302	46	-2.88866	46	-0.06313	46	8.33084	46	-2.75246	46	-1.81098
47	47	5.23116	47	-3.23032	47	-0.81392	47	8.27781	47	-3.41499	47	-2.68589
48	48	5.12585	48	-3.73745	48	-1.48779	48	8.13241	48	-4.22339	48	-3.47397
49	49	4.96009	49	-4.41792	49	-2.08364	49	7.87043	49	-5.18575	49	-4.16127
50	50	4.70488	50	-5.28092	50	-2.59608	50	7.46919	50	-6.3141	50	-4.73164
51	51	4.32996	51	-6.33661	51	-3.01534	51	6.90395	51	-7.6195	51	-5.16833
52	52	3.80357	52	-7.59546	52	-3.32744	52	6.14469	52	-9.10821	52	-5.45545
53	53	3.09172	53	-9.06724	53	-3.51482	53	5.15595	53	-10.7805	53	-5.5791
54	54	2.15776	54	-10.7599	54	-3.55793	54	3.90147	54	-12.6324	54	-5.52804
55	55	0.96289	55	-12.6786	55	-3.43813	55	2.35303	55	-14.6591	55	-5.29398
56	56	-0.53075	56	-14.8243	56	-3.14103	56	0.50288	56	-16.8581	56	-4.87246
57	57	-2.35177	57	-17.193	57	-2.66001	57	-1.62191	57	-19.232	57	-4.26399
58	58	-4.50398	58	-19.7749	58	-1.99907	58	-3.94531	58	-21.7862	58	-3.47541
59	59	-6.94472	59	-22.5563	59	-1.17323	59	-6.33364	59	-24.5257	59	-2.5201
60	60	-9.56365	60	-25.5198	60	-0.20556	60	-8.59832	60	-27.4489	60	-1.4174
61	61	-12.1743	61	-28.645	61	0.87826	61	-10.5152	61	-30.5426	61	-0.19105
62	62	-14.5307	62	-31.9057	62	2.05499	62	-11.8583	62	-33.779	62	1.13325
63	63	-16.3713	63	-35.2662	63	3.30634	63	-12.4365	63	-37.1165	63	2.53113
64	64	-17.4748	64	-38.6803	64	4.61997	64	-12.1295	64	-40.5056	64	3.98409
65	65	-17.7079	65	-42.0929	65	5.99093	65	-10.9212	65	-43.8938	65	5.48382
66	66	-17.057	66	-45.4464	66	7.42387	66	-8.92254	66	-47.2297	66	7.03387
67	67	-15.6359	67	-48.6856	67	8.93329	67	-6.36426	67	-50.4627	67	8.64713
68	68	-13.6558	68	-51.7622	68	10.5395	68	-3.54742	68	-53.5421	68	10.3403
69	69	-11.3689	69	-54.6354	69	12.2608	69	-0.76326	69	-56.4153	69	12.1275
70	70	-9.00462	70	-57.2691	70	14.1074	70	1.7802	70	-59.0291	70	14.0152
71	71	-6.7217	71	-59.6283	71	16.0774	71	3.98415	71	-61.3325	71	15.9997
72	72	-4.59439	72	-61.6791	72	18.1575	72	5.83297	72	-63.2808	72	18.067
73	73	-2.63631	73	-63.3919	73	20.324	73	7.34851	73	-64.8381	73	20.1946
74	74	-0.83865	74	-64.7438	74	22.547	74	8.55817	74	-65.9797	74	22.3543
75	75	0.80302	75	-65.7209	75	24.7936	75	9.48861	75	-66.693	75	24.5156
76	76	2.28234	76	-66.3201	76	27.0329	76	10.1735	76	-66.9784	76	26.6483
77	77	3.58902	77	-66.5498	77	29.2386	77	10.66	77	-66.8492	77	28.7249
78	78	4.71862	78	-66.428	78	31.3899	78	11.0053	78	-66.3296	78	30.7224
79	79	5.67595	79	-65.9785	79	33.4705	79	11.2663	79	-65.4506	79	32.6215
80	80	6.47216	80	-65.2263	80	35.4666	80	11.4893	80	-64.2454	80	34.4066
81	81	7.12238	81	-64.1943	81	37.3654	81	11.7041	81	-62.7459	81	36.0648
82	82	7.64559	82	-62.9012	82	39.153	82	11.9235	82	-60.9803	82	37.5864
83	83	8.06114	83	-61.3603	83	40.8156	83	12.1474	83	-58.9718	83	38.9647
84	84	8.38417	84	-59.5805	84	42.3395	84	12.368	84	-56.7396	84	40.1972
85	85	8.62604	85	-57.568	85	43.714	85	12.5734	85	-54.2991	85	41.2859
86	86	8.79464	86	-55.3282	86	44.9315	86	12.7488	86	-51.6643	86	42.2366
87	87	8.89281	87	-52.8671	87	45.9886	87	12.8787	87	-48.8488	87	43.0588
88	88	8.91835	88	-50.1936	88	46.8847	88	12.9484	88	-45.8693	88	43.7654
89	89	8.86764	89	-47.3222	89	47.6217	89	12.9488	89	-42.7482	89	44.3709
90	90	8.74226	90	-44.2765	90	48.2021	90	12.8784	90	-39.517	90	44.891
91	91	8.55175	91	-41.0914	91	48.6281	91	12.7434	91	-36.2182	91	45.34
92	92	8.31164	92	-37.8145	92	48.9031	92	12.5549	92	-32.9077	92	45.7305
93	93	8.03973	93	-34.5076	93	49.0338	93	12.3277	93	-29.6537	93	46.072
94	94	7.75357	94	-31.2459	94	49.0331	94	12.0789	94	-26.5329	94	46.3708
95	95	7.46895	95	-28.1142	95	48.9202	95	11.8266	95	-23.6241	95	46.6303
96	96	7.19675	96	-25.1977	96	48.7173	96	11.587	96	-21.0032	96	46.8513
97	97	6.93992	97	-22.5727	97	48.4457	97	11.3696	97	-18.7377	97	47.032
98	98	6.69317	98	-20.2987	98	48.1221	98	11.1716	98	-16.8844	98	47.17
99	99	6.44407	99	-18.4167	99	47.7585	99	10.974	99	-15.485	99	47.263
100	100	6.17332	100	-16.95	100	47.3655	100	10.7393	100	-14.5627	100	47.3112
101	101	5.85424	101	-15.9124	101	46.9562	101	10.4109	101	-14.1208	101	47.3184
