# Supplementary material for: Gait assessment using a 2D video-based motion analysis app in healthy subjects and subjects with lower limb amputation – A pilot study
Source: PLoS One. 2025 May 30;20(5):e0324499. doi: 10.1371/journal.pone.0324499 (PMC12124523; doi:10.1371/journal.pone.0324499)
Supplement: S1 Table — Raw data of all trials (M##) of the healthy subjects (0##) from the gait analysis recorded with the Orthelligent App (OV) and with the Qualisys system (Qual). (ZIP) [file pone.0324499.s001.zip › Subjects_healty_all_trials/008_Qual_ME1.xlsx]

## Sheet: Tabelle1
	Mean	Mean	Std Dev	Std Dev	Mean	Mean	Std Dev	Std Dev	Mean	Mean	Std Dev	Std Dev	Mean	Mean	Std Dev	Std Dev	Mean	Mean	Std Dev	Std Dev	Mean	Mean	Std Dev	Std Dev	D:\Qualisys\2024_Orthelligent\Data\P008\ebenesGehen0001_OV,c3d	D:\Qualisys\2024_Orthelligent\Data\P008\ebenesGehen0001_OV,c3d	D:\Qualisys\2024_Orthelligent\Data\P008\ebenesGehen0001_OV,c3d	D:\Qualisys\2024_Orthelligent\Data\P008\ebenesGehen0001_OV,c3d	D:\Qualisys\2024_Orthelligent\Data\P008\ebenesGehen0001_OV,c3d	D:\Qualisys\2024_Orthelligent\Data\P008\ebenesGehen0001_OV,c3d	D:\Qualisys\2024_Orthelligent\Data\P008\ebenesGehen0001_OV,c3d	D:\Qualisys\2024_Orthelligent\Data\P008\ebenesGehen0001_OV,c3d	D:\Qualisys\2024_Orthelligent\Data\P008\ebenesGehen0001_OV,c3d	D:\Qualisys\2024_Orthelligent\Data\P008\ebenesGehen0001_OV,c3d	D:\Qualisys\2024_Orthelligent\Data\P008\ebenesGehen0001_OV,c3d	D:\Qualisys\2024_Orthelligent\Data\P008\ebenesGehen0001_OV,c3d	D:\Qualisys\2024_Orthelligent\Data\P008\ebenesGehen0001_OV,c3d	D:\Qualisys\2024_Orthelligent\Data\P008\ebenesGehen0001_OV,c3d	D:\Qualisys\2024_Orthelligent\Data\P008\ebenesGehen0001_OV,c3d	D:\Qualisys\2024_Orthelligent\Data\P008\ebenesGehen0001_OV,c3d	D:\Qualisys\2024_Orthelligent\Data\P008\ebenesGehen0001_OV,c3d	D:\Qualisys\2024_Orthelligent\Data\P008\ebenesGehen0001_OV,c3d	D:\Qualisys\2024_Orthelligent\Data\P008\ebenesGehen0001_OV,c3d	D:\Qualisys\2024_Orthelligent\Data\P008\ebenesGehen0001_OV,c3d	D:\Qualisys\2024_Orthelligent\Data\P008\ebenesGehen0001_OV,c3d	D:\Qualisys\2024_Orthelligent\Data\P008\ebenesGehen0001_OV,c3d	D:\Qualisys\2024_Orthelligent\Data\P008\ebenesGehen0001_OV,c3d	D:\Qualisys\2024_Orthelligent\Data\P008\ebenesGehen0001_OV,c3d	D:\Qualisys\2024_Orthelligent\Data\P008\ebenesGehen0001_OV,c3d
	Left Ankle Mean Angle	Left Ankle Mean Angle	Left Ankle Mean Angle	Left Ankle Mean Angle	Left Knee Mean Angle	Left Knee Mean Angle	Left Knee Mean Angle	Left Knee Mean Angle	Left Hip Mean Angle	Left Hip Mean Angle	Left Hip Mean Angle	Left Hip Mean Angle	Right Ankle Mean Angle	Right Ankle Mean Angle	Right Ankle Mean Angle	Right Ankle Mean Angle	Right Knee Mean Angle	Right Knee Mean Angle	Right Knee Mean Angle	Right Knee Mean Angle	Right Hip Mean Angle	Right Hip Mean Angle	Right Hip Mean Angle	Right Hip Mean Angle	Left Ankle Mean Angle	Left Ankle Mean Angle	Left Knee Mean Angle	Left Knee Mean Angle	Left Hip Mean Angle	Left Hip Mean Angle	Right Ankle Mean Angle	Right Ankle Mean Angle	Right Knee Mean Angle	Right Knee Mean Angle	Right Hip Mean Angle	Right Hip Mean Angle	Speed	Left_Strides_Per_Minute_Count	Left_Strides_Per_Minute_Mean	Left_Strides_Per_Minute_StdDev	Right_Strides_Per_Minute_Count	Right_Strides_Per_Minute_Mean	Right_Strides_Per_Minute_StdDev	Left_Stride_Length_Count	Left_Stride_Length_Mean	Left_Stride_Length_StdDev	Right_Stride_Length_Count	Right_Stride_Length_Mean	Right_Stride_Length_StdDev
	P2D	P2D	P2D	P2D	P2D	P2D	P2D	P2D	P2D	P2D	P2D	P2D	P2D	P2D	P2D	P2D	P2D	P2D	P2D	P2D	P2D	P2D	P2D	P2D	P2D	P2D	P2D	P2D	P2D	P2D	P2D	P2D	P2D	P2D	P2D	P2D	METRIC	METRIC	METRIC	METRIC	METRIC	METRIC	METRIC	METRIC	METRIC	METRIC	METRIC	METRIC	METRIC
	ORIGINAL	ORIGINAL	ORIGINAL	ORIGINAL	ORIGINAL	ORIGINAL	ORIGINAL	ORIGINAL	ORIGINAL	ORIGINAL	ORIGINAL	ORIGINAL	ORIGINAL	ORIGINAL	ORIGINAL	ORIGINAL	ORIGINAL	ORIGINAL	ORIGINAL	ORIGINAL	ORIGINAL	ORIGINAL	ORIGINAL	ORIGINAL	ORIGINAL	ORIGINAL	ORIGINAL	ORIGINAL	ORIGINAL	ORIGINAL	ORIGINAL	ORIGINAL	ORIGINAL	ORIGINAL	ORIGINAL	ORIGINAL	TEMPORAL_DISTANCE	TEMPORAL_DISTANCE	TEMPORAL_DISTANCE	TEMPORAL_DISTANCE	TEMPORAL_DISTANCE	TEMPORAL_DISTANCE	TEMPORAL_DISTANCE	TEMPORAL_DISTANCE	TEMPORAL_DISTANCE	TEMPORAL_DISTANCE	TEMPORAL_DISTANCE	TEMPORAL_DISTANCE	TEMPORAL_DISTANCE
ITEM	X	Y	X	Y	X	Y	X	Y	X	Y	X	Y	X	Y	X	Y	X	Y	X	Y	X	Y	X	Y	X	Y	X	Y	X	Y	X	Y	X	Y	X	Y	X	X	X	X	X	X	X	X	X	X	X	X	X
1	1	3.54395	0	0.24744	1	-11.3098	0	2.75678	1	37.8712	0	1.12364	1	7.11054	0	0.55181	1	-9.2866	0	0.7068	1	38.9562	0	1.68362	1	3.49987	1	-10.7592	1	39.1585	1	7.54637	1	-8.85781	1	39.2169	2.28155	2	53.9329	0.1714	2	54.183	0.86486	2	2.53497	0.02544	2	2.53007	0.02683
2	2	3.48191	0	0.13028	2	-10.8789	0	2.60782	2	37.5805	0	1.1421	2	6.91004	0	0.77351	2	-9.61144	0	0.56406	2	39.0641	0	1.77913	2	3.53199	2	-10.4332	2	38.8975	2	7.49871	2	-9.22325	2	39.3562
3	3	3.41187	0	0.1085	3	-10.9374	0	2.37248	3	37.347	0	1.15743	3	6.50642	0	1.00893	3	-10.3685	0	0.3499	3	39.1928	0	1.89867	3	3.53705	3	-10.588	3	38.6818	3	7.24195	3	-10.0471	3	39.5353
4	4	3.25691	0	0.18872	4	-11.3955	0	2.08956	4	37.1578	0	1.17631	4	5.86181	0	1.21105	4	-11.4083	0	0.24285	4	39.2965	0	2.04447	4	3.42995	4	-11.1282	4	38.497	4	6.71142	4	-11.1676	4	39.7015
5	5	2.93871	0	0.24512	5	-12.1158	0	1.80919	5	36.9821	0	1.19848	5	5.0003	0	1.31151	5	-12.5828	0	0.55857	5	39.3344	0	2.20786	5	3.12802	5	-11.9144	5	38.3118	5	5.89673	5	-12.428	5	39.8049
6	6	2.41272	0	0.23665	6	-12.9525	0	1.57658	6	36.7884	0	1.21683	6	4.01905	0	1.25544	6	-13.7814	0	1.00484	6	39.2844	0	2.36489	6	2.58712	6	-12.8042	6	38.097	6	4.86927	6	-13.7146	6	39.8178
7	7	1.70812	0	0.15249	7	-13.7912	0	1.41894	7	36.5572	0	1.2241	7	3.075	0	1.03763	7	-14.9502	0	1.44773	7	39.143	0	2.47993	7	1.84159	7	-13.6914	7	37.8384	7	3.78794	7	-14.976	7	39.7395
8	8	0.94816	0	0.08656	8	-14.5815	0	1.33478	8	36.286	0	1.21986	8	2.34199	0	0.70678	8	-16.083	0	1.80742	8	38.9132	0	2.51749	8	1.02363	8	-14.5359	8	37.5406	8	2.85565	8	-16.2184	8	39.5828
9	9	0.30953	0	0.24409	9	-15.3426	0	1.2902	9	35.9821	0	1.21225	9	1.96015	0	0.33645	9	-17.1836	0	2.02338	9	38.5901	0	2.45904	9	0.31951	9	-15.3652	9	37.217	9	2.24658	9	-17.4631	9	39.3516
10	10	-0.05769	0	0.40466	10	-16.1225	0	1.23204	10	35.6455	0	1.21357	10	1.99902	0	0.09288	10	-18.2217	0	2.07983	10	38.1538	0	2.31731	10	-0.11535	10	-16.226	10	36.8693	10	2.06113	10	-18.6887	10	39.0251
11	11	-0.08286	0	0.49779	11	-16.9305	0	1.11894	11	35.2559	0	1.23239	11	2.44354	0	0.34443	11	-19.1241	0	2.01846	11	37.5753	0	2.13536	11	-0.20726	11	-17.1159	11	36.4727	11	2.31423	11	-19.8089	11	38.5611
12	12	0.21871	0	0.51453	12	-17.7089	0	0.94663	12	34.7751	0	1.26945	12	3.20562	0	0.54944	12	-19.8031	0	1.91666	12	36.8325	0	1.96677	12	0.03508	12	-17.9634	12	35.9813	12	2.94938	12	-20.7069	12	37.9194
13	13	0.77508	0	0.473	13	-18.3674	0	0.74856	13	34.1675	0	1.31787	13	4.15065	0	0.6436	13	-20.1974	0	1.8423	13	35.9255	0	1.84877	13	0.54901	13	-18.6739	13	35.3549	13	3.8569	13	-21.2902	13	37.0867
14	14	1.50159	0	0.3963	14	-18.8389	0	0.57464	14	33.421	0	1.36503	14	5.12887	0	0.62352	14	-20.3005	0	1.81953	14	34.8796	0	1.78801	14	1.2546	14	-19.1848	14	34.5826	14	4.89054	14	-21.5291	14	36.0855
15	15	2.3219	0	0.30645	15	-19.1078	0	0.46419	15	32.5513	0	1.3985	15	6.01107	0	0.52432	15	-20.1617	0	1.835	15	33.736	0	1.76921	15	2.07154	15	-19.4863	15	33.6852	15	5.89875	15	-21.467	15	34.9626
16	16	3.16405	0	0.23458	16	-19.2025	0	0.42143	16	31.5885	0	1.41189	16	6.71949	0	0.41101	16	-19.8631	0	1.86291	16	32.5362	0	1.77008	16	2.91568	16	-19.6086	16	32.697	16	6.7658	16	-21.1988	16	33.7692
17	17	3.95937	0	0.22092	17	-19.1668	0	0.41997	17	30.5611	0	1.40604	17	7.23488	0	0.35171	17	-19.487	0	1.87776	17	31.3137	0	1.77041	17	3.70531	17	-19.5948	17	31.6495	17	7.4361	17	-20.8308	17	32.5471
18	18	4.65237	0	0.25865	18	-19.036	0	0.4364	18	29.4902	0	1.38747	18	7.58086	0	0.36317	18	-19.0912	0	1.86026	18	30.0921	0	1.75544	18	4.38097	18	-19.4793	18	30.5653	18	7.90726	18	-20.441	18	31.3244
19	19	5.21251	0	0.29991	19	-18.827	0	0.4612	19	28.3899	0	1.36408	19	7.80511	0	0.39776	19	-18.7016	0	1.8048	19	28.8883	0	1.71879	19	4.91766	19	-19.2796	19	29.4596	19	8.21035	19	-20.0633	19	30.1195
20	20	5.64255	0	0.31951	20	-18.54	0	0.49271	20	27.2717	0	1.34197	20	7.96579	0	0.41608	20	-18.3217	0	1.72157	20	27.7152	0	1.66316	20	5.32473	20	-18.9966	20	28.3442	20	8.39732	20	-19.6964	20	28.9443
21	21	5.97911	0	0.3192	21	-18.1663	0	0.53479	21	26.1459	0	1.32365	21	8.1216	0	0.41268	21	-17.9471	0	1.62804	21	26.5822	0	1.59719	21	5.64123	21	-18.6222	21	27.229	21	8.534	21	-19.3256	21	27.8065
22	22	6.27523	0	0.31596	22	-17.7008	0	0.59446	22	25.0214	0	1.30953	22	8.3195	0	0.40162	22	-17.5747	0	1.53761	22	25.493	0	1.53113	22	5.91901	22	-18.1528	22	26.1222	22	8.68527	22	-18.9393	22	26.7097
23	23	6.57214	0	0.32499	23	-17.1517	0	0.6755	23	23.9062	0	1.29984	23	8.58454	0	0.39663	23	-17.2031	0	1.45483	23	24.4429	0	1.47341	23	6.19688	23	-17.6006	23	25.031	23	8.89408	23	-18.533	23	25.6519
24	24	6.88523	0	0.34805	24	-16.5445	0	0.77277	24	22.8079	0	1.29461	24	8.91888	0	0.39961	24	-16.8298	0	1.37741	24	23.4181	0	1.42739	24	6.48945	24	-16.9949	24	23.9626	24	9.17327	24	-18.106	24	24.6226
25	25	7.21218	0	0.37809	25	-15.9138	0	0.87278	25	21.7326	0	1.29469	25	9.30846	0	0.4029	25	-16.4462	0	1.29973	25	22.3981	0	1.39056	25	6.79505	25	-16.3723	25	22.9215	25	9.51488	25	-17.6556	25	23.6026
26	26	7.54537	0	0.40736	26	-15.289	0	0.95947	26	20.6824	0	1.30108	26	9.72914	0	0.39531	26	-16.035	0	1.21584	26	21.3604	0	1.35632	26	7.10642	26	-15.7614	26	21.9076	26	9.89998	26	-17.1709	26	22.5683
27	27	7.87497	0	0.4318	27	-14.6813	0	1.02093	27	19.6535	0	1.31325	27	10.1481	0	0.36507	27	-15.5703	0	1.1209	27	20.2865	0	1.31709	27	7.41347	27	-15.1705	27	20.9138	27	10.2985	27	-16.6315	27	21.4967
28	28	8.18721	0	0.45139	28	-14.0793	0	1.05202	28	18.6365	0	1.32901	28	10.5266	0	0.30429	28	-15.0258	0	1.01213	28	19.1668	0	1.26638	28	7.70233	28	-14.5843	28	19.9273	28	10.6712	28	-16.0112	28	20.372
29	29	8.46442	0	0.46728	29	-13.4556	0	1.0547	29	17.6195	0	1.34425	29	10.8278	0	0.21605	29	-14.3831	0	0.88895	29	18.0033	0	1.19972	29	7.95714	29	-13.9726	29	18.9321	29	10.9759	29	-15.2867	29	19.1898
30	30	8.68865	0	0.47895	30	-12.7795	0	1.03612	30	16.5918	0	1.35397	30	11.0295	0	0.13356	30	-13.6387	0	0.75299	30	16.8071	0	1.11609	30	8.16435	30	-13.3043	30	17.9138	30	11.1771	30	-14.4458	30	17.9568
31	31	8.84709	0	0.4855	31	-12.0284	0	1.00556	31	15.5456	0	1.35268	31	11.1333	0	0.15777	31	-12.8053	0	0.61148	31	15.5944	0	1.01982	31	8.31456	31	-12.5581	31	16.8614	31	11.261	31	-13.4961	31	16.6893
32	32	8.93788	0	0.48836	32	-11.1952	0	0.97243	32	14.476	0	1.33506	32	11.1645	0	0.27371	32	-11.91	0	0.48128	32	14.3822	0	0.92025	32	8.40523	32	-11.7286	32	15.7679	32	11.2447	32	-12.4648	32	15.4085
33	33	8.97113	0	0.49112	33	-10.2893	0	0.9445	33	13.3815	0	1.29654	33	11.1608	0	0.40928	33	-10.9878	0	0.39143	33	13.186	0	0.82978	33	8.44278	33	-10.8272	33	14.6309	33	11.1682	33	-11.3923	33	14.1367
34	34	8.96374	0	0.49686	34	-9.33548	0	0.92626	34	12.2653	0	1.23449	34	11.1584	0	0.54608	34	-10.0753	0	0.36941	34	12.0176	0	0.75922	34	8.44041	34	-9.88048	34	13.4534	34	11.0782	34	-10.3235	34	12.8939
35	35	8.93428	0	0.5057	35	-8.37055	0	0.91745	35	11.1366	0	1.14892	35	11.1838	0	0.67622	35	-9.20544	0	0.40787	35	10.8852	0	0.71316	35	8.41516	35	-8.92588	35	12.2455	35	11.0133	35	-9.3001	35	11.6945
36	36	8.90086	0	0.51563	36	-7.43762	0	0.91302	36	10.0104	0	1.04328	36	11.2506	0	0.79382	36	-8.40383	0	0.47375	36	9.79282	0	0.68912	36	8.38461	36	-8.00623	36	11.0246	36	10.9979	36	-8.35573	36	10.5461
37	37	8.88085	0	0.52374	37	-6.57874	0	0.90394	37	8.90442	0	0.92407	37	11.3615	0	0.89445	37	-7.68705	0	0.54387	37	8.74065	0	0.68166	37	8.36524	37	-7.16122	37	9.8125	37	11.0433	37	-7.51343	37	9.44976
38	38	8.89018	0	0.52669	38	-5.82697	0	0.88035	38	7.83595	0	0.79916	38	11.5114	0	0.97456	38	-7.06298	0	0.60813	38	7.72497	0	0.68589	38	8.37274	38	-6.42025	38	8.63093	38	11.1497	38	-6.78509	38	8.40102
39	39	8.94031	0	0.52231	39	-5.2009	0	0.83519	39	6.8187	0	0.67656	39	11.6918	0	1.03136	39	-6.5334	0	0.66172	39	6.73868	0	0.69724	39	8.41904	39	-5.79852	39	7.49901	39	11.3109	39	-6.17372	39	7.39
40	40	9.0361	0	0.50984	40	-4.70399	0	0.76881	40	5.86056	0	0.56468	40	11.8928	0	1.06319	40	-6.09819	0	0.70173	40	5.77302	0	0.71021	40	8.51092	40	-5.29994	40	6.43202	40	11.5174	40	-5.67695	40	6.40303
41	41	9.17527	0	0.49014	41	-4.32913	0	0.6915	41	4.96325	0	0.47205	41	12.1042	0	1.07118	41	-5.75893	0	0.72734	41	4.8202	0	0.71887	41	8.64958	41	-4.92324	41	5.44123	41	11.7546	41	-5.29094	41	5.42684
42	42	9.34996	0	0.46585	42	-4.06559	0	0.62352	42	4.12337	0	0.4057	42	12.3172	0	1.0596	42	-5.52182	0	0.74096	42	3.87682	0	0.71976	42	8.83071	42	-4.6676	42	4.53264	42	12.0067	42	-5.015	42	4.45458
43	43	9.55036	0	0.44085	43	-3.90618	0	0.58861	43	3.33472	0	0.36967	43	12.5259	0	1.03516	43	-5.39904	0	0.74741	43	2.94646	0	0.71287	43	9.04578	43	-4.53547	43	3.70674	43	12.2616	43	-4.85537	43	3.48889
44	44	9.76678	0	0.41895	44	-3.85111	0	0.60045	44	2.59096	0	0.36335	44	12.7273	0	1.00408	44	-5.40788	0	0.7524	44	2.03993	0	0.70055	44	9.28302	44	-4.5317	44	2.95866	44	12.5116	44	-4.82487	44	2.54049
45	45	9.99027	0	0.40265	45	-3.90849	0	0.65186	45	1.88824	0	0.38014	45	12.9208	0	0.97061	45	-5.56745	0	0.76056	45	1.17243	0	0.68489	45	9.52868	45	-4.66063	45	2.27786	45	12.752	45	-4.93938	45	1.62351
46	46	10.213	0	0.39321	46	-4.09161	0	0.72378	46	1.22574	0	0.40941	46	13.1047	0	0.93619	46	-5.89422	0	0.77383	46	0.36036	0	0.66763	46	9.7685	46	-4.92565	46	1.65094	46	12.979	46	-5.21389	46	0.75294
47	47	10.4275	0	0.39155	47	-4.4143	0	0.79905	47	0.60477	0	0.43981	47	13.2739	0	0.90075	47	-6.39777	0	0.79015	47	-0.38041	0	0.65102	47	9.98932	47	-5.32888	47	1.06583	47	13.1868	47	-5.65993	47	-0.05536
48	48	10.6259	0	0.39833	48	-4.88619	0	0.86802	48	0.0284	0	0.46235	48	13.4186	0	0.86413	48	-7.07788	0	0.80418	48	-1.03675	0	0.63704	48	10.18	48	-5.87122	48	0.51551	48	13.3663	48	-6.28316	48	-0.78652
49	49	10.7983	0	0.41452	49	-5.50977	0	0.92797	49	-0.49975	0	0.47196	49	13.5247	0	0.82583	49	-7.92243	0	0.80966	49	-1.60083	0	0.62594	49	10.3305	49	-6.5513	49	-0.00165	49	13.504	49	-7.07975	49	-1.43044
50	50	10.9327	0	0.44103	50	-6.27934	0	0.98097	50	-0.97631	0	0.46718	50	13.5753	0	0.7851	50	-8.90804	0	0.80218	50	-2.07207	0	0.61598	50	10.4295	50	-7.36422	50	-0.483	50	13.582	50	-8.03465	50	-1.98394
51	51	11.013	0	0.47799	51	-7.18126	0	1.03042	51	-1.39916	0	0.44846	51	13.5509	0	0.74214	51	-10.0039	0	0.78057	51	-2.45678	0	0.60423	51	10.4632	51	-8.29889	51	-0.92492	51	13.5794	51	-9.12355	51	-2.44977
52	52	11.019	0	0.52452	52	-8.19724	0	1.0798	52	-1.76788	0	0.41841	52	13.4301	0	0.69798	52	-11.1791	0	0.74696	52	-2.7647	0	0.58876	52	10.4134	52	-9.34045	52	-1.32321	52	13.4735	52	-10.319	52	-2.8337
53	53	10.9257	0	0.57955	53	-9.30929	0	1.13135	53	-2.08326	0	0.38104	53	13.1896	0	0.65394	53	-12.4093	0	0.70563	53	-3.0046	0	0.57063	53	10.2574	53	-10.4741	53	-1.67339	53	13.2394	53	-11.5975	53	-3.14054
54	54	10.7033	0	0.64297	54	-10.5051	0	1.18521	54	-2.34462	0	0.34084	54	12.8027	0	0.61171	54	-13.683	0	0.66223	54	-3.17927	0	0.55253	54	9.96698	54	-11.6898	54	-1.96978	54	12.8486	54	-12.9462	54	-3.36966
55	55	10.3176	0	0.71727	55	-11.782	0	1.23966	55	-2.54657	0	0.30343	55	12.2375	0	0.57463	55	-15.0034	0	0.62332	55	-3.28363	0	0.53639	55	9.5082	55	-12.9854	55	-2.20315	55	12.2671	55	-14.3654	55	-3.51275
56	56	9.72975	0	0.80795	56	-13.1499	0	1.29292	56	-2.67573	0	0.27513	56	11.4556	0	0.54888	56	-16.387	0	0.59596	56	-3.30587	0	0.52285	56	8.84082	56	-14.3701	56	-2.35831	56	11.4543	56	-15.8676	56	-3.55533
57	57	8.8968	0	0.92338	57	-14.6306	0	1.34461	57	-2.71075	0	0.25933	57	10.4128	0	0.54407	57	-17.8592	0	0.58544	57	-3.23104	0	0.51204	57	7.91876	57	-15.8634	57	-2.41398	57	10.3613	57	-17.4729	57	-3.48106
58	58	7.77215	0	1.07323	58	-16.2539	0	1.39704	58	-2.6254	0	0.25278	58	9.06555	0	0.57322	58	-19.4516	0	0.59229	58	-3.04427	0	0.5043	58	6.69184	58	-17.4939	58	-2.3443	58	8.93631	58	-19.206	58	-3.27511
59	59	6.30717	0	1.26519	59	-18.0518	0	1.45498	59	-2.39408	0	0.24672	59	7.37976	0	0.64979	59	-21.1995	0	0.61256	59	-2.73148	0	0.50026	59	5.11045	59	-19.2942	59	-2.12441	59	7.13719	59	-21.0944	59	-2.92553
60	60	4.45838	0	1.49974	60	-20.0524	0	1.52448	60	-1.99538	0	0.23395	60	5.34461	0	0.77996	60	-23.1388	0	0.64148	60	-2.2789	0	0.49961	60	3.13405	60	-21.2941	60	-1.73545	60	4.95038	60	-23.1673	60	-2.42286
61	61	2.20446	0	1.76374	61	-22.2751	0	1.61127	61	-1.41467	0	0.2165	61	2.99302	0	0.95623	61	-25.301	0	0.67639	61	-1.67482	0	0.50063	61	0.74726	61	-23.5152	61	-1.16589	61	2.41483	61	-25.4514	61	-1.76066
62	62	-0.429	0	2.02655	62	-24.7288	0	1.71676	62	-0.64589	0	0.2069	62	0.42051	0	1.15711	62	-27.705	0	0.71499	62	-0.91285	0	0.50147	62	-2.01717	62	-25.9662	62	-0.41168	62	-0.35885	62	-27.9628	62	-0.93796
63	63	-3.34412	0	2.24224	63	-27.4096	0	1.8347	63	0.3054	0	0.21715	63	-2.20571	0	1.34888	63	-30.3508	0	0.75114	63	0.00656	0	0.50124	63	-5.05406	63	-28.6385	63	0.52023	63	-3.18059	63	-30.6966	63	0.03897
64	64	-6.35841	0	2.36066	64	-30.297	0	1.95282	64	1.42014	0	0.24525	64	-4.65766	0	1.49227	64	-33.2161	0	0.7753	64	1.0752	0	0.49722	64	-8.1712	64	-31.5046	64	1.6107	64	-5.79635	64	-33.6236	64	1.1573
65	65	-9.21822	0	2.34471	65	-33.3544	0	2.05755	65	2.66919	0	0.27973	65	-6.6807	0	1.55291	65	-36.2582	0	0.77855	65	2.27881	0	0.48612	65	-11.0995	65	-34.5213	65	2.83243	65	-7.92704	65	-36.695	65	2.40093
66	66	-11.639	0	2.18338	66	-36.5351	0	2.13869	66	4.02146	0	0.31157	66	-8.02629	0	1.50179	66	-39.4259	0	0.75756	66	3.6029	0	0.4663	66	-13.5325	66	-37.6381	66	4.15705	66	-9.29585	66	-39.8587	66	3.7556
67	67	-13.3524	0	1.89619	67	-39.7911	0	2.19186	67	5.45244	0	0.33854	67	-8.47566	0	1.31653	67	-42.6727	0	0.71748	67	5.03931	0	0.43711	67	-15.1805	67	-40.8076	67	5.56295	67	-9.65138	67	-43.0768	67	5.21614
68	68	-14.1495	0	1.54221	68	-43.08	0	2.21797	68	6.95014	0	0.36417	68	-7.88451	0	0.99596	68	-45.9585	0	0.66844	68	6.58787	0	0.39936	68	-15.8231	68	-43.992	68	7.04159	68	-8.82817	68	-46.3262	68	6.78775
69	69	-13.9335	0	1.23991	69	-46.3621	0	2.21807	69	8.51592	0	0.39399	69	-6.26405	0	0.57712	69	-49.2341	0	0.61824	69	8.25228	0	0.35727	69	-15.3641	69	-47.156	69	8.59671	69	-6.85291	69	-49.5756	69	8.47949
70	70	-12.7686	0	1.13495	70	-49.5878	0	2.18809	70	10.1607	0	0.43233	70	-3.83862	0	0.15188	70	-52.4219	0	0.56936	70	10.0329	0	0.32011	70	-13.8866	70	-50.2515	70	10.2406	70	-4.01364	70	-52.7581	70	10.2952
71	71	-10.8682	0	1.2079	71	-52.6858	0	2.11825	71	11.8955	0	0.47943	71	-0.98918	0	0.29531	71	-55.4132	0	0.52306	71	11.9195	0	0.30156	71	-11.6451	71	-53.2029	71	11.9843	71	-0.77849	71	-55.7661	71	12.2249
72	72	-8.51855	0	1.28518	72	-55.5661	0	2.0016	72	13.7213	0	0.52961	72	1.89426	0	0.58236	72	-58.0884	0	0.48451	72	13.888	0	0.3132	72	-8.97101	72	-55.9146	72	13.8268	72	2.39621	72	-58.4757	72	14.2428
73	73	-5.98775	0	1.27437	73	-58.135	0	1.84391	73	15.6228	0	0.57388	73	4.53543	0	0.76505	73	-60.3424	0	0.46323	73	15.9015	0	0.35483	73	-6.15961	73	-58.2928	73	15.7504	73	5.2129	73	-60.7777	73	16.3104
74	74	-3.47045	0	1.18653	74	-60.3116	0	1.66438	74	17.5695	0	0.60475	74	6.8056	0	0.86576	74	-62.1015	0	0.46894	74	17.9164	0	0.41875	74	-3.41121	74	-60.2619	74	17.7237	74	7.55857	74	-62.5966	74	18.3849
75	75	-1.08082	0	1.06615	75	-62.0387	0	1.48914	75	19.5212	0	0.61888	75	8.68824	0	0.91898	75	-63.3286	0	0.50496	75	19.892	0	0.49899	75	-0.8326	75	-61.7715	75	19.7074	75	9.44595	75	-63.8956	75	20.4282
76	76	1.12312	0	0.94876	76	-63.2862	0	1.3445	76	21.4364	0	0.6183	76	10.2205	0	0.94592	76	-64.0196	0	0.56681	76	21.7972	0	0.59324	76	1.52826	76	-62.7981	76	21.6607	76	10.9332	76	-64.6707	76	22.4119
77	77	3.11092	0	0.84977	77	-64.0475	0	1.25009	77	23.28	0	0.60884	77	11.4507	0	0.95097	77	-64.1933	0	0.64617	77	23.6133	0	0.70046	77	3.64672	77	-63.3399	77	23.5483	77	12.0733	77	-64.9393	77	24.3181
78	78	4.86173	0	0.77077	78	-64.3337	0	1.21374	78	25.0295	0	0.59771	78	12.4248	0	0.93446	78	-63.8808	0	0.73469	78	25.3313	0	0.81816	78	5.50148	78	-63.4113	78	25.3458	78	12.9098	78	-64.7288	78	26.1358
79	79	6.3596	0	0.71071	79	-64.1672	0	1.23143	79	26.676	0	0.59068	79	13.1855	0	0.90561	79	-63.1197	0	0.82386	79	26.9491	0	0.94078	79	7.07133	79	-63.0368	79	27.0413	79	13.4913	79	-64.0699	79	27.8564
80	80	7.59939	0	0.66818	80	-63.5766	0	1.29284	80	28.2219	0	0.58985	80	13.7744	0	0.87964	80	-61.9495	0	0.90503	80	28.467	0	1.05998	80	8.34381	80	-62.2457	80	28.6326	80	13.8763	80	-62.9933	80	29.4703
81	81	8.59193	0	0.63837	81	-62.5919	0	1.38663	81	29.6742	0	0.59349	81	14.2254	0	0.86396	81	-60.4104	0	0.97068	81	29.8849	0	1.16633	81	9.32874	81	-61.0686	81	30.1227	81	14.1239	81	-61.5304	81	30.9672
82	82	9.36325	0	0.61009	82	-61.2421	0	1.50258	82	31.0395	0	0.59798	82	14.5585	0	0.84892	82	-58.5415	0	1.01524	82	31.2008	0	1.25047	82	10.0577	82	-59.5357	82	31.5148	82	14.2805	82	-59.7134	82	32.3365
83	83	9.94975	0	0.56795	83	-59.5548	0	1.63068	83	32.321	0	0.59956	83	14.7786	0	0.81578	83	-56.3792	0	1.03605	83	32.4113	0	1.30429	83	10.5734	83	-57.6769	83	32.8113	83	14.3712	83	-57.5754	83	33.5689
84	84	10.3878	0	0.49681	84	-57.5539	0	1.76061	84	33.5166	0	0.59632	84	14.8783	0	0.7518	84	-53.9561	0	1.03425	84	33.5131	0	1.32262	84	10.9145	84	-55.5212	84	34.0119	84	14.3978	84	-55.1502	84	34.6588
85	85	10.6998	0	0.38771	85	-55.2605	0	1.88256	85	34.6203	0	0.58751	85	14.8423	0	0.65391	85	-51.3011	0	1.01441	85	34.5042	0	1.30444	85	11.1005	85	-53.0954	85	35.1136	85	14.3458	85	-52.4723	85	35.6058
86	86	10.8882	0	0.2393	86	-52.6936	0	1.98719	86	35.6235	0	0.57382	86	14.6529	0	0.52786	86	-48.4404	0	0.98369	86	35.384	0	1.25374	86	11.1285	86	-50.4256	86	36.1118	86	14.1923	86	-49.575	86	36.4155
87	87	10.9352	0	0.06091	87	-49.8716	0	2.06582	87	36.5165	0	0.55719	87	14.2947	0	0.38539	87	-45.3984	0	0.94964	87	36.1531	0	1.17798	87	10.9751	87	-47.538	87	37.0014	87	13.9148	87	-46.4899	87	37.0979
88	88	10.8117	0	0.17376	88	-46.8179	0	2.11127	88	37.29	0	0.54032	88	13.7624	0	0.24221	88	-42.1994	0	0.91809	88	36.8139	0	1.08685	88	10.6116	88	-44.4638	88	37.7771	88	13.4976	88	-43.2449	88	37.665
89	89	10.4938	0	0.40637	89	-43.5654	0	2.11991	89	37.936	0	0.52559	89	13.0659	0	0.11321	89	-38.8718	0	0.89115	89	37.3696	0	0.99033	89	10.0289	89	-41.2424	89	38.4334	89	12.9352	89	-39.8664	89	38.1286
90	90	9.9755	0	0.6325	90	-40.1602	0	2.0954	90	38.4484	0	0.5147	90	12.236	0	0.01675	90	-35.4536	0	0.86852	90	37.8255	0	0.89789	90	9.24866	90	-37.9218	90	38.9647	90	12.2402	90	-36.3864	90	38.5012
91	91	9.27624	0	0.82131	91	-36.6623	0	2.05059	91	38.8251	0	0.50937	91	11.3219	0	0.1109	91	-31.9958	0	0.8506	91	38.1892	0	0.81701	91	8.32865	91	-34.5568	91	39.3676	91	11.4452	91	-32.8476	91	38.7953
92	92	8.44781	0	0.93971	92	-33.1442	0	2.006	92	39.0694	0	0.51314	92	10.3817	0	0.22289	92	-28.5586	0	0.84105	92	38.4697	0	0.75263	92	7.36297	92	-31.2077	92	39.6437	92	10.5987	92	-29.3033	92	39.021
93	93	7.56744	0	0.96337	93	-29.6862	0	1.98372	93	39.1912	0	0.5313	93	9.47524	0	0.33087	93	-25.2049	0	0.84654	93	38.6756	0	0.70661	93	6.45881	93	-27.9368	93	39.8025	93	9.76087	93	-25.8121	93	39.1842
94	94	6.71619	0	0.89287	94	-26.3665	0	1.99822	94	39.2058	0	0.568	94	8.65808	0	0.41975	94	-21.9939	0	0.87308	94	38.8142	0	0.67874	94	5.69605	94	-24.803	94	39.8597	94	8.9953	94	-22.4339	94	39.2867
95	95	5.95768	0	0.75734	95	-23.2527	0	2.04998	95	39.1318	0	0.62261	95	7.97729	0	0.48309	95	-18.9843	0	0.92218	95	38.8912	0	0.66759	95	5.10409	95	-21.8587	95	39.8338	95	8.35857	95	-19.2322	95	39.327
96	96	5.32422	0	0.59951	96	-20.4002	0	2.12617	96	38.9862	0	0.68955	96	7.4658	0	0.52388	96	-16.2443	0	0.98928	96	38.9136	0	0.67099	96	4.66753	96	-19.1528	96	39.7406	96	7.8878	96	-16.2829	96	39.3057
97	97	4.81816	0	0.45782	97	-17.8562	0	2.20552	97	38.7837	0	0.76002	97	7.13676	0	0.54945	97	-13.8562	0	1.06557	97	38.8937	0	0.68636	97	4.34908	97	-16.7341	97	39.5913	97	7.59452	97	-13.6778	97	39.2311
98	98	4.42572	0	0.35678	98	-15.6661	0	2.26399	98	38.5369	0	0.8231	98	6.98091	0	0.56715	98	-11.9106	0	1.13993	98	38.8512	0	0.71051	98	4.11289	98	-14.6532	98	39.3938	98	7.46702	98	-11.5201	98	39.1233
99	99	4.12971	0	0.30209	99	-13.8758	0	2.27894	99	38.2598	0	0.86802	99	6.96493	0	0.58296	99	-10.4916	0	1.20082	99	38.8125	0	0.7394	99	3.93688	99	-12.9601	99	39.1567	99	7.47339	99	-9.90965	99	39.0157
100	100	3.91434	0	0.28152	100	-12.5307	0	2.23208	100	37.9705	0	0.88723	100	7.02953	0	0.60215	100	-9.65647	0	1.23642	100	38.8054	0	0.76742	100	3.81162	100	-11.7029	100	38.8955	100	7.55893	100	-8.92123	100	38.9475
101	101	3.76077	0	0.27799	101	-11.6669	0	2.11355	101	37.6932	0	0.87919	101	7.09602	0	0.62909	101	-9.41307	0	1.23563	101	38.8467	0	0.78886	101	3.73129	101	-10.9203	101	38.6336	101	7.65075	101	-8.57823	101	38.9485
[truncated: 86 more columns]
