# Supplementary material for: Gait assessment using a 2D video-based motion analysis app in healthy subjects and subjects with lower limb amputation – A pilot study
Source: PLoS One. 2025 May 30;20(5):e0324499. doi: 10.1371/journal.pone.0324499 (PMC12124523; doi:10.1371/journal.pone.0324499)
Supplement: S1 Table — Raw data of all trials (M##) of the healthy subjects (0##) from the gait analysis recorded with the Orthelligent App (OV) and with the Qualisys system (Qual). (ZIP) [file pone.0324499.s001.zip › Subjects_healty_all_trials/008_Qual_ME2.xlsx]

## Sheet: Tabelle1
	Mean	Mean	Std Dev	Std Dev	Mean	Mean	Std Dev	Std Dev	Mean	Mean	Std Dev	Std Dev	Mean	Mean	Std Dev	Std Dev	Mean	Mean	Std Dev	Std Dev	Mean	Mean	Std Dev	Std Dev	D:\Qualisys\2024_Orthelligent\Data\P008\ebenesGehen0002_OV,c3d	D:\Qualisys\2024_Orthelligent\Data\P008\ebenesGehen0002_OV,c3d	D:\Qualisys\2024_Orthelligent\Data\P008\ebenesGehen0002_OV,c3d	D:\Qualisys\2024_Orthelligent\Data\P008\ebenesGehen0002_OV,c3d	D:\Qualisys\2024_Orthelligent\Data\P008\ebenesGehen0002_OV,c3d	D:\Qualisys\2024_Orthelligent\Data\P008\ebenesGehen0002_OV,c3d	D:\Qualisys\2024_Orthelligent\Data\P008\ebenesGehen0002_OV,c3d	D:\Qualisys\2024_Orthelligent\Data\P008\ebenesGehen0002_OV,c3d	D:\Qualisys\2024_Orthelligent\Data\P008\ebenesGehen0002_OV,c3d	D:\Qualisys\2024_Orthelligent\Data\P008\ebenesGehen0002_OV,c3d	D:\Qualisys\2024_Orthelligent\Data\P008\ebenesGehen0002_OV,c3d	D:\Qualisys\2024_Orthelligent\Data\P008\ebenesGehen0002_OV,c3d	D:\Qualisys\2024_Orthelligent\Data\P008\ebenesGehen0002_OV,c3d	D:\Qualisys\2024_Orthelligent\Data\P008\ebenesGehen0002_OV,c3d	D:\Qualisys\2024_Orthelligent\Data\P008\ebenesGehen0002_OV,c3d	D:\Qualisys\2024_Orthelligent\Data\P008\ebenesGehen0002_OV,c3d	D:\Qualisys\2024_Orthelligent\Data\P008\ebenesGehen0002_OV,c3d	D:\Qualisys\2024_Orthelligent\Data\P008\ebenesGehen0002_OV,c3d	D:\Qualisys\2024_Orthelligent\Data\P008\ebenesGehen0002_OV,c3d	D:\Qualisys\2024_Orthelligent\Data\P008\ebenesGehen0002_OV,c3d	D:\Qualisys\2024_Orthelligent\Data\P008\ebenesGehen0002_OV,c3d	D:\Qualisys\2024_Orthelligent\Data\P008\ebenesGehen0002_OV,c3d	D:\Qualisys\2024_Orthelligent\Data\P008\ebenesGehen0002_OV,c3d	D:\Qualisys\2024_Orthelligent\Data\P008\ebenesGehen0002_OV,c3d	D:\Qualisys\2024_Orthelligent\Data\P008\ebenesGehen0002_OV,c3d
	Left Ankle Mean Angle	Left Ankle Mean Angle	Left Ankle Mean Angle	Left Ankle Mean Angle	Left Knee Mean Angle	Left Knee Mean Angle	Left Knee Mean Angle	Left Knee Mean Angle	Left Hip Mean Angle	Left Hip Mean Angle	Left Hip Mean Angle	Left Hip Mean Angle	Right Ankle Mean Angle	Right Ankle Mean Angle	Right Ankle Mean Angle	Right Ankle Mean Angle	Right Knee Mean Angle	Right Knee Mean Angle	Right Knee Mean Angle	Right Knee Mean Angle	Right Hip Mean Angle	Right Hip Mean Angle	Right Hip Mean Angle	Right Hip Mean Angle	Left Ankle Mean Angle	Left Ankle Mean Angle	Left Knee Mean Angle	Left Knee Mean Angle	Left Hip Mean Angle	Left Hip Mean Angle	Right Ankle Mean Angle	Right Ankle Mean Angle	Right Knee Mean Angle	Right Knee Mean Angle	Right Hip Mean Angle	Right Hip Mean Angle	Speed	Left_Strides_Per_Minute_Count	Left_Strides_Per_Minute_Mean	Left_Strides_Per_Minute_StdDev	Right_Strides_Per_Minute_Count	Right_Strides_Per_Minute_Mean	Right_Strides_Per_Minute_StdDev	Left_Stride_Length_Count	Left_Stride_Length_Mean	Left_Stride_Length_StdDev	Right_Stride_Length_Count	Right_Stride_Length_Mean	Right_Stride_Length_StdDev
	P2D	P2D	P2D	P2D	P2D	P2D	P2D	P2D	P2D	P2D	P2D	P2D	P2D	P2D	P2D	P2D	P2D	P2D	P2D	P2D	P2D	P2D	P2D	P2D	P2D	P2D	P2D	P2D	P2D	P2D	P2D	P2D	P2D	P2D	P2D	P2D	METRIC	METRIC	METRIC	METRIC	METRIC	METRIC	METRIC	METRIC	METRIC	METRIC	METRIC	METRIC	METRIC
	ORIGINAL	ORIGINAL	ORIGINAL	ORIGINAL	ORIGINAL	ORIGINAL	ORIGINAL	ORIGINAL	ORIGINAL	ORIGINAL	ORIGINAL	ORIGINAL	ORIGINAL	ORIGINAL	ORIGINAL	ORIGINAL	ORIGINAL	ORIGINAL	ORIGINAL	ORIGINAL	ORIGINAL	ORIGINAL	ORIGINAL	ORIGINAL	ORIGINAL	ORIGINAL	ORIGINAL	ORIGINAL	ORIGINAL	ORIGINAL	ORIGINAL	ORIGINAL	ORIGINAL	ORIGINAL	ORIGINAL	ORIGINAL	TEMPORAL_DISTANCE	TEMPORAL_DISTANCE	TEMPORAL_DISTANCE	TEMPORAL_DISTANCE	TEMPORAL_DISTANCE	TEMPORAL_DISTANCE	TEMPORAL_DISTANCE	TEMPORAL_DISTANCE	TEMPORAL_DISTANCE	TEMPORAL_DISTANCE	TEMPORAL_DISTANCE	TEMPORAL_DISTANCE	TEMPORAL_DISTANCE
ITEM	X	Y	X	Y	X	Y	X	Y	X	Y	X	Y	X	Y	X	Y	X	Y	X	Y	X	Y	X	Y	X	Y	X	Y	X	Y	X	Y	X	Y	X	Y	X	X	X	X	X	X	X	X	X	X	X	X	X
1	1	3.42521	0	0.20699	1	-11.3344	0	1.29073	1	37.6807	0	0.21025	1	7.40329	0	0.33603	1	-9.75197	0	0.05694	1	38.6934	0	0.58324	1	3.63426	1	-10.9168	1	37.9098	1	7.30799	1	-9.72384	1	39.3456	2.60164	2	51.6131	0.15697	2	51.9519	0.63611	2	3.03122	0.00393	2	2.99808	0.05667
2	2	3.31379	0	0.05599	2	-11.0503	0	1.17719	2	37.464	0	0.29981	2	7.53751	0	0.32551	2	-9.79143	0	0.30924	2	38.6286	0	0.72618	2	3.37842	2	-10.7413	2	37.7901	2	7.54151	2	-10.0434	2	39.4177
3	3	3.15008	0	0.13991	3	-11.2162	0	1.03273	3	37.3076	0	0.40146	3	7.53878	0	0.3468	3	-10.2161	0	0.61538	3	38.5628	0	0.86477	3	3.04999	3	-11.0138	3	37.7403	3	7.6024	3	-10.7683	3	39.4926
4	4	2.85854	0	0.31874	4	-11.7371	0	0.88543	4	37.1905	0	0.50579	4	7.3061	0	0.37506	4	-10.8623	0	0.90787	4	38.4455	0	0.97981	4	2.57208	4	-11.6468	4	37.734	4	7.39213	4	-11.7029	4	39.5026
5	5	2.39241	0	0.48171	5	-12.4837	0	0.77022	5	37.0799	0	0.61033	5	6.76117	0	0.39566	5	-11.5619	0	1.14976	5	38.2324	0	1.05708	5	1.91684	5	-12.5302	5	37.742	5	6.84046	5	-12.6432	5	39.3857
6	6	1.77274	0	0.59062	6	-13.3278	0	0.73028	6	36.9428	0	0.72045	6	5.88744	0	0.40136	6	-12.1918	0	1.30957	6	37.9086	0	1.09081	6	1.15148	6	-13.5601	6	37.7397	6	5.94455	6	-13.434	6	39.1158
7	7	1.09708	0	0.60058	7	-14.1727	0	0.80615	7	36.7541	0	0.84365	7	4.77069	0	0.3874	7	-12.7136	0	1.37478	7	37.498	0	1.08607	7	0.43512	7	-14.656	7	37.706	7	4.80531	7	-14.0213	7	38.7172
8	8	0.49878	0	0.49593	8	-14.9721	0	0.99426	8	36.4973	0	0.97896	8	3.60658	0	0.34993	8	-13.1877	0	1.36396	8	37.0525	0	1.05725	8	-0.0681	8	-15.7643	8	37.6163	8	3.62511	8	-14.4776	8	38.2531
9	9	0.09943	0	0.3255	9	-15.7243	0	1.23467	9	36.1592	0	1.10894	9	2.64213	0	0.28921	9	-13.73	0	1.31939	9	36.6187	0	1.02301	9	-0.27013	9	-16.8417	9	37.4341	9	2.64659	9	-14.9562	9	37.7898
10	10	-0.01958	0	0.22408	10	-16.4393	0	1.4473	10	35.7259	0	1.20584	10	2.08222	0	0.21133	10	-14.4165	0	1.28008	10	36.2017	0	1.00151	10	-0.16242	10	-17.8331	10	37.1144	10	2.06771	10	-15.575	10	37.3537
11	11	0.16579	0	0.29878	11	-17.1083	0	1.57568	11	35.1858	0	1.25077	11	2.0237	0	0.13495	11	-15.2075	0	1.25932	11	35.7534	0	1.00522	11	0.21344	11	-18.6797	11	36.6249	11	1.97445	11	-16.3204	11	36.9124
12	12	0.62294	0	0.40765	12	-17.7	0	1.61379	12	34.5357	0	1.24703	12	2.44255	0	0.11341	12	-15.9608	0	1.24854	12	35.1948	0	1.03489	12	0.79752	12	-19.3489	12	35.966	12	2.33009	12	-17.0556	12	36.3892
13	13	1.28326	0	0.48508	13	-18.1794	0	1.59939	13	33.7852	0	1.21559	13	3.22209	0	0.17778	13	-16.5147	0	1.23586	13	34.4595	0	1.07839	13	1.53189	13	-19.8489	13	35.1712	13	3.01803	13	-17.6118	13	35.7046
14	14	2.06903	0	0.53229	14	-18.5271	0	1.58305	14	32.9537	0	1.17854	14	4.18682	0	0.25741	14	-16.7666	0	1.21665	14	33.5259	0	1.11927	14	2.36323	14	-20.2129	14	34.2889	14	3.89097	14	-17.8749	14	34.8182
15	15	2.90534	0	0.55644	15	-18.7405	0	1.59768	15	32.0625	0	1.14694	15	5.14061	0	0.29872	15	-16.7055	0	1.1897	15	32.4204	0	1.14525	15	3.23383	15	-20.4707	15	33.3582	15	4.80484	15	-17.8199	15	33.7422
16	16	3.71987	0	0.56202	16	-18.8257	0	1.64582	16	31.1258	0	1.12134	16	5.91999	0	0.27473	16	-16.4015	0	1.15409	16	31.197	0	1.15281	16	4.07907	16	-20.6287	16	32.3964	16	5.63653	16	-17.5054	16	32.5262
17	17	4.44669	0	0.55632	17	-18.788	0	1.70773	17	30.1491	0	1.0979	17	6.43804	0	0.20418	17	-15.9659	0	1.11374	17	29.9148	0	1.14625	17	4.83838	17	-20.6708	17	31.4021	17	6.29446	17	-17.0426	17	31.234
18	18	5.03856	0	0.55253	18	-18.6304	0	1.75971	18	29.1336	0	1.07363	18	6.69378	0	0.17622	18	-15.5049	0	1.08054	18	28.6258	0	1.13376	18	5.47106	18	-20.5755	18	30.3679	18	6.73251	18	-16.5524	18	29.9268
19	19	5.48373	0	0.56568	19	-18.356	0	1.78758	19	28.0816	0	1.04698	19	6.75647	0	0.23965	19	-15.0846	0	1.06731	19	27.3689	0	1.12263	19	5.97111	19	-20.3321	19	29.2903	19	6.96056	19	-16.1191	19	28.6525
20	20	5.81541	0	0.60304	20	-17.9718	0	1.79033	20	26.9992	0	1.01796	20	6.73481	0	0.30095	20	-14.7218	0	1.07566	20	26.1676	0	1.11414	20	6.37142	20	-19.948	20	28.1728	20	7.04287	20	-15.7633	20	27.4366
21	21	6.09545	0	0.65935	21	-17.4936	0	1.77651	21	25.8963	0	0.98763	21	6.73528	0	0.31382	21	-14.4004	0	1.0917	21	25.0298	0	1.10252	21	6.72589	21	-19.4486	21	27.0259	21	7.07343	21	-15.452	21	26.2806
22	22	6.37906	0	0.72281	22	-16.9482	0	1.75658	22	24.7871	0	0.95615	22	6.82798	0	0.28215	22	-14.0971	0	1.09497	22	23.9509	0	1.07991	22	7.07926	22	-18.8727	22	25.8647	22	7.13809	22	-15.1368	22	25.1706
23	23	6.69106	0	0.78229	23	-16.3708	0	1.73786	23	23.687	0	0.92229	23	7.03821	0	0.2252	23	-13.7978	0	1.07313	23	22.9176	0	1.0424	23	7.44907	23	-18.2651	23	24.7064	23	7.28781	23	-14.7887	23	24.0888
24	24	7.03117	0	0.82917	24	-15.7965	0	1.72142	24	22.6091	0	0.88287	24	7.35946	0	0.15939	24	-13.4972	0	1.02933	24	21.9121	0	0.99093	24	7.83151	24	-17.6646	24	23.5649	24	7.53629	24	-14.4039	24	23.0183
25	25	7.39	0	0.85711	25	-15.2465	0	1.70246	25	21.5585	0	0.83291	25	7.76996	0	0.09596	25	-13.1878	0	0.98017	25	20.9136	0	0.92841	25	8.2146	25	-17.0888	25	22.4441	25	7.87591	25	-13.9901	25	21.9428
26	26	7.75364	0	0.86282	26	-14.7176	0	1.67433	26	20.5293	0	0.76764	26	8.23814	0	0.04209	26	-12.8509	0	0.94589	26	19.9006	0	0.85674	26	8.58175	26	-16.5271	26	21.335	26	8.28512	26	-13.5466	26	20.8447
27	27	8.10101	0	0.84674	27	-14.1813	0	1.63252	27	19.5072	0	0.6858	27	8.72319	0	0.01278	27	-12.4581	0	0.93962	27	18.8563	0	0.7764	27	8.91012	27	-15.9444	27	20.2217	27	8.72844	27	-13.0576	27	19.7092
28	28	8.40558	0	0.81317	28	-13.5953	0	1.57644	28	18.4749	0	0.59023	28	9.17853	0	0.04507	28	-11.9815	0	0.96257	28	17.7739	0	0.68766	28	9.17347	28	-15.296	28	19.0888	28	9.16143	28	-12.4993	28	18.5307
29	29	8.6427	0	0.77047	29	-12.9213	0	1.50959	29	17.4182	0	0.48562	29	9.56	0	0.08267	29	-11.4057	0	1.00569	29	16.6584	0	0.59292	29	9.35129	29	-14.5456	29	17.9252	29	9.53937	29	-11.8537	29	17.3162
30	30	8.79593	0	0.72947	30	-12.1372	0	1.43817	30	16.3284	0	0.3766	30	9.84025	0	0.1252	30	-10.7342	0	1.056	30	15.5233	0	0.4971	30	9.434	30	-13.677	30	16.725	30	9.82925	30	-11.1178	30	16.0829
31	31	8.86219	0	0.70141	31	-11.242	0	1.36817	31	15.2023	0	0.26699	31	10.0211	0	0.17352	31	-9.98759	0	1.10247	31	14.3842	0	0.40659	31	9.42577	31	-12.6955	31	15.4875	31	10.0217	31	-10.3043	31	14.8499
32	32	8.85317	0	0.69566	32	-10.2533	0	1.30381	32	14.0403	0	0.15935	32	10.1306	0	0.22493	32	-9.19583	0	1.13824	32	13.2542	0	0.32738	32	9.34429	32	-11.6238	32	14.2146	32	10.1328	32	-9.43585	32	13.6322
33	33	8.79039	0	0.71574	33	-9.20177	0	1.24719	33	12.847	0	0.05618	33	10.2082	0	0.2769	33	-8.39165	0	1.15949	33	12.1413	0	0.26238	33	9.2141	33	-10.4971	33	12.9116	33	10.1936	33	-8.53824	33	12.4374
34	34	8.69927	0	0.7577	34	-8.12748	0	1.19887	34	11.6314	0	0.0522	34	10.2907	0	0.32852	34	-7.60549	0	1.165	34	11.0499	0	0.20859	34	9.06097	34	-9.35986	34	11.5893	34	10.2396	34	-7.63746	34	11.268
35	35	8.60623	0	0.81253	35	-7.07536	0	1.15818	35	10.4081	0	0.14432	35	10.4045	0	0.37903	35	-6.86386	0	1.15574	35	9.98316	0	0.15713	35	8.91118	35	-8.26015	35	10.2658	35	10.303	35	-6.76024	35	10.1255
36	36	8.53632	0	0.86966	36	-6.09014	0	1.12233	36	9.19725	0	0.2283	36	10.562	0	0.42681	36	-6.18771	0	1.13473	36	8.94426	0	0.09834	36	8.78984	36	-7.24173	36	8.96564	36	10.4066	36	-5.93347	36	9.01288
37	37	8.50964	0	0.92028	37	-5.20934	0	1.08612	37	8.02239	0	0.30063	37	10.7635	0	0.46947	37	-5.58991	0	1.10672	37	7.93489	0	0.03204	37	8.71712	37	-6.33557	37	7.71617	37	10.5621	37	-5.18172	37	7.93407
38	38	8.53826	0	0.95996	38	-4.45709	0	1.04272	38	6.90535	0	0.36042	38	11.002	0	0.50413	38	-5.07457	0	1.07537	38	6.95265	0	0.06398	38	8.70526	38	-5.5552	38	6.54216	38	10.7744	38	-4.52547	38	6.8919
39	39	8.62443	0	0.98826	39	-3.84098	0	0.98591	39	5.86079	0	0.40829	39	11.2669	0	0.52908	39	-4.63943	0	1.04001	39	5.99092	0	0.14911	39	8.75732	39	-4.89775	39	5.45969	39	11.044	39	-3.98031	39	5.88729
40	40	8.7617	0	1.00678	40	-3.35489	0	0.91265	40	4.89392	0	0.44618	40	11.547	0	0.54625	40	-4.28131	0	0.99581	40	5.04181	0	0.23219	40	8.86874	40	-4.3505	40	4.47382	40	11.3673	40	-3.55655	40	4.91891
41	41	8.93876	0	1.01747	41	-2.98795	0	0.82527	41	4.00175	0	0.47592	41	11.8325	0	0.56436	41	-4.00176	0	0.93883	41	4.09974	0	0.30576	41	9.0318	41	-3.90323	41	3.58154	41	11.7368	41	-3.26025	41	3.98323
42	42	9.14344	0	1.02229	42	-2.73324	0	0.73183	42	3.17521	0	0.49886	42	12.116	0	0.59885	42	-3.81092	0	0.87111	42	3.16562	0	0.36587	42	9.23864	42	-3.55734	42	2.77388	42	12.14	42	-3.0953	42	3.07744
43	43	9.36505	0	1.023	43	-2.59208	0	0.64297	43	2.40373	0	0.51741	43	12.3937	0	0.66154	43	-3.72752	0	0.80086	43	2.24812	0	0.40978	43	9.48116	43	-3.32584	43	2.03802	43	12.5611	43	-3.0658	43	2.20178
44	44	9.59391	0	1.02089	44	-2.57256	0	0.56739	44	1.67852	0	0.53603	44	12.6639	0	0.75006	44	-3.77509	0	0.73766	44	1.36149	0	0.4351	44	9.7495	44	-3.22618	44	1.35769	44	12.9838	44	-3.1785	44	1.36139
45	45	9.82108	0	1.0177	45	-2.68548	0	0.508	45	0.99261	0	0.55766	45	12.926	0	0.85171	45	-3.97594	0	0.68722	45	0.52244	0	0.44112	45	10.0315	45	-3.27181	45	0.71354	45	13.3947	45	-3.44336	45	0.56667
46	46	10.0387	0	1.01573	46	-2.94173	0	0.46182	46	0.34197	0	0.58054	46	13.1767	0	0.95359	46	-4.34644	0	0.64913	46	-0.25233	0	0.42977	46	10.314	46	-3.47011	46	0.08913	46	13.7829	46	-3.87154	46	-0.16828
47	47	10.2393	0	1.01734	47	-3.35048	0	0.42214	47	-0.27222	0	0.59981	47	13.409	0	1.04795	47	-4.89349	0	0.61872	47	-0.94802	0	0.40558	47	10.584	47	-3.82359	47	-0.52303	47	14.1385	47	-4.47078	47	-0.82821
48	48	10.4153	0	1.02401	48	-3.91646	0	0.38148	48	-0.84432	0	0.61303	48	13.6125	0	1.13245	48	-5.61244	0	0.59056	48	-1.55394	0	0.37448	48	10.8291	48	-4.3301	48	-1.1208	48	14.4521	48	-5.23986	48	-1.40001
49	49	10.5566	0	1.03528	49	-4.63713	0	0.33491	49	-1.36641	0	0.62371	49	13.7736	0	1.20649	49	-6.48593	0	0.56061	49	-2.06488	0	0.344	49	11.0357	49	-4.98255	49	-1.69346	49	14.7115	49	-6.16444	49	-1.8748
50	50	10.6498	0	1.04859	50	-5.50178	0	0.28237	50	-1.8308	0	0.63906	50	13.8754	0	1.26989	50	-7.48568	0	0.52673	50	-2.48188	0	0.32298	50	11.1878	50	-5.76928	50	-2.22544	50	14.9007	50	-7.21643	50	-2.25139
51	51	10.6776	0	1.05977	51	-6.49298	0	0.22867	51	-2.23164	0	0.66368	51	13.8994	0	1.32222	51	-8.5779	0	0.4881	51	-2.81152	0	0.31788	51	11.2659	51	-6.67464	51	-2.70156	51	15.0013	51	-8.35819	51	-2.53692
52	52	10.6192	0	1.06434	52	-7.59079	0	0.18408	52	-2.56674	0	0.69752	52	13.8264	0	1.36227	52	-9.73101	0	0.44456	52	-3.06298	0	0.3285	52	11.2475	52	-7.68275	52	-3.11095	52	14.9927	52	-9.55188	52	-2.74332
53	53	10.4502	0	1.05843	53	-8.77861	0	0.16255	53	-2.83699	0	0.73884	53	13.6365	0	1.38772	53	-10.9223	0	0.39634	53	-3.2443	0	0.34888	53	11.1065	53	-8.78123	53	-3.44999	53	14.8517	53	-10.7679	53	-2.88218
54	54	10.1424	0	1.03953	54	-10.0489	0	0.17157	54	-3.04245	0	0.78623	54	13.3074	0	1.39577	54	-12.1418	0	0.34477	54	-3.35943	0	0.37134	54	10.8139	54	-9.96636	54	-3.7186	54	14.5525	54	-11.99	54	-2.96143
55	55	9.6632	0	1.00721	55	-11.4069	0	0.20106	55	-3.17639	0	0.8381	55	12.8114	0	1.38396	55	-13.3937	0	0.29505	55	-3.40705	0	0.38889	55	10.3374	55	-11.2468	55	-3.9121	55	14.0645	55	-13.218	55	-2.98447
56	56	8.97495	0	0.96329	56	-12.87	0	0.23558	56	-3.22136	0	0.89186	56	12.115	0	1.35217	56	-14.694	0	0.26262	56	-3.38265	0	0.39477	56	9.64249	56	-12.6438	56	-4.01493	56	13.3544	56	-14.4661	56	-2.95345
57	57	8.0328	0	0.91246	57	-14.4645	0	0.26448	57	-3.1506	0	0.94362	57	11.1796	0	1.30458	57	-16.0672	0	0.27583	57	-3.28057	0	0.3831	57	8.69104	57	-14.1871	57	-4.00022	57	12.3895	57	-15.7616	57	-2.87112
58	58	6.78336	0	0.86202	58	-16.2178	0	0.28188	58	-2.93471	0	0.98911	58	9.9648	0	1.24961	58	-17.5445	0	0.34898	58	-3.09422	0	0.35359	58	7.43867	58	-15.9074	58	-3.83604	58	11.1404	58	-17.1435	58	-2.73711
59	59	5.16865	0	0.82059	59	-18.153	0	0.2845	59	-2.55026	0	1.02371	59	8.43468	0	1.19821	59	-19.1628	0	0.46398	59	-2.81335	0	0.31919	59	5.8342	59	-17.8304	59	-3.49336	59	9.58467	59	-18.6597	59	-2.54154
60	60	3.13937	0	0.79748	60	-20.2871	0	0.26972	60	-1.98465	0	1.04201	60	6.56492	0	1.16152	60	-20.963	0	0.59756	60	-2.42081	0	0.31032	60	3.83176	60	-19.9764	60	-2.9518	60	7.71049	60	-20.3602	60	-2.26206
61	61	0.67476	0	0.8007	61	-22.6316	0	0.23577	61	-1.23583	0	1.03737	61	4.35579	0	1.14964	61	-22.9844	0	0.73429	61	-1.89337	0	0.35621	61	1.41173	61	-22.3603	61	-2.2013	61	5.52729	61	-22.2881	61	-1.86626
62	62	-2.19057	0	0.83174	62	-25.1902	0	0.18531	62	-0.31217	0	1.00511	62	1.85478	0	1.16662	62	-25.2563	0	0.86334	62	-1.20709	0	0.44901	62	-1.39405	62	-24.9879	62	-1.24522	62	3.08449	62	-24.474	62	-1.31795
63	63	-5.33526	0	0.88054	63	-27.955	0	0.13515	63	0.76727	0	0.94642	63	-0.81869	0	1.20573	63	-27.79	0	0.97409	63	-0.34468	0	0.55565	63	-4.47304	63	-27.8515	63	-0.10301	63	0.49325	63	-26.9333	63	-0.58434
64	64	-8.53315	0	0.92348	64	-30.906	0	0.14133	64	1.97466	0	0.86671	64	-3.46404	0	1.25476	64	-30.576	0	1.05469	64	0.69829	0	0.64594	64	-7.61741	64	-30.9284	64	1.19253	64	-2.06043	64	-29.6656	64	0.35556
65	65	-11.4714	0	0.93036	65	-34.0114	0	0.22935	65	3.27992	0	0.77406	65	-5.82086	0	1.30697	65	-33.5856	0	1.09547	65	1.91236	0	0.70134	65	-10.5387	65	-34.1795	65	2.60324	65	-4.32801	65	-32.6543	65	1.50491
66	66	-13.8123	0	0.88061	66	-37.2311	0	0.35438	66	4.65872	0	0.67812	66	-7.60976	0	1.36141	66	-36.7783	0	1.09419	66	3.27895	0	0.71547	66	-12.9191	66	-37.5551	66	4.09496	66	-6.0386	66	-35.8676	66	2.84957
67	67	-15.2612	0	0.77905	67	-40.5236	0	0.494	67	6.09832	0	0.58787	67	-8.57221	0	1.41316	67	-40.1087	0	1.05729	67	4.77743	0	0.69154	67	-14.4642	67	-41.007	67	5.64603	67	-6.9466	67	-39.2599	67	4.36546
68	68	-15.6134	0	0.65518	68	-43.852	0	0.64297	68	7.60029	0	0.50963	68	-8.50845	0	1.44411	68	-43.5291	0	0.99546	68	6.39088	0	0.6385	68	-14.9409	68	-44.4979	68	7.25264	68	-6.87568	68	-42.7737	68	6.02587
69	69	-14.8116	0	0.54485	69	-47.1782	0	0.80125	69	9.17926	0	0.44677	69	-7.34349	0	1.41892	69	-46.9818	0	0.91604	69	8.10788	0	0.56724	69	-14.2509	69	-47.9939	69	8.92964	69	-5.78459	69	-46.3366	69	7.80658
70	70	-13.0033	0	0.4641	70	-50.4463	0	0.96686	70	10.8559	0	0.40113	70	-5.20391	0	1.30778	70	-50.3851	0	0.81817	70	9.91885	0	0.48732	70	-12.522	70	-51.4409	70	10.7021	70	-3.823	70	-49.8548	70	9.68685
71	71	-10.5173	0	0.40031	71	-53.5689	0	1.13281	71	12.6442	0	0.3755	71	-2.41829	0	1.12246	71	-53.627	0	0.69653	71	11.8115	0	0.40612	71	-10.1016	71	-54.7463	71	12.5892	71	-1.30367	71	-53.213	71	11.6469
72	72	-7.73479	0	0.32579	72	-56.4379	0	1.28894	72	14.5391	0	0.37492	72	0.59775	0	0.92065	72	-56.58	0	0.54877	72	13.7665	0	0.32982	72	-7.40923	72	-57.791	72	14.5897	72	1.4153	72	-56.2862	72	13.6632
73	73	-4.9568	0	0.22557	73	-58.949	0	1.42504	73	16.5128	0	0.40226	73	3.48488	0	0.76708	73	-59.1258	0	0.37865	73	15.7559	0	0.264	73	-4.77384	73	-60.4581	73	16.6764	73	4.04844	73	-58.9611	73	15.7072
74	74	-2.35703	0	0.14809	74	-61.0218	0	1.5336	74	18.5205	0	0.45292	74	6.02212	0	0.68104	74	-61.175	0	0.19971	74	17.7462	0	0.21363	74	-2.36621	74	-62.6567	74	18.8014	74	6.42857	74	-61.1521	74	17.7463
75	75	-0.00729	0	0.21931	75	-62.6081	0	1.61027	75	20.5131	0	0.51534	75	8.12974	0	0.63653	75	-62.6762	0	0.11964	75	19.7033	0	0.18334	75	-0.22816	75	-64.3324	75	20.9077	75	8.48634	75	-62.8074	75	19.7473
76	76	2.07471	0	0.36097	76	-63.692	0	1.65303	76	22.4475	0	0.57533	76	9.8212	0	0.60661	76	-63.6133	0	0.28493	76	21.598	0	0.17499	76	1.65992	76	-65.466	76	22.9421	76	10.205	76	-63.907	76	21.6807
77	77	3.89002	0	0.48844	77	-64.2818	0	1.66199	77	24.2944	0	0.62103	77	11.1519	0	0.57698	77	-63.9982	0	0.49482	77	23.4097	0	0.18581	77	3.32964	77	-66.0655	77	24.8669	77	11.5934	77	-64.4571	77	23.5269
78	78	5.44239	0	0.57368	78	-64.3998	0	1.64066	78	26.0399	0	0.64538	78	12.1869	0	0.53882	78	-63.8615	0	0.70687	78	25.1273	0	0.21139	78	4.80166	78	-66.1569	78	26.6646	78	12.677	78	-64.483	78	25.2772
79	79	6.73796	0	0.60729	79	-64.0741	0	1.59522	79	27.6821	0	0.64739	79	12.9875	0	0.48821	79	-63.2444	0	0.91073	79	26.7459	0	0.24826	79	6.08309	79	-65.7748	79	28.3355	79	13.4947	79	-64.0207	79	26.9289
80	80	7.79191	0	0.58983	80	-63.3349	0	1.53278	80	29.2259	0	0.63187	80	13.6102	0	0.42902	80	-62.1923	0	1.09859	80	28.2636	0	0.29268	80	7.18	80	-64.9563	80	29.8908	80	14.0952	80	-63.1105	80	28.48
81	81	8.63121	0	0.52902	81	-62.2128	0	1.45872	81	30.6761	0	0.60706	81	14.0993	0	0.37125	81	-60.7509	0	1.26247	81	29.6775	0	0.33968	81	8.10555	81	-63.7374	81	31.3421	81	14.5266	81	-61.7919	81	29.9242
82	82	9.28961	0	0.43848	82	-60.7379	0	1.37596	82	32.0345	0	0.58272	82	14.4819	0	0.32426	82	-58.9647	0	1.39414	82	30.9837	0	0.38354	82	8.87775	82	-62.151	82	32.6961	82	14.8259	82	-60.1033	82	31.252
83	83	9.80059	0	0.33444	83	-58.9384	0	1.28475	83	33.297	0	0.56682	83	14.7687	0	0.29055	83	-56.8758	0	1.48513	83	32.1787	0	0.41942	83	9.51591	83	-60.225	83	33.9513	83	15.0153	83	-58.0812	83	32.4524
84	84	10.1907	0	0.23148	84	-56.8383	0	1.1839	84	34.4553	0	0.56178	84	14.9574	0	0.26875	84	-54.5225	0	1.52839	84	33.2608	0	0.44588	84	10.0399	84	-57.9816	84	35.0988	84	15.1041	84	-55.7612	84	33.5182
85	85	10.4728	0	0.15433	85	-54.4597	0	1.07133	85	35.4991	0	0.56281	85	15.0323	0	0.25385	85	-51.9387	0	1.52102	85	34.2309	0	0.46578	85	10.4648	85	-55.4388	85	36.1268	85	15.0852	85	-53.179	85	34.4476
86	86	10.6434	0	0.17079	86	-51.824	0	0.94498	86	36.4201	0	0.55989	86	14.9682	0	0.23954	86	-49.1546	0	1.4652	86	35.0924	0	0.48632	86	10.7898	86	-52.6109	86	37.0223	86	14.9373	86	-50.3698	86	35.2454
87	87	10.6815	0	0.27734	87	-48.9529	0	0.80792	87	37.2127	0	0.54308	87	14.7378	0	0.22353	87	-46.1964	0	1.36647	87	35.8495	0	0.51664	87	10.9916	87	-49.5114	87	37.775	87	14.6378	87	-47.3644	87	35.9197
88	88	10.5557	0	0.40903	88	-45.8703	0	0.67918	88	37.8738	0	0.50685	88	14.3213	0	0.20445	88	-43.0886	0	1.23223	88	36.5064	0	0.56183	88	11.0276	88	-46.1583	88	38.3785	88	14.1724	88	-44.1888	88	36.4823
89	89	10.239	0	0.53391	89	-42.6065	0	0.60956	89	38.4005	0	0.45182	89	13.7165	0	0.18194	89	-39.8589	0	1.06979	89	37.0669	0	0.61916	89	10.8539	89	-42.5826	89	38.8318	89	13.5401	89	-40.8678	89	36.9467
90	90	9.72603	0	0.63274	90	-39.2049	0	0.66382	90	38.7916	0	0.3839	90	12.9471	0	0.16479	90	-36.5444	0	0.886	90	37.536	0	0.68032	90	10.449	90	-38.8378	90	39.1396	90	12.7603	90	-37.432	90	37.3265
91	91	9.04222	0	0.69259	91	-35.7244	0	0.83723	91	39.0484	0	0.31237	91	12.0631	0	0.16857	91	-33.1952	0	0.68868	91	37.9195	0	0.73433	91	9.82611	91	-35.0036	91	39.3124	91	11.8729	91	-33.9266	91	37.6358
92	92	8.24289	0	0.70898	92	-32.2357	0	1.06271	92	39.1769	0	0.24781	92	11.1292	0	0.19859	92	-29.8679	0	0.4869	92	38.2223	0	0.7689	92	9.03643	92	-31.1808	92	39.3666	92	10.9261	92	-30.4102	92	37.8882
93	93	7.40014	0	0.68587	93	-28.8135	0	1.28122	93	39.188	0	0.19968	93	10.2088	0	0.24564	93	-26.6135	0	0.28848	93	38.4455	0	0.77342	93	8.15597	93	-27.4752	93	39.3217	93	9.96819	93	-26.9445	93	38.0928
94	94	6.58513	0	0.63404	94	-25.5275	0	1.45759	94	39.0962	0	0.17417	94	9.35895	0	0.30189	94	-23.4727	0	0.09521	94	38.5856	0	0.74243	94	7.26657	94	-23.9802	94	39.1982	94	9.05388	94	-23.5819	94	38.248
95	95	5.85265	0	0.56884	95	-22.4364	0	1.57824	95	38.9176	0	0.17243	95	8.63065	0	0.36059	95	-20.4849	0	0.10141	95	38.6364	0	0.67769	95	6.43811	95	-20.7638	95	39.0136	95	8.24919	95	-20.368	95	38.3404
96	96	5.23307	0	0.50373	96	-19.591	0	1.64671	96	38.6677	0	0.19156	96	8.06327	0	0.40858	96	-17.7043	0	0.30026	96	38.5971	0	0.58675	96	5.71408	96	-17.8706	96	38.7803	96	7.61797	96	-17.3598	96	38.3551
97	97	4.73412	0	0.44612	97	-17.0415	0	1.67433	97	38.362	0	0.227	97	7.67817	0	0.43292	97	-15.2082	0	0.49988	97	38.4778	0	0.48072	97	5.11149	97	-15.3359	97	38.5084	97	7.20034	97	-14.6413	97	38.2877
98	98	4.34833	0	0.39355	98	-14.8422	0	1.67051	98	38.0179	0	0.27425	98	7.47882	0	0.42749	98	-13.0912	0	0.68626	98	38.3025	0	0.37294	98	4.62645	98	-13.1993	98	38.2122	98	7.00754	98	-12.3211	98	38.1527
99	99	4.06178	0	0.33371	99	-13.0527	0	1.63719	99	37.6592	0	0.33103	99	7.45093	0	0.39238	99	-11.4472	0	0.83997	99	38.1058	0	0.27604	99	4.23999	99	-11.5102	99	37.9173	99	7.02538	99	-10.5139	99	37.9832
100	100	3.85816	0	0.25556	100	-11.7333	0	1.56828	100	37.3171	0	0.39804	100	7.55616	0	0.33161	100	-10.3457	0	0.94009	100	37.9235	0	0.19651	100	3.92006	100	-10.3253	100	37.6609	100	7.21048	100	-9.31417	100	37.8216
101	101	3.71278	0	0.19091	101	-10.9298	0	1.45671	101	37.026	0	0.47864	101	7.73055	0	0.25015	101	-9.80395	0	0.96873	101	37.7783	0	0.13146	101	3.6175	101	-9.68782	101	37.4817	101	7.48991	101	-8.76484	101	37.7037
[truncated: 86 more columns]
