# Supplementary material for: Gait assessment using a 2D video-based motion analysis app in healthy subjects and subjects with lower limb amputation – A pilot study
Source: PLoS One. 2025 May 30;20(5):e0324499. doi: 10.1371/journal.pone.0324499 (PMC12124523; doi:10.1371/journal.pone.0324499)
Supplement: S1 Table — Raw data of all trials (M##) of the healthy subjects (0##) from the gait analysis recorded with the Orthelligent App (OV) and with the Qualisys system (Qual). (ZIP) [file pone.0324499.s001.zip › Subjects_healty_all_trials/008_Qual_ME3.xlsx]

## Sheet: Tabelle1
	Mean	Mean	Std Dev	Std Dev	Mean	Mean	Std Dev	Std Dev	Mean	Mean	Std Dev	Std Dev	Mean	Mean	Std Dev	Std Dev	Mean	Mean	Std Dev	Std Dev	Mean	Mean	Std Dev	Std Dev	D:\Qualisys\2024_Orthelligent\Data\P008\ebenesGehen0003_OV,c3d	D:\Qualisys\2024_Orthelligent\Data\P008\ebenesGehen0003_OV,c3d	D:\Qualisys\2024_Orthelligent\Data\P008\ebenesGehen0003_OV,c3d	D:\Qualisys\2024_Orthelligent\Data\P008\ebenesGehen0003_OV,c3d	D:\Qualisys\2024_Orthelligent\Data\P008\ebenesGehen0003_OV,c3d	D:\Qualisys\2024_Orthelligent\Data\P008\ebenesGehen0003_OV,c3d	D:\Qualisys\2024_Orthelligent\Data\P008\ebenesGehen0003_OV,c3d	D:\Qualisys\2024_Orthelligent\Data\P008\ebenesGehen0003_OV,c3d	D:\Qualisys\2024_Orthelligent\Data\P008\ebenesGehen0003_OV,c3d	D:\Qualisys\2024_Orthelligent\Data\P008\ebenesGehen0003_OV,c3d	D:\Qualisys\2024_Orthelligent\Data\P008\ebenesGehen0003_OV,c3d	D:\Qualisys\2024_Orthelligent\Data\P008\ebenesGehen0003_OV,c3d	D:\Qualisys\2024_Orthelligent\Data\P008\ebenesGehen0003_OV,c3d	D:\Qualisys\2024_Orthelligent\Data\P008\ebenesGehen0003_OV,c3d	D:\Qualisys\2024_Orthelligent\Data\P008\ebenesGehen0003_OV,c3d	D:\Qualisys\2024_Orthelligent\Data\P008\ebenesGehen0003_OV,c3d	D:\Qualisys\2024_Orthelligent\Data\P008\ebenesGehen0003_OV,c3d	D:\Qualisys\2024_Orthelligent\Data\P008\ebenesGehen0003_OV,c3d	D:\Qualisys\2024_Orthelligent\Data\P008\ebenesGehen0003_OV,c3d	D:\Qualisys\2024_Orthelligent\Data\P008\ebenesGehen0003_OV,c3d	D:\Qualisys\2024_Orthelligent\Data\P008\ebenesGehen0003_OV,c3d	D:\Qualisys\2024_Orthelligent\Data\P008\ebenesGehen0003_OV,c3d	D:\Qualisys\2024_Orthelligent\Data\P008\ebenesGehen0003_OV,c3d	D:\Qualisys\2024_Orthelligent\Data\P008\ebenesGehen0003_OV,c3d	D:\Qualisys\2024_Orthelligent\Data\P008\ebenesGehen0003_OV,c3d
	Left Ankle Mean Angle	Left Ankle Mean Angle	Left Ankle Mean Angle	Left Ankle Mean Angle	Left Knee Mean Angle	Left Knee Mean Angle	Left Knee Mean Angle	Left Knee Mean Angle	Left Hip Mean Angle	Left Hip Mean Angle	Left Hip Mean Angle	Left Hip Mean Angle	Right Ankle Mean Angle	Right Ankle Mean Angle	Right Ankle Mean Angle	Right Ankle Mean Angle	Right Knee Mean Angle	Right Knee Mean Angle	Right Knee Mean Angle	Right Knee Mean Angle	Right Hip Mean Angle	Right Hip Mean Angle	Right Hip Mean Angle	Right Hip Mean Angle	Left Ankle Mean Angle	Left Ankle Mean Angle	Left Knee Mean Angle	Left Knee Mean Angle	Left Hip Mean Angle	Left Hip Mean Angle	Right Ankle Mean Angle	Right Ankle Mean Angle	Right Knee Mean Angle	Right Knee Mean Angle	Right Hip Mean Angle	Right Hip Mean Angle	Speed	Left_Strides_Per_Minute_Count	Left_Strides_Per_Minute_Mean	Left_Strides_Per_Minute_StdDev	Right_Strides_Per_Minute_Count	Right_Strides_Per_Minute_Mean	Right_Strides_Per_Minute_StdDev	Left_Stride_Length_Count	Left_Stride_Length_Mean	Left_Stride_Length_StdDev	Right_Stride_Length_Count	Right_Stride_Length_Mean	Right_Stride_Length_StdDev
	P2D	P2D	P2D	P2D	P2D	P2D	P2D	P2D	P2D	P2D	P2D	P2D	P2D	P2D	P2D	P2D	P2D	P2D	P2D	P2D	P2D	P2D	P2D	P2D	P2D	P2D	P2D	P2D	P2D	P2D	P2D	P2D	P2D	P2D	P2D	P2D	METRIC	METRIC	METRIC	METRIC	METRIC	METRIC	METRIC	METRIC	METRIC	METRIC	METRIC	METRIC	METRIC
	ORIGINAL	ORIGINAL	ORIGINAL	ORIGINAL	ORIGINAL	ORIGINAL	ORIGINAL	ORIGINAL	ORIGINAL	ORIGINAL	ORIGINAL	ORIGINAL	ORIGINAL	ORIGINAL	ORIGINAL	ORIGINAL	ORIGINAL	ORIGINAL	ORIGINAL	ORIGINAL	ORIGINAL	ORIGINAL	ORIGINAL	ORIGINAL	ORIGINAL	ORIGINAL	ORIGINAL	ORIGINAL	ORIGINAL	ORIGINAL	ORIGINAL	ORIGINAL	ORIGINAL	ORIGINAL	ORIGINAL	ORIGINAL	TEMPORAL_DISTANCE	TEMPORAL_DISTANCE	TEMPORAL_DISTANCE	TEMPORAL_DISTANCE	TEMPORAL_DISTANCE	TEMPORAL_DISTANCE	TEMPORAL_DISTANCE	TEMPORAL_DISTANCE	TEMPORAL_DISTANCE	TEMPORAL_DISTANCE	TEMPORAL_DISTANCE	TEMPORAL_DISTANCE	TEMPORAL_DISTANCE
ITEM	X	Y	X	Y	X	Y	X	Y	X	Y	X	Y	X	Y	X	Y	X	Y	X	Y	X	Y	X	Y	X	Y	X	Y	X	Y	X	Y	X	Y	X	Y	X	X	X	X	X	X	X	X	X	X	X	X	X
1	1	2.32582	0	0.35527	1	-10.6876	0	0.84936	1	37.5032	0	0.6768	1	7.20986	0	0.57812	1	-9.61094	0	0.30089	1	37.7292	0	0.15723	1	2.44553	1	-9.93472	1	37.4785	1	7.05306	1	-9.3474	1	37.6419	2.97105	2	52.5187	0.48756	2	52.7495	0.49185	2	3.39459	0.0299	2	3.37941	0.03562
2	2	2.35536	0	0.36602	2	-10.3323	0	0.79387	2	37.2205	0	0.69425	2	7.12686	0	0.45775	2	-9.64136	0	0.40051	2	37.6809	0	0.23096	2	2.52099	2	-9.59334	2	37.1716	2	6.99515	2	-9.22024	2	37.4859
3	3	2.3422	0	0.37004	3	-10.4424	0	0.73303	3	36.9899	0	0.72321	3	6.82613	0	0.30749	3	-10.0598	0	0.48377	3	37.6402	0	0.31969	3	2.48325	3	-9.72251	3	36.9183	3	6.75491	3	-9.51965	3	37.3548
4	4	2.19902	0	0.38109	4	-10.903	0	0.67226	4	36.787	0	0.75071	4	6.24415	0	0.15965	4	-10.7218	0	0.54233	4	37.5621	0	0.41661	4	2.24891	4	-10.214	4	36.7002	4	6.27047	4	-10.0985	4	37.2016
5	5	1.84571	0	0.4261	5	-11.5544	0	0.61634	5	36.5692	0	0.76095	5	5.38027	0	0.13832	5	-11.4907	0	0.59907	5	37.4133	0	0.52574	5	1.7549	5	-10.91	5	36.4784	5	5.52936	5	-10.8022	5	36.9833
6	6	1.25327	0	0.50019	6	-12.2355	0	0.5731	6	36.294	0	0.73898	6	4.32496	0	0.22929	6	-12.2742	0	0.69198	6	37.1867	0	0.64547	6	1.0071	6	-11.6463	6	36.2092	6	4.58929	6	-11.5104	6	36.6798
7	7	0.48378	0	0.55158	7	-12.8299	0	0.56076	7	35.936	0	0.67547	7	3.24956	0	0.28247	7	-13.0421	0	0.83959	7	36.897	0	0.76255	7	0.115	7	-12.3029	7	35.8613	7	3.56893	7	-12.1645	7	36.2975
8	8	-0.31083	0	0.52844	8	-13.305	0	0.61399	8	35.4945	0	0.57287	8	2.35408	0	0.27999	8	-13.814	0	1.01796	8	36.5606	0	0.85485	8	-0.73469	8	-12.8438	8	35.4257	8	2.62694	8	-12.774	8	35.858
9	9	-0.95035	0	0.43018	9	-13.7144	0	0.75726	9	34.9869	0	0.44862	9	1.80615	0	0.268	9	-14.6116	0	1.17682	9	36.173	0	0.90074	9	-1.36496	9	-13.3125	9	34.9119	9	1.93524	9	-13.3878	9	35.3778
10	10	-1.29183	0	0.32619	10	-14.1423	0	0.95881	10	34.4328	0	0.3345	10	1.7	0	0.31049	10	-15.4063	0	1.26898	10	35.7007	0	0.88995	10	-1.66463	10	-13.7726	10	34.3358	10	1.63183	10	-14.0372	10	34.852
11	11	-1.27184	0	0.32073	11	-14.629	0	1.14785	11	33.8379	0	0.26608	11	2.04076	0	0.39757	11	-16.1112	0	1.27305	11	35.0965	0	0.82969	11	-1.60149	11	-14.2488	11	33.7063	11	1.7788	11	-14.6889	11	34.2518
12	12	-0.91661	0	0.39685	12	-15.1433	0	1.26767	12	33.1913	0	0.25781	12	2.74547	0	0.46879	12	-16.6205	0	1.20061	12	34.3268	0	0.74167	12	-1.21508	12	-14.717	12	33.0222	12	2.34116	12	-15.2484	12	33.5373
13	13	-0.30816	0	0.46873	13	-15.6116	0	1.30439	13	32.4771	0	0.29097	13	3.66009	0	0.47728	13	-16.8613	0	1.08348	13	33.391	0	0.6531	13	-0.58227	13	-15.1319	13	32.2797	13	3.20156	13	-15.6118	13	32.6806
14	14	0.46093	0	0.51123	14	-15.9679	0	1.2827	14	31.687	0	0.33926	14	4.60144	0	0.40351	14	-16.8237	0	0.9585	14	32.3217	0	0.58743	14	0.21615	14	-15.4544	14	31.479	14	4.19612	14	-15.7169	14	31.6818
15	15	1.30682	0	0.5272	15	-16.1822	0	1.24506	15	30.8265	0	0.38131	15	5.4153	0	0.26541	15	-16.5584	0	0.85931	15	31.17	0	0.55759	15	1.0998	15	-15.663	15	30.6249	15	5.15472	15	-15.5661	15	30.5706
16	16	2.15174	0	0.52066	16	-16.2575	0	1.22919	16	29.9079	0	0.40396	16	6.01672	0	0.12637	16	-16.1506	0	0.80816	16	29.9862	0	0.5623	16	1.98382	16	-15.7517	16	29.7227	16	5.94302	16	-15.2186	16	29.3916
17	17	2.92189	0	0.49555	17	-16.2116	0	1.25224	17	28.9421	0	0.40699	17	6.39251	0	0.13949	17	-15.6871	0	0.80584	17	28.8084	0	0.58933	17	2.7794	17	-15.72	17	28.7753	17	6.49153	17	-14.7637	17	28.1902
18	18	3.55441	0	0.46122	18	-16.0612	0	1.30897	18	27.9364	0	0.39911	18	6.58437	0	0.22631	18	-15.2307	0	0.83438	18	27.6606	0	0.62449	18	3.40769	18	-15.5669	18	27.7837	18	6.80113	18	-14.284	18	27.0032
19	19	4.01567	0	0.43888	19	-15.8153	0	1.3841	19	26.8964	0	0.39025	19	6.66842	0	0.26357	19	-14.8116	0	0.8752	19	26.5554	0	0.6569	19	3.8263	19	-15.2881	19	26.7494	19	6.92848	19	-13.8267	19	25.8559
20	20	4.32368	0	0.4591	20	-15.4766	0	1.46924	20	25.8279	0	0.38584	20	6.73028	0	0.23599	20	-14.4325	0	0.92251	20	25.4967	0	0.68028	20	4.05646	20	-14.8805	20	25.6761	20	6.95929	20	-13.3978	20	24.7617
21	21	4.54483	0	0.53311	21	-15.0464	0	1.56647	21	24.7371	0	0.38587	21	6.83927	0	0.15368	21	-14.0846	0	0.98037	21	24.4821	0	0.69229	21	4.17999	21	-14.3508	21	24.5721	21	6.97664	21	-12.982	21	23.7232
22	22	4.75463	0	0.64011	22	-14.5367	0	1.68067	22	23.6336	0	0.38691	22	7.03369	0	0.05085	22	-13.7616	0	1.05341	22	23.5062	0	0.69326	22	4.29278	22	-13.7268	22	23.4529	22	7.0399	22	-12.5684	22	22.7366
23	23	4.99975	0	0.75003	23	-13.9802	0	1.81186	23	22.5333	0	0.38456	23	7.32326	0	0.12441	23	-13.4631	0	1.14106	23	22.5619	0	0.68422	23	4.45751	23	-13.0603	23	22.3424	23	7.17972	23	-12.1597	23	21.7946
24	24	5.29417	0	0.84159	24	-13.4252	0	1.95355	24	21.4568	0	0.3758	24	7.69892	0	0.26166	24	-13.1849	0	1.23493	24	21.6363	0	0.66467	24	4.69732	24	-12.4149	24	21.268	24	7.40596	24	-11.765	24	20.8855
25	25	5.63369	0	0.90518	25	-12.9135	0	2.09372	25	20.4201	0	0.36169	25	8.13771	0	0.38705	25	-12.9092	0	1.31971	25	20.7101	0	0.63179	25	5.01054	25	-11.8388	25	20.2479	25	7.71371	25	-11.3863	25	19.9931
26	26	6.00419	0	0.93729	26	-12.4584	0	2.21778	26	19.4266	0	0.34797	26	8.60373	0	0.48528	26	-12.6029	0	1.379	26	19.7608	0	0.58303	26	5.37941	26	-11.3418	26	19.2828	26	8.08254	26	-11.0107	26	19.0977
27	27	6.38302	0	0.93801	27	-12.038	0	2.3133	27	18.4653	0	0.34209	27	9.05157	0	0.5478	27	-12.2269	0	1.40119	27	18.77	0	0.51903	27	5.77478	27	-10.894	27	18.3551	27	8.47714	27	-10.6119	27	18.1799
28	28	6.74244	0	0.91294	28	-11.6073	0	2.37453	28	17.5171	0	0.3488	28	9.43578	0	0.57149	28	-11.7502	0	1.38323	28	17.7298	0	0.44423	28	6.16071	28	-10.4413	28	17.4371	28	8.85603	28	-10.1613	28	17.2267
29	29	7.05565	0	0.87151	29	-11.1189	0	2.40313	29	16.5624	0	0.36773	29	9.72495	0	0.56003	29	-11.161	0	1.33113	29	16.6451	0	0.36515	29	6.50234	29	-9.9286	29	16.5023	29	9.18408	29	-9.63879	29	16.2349
30	30	7.30412	0	0.82467	30	-10.5401	0	2.40585	30	15.5866	0	0.3961	30	9.91372	0	0.52518	30	-10.4698	0	1.25821	30	15.5291	0	0.28828	30	6.77442	30	-9.31832	30	15.532	30	9.44387	30	-9.0394	30	15.209
31	31	7.48259	0	0.78365	31	-9.86097	0	2.39109	31	14.5825	0	0.43145	31	10.0236	0	0.4833	31	-9.70389	0	1.18011	31	14.3977	0	0.2181	31	6.96609	31	-8.5991	31	14.5178	31	9.63996	31	-8.37354	31	14.1579
32	32	7.59972	0	0.75608	32	-9.09337	0	2.3649	32	13.5499	0	0.4726	32	10.0921	0	0.44736	32	-8.89941	0	1.11065	32	13.2665	0	0.15784	32	7.08318	32	-7.78534	32	13.4618	32	9.79617	32	-7.6633	32	13.0914
33	33	7.67548	0	0.74339	33	-8.26678	0	2.33032	33	12.4953	0	0.51822	33	10.1571	0	0.42195	33	-8.09389	0	1.05978	33	12.1496	0	0.11334	33	7.14604	33	-6.91137	33	12.375	33	9.94297	33	-6.93696	33	12.0195
34	34	7.73406	0	0.73957	34	-7.42351	0	2.28838	34	11.4311	0	0.56575	34	10.2469	0	0.40443	34	-7.322	0	1.03178	34	11.0608	0	0.09666	34	7.18273	34	-6.02482	34	11.2743	34	10.1068	34	-6.22486	34	10.953
35	35	7.7985	0	0.73368	35	-6.61203	0	2.23725	35	10.3757	0	0.61228	35	10.3764	0	0.38914	35	-6.61125	0	1.0234	35	10.0121	0	0.11153	35	7.22295	35	-5.18019	35	10.1813	35	10.3054	35	-5.55568	35	9.90361
36	36	7.88863	0	0.7163	36	-5.87823	0	2.17235	36	9.34967	0	0.65527	36	10.5487	0	0.371	36	-5.97855	0	1.02442	36	9.01141	0	0.14155	36	7.29263	36	-4.42952	36	9.11948	36	10.5458	36	-4.95255	36	8.88136
37	37	8.01886	0	0.68338	37	-5.25584	0	2.08703	37	8.37124	0	0.69357	37	10.7575	0	0.34764	37	-5.42986	0	1.02062	37	8.06061	0	0.17463	37	7.41	37	-3.81252	37	8.10929	37	10.8257	37	-4.43135	37	7.89307
38	38	8.19585	0	0.6369	38	-4.75957	0	1.97498	38	7.45085	0	0.72699	38	10.9899	0	0.32254	38	-4.96248	0	0.99842	38	7.15536	0	0.20779	38	7.58366	38	-3.34914	38	7.16352	38	11.1364	38	-4.00005	38	6.94071
39	39	8.41768	0	0.58358	39	-4.38415	0	1.83362	39	6.58858	0	0.7553	39	11.2317	0	0.3083	39	-4.56984	0	0.94812	39	6.28629	0	0.24085	39	7.8121	39	-3.03718	39	6.28465	39	11.4665	39	-3.66089	39	6.02189
40	40	8.67545	0	0.53326	40	-4.11109	0	1.666	40	5.77485	0	0.77811	40	11.4717	0	0.32361	40	-4.24718	0	0.86628	40	5.44133	0	0.27205	40	8.08497	40	-2.85769	40	5.46555	40	11.8035	40	-3.4137	40	5.13186
41	41	8.9564	0	0.49594	41	-3.91971	0	1.48124	41	4.9949	0	0.79512	41	11.704	0	0.37665	41	-3.99626	0	0.75578	41	4.60858	0	0.29671	41	8.38634	41	-2.78486	41	4.6927	41	12.1347	41	-3.2601	41	4.26632
42	42	9.24901	0	0.47715	42	-3.79773	0	1.29221	42	4.23564	0	0.80607	42	11.9272	0	0.45509	42	-3.82794	0	0.62508	42	3.78069	0	0.30957	42	8.70082	42	-2.79796	42	3.95272	42	12.4494	42	-3.20555	42	3.42412
43	43	9.54568	0	0.47472	43	-3.74669	0	1.11193	43	3.49107	0	0.81052	43	12.1439	0	0.53903	43	-3.76138	0	0.48753	43	2.95744	0	0.30794	43	9.01807	43	-2.88895	43	3.23821	43	12.7407	43	-3.25861	43	2.60789
44	44	9.84242	0	0.48213	44	-3.78081	0	0.95177	44	2.76418	0	0.80712	44	12.3581	0	0.6119	44	-3.82068	0	0.35993	44	2.14644	0	0.29379	44	9.33188	44	-3.06228	44	2.54861	44	13.0038	44	-3.4293	44	1.82316
45	45	10.1371	0	0.49347	45	-3.92178	0	0.8203	45	2.06498	0	0.79372	45	12.5735	0	0.6651	45	-4.02872	0	0.26145	45	1.36094	0	0.27251	45	9.63794	45	-3.33172	45	1.88694	45	13.2378	45	-3.7283	45	1.07769
46	46	10.4274	0	0.50629	46	-4.19188	0	0.72239	46	1.40642	0	0.76714	46	12.791	0	0.69777	46	-4.40132	0	0.21418	46	0.61685	0	0.25018	46	9.93152	46	-3.71524	46	1.258	46	13.4433	46	-4.1659	46	0.38128
47	47	10.7087	0	0.52057	47	-4.60734	0	0.65831	47	0.80024	0	0.72472	47	13.0066	0	0.71567	47	-4.94336	0	0.22815	47	-0.06992	0	0.23232	47	10.2063	47	-4.22923	47	0.66717	47	13.6223	47	-4.74963	47	-0.25544
48	48	10.9727	0	0.5374	48	-5.17371	0	0.62325	48	0.25428	0	0.66857	48	13.2109	0	0.72846	48	-5.64771	0	0.28259	48	-0.68634	0	0.22309	48	10.4546	48	-4.88431	48	0.11965	48	13.7761	48	-5.48146	48	-0.82252
49	49	11.2083	0	0.55764	49	-5.88469	0	0.6097	49	-0.22836	0	0.60645	49	13.3895	0	0.74416	49	-6.49728	0	0.35428	49	-1.22327	0	0.22558	49	10.6677	49	-5.68254	49	-0.37903	49	13.9018	49	-6.35563	49	-1.31307
50	50	11.4012	0	0.58234	50	-6.72409	0	0.61014	50	-0.64793	0	0.54833	50	13.525	0	0.76582	50	-7.46783	0	0.43283	50	-1.67619	0	0.24114	50	10.8345	50	-6.61617	50	-0.8232	50	13.991	50	-7.35643	50	-1.72585
51	51	11.5341	0	0.61304	51	-7.66963	0	0.61986	51	-1.00733	0	0.50287	51	13.5987	0	0.79226	51	-8.53198	0	0.51391	51	-2.04619	0	0.26737	51	10.9394	51	-7.6696	51	-1.2078	51	14.0298	51	-8.45988	51	-2.06582
52	52	11.5861	0	0.65154	52	-8.69838	0	0.6386	52	-1.31199	0	0.47454	52	13.592	0	0.82019	52	-9.66335	0	0.59454	52	-2.33937	0	0.2993	52	10.9621	52	-8.82465	52	-1.52929	52	14	52	-9.63869	52	-2.34089
53	53	11.5335	0	0.70006	53	-9.7935	0	0.6701	53	-1.56767	0	0.46347	53	13.4858	0	0.84539	53	-10.8416	0	0.67231	53	-2.56395	0	0.33266	53	10.8778	53	-10.0673	53	-1.78518	53	13.8769	53	-10.8692	53	-2.55845
54	54	11.3489	0	0.7611	54	-10.9496	0	0.72028	54	-1.7758	0	0.46821	54	13.2583	0	0.86331	54	-12.0556	0	0.74613	54	-2.72691	0	0.3651	54	10.6575	54	-11.3934	54	-1.97136	54	13.6311	54	-12.1367	54	-2.72189
55	55	11.001	0	0.83677	55	-12.1753	0	0.79491	55	-1.92986	0	0.48901	55	12.8841	0	0.86963	55	-13.3059	0	0.81625	55	-2.83071	0	0.39536	55	10.2669	55	-12.8116	55	-2.07874	55	13.2295	55	-13.439	55	-2.82848
56	56	10.4541	0	0.92901	56	-13.4916	0	0.89789	56	-2.01452	0	0.52787	56	12.3331	0	0.86012	56	-14.6034	0	0.88423	56	-2.87245	0	0.42247	56	9.66376	56	-14.3414	56	-2.09094	56	12.6353	56	-14.7857	56	-2.87115
57	57	9.66799	0	1.03988	57	-14.9282	0	1.03077	57	-2.00836	0	0.58709	57	11.5704	0	0.8307	57	-15.9684	0	0.95212	57	-2.8442	0	0.44716	57	8.79616	57	-16.0098	57	-1.98499	57	11.8077	57	-16.1967	57	-2.83944
58	58	8.59861	0	1.17329	58	-16.5177	0	1.19205	58	-1.88786	0	0.6693	58	10.5591	0	0.77994	58	-17.4298	0	1.02239	58	-2.73295	0	0.47258	58	7.60355	58	-17.8449	58	-1.73612	58	10.7058	58	-17.7014	58	-2.71941
59	59	7.20014	0	1.33628	59	-18.2903	0	1.37715	59	-1.63178	0	0.77688	59	9.26155	0	0.7095	59	-19.0233	0	1.09757	59	-2.52009	0	0.50399	59	6.0205	59	-19.8682	59	-1.32415	59	9.29293	59	-19.3385	59	-2.49144
60	60	5.42977	0	1.53738	60	-20.2665	0	1.57896	60	-1.22533	0	0.90932	60	7.6425	0	0.62293	60	-20.7874	0	1.17892	60	-2.18332	0	0.54805	60	3.98973	60	-22.0897	60	-0.74002	60	7.53983	60	-21.152	60	-2.13052
61	61	3.26003	0	1.77928	61	-22.4528	0	1.79102	61	-0.66084	0	1.06104	61	5.67923	0	0.52638	61	-22.7556	0	1.26364	61	-1.70072	0	0.6085	61	1.48862	61	-24.5084	61	0.01314	61	5.43983	61	-23.1819	61	-1.61186
62	62	0.69942	0	2.04535	62	-24.8433	0	2.00795	62	0.06451	0	1.22072	62	3.37887	0	0.43093	62	-24.9492	0	1.34462	62	-1.05606	0	0.68304	62	-1.43722	62	-27.1153	62	0.92372	62	3.02948	62	-25.4542	62	-0.91916
63	63	-2.18156	0	2.28558	63	-27.4255	0	2.22021	63	0.94919	0	1.37309	63	0.80078	0	0.35195	63	-27.3753	0	1.41351	63	-0.2415	0	0.76494	63	-4.64079	63	-29.8932	63	1.97376	63	0.40845	63	-27.9764	63	-0.04843
64	64	-5.23012	0	2.42177	64	-30.1829	0	2.41019	64	1.98588	0	1.50212	64	-1.92213	0	0.31276	64	-30.0291	0	1.46456	64	0.74217	0	0.84553	64	-7.86577	64	-32.814	64	3.14002	64	-2.24601	64	-30.738	64	0.99281
65	65	-8.21157	0	2.38102	65	-33.0962	0	2.55712	65	3.16156	0	1.59588	65	-4.57628	0	0.35362	65	-32.8959	0	1.49657	65	1.88694	0	0.91671	65	-10.7792	65	-35.8431	65	4.3986	65	-4.68821	65	-33.7143	65	2.19
66	66	-10.8383	0	2.14633	66	-36.1426	0	2.64733	66	4.46053	0	1.65119	66	-6.88447	0	0.49837	66	-35.9511	0	1.5131	66	3.17894	0	0.97507	66	-13.0403	66	-38.9473	66	5.73282	66	-6.64554	66	-36.8693	66	3.5259
67	67	-12.824	0	1.80828	67	-39.2938	0	2.67943	67	5.86843	0	1.67428	67	-8.54013	0	0.72487	67	-39.1611	0	1.51897	67	4.60191	0	1.02254	67	-14.3723	67	-42.0975	67	7.13696	67	-7.85833	67	-40.1591	67	4.9847
68	68	-13.9345	0	1.62343	68	-42.5141	0	2.65889	68	7.37408	0	1.67722	68	-9.25854	0	1.01498	68	-42.4847	0	1.5149	68	6.14218	0	1.06353	68	-14.6099	68	-45.2626	68	8.61491	68	-8.11352	68	-43.5365	68	6.55568
69	69	-14.021	0	1.86625	69	-45.7582	0	2.5877	69	8.97089	0	1.67213	69	-8.84706	0	1.34616	69	-45.8694	0	1.49374	69	7.79105	0	1.10166	69	-13.7376	69	-48.3981	69	10.1773	69	-7.29927	69	-46.9456	69	8.23394
70	70	-13.0686	0	2.38906	70	-48.9659	0	2.45845	70	10.6564	0	1.66661	70	-7.2939	0	1.64797	70	-49.2389	0	1.44004	70	9.54209	0	1.13721	70	-11.9134	70	-51.4355	70	11.8357	70	-5.48399	70	-50.3091	70	10.0162
71	71	-11.2352	0	2.87673	71	-52.0546	0	2.25952	71	12.4281	0	1.6612	71	-4.82013	0	1.82656	71	-52.4852	0	1.33715	71	11.386	0	1.16691	71	-9.4334	71	-54.28	71	13.5927	71	-2.94261	71	-53.5194	71	11.8947
72	72	-8.81425	0	3.17446	72	-54.92	0	1.98763	72	14.2761	0	1.65049	72	-1.82256	0	1.84066	72	-55.477	0	1.18	72	13.3057	0	1.18627	72	-6.63121	72	-56.8259	72	15.4335	72	-0.06692	72	-56.4487	72	13.8522
73	73	-6.12504	0	3.26275	73	-57.4534	0	1.65408	73	16.1778	0	1.62722	73	1.27085	0	1.72803	73	-58.0845	0	0.98191	73	15.2739	0	1.19215	73	-3.78361	73	-58.9793	73	17.3268	73	2.77542	73	-58.9748	73	15.8608
74	74	-3.42123	0	3.186	74	-59.5649	0	1.28025	74	18.0991	0	1.58676	74	4.13648	0	1.56135	74	-60.2046	0	0.77519	74	17.2558	0	1.18495	74	-1.07174	74	-60.6736	74	19.2317	74	5.33638	74	-61.0037	74	17.8862
75	75	-0.86308	0	3.00853	75	-61.196	0	0.89345	75	19.9999	0	1.53028	75	6.60735	0	1.39599	75	-61.7736	0	0.61475	75	19.2137	0	1.168	75	1.40875	75	-61.8761	75	21.1074	75	7.50638	75	-62.4791	75	19.8917
76	76	1.46723	0	2.78429	76	-62.322	0	0.53118	76	21.8437	0	1.4633	76	8.64684	0	1.25255	76	-62.7671	0	0.57644	76	21.1134	0	1.14648	76	3.61737	76	-62.5844	76	22.9215	76	9.27912	76	-63.3813	76	21.8433
77	77	3.5339	0	2.542	77	-62.9453	0	0.30182	77	23.6044	0	1.39184	77	10.2892	0	1.12581	77	-63.1926	0	0.68348	77	22.9288	0	1.12535	77	5.53757	77	-62.8175	77	24.6532	77	10.7007	77	-63.7206	77	23.7136
78	78	5.32195	0	2.29067	78	-63.0858	0	0.42409	78	25.2689	0	1.31962	78	11.5894	0	1.00284	78	-63.0791	0	0.87239	78	24.644	0	1.1073	78	7.15989	78	-62.6051	78	26.2919	78	11.8323	78	-63.5288	78	25.4835
79	79	6.82491	0	2.03523	79	-62.7722	0	0.69612	79	26.8349	0	1.247	79	12.603	0	0.87636	79	-62.4678	0	1.08433	79	26.2511	0	1.0927	79	8.48418	79	-61.9795	79	27.8345	79	12.7358	79	-62.8498	79	27.1408
80	80	8.04587	0	1.78518	80	-62.0381	0	0.96954	80	28.3066	0	1.17297	80	13.3832	0	0.7471	80	-61.4057	0	1.28905	80	27.7485	0	1.0802	80	9.52741	80	-60.9744	80	29.2822	80	13.4667	80	-61.7336	80	28.6798
81	81	9.00454	0	1.54996	81	-60.9187	0	1.21775	81	29.6897	0	1.09651	81	13.9751	0	0.61843	81	-59.9427	0	1.47062	81	29.1377	0	1.06729	81	10.3214	81	-59.6249	81	30.6366	81	14.062	81	-60.2313	81	30.0991
82	82	9.7369	0	1.33604	82	-59.4494	0	1.43288	82	30.9875	0	1.01701	82	14.411	0	0.49671	82	-58.1276	0	1.62058	82	30.4222	0	1.05179	82	10.906	82	-57.9657	82	31.8973	82	14.5364	82	-58.3926	82	31.401
83	83	10.2833	0	1.1439	83	-57.6635	0	1.60967	83	32.2006	0	0.93532	83	14.7067	0	0.39097	83	-56.0059	0	1.73447	83	31.6055	0	1.03346	83	11.3168	83	-56.0301	83	33.063	83	14.8836	83	-56.263	83	32.5912
84	84	10.6747	0	0.96328	84	-55.5917	0	1.74204	84	33.3283	0	0.85414	84	14.8618	0	0.30745	84	-53.6184	0	1.80943	84	32.6912	0	1.01383	84	11.57	84	-53.8498	84	34.1332	84	15.0819	84	-53.8842	84	33.6773
85	85	10.9233	0	0.77413	85	-53.2612	0	1.82386	85	34.3695	0	0.77707	85	14.8646	0	0.24473	85	-51.001	0	1.84375	85	33.6836	0	0.99551	85	11.6586	85	-51.4539	85	35.1097	85	15.1044	85	-51.2951	85	34.6681
86	86	11.0246	0	0.55689	86	-50.6963	0	1.85107	86	35.3233	0	0.70718	86	14.6976	0	0.20324	86	-48.1856	0	1.83793	86	34.5865	0	0.98063	86	11.5629	86	-48.8675	86	35.9948	86	14.9306	86	-48.5331	86	35.5715
87	87	10.9588	0	0.30224	87	-47.9188	0	1.82309	87	36.1874	0	0.64603	87	14.346	0	0.18604	87	-45.2021	0	1.79579	87	35.4022	0	0.97028	87	11.2585	87	-46.1119	87	36.7885	87	14.5465	87	-45.6324	87	36.3915
88	88	10.6961	0	0.0316	88	-44.9504	0	1.7431	88	36.9561	0	0.59304	88	13.8025	0	0.17953	88	-42.0811	0	1.72545	88	36.1295	0	0.96429	88	10.7293	88	-43.2071	88	37.4857	88	13.9445	88	-42.6236	88	37.1266
89	89	10.213	0	0.27758	89	-41.8168	0	1.61669	89	37.6203	0	0.546	89	13.0775	0	0.15773	89	-38.8572	0	1.63862	89	36.7643	0	0.96139	89	9.9824	89	-40.1782	89	38.0777	89	13.1372	89	-39.5348	89	37.7707
90	90	9.50745	0	0.53673	90	-38.5534	0	1.45221	90	38.1697	0	0.50185	90	12.2086	0	0.11595	90	-35.5742	0	1.55055	90	37.3022	0	0.95962	90	9.05524	90	-37.0587	90	38.5554	90	12.1693	90	-36.3981	90	38.3162
91	91	8.60616	0	0.72488	91	-35.2068	0	1.26233	91	38.5942	0	0.45755	91	11.2616	0	0.12787	91	-32.287	0	1.47771	91	37.7421	0	0.95708	91	8.01277	91	-33.8886	91	38.9115	91	11.1163	91	-33.255	91	38.7598
92	92	7.57174	0	0.80882	92	-31.8338	0	1.06313	92	38.8865	0	0.41105	92	10.3164	0	0.23217	92	-29.0539	0	1.43257	92	38.086	0	0.95186	92	6.94678	92	-30.7124	92	39.1422	92	10.0705	92	-30.1515	92	39.1026
93	93	6.49607	0	0.77567	93	-28.4965	0	0.87176	93	39.0449	0	0.36093	93	9.44802	0	0.34893	93	-25.9222	0	1.41733	93	38.3361	0	0.9416	93	5.95955	93	-27.5767	93	39.2495	93	9.12133	93	-27.1265	93	39.3468
94	94	5.47868	0	0.64804	94	-25.257	0	0.70578	94	39.0749	0	0.30514	94	8.71474	0	0.43638	94	-22.9229	0	1.42175	94	38.4909	0	0.9231	94	5.12759	94	-24.5276	94	39.2403	94	8.33783	94	-24.2057	94	39.4893
95	95	4.60242	0	0.4855	95	-22.1751	0	0.58494	95	38.9884	0	0.24117	95	8.15459	0	0.48123	95	-20.0831	0	1.42731	95	38.5466	0	0.89304	95	4.48156	95	-21.6101	95	39.1248	95	7.76223	95	-21.4113	95	39.5224
96	96	3.91608	0	0.36856	96	-19.3104	0	0.52914	96	38.8033	0	0.16828	96	7.78223	0	0.48556	96	-17.4461	0	1.41443	96	38.5044	0	0.84822	96	4.01435	96	-18.8723	96	38.9151	96	7.40748	96	-18.78	96	39.4412
97	97	3.42702	0	0.34726	97	-16.7251	0	0.54382	97	38.5404	0	0.09168	97	7.58754	0	0.45939	97	-15.0812	0	1.36897	97	38.3764	0	0.78623	97	3.69709	97	-16.3697	97	38.6248	97	7.25403	97	-16.3749	97	39.2526
98	98	3.1105	0	0.38331	98	-14.4855	0	0.60505	98	38.2219	0	0.05036	98	7.5389	0	0.41619	98	-13.0756	0	1.28415	98	38.1895	0	0.70627	98	3.497	98	-14.1671	98	38.2705	98	7.25344	98	-14.2798	98	38.9806
99	99	2.93041	0	0.4271	99	-12.661	0	0.67405	99	37.8731	0	0.09948	99	7.58658	0	0.36625	99	-11.5159	0	1.1623	99	37.9818	0	0.6115	99	3.39236	99	-12.3411	99	37.8774	99	7.34227	99	-12.5845	99	38.666
100	100	2.85545	0	0.46716	100	-11.316	0	0.7188	100	37.5236	0	0.15218	100	7.66127	0	0.31572	100	-10.4652	0	1.01658	100	37.7934	0	0.51022	100	3.37185	100	-10.9702	100	37.4797	100	7.44904	100	-11.3649	100	38.3576
101	101	2.8565	0	0.50414	101	-10.4929	0	0.7232	101	37.2029	0	0.18039	101	7.67765	0	0.26961	101	-9.93911	0	0.8685	101	37.6505	0	0.41618	101	3.41738	101	-10.1106	101	37.1127	101	7.49159	101	-10.6571	101	38.0958
[truncated: 86 more columns]
