# Supplementary material for: Gait assessment using a 2D video-based motion analysis app in healthy subjects and subjects with lower limb amputation – A pilot study
Source: PLoS One. 2025 May 30;20(5):e0324499. doi: 10.1371/journal.pone.0324499 (PMC12124523; doi:10.1371/journal.pone.0324499)
Supplement: S1 Table — Raw data of all trials (M##) of the healthy subjects (0##) from the gait analysis recorded with the Orthelligent App (OV) and with the Qualisys system (Qual). (ZIP) [file pone.0324499.s001.zip › Subjects_healty_all_trials/009_OV_M1.xlsx]

## Sheet: Sheet1
0.6453	-0.42406
1.628	-0.50691
2.6108	-0.81902
3.5935	-1.2108
4.5763	-1.6196
5.559	-1.9151
6.5418	-2.1846
7.5245	-2.4541
8.5073	-2.7236
9.49	-2.7064
10.473	-2.4954
11.456	-2.1552
12.438	-1.4001
13.421	-0.64569
14.404	0.034477
15.387	0.85858
16.369	1.7519
17.352	2.6154
18.335	3.4724
19.318	4.2164
20.3	4.5581
21.283	5.1474
22.266	5.5032
23.249	5.7043
24.231	5.7899
25.214	5.8888
26.197	6.1155
27.18	6.4971
28.162	7.0887
29.145	7.8061
30.128	8.6059
31.111	9.5021
32.093	10.43
33.076	11.419
34.059	12.49
35.042	13.57
36.024	14.648
37.007	15.574
37.99	16.352
38.973	16.942
39.955	17.404
40.938	17.81
41.921	18.15
42.904	18.423
43.886	18.642
44.869	18.784
45.852	18.87
46.835	18.891
47.817	18.604
48.8	18.279
49.783	17.629
50.766	16.972
51.748	15.514
52.731	13.836
53.714	11.722
54.697	9.5098
55.679	7.1325
56.662	4.9106
57.645	2.2168
58.628	-0.19863
59.61	-1.8471
60.593	-3.2527
61.576	-4.419
62.558	-5.3812
63.541	-6.4364
64.524	-7.2396
65.507	-7.6984
66.489	-7.7372
67.472	-7.4142
68.455	-6.8612
69.438	-6.2414
70.42	-5.6897
71.403	-5.2401
72.386	-4.8327
73.369	-4.2928
74.351	-3.5612
75.334	-2.6698
76.317	-1.7556
77.3	-1.0998
78.282	-0.39083
79.265	-0.026099
80.248	0.29419
81.231	0.28567
82.213	0.2249
83.196	0.064182
84.179	-0.13785
85.162	-0.39696
86.144	-0.63571
87.127	-0.80013
88.11	-1.1753
89.093	-1.5313
90.075	-1.581
91.058	-1.9626
92.041	-2.1805
93.024	-2.3381
94.006	-2.5085
94.989	-2.664
95.972	-2.8317
96.955	-2.9983
97.937	-3.0999
98.92	-3.0724

## Sheet: Sheet2
0.64045	-2.1079
1.6272	-1.9507
2.6139	-1.9526
3.6006	-1.9688
4.5873	-2.1011
5.574	-2.4752
6.5607	-2.549
7.5475	-2.5702
8.5342	-2.5627
9.5209	-2.4409
10.508	-2.2124
11.494	-1.8764
12.481	-1.4556
13.468	-0.98854
14.454	-0.41639
15.441	0.27167
16.428	1.1208
17.415	2.0719
18.401	3.0645
19.388	4.0455
20.375	4.9409
21.361	5.8471
22.348	6.6805
23.335	7.4268
24.322	8.1321
25.308	8.7526
26.295	9.2729
27.282	9.6752
28.268	10.003
29.255	10.295
30.242	10.627
31.229	10.978
32.215	11.303
33.202	11.609
34.189	11.866
35.175	12.004
36.162	12.32
37.149	12.756
38.136	13.213
39.122	13.788
40.109	14.428
41.096	15.082
42.082	15.702
43.069	16.282
44.056	16.858
45.043	17.452
46.029	17.971
47.016	18.446
48.003	18.761
48.989	18.865
49.976	18.52
50.963	18.121
51.95	17.421
52.936	16.381
53.923	15.157
54.91	13.558
55.896	11.893
56.883	9.4668
57.87	6.7999
58.857	4.0192
59.843	1.2444
60.83	-1.6117
61.817	-4.3775
62.804	-7.0194
63.79	-9.7538
64.777	-12.59
65.764	-15.289
66.75	-17.291
67.737	-18.856
68.724	-19.628
69.711	-19.566
70.697	-19.012
71.684	-17.889
72.671	-16.442
73.657	-14.84
74.644	-12.984
75.631	-10.88
76.618	-7.9618
77.604	-5.7757
78.591	-3.4855
79.578	-1.8332
80.564	0.0983
81.551	1.0382
82.538	1.5553
83.525	1.5741
84.511	1.2721
85.498	0.81197
86.485	0.28898
87.471	-0.49457
88.458	-1.1104
89.445	-1.559
90.432	-2.133
91.418	-2.728
92.405	-3.2713
93.392	-3.7265
94.378	-4.0201
95.365	-4.1167
96.352	-4.0071
97.339	-3.7692
98.325	-3.4956
99.312	-3.3091

## Sheet: Sheet3
1.064	22.97
2.0447	22.638
3.0255	22.406
4.0062	22.238
4.9869	21.646
5.9676	21.514
6.9483	20.438
7.929	19.489
8.9097	18.788
9.8905	18.089
10.871	17.422
11.852	16.792
12.833	16.206
13.813	15.654
14.794	15.117
15.775	14.585
16.755	14.026
17.736	13.47
18.717	12.882
19.698	12.232
20.678	11.5
21.659	10.663
22.64	9.7841
23.62	8.624
24.601	7.5899
25.582	6.4214
26.563	5.2185
27.543	3.9658
28.524	2.6632
29.505	1.3098
30.485	-0.022577
31.466	-1.251
32.447	-2.3759
33.428	-3.37
34.408	-4.3055
35.389	-5.2172
36.37	-6.1367
37.35	-7.054
38.331	-7.9231
39.312	-8.7315
40.293	-9.4927
41.273	-10.211
42.254	-10.91
43.235	-11.617
44.215	-12.29
45.196	-12.903
46.177	-13.417
47.158	-13.832
48.138	-14.164
49.119	-14.442
50.1	-14.584
51.08	-14.726
52.061	-14.767
53.042	-14.361
54.023	-13.809
55.003	-13.022
55.984	-12.042
56.965	-11.043
57.945	-9.6488
58.926	-7.9585
59.907	-6.3749
60.888	-4.7187
61.868	-3.0169
62.849	-1.3106
63.83	0.30675
64.81	1.8812
65.791	3.3956
66.772	4.8665
67.753	6.2838
68.733	7.6831
69.714	9.0348
70.695	10.324
71.675	11.592
72.656	12.815
73.637	14.032
74.618	15.247
75.598	16.372
76.579	17.56
77.56	18.312
78.54	19.189
79.521	19.938
80.502	20.658
81.483	21.333
82.463	22.029
83.444	22.693
84.425	23.282
85.405	23.903
86.386	24.095
87.367	24.346
88.348	24.413
89.328	24.539
90.309	24.481
91.29	24.416
92.27	24.263
93.251	24.075
94.232	23.893
95.213	23.682
96.193	23.493
97.174	23.305
98.155	23.194
99.135	23.122

## Sheet: Sheet4
0.64152	23.461
1.6243	23.183
2.607	22.734
3.5897	22.153
4.5725	21.456
5.5552	20.449
6.538	19.78
7.5207	18.656
8.5034	17.622
9.4862	16.57
10.469	15.511
11.452	14.483
12.434	13.518
13.417	12.636
14.4	11.895
15.383	11.297
16.365	10.833
17.348	10.522
18.331	10.289
19.314	10.094
20.296	9.9652
21.279	9.8577
22.262	9.7212
23.245	9.4674
24.227	9.151
25.21	8.6841
26.193	8.0063
27.176	7.1745
28.158	6.231
29.141	5.2048
30.124	4.2127
31.106	3.2363
32.089	2.2314
33.072	1.1929
34.055	0.023786
35.037	-1.1539
36.02	-1.9836
37.003	-2.9446
37.986	-3.8923
38.968	-4.8129
39.951	-5.7344
40.934	-6.6717
41.917	-7.6131
42.899	-8.5372
43.882	-9.4068
44.865	-10.192
45.848	-10.847
46.83	-11.377
47.813	-11.78
48.796	-12.011
49.779	-11.81
50.761	-12.343
51.744	-12.023
52.727	-11.59
53.71	-10.857
54.692	-9.8122
55.675	-8.5692
56.658	-6.9241
57.64	-5.2029
58.623	-3.4251
59.606	-1.5779
60.589	0.36133
61.571	2.4585
62.554	4.6291
63.537	6.8126
64.52	8.9414
65.502	10.909
66.485	12.743
67.468	14.442
68.451	16.059
69.433	17.6
70.416	19.138
71.399	20.64
72.382	22.044
73.364	23.353
74.347	24.53
75.33	25.565
76.313	26.492
77.295	27.303
78.278	28.032
79.261	28.424
80.244	28.898
81.226	29.269
82.209	29.518
83.192	29.689
84.174	29.759
85.157	29.738
86.14	29.605
87.123	29.175
88.105	25.222
89.088	28.649
90.071	28.278
91.054	27.863
92.036	27.475
93.019	27.119
94.002	26.794
94.985	26.5
95.967	26.213
96.95	25.928
97.933	25.716
98.916	25.575

## Sheet: Sheet5
0.39984	7.9316
1.3859	7.8127
2.372	7.902
3.358	8.0229
4.3441	8.1936
5.3302	8.3682
6.3162	8.4369
7.3023	8.8962
8.2883	9.1792
9.2744	9.4738
10.26	9.8376
11.247	10.331
12.233	10.969
13.219	11.78
14.205	12.712
15.191	13.672
16.177	14.707
17.163	15.663
18.149	16.55
19.135	17.285
20.121	17.841
21.107	18.211
22.093	18.246
23.079	17.993
24.065	17.463
25.051	16.624
26.037	15.637
27.024	14.523
28.01	13.34
28.996	12.151
29.982	11.05
30.968	10.126
31.954	9.4153
32.94	8.9254
33.926	8.6948
34.912	8.6928
35.898	8.7139
36.884	8.8497
37.87	9.1015
38.856	9.4055
39.842	9.7508
40.828	10.107
41.814	10.438
42.801	10.728
43.787	11.029
44.773	11.437
45.759	12.014
46.745	12.77
47.731	13.732
48.717	14.786
49.703	15.962
50.689	17.177
51.675	18.916
52.661	21.157
53.647	23.655
54.633	26.604
55.619	30.024
56.605	33.737
57.591	36.95
58.577	40.626
59.564	44.309
60.55	47.918
61.536	51.219
62.522	54.186
63.508	56.683
64.494	58.48
65.48	59.617
66.466	60.152
67.452	60.078
68.438	59.667
69.424	58.7
70.41	57.313
71.396	55.572
72.382	53.491
73.368	51.312
74.354	48.888
75.341	46.605
76.327	44.229
77.313	41.996
78.299	38.946
79.285	36.453
80.271	33.839
81.257	31.239
82.243	28.708
83.229	26.273
84.215	23.932
85.201	21.544
86.187	19.641
87.173	17.081
88.159	15.068
89.145	13.128
90.131	11.394
91.118	9.8189
92.104	8.4803
93.09	7.3598
94.076	6.4168
95.062	5.6677
96.048	5.0202
97.034	4.4743
98.02	4.1206
99.006	3.8629

## Sheet: Sheet6
0.61051	12.128
1.5964	12.452
2.5822	12.589
3.5681	12.668
4.554	12.736
5.5398	12.576
6.5257	12.54
7.5116	12.406
8.4974	12.238
9.4833	12.117
10.469	12.12
11.455	12.24
12.441	12.481
13.427	12.899
14.413	13.562
15.398	14.543
16.384	15.755
17.37	17.197
18.356	18.687
19.342	20.15
20.328	21.549
21.314	22.864
22.3	23.921
23.285	24.659
24.271	25.085
25.257	25.127
26.243	24.817
27.229	24.271
28.215	23.522
29.201	22.648
30.186	21.747
31.172	20.775
32.158	19.727
33.144	18.594
34.13	17.5
35.116	16.449
36.102	15.688
37.088	15.101
38.073	14.633
39.059	14.257
40.045	13.966
41.031	13.724
42.017	13.566
43.003	13.535
43.989	13.722
44.974	14.099
45.96	14.739
46.946	15.583
47.932	16.592
48.918	17.739
49.904	18.845
50.89	20.516
51.876	22.424
52.861	24.668
53.847	27.156
54.833	30.372
55.819	34.359
56.805	37.619
57.791	41.411
58.777	45.117
59.762	48.831
60.748	52.509
61.734	56.266
62.72	59.793
63.706	63.018
64.692	65.968
65.678	68.156
66.664	69.846
67.649	71.141
68.635	72.039
69.621	72.649
70.607	73.038
71.593	73.15
72.579	72.944
73.565	72.502
74.55	71.549
75.536	70.213
76.522	68.456
77.508	66.198
78.494	63.623
79.48	60.528
80.466	57.232
81.452	53.786
82.437	50.119
83.423	46.326
84.409	42.315
85.395	38.245
86.381	34.204
87.367	30.337
88.353	27.034
89.338	23.17
90.324	20.046
91.31	17.509
92.296	15.199
93.282	13.276
94.268	11.69
95.254	10.384
96.239	9.1942
97.225	8.1704
98.211	7.4974
99.197	7.0185
