# Supplementary material for: Gait assessment using a 2D video-based motion analysis app in healthy subjects and subjects with lower limb amputation – A pilot study
Source: PLoS One. 2025 May 30;20(5):e0324499. doi: 10.1371/journal.pone.0324499 (PMC12124523; doi:10.1371/journal.pone.0324499)
Supplement: S1 Table — Raw data of all trials (M##) of the healthy subjects (0##) from the gait analysis recorded with the Orthelligent App (OV) and with the Qualisys system (Qual). (ZIP) [file pone.0324499.s001.zip › Subjects_healty_all_trials/009_OV_M14.xlsx]

## Sheet: Sheet1
0.52658	-1.6258
1.5177	-1.5792
2.5088	-1.6795
3.4999	-1.8432
4.4909	-1.9248
5.482	-1.9943
6.4731	-2.0223
7.4642	-1.9838
8.4553	-1.8069
9.4464	-1.522
10.438	-1.1307
11.429	-0.65432
12.42	-0.12889
13.411	0.5225
14.402	1.262
15.393	2.1164
16.384	3.0316
17.375	3.9944
18.366	4.9773
19.357	5.9535
20.348	6.8679
21.34	7.7226
22.331	8.472
23.322	9.1433
24.313	9.7557
25.304	10.35
26.295	10.899
27.286	11.403
28.277	11.871
29.268	12.292
30.259	12.69
31.25	13.089
32.242	13.49
33.233	13.903
34.224	14.379
35.215	14.903
36.206	15.494
37.197	16.111
38.188	16.713
39.179	17.301
40.17	17.836
41.161	18.308
42.152	18.712
43.144	19.009
44.135	19.14
45.126	19.041
46.117	18.735
47.108	18.144
48.099	17.18
49.09	15.927
50.081	14.439
51.072	12.618
52.063	10.503
53.054	8.1968
54.046	6.1379
55.037	3.8425
56.028	1.3438
57.019	-0.87201
58.01	-2.6545
59.001	-4.3216
59.992	-5.6814
60.983	-6.7341
61.974	-7.5488
62.965	-8.0607
63.957	-8.2751
64.948	-8.1482
65.939	-7.789
66.93	-7.1773
67.921	-6.3556
68.912	-5.4941
69.903	-4.5614
70.894	-3.6505
71.885	-2.8342
72.876	-2.0805
73.867	-1.3787
74.859	-0.67421
75.85	0.0027627
76.841	0.66683
77.832	1.3864
78.823	1.718
79.814	2.008
80.805	2.1995
81.796	2.2956
82.787	2.3164
83.778	2.2069
84.769	2.0474
85.761	1.7019
86.752	1.5771
87.743	1.2692
88.734	0.95852
89.725	0.65997
90.716	0.37207
91.707	0.093036
92.698	-0.15491
93.689	-0.36143
94.68	-0.55543
95.671	-0.74759
96.663	-0.91872
97.654	-1.0513
98.645	-1.1529
99.636	-1.4556

## Sheet: Sheet2
0.53351	-3.9441
1.523	-3.8492
2.5124	-3.8511
3.5019	-3.8788
4.4914	-3.9817
5.4808	-4.0321
6.4703	-3.832
7.4598	-3.6526
8.4492	-3.3907
9.4387	-3.0267
10.428	-2.5591
11.418	-2.0286
12.407	-1.445
13.397	-0.80467
14.386	-0.09208
15.375	0.66576
16.365	1.4995
17.354	2.3888
18.344	3.3319
19.333	4.2994
20.323	5.2804
21.312	6.244
22.302	7.1606
23.291	8.0074
24.281	8.7708
25.27	9.4643
26.26	10.064
27.249	10.599
28.239	11.053
29.228	11.445
30.217	11.781
31.207	12.081
32.196	12.341
33.186	12.594
34.175	12.825
35.165	13.058
36.154	13.296
37.144	13.594
38.133	13.9
39.123	14.228
40.112	14.772
41.102	15.291
42.091	15.842
43.081	16.395
44.07	16.895
45.059	17.334
46.049	17.658
47.038	17.857
48.028	17.887
49.017	17.759
50.007	17.417
50.996	16.748
51.986	15.794
52.975	14.471
53.965	12.887
54.954	11.063
55.944	9.0362
56.933	6.9237
57.923	4.7909
58.912	2.7666
59.901	0.85373
60.891	-0.86547
61.88	-2.4433
62.87	-3.8325
63.859	-5.0119
64.849	-5.9588
65.838	-6.6512
66.828	-7.0417
67.817	-7.1789
68.807	-7.0215
69.796	-6.6765
70.786	-6.1671
71.775	-5.5727
72.765	-4.9687
73.754	-4.3862
74.743	-3.8425
75.733	-3.349
76.722	-2.8872
77.712	-2.4769
78.701	-2.0488
79.691	-1.6927
80.68	-1.5181
81.67	-1.3568
82.659	-1.2332
83.649	-1.2914
84.638	-1.4297
85.628	-1.6607
86.617	-1.9587
87.607	-2.2761
88.596	-2.6077
89.585	-2.9295
90.575	-3.4111
91.564	-3.5425
92.554	-3.7878
93.543	-4.05
94.533	-4.262
95.522	-4.4012
96.512	-4.4925
97.501	-4.5624
98.491	-4.5643
99.48	-4.66

## Sheet: Sheet3
0.51485	24.801
1.501	24.709
2.4872	24.488
3.4733	24.006
4.4595	23.77
5.4457	23.521
6.4318	22.976
7.418	22.439
8.4041	21.842
9.3903	21.188
10.376	20.482
11.363	19.734
12.349	18.962
13.335	18.179
14.321	17.272
15.307	16.484
16.293	16.107
17.28	15.215
18.266	14.421
19.252	13.637
20.238	12.79
21.224	11.87
22.21	10.86
23.197	9.7465
24.183	8.6323
25.169	7.5348
26.155	5.7701
27.141	4.4717
28.127	2.9598
29.114	1.3781
30.1	-0.33326
31.086	-2.0307
32.072	-3.7595
33.058	-5.4996
34.044	-7.1305
35.03	-8.6856
36.017	-10.096
37.003	-11.341
37.989	-12.507
38.975	-13.63
39.961	-14.617
40.947	-15.518
41.934	-16.344
42.92	-17.084
43.906	-17.727
44.892	-18.271
45.878	-18.709
46.864	-19.01
47.851	-19.239
48.837	-19.403
49.823	-19.253
50.809	-18.738
51.795	-18.308
52.781	-17.205
53.768	-16.116
54.754	-14.606
55.74	-13.315
56.726	-11.807
57.712	-10.118
58.698	-8.3883
59.684	-6.637
60.671	-4.905
61.657	-3.2007
62.643	-1.5839
63.629	-0.079815
64.615	1.3802
65.601	2.7193
66.588	4.0021
67.574	5.2462
68.56	6.4479
69.546	7.6322
70.532	8.7977
71.518	9.9825
72.505	11.196
73.491	12.453
74.477	13.821
75.463	15.287
76.449	16.734
77.435	17.966
78.422	18.894
79.408	20.542
80.394	21.554
81.38	22.53
82.366	23.394
83.352	24.119
84.338	24.737
85.325	25.207
86.311	25.553
87.297	26.037
88.283	26.18
89.269	26.101
90.255	26.026
91.242	26.118
92.228	26.21
93.214	26.275
94.2	26.312
95.186	26.364
96.172	26.368
97.159	26.336
98.145	26.277
99.131	26.206

## Sheet: Sheet4
0.51485	26.788
1.5014	26.751
2.4879	26.536
3.4744	26.216
4.4609	25.738
5.4474	25.279
6.434	24.877
7.4205	24.267
8.407	23.565
9.3935	22.799
10.38	21.924
11.367	20.997
12.353	19.984
13.34	18.91
14.326	17.811
15.313	16.715
16.299	15.631
17.286	14.53
18.272	13.451
19.259	12.433
20.245	11.463
21.232	10.532
22.218	9.6486
23.205	8.8023
24.191	7.9971
25.178	7.1774
26.164	6.3483
27.151	5.5463
28.137	4.7099
29.124	3.8008
30.11	2.8453
31.097	1.8373
32.083	0.76495
33.07	-0.37785
34.056	-1.5622
35.043	-2.7986
36.03	-4.0497
37.016	-5.3894
38.003	-6.7144
38.989	-7.8175
39.976	-9.0313
40.962	-10.218
41.949	-11.312
42.935	-12.356
43.922	-13.323
44.908	-14.22
45.895	-15.035
46.881	-15.751
47.868	-16.386
48.854	-16.899
49.841	-17.316
50.827	-17.613
51.814	-17.831
52.8	-18.104
53.787	-17.909
54.773	-17.463
55.76	-17.051
56.746	-16.586
57.733	-15.861
58.719	-14.733
59.706	-13.563
60.692	-12.215
61.679	-10.727
62.666	-9.118
63.652	-7.4112
64.639	-5.604
65.625	-3.7334
66.612	-1.8369
67.598	0.085842
68.585	2.0381
69.571	3.981
70.558	5.9185
71.544	7.8057
72.531	9.638
73.517	11.395
74.504	13.088
75.49	14.642
76.477	16.104
77.463	17.445
78.45	18.729
79.436	19.929
80.423	21.182
81.409	22.108
82.396	22.859
83.382	23.605
84.369	24.252
85.355	24.698
86.342	25.18
87.328	25.648
88.315	25.949
89.302	26.2
90.288	26.325
91.275	26.312
92.261	26.649
93.248	26.758
94.234	26.852
95.221	26.936
96.207	26.986
97.194	27.088
98.18	27.136
99.167	27.099

## Sheet: Sheet5
0.62318	6.7465
1.6106	7.2926
2.598	7.7187
3.5854	8.4783
4.5728	9.0794
5.5602	9.6804
6.5476	10.387
7.5351	11.127
8.5225	11.85
9.5099	12.511
10.497	13.125
11.485	13.681
12.472	14.192
13.46	14.696
14.447	15.219
15.434	15.786
16.422	16.391
17.409	17.058
18.397	17.769
19.384	18.514
20.371	19.181
21.359	19.705
22.346	20.035
23.334	20.142
24.321	20.073
25.308	19.864
26.296	19.488
27.283	18.966
28.271	18.291
29.258	17.46
30.246	16.464
31.233	15.32
32.22	14.073
33.208	12.78
34.195	11.557
35.183	10.492
36.17	9.6234
37.157	8.9703
38.145	8.5659
39.132	8.2258
40.12	8.0913
41.107	8.1264
42.094	8.3009
43.082	8.6777
44.069	9.2517
45.057	10.052
46.044	11.025
47.031	12.253
48.019	13.673
49.006	15.387
49.994	17.526
50.981	19.343
51.969	21.992
52.956	24.951
53.943	28.272
54.931	31.56
55.918	35.379
56.906	39.104
57.893	42.63
58.88	46.152
59.868	49.512
60.855	52.568
61.843	55.291
62.83	57.802
63.817	59.584
64.805	60.852
65.792	61.61
66.78	61.87
67.767	61.604
68.755	60.941
69.742	59.863
70.729	58.394
71.717	56.597
72.704	54.557
73.692	52.308
74.679	49.881
75.666	47.446
76.654	44.991
77.641	42.508
78.629	40.171
79.616	37.234
80.603	34.456
81.591	31.643
82.578	28.782
83.566	25.909
84.553	23.133
85.541	20.533
86.528	18.521
87.515	15.578
88.503	13.506
89.49	11.55
90.478	9.863
91.465	8.5324
92.452	7.1858
93.44	6.2142
94.427	5.4127
95.415	4.7623
96.402	4.2334
97.389	3.8319
98.377	3.5831
99.364	3.3654

## Sheet: Sheet6
0.63158	14.931
1.6206	15.353
2.6096	15.76
3.5986	16.273
4.5877	16.875
5.5767	17.568
6.5657	18.301
7.5547	19.101
8.5437	19.891
9.5328	20.605
10.522	21.22
11.511	21.722
12.5	22.093
13.489	22.374
14.478	22.571
15.467	22.72
16.456	22.856
17.445	23.018
18.434	23.16
19.423	23.274
20.412	23.388
21.401	23.393
22.39	23.375
23.379	23.271
24.368	23.198
25.357	23.075
26.346	22.896
27.335	22.646
28.324	22.303
29.313	21.86
30.302	21.288
31.291	20.626
32.28	19.859
33.269	19.013
34.258	18.109
35.247	17.207
36.236	16.33
37.225	15.457
38.214	14.797
39.203	14.218
40.192	13.683
41.181	13.28
42.17	13.024
43.159	12.853
44.148	12.925
45.137	13.127
46.126	13.518
47.115	14.11
48.104	14.899
49.094	15.977
50.083	17.095
51.072	18.394
52.061	19.887
53.05	21.82
54.039	23.373
55.028	25.447
56.017	27.553
57.006	29.765
57.995	32.493
58.984	35.234
59.973	37.904
60.962	40.873
61.951	43.782
62.94	46.786
63.929	49.606
64.918	52.307
65.907	54.768
66.896	56.981
67.885	58.899
68.874	60.558
69.863	61.923
70.852	62.917
71.841	63.564
72.83	63.845
73.819	63.703
74.808	63.186
75.797	62.316
76.786	61.082
77.775	59.526
78.764	57.691
79.753	55.609
80.742	53.305
81.731	50.925
82.72	48.053
83.709	45.215
84.698	42.209
85.687	39.183
86.676	36.231
87.665	33.223
88.654	30.339
89.643	27.692
90.632	25.293
91.621	23.146
92.61	21.274
93.599	19.766
94.588	18.469
95.577	17.28
96.566	16.168
97.555	15.233
98.544	14.609
99.533	13.961
