# Supplementary material for: Gait assessment using a 2D video-based motion analysis app in healthy subjects and subjects with lower limb amputation – A pilot study
Source: PLoS One. 2025 May 30;20(5):e0324499. doi: 10.1371/journal.pone.0324499 (PMC12124523; doi:10.1371/journal.pone.0324499)
Supplement: S1 Table — Raw data of all trials (M##) of the healthy subjects (0##) from the gait analysis recorded with the Orthelligent App (OV) and with the Qualisys system (Qual). (ZIP) [file pone.0324499.s001.zip › Subjects_healty_all_trials/009_OV_ME1.xlsx]

## Sheet: Sheet1
0.47593	4.4366
1.4658	4.3208
2.4557	4.0947
3.4456	3.7854
4.4356	3.4423
5.4255	3.1105
6.4154	2.8556
7.4053	2.8406
8.3952	2.8177
9.3851	2.8146
10.375	3.0596
11.365	3.4077
12.355	3.819
13.345	4.2625
14.335	4.7582
15.324	5.3451
16.314	6.0024
17.304	6.6867
18.294	7.3847
19.284	8.0715
20.274	8.7582
21.264	9.4458
22.254	10.057
23.244	10.582
24.234	11.025
25.224	11.419
26.213	11.741
27.203	12.018
28.193	12.261
29.183	12.544
30.173	12.835
31.163	12.971
32.153	13.106
33.143	13.45
34.133	13.89
35.123	14.322
36.112	14.998
37.102	15.672
38.092	16.393
39.082	17.104
40.072	17.758
41.062	18.314
42.052	18.75
43.042	19.08
44.032	19.296
45.022	19.411
46.012	19.316
47.001	19.074
47.991	18.536
48.981	17.716
49.971	16.233
50.961	14.488
51.951	12.191
52.941	9.8582
53.931	7.0844
54.921	4.1091
55.911	1.6143
56.9	-1.6475
57.89	-4.4232
58.88	-6.6689
59.87	-8.3794
60.86	-9.8212
61.85	-10.714
62.84	-11.115
63.83	-10.938
64.82	-10.328
65.81	-9.2837
66.8	-8.0169
67.789	-6.6164
68.779	-5.2179
69.769	-3.8837
70.759	-2.6821
71.749	-1.6557
72.739	-0.76072
73.729	-0.061114
74.719	0.4739
75.709	0.86891
76.699	1.0165
77.688	1.126
78.678	1.1944
79.668	1.1941
80.658	1.1063
81.648	1.044
82.638	0.91695
83.628	0.9236
84.618	1.0691
85.608	1.2352
86.598	1.5021
87.588	1.8505
88.577	2.2908
89.567	2.823
90.557	3.404
91.547	3.9676
92.537	4.5063
93.527	4.9694
94.517	5.3551
95.507	5.6864
96.497	5.999
97.487	6.2518
98.476	6.4076
99.466	6.3554

## Sheet: Sheet2
0.46103	2.2989
1.4489	2.2347
2.4367	2.0659
3.4245	1.8225
4.4124	1.5627
5.4002	1.3495
6.388	1.179
7.3759	1.2403
8.3637	1.3844
9.3515	1.6193
10.339	1.9871
11.327	2.438
12.315	2.9595
13.303	3.5412
14.291	4.185
15.279	4.8701
16.266	5.572
17.254	6.2736
18.242	6.9497
19.23	7.5848
20.218	8.1598
21.205	8.7011
22.193	9.22
23.181	9.7065
24.169	10.157
25.157	10.595
26.145	11.002
27.132	11.375
28.12	11.743
29.108	12.124
30.096	12.551
31.084	13.004
32.072	13.541
33.059	14.167
34.047	14.856
35.035	15.554
36.023	16.289
37.011	17.048
37.999	17.804
38.986	18.547
39.974	19.227
40.962	19.802
41.95	20.26
42.938	20.534
43.926	20.611
44.913	20.421
45.901	19.958
46.889	19.181
47.877	18.123
48.865	16.72
49.853	14.757
50.84	12.286
51.828	9.5377
52.816	6.4762
53.804	3.1151
54.792	-0.35142
55.78	-3.3565
56.767	-6.4599
57.755	-9.3712
58.743	-11.398
59.731	-13.117
60.719	-14.373
61.707	-15.09
62.694	-15.265
63.682	-14.761
64.67	-13.853
65.658	-12.514
66.646	-10.957
67.634	-9.3163
68.621	-7.7026
69.609	-6.163
70.597	-4.7477
71.585	-3.4718
72.573	-2.3153
73.561	-1.3549
74.548	-0.54166
75.536	-0.056995
76.524	0.38343
77.512	0.58545
78.5	0.62834
79.488	0.54206
80.475	0.39792
81.463	0.19999
82.451	-0.0054431
83.439	-0.24255
84.427	-0.41575
85.415	-0.41484
86.402	-0.46707
87.39	-0.39734
88.378	-0.27219
89.366	-0.023175
90.354	0.36307
91.341	0.82236
92.329	1.2721
93.317	1.6752
94.305	2.0239
95.293	2.3098
96.281	2.572
97.268	2.7844
98.256	2.9144
99.244	2.9673

## Sheet: Sheet3
0.56273	27.299
1.5543	27.115
2.5459	26.627
3.5375	25.998
4.5291	25.276
5.5206	24.449
6.5122	23.544
7.5038	22.587
8.4954	21.406
9.487	20.612
10.479	19.615
11.47	18.659
12.462	17.764
13.453	16.928
14.445	16.146
15.436	15.416
16.428	14.731
17.42	14.116
18.411	13.584
19.403	13.103
20.394	12.62
21.386	12.089
22.378	11.468
23.369	10.717
24.361	9.8407
25.352	8.8468
26.344	7.7561
27.335	6.5841
28.327	5.3522
29.319	4.0677
30.31	2.7279
31.302	1.358
32.293	0.010276
33.285	-1.322
34.277	-2.7022
35.268	-3.8962
36.26	-4.8117
37.251	-5.7612
38.243	-6.6241
39.234	-7.4139
40.226	-8.1829
41.218	-8.915
42.209	-9.6517
43.201	-10.364
44.192	-11.018
45.184	-11.572
46.176	-11.995
47.167	-12.316
48.159	-12.505
49.15	-12.53
50.142	-12.392
51.133	-11.761
52.125	-11.148
53.117	-10.064
54.108	-8.6482
55.1	-6.957
56.091	-5.2582
57.083	-2.7481
58.074	-0.51573
59.066	1.76
60.058	4.0677
61.049	6.354
62.041	8.5849
63.032	10.704
64.024	12.679
65.016	14.408
66.007	15.974
66.999	17.309
67.99	18.479
68.982	19.511
69.973	20.464
70.965	21.333
71.957	22.166
72.948	22.957
73.94	23.707
74.931	24.166
75.923	24.793
76.915	25.59
77.906	26.16
78.898	26.721
79.889	27.297
80.881	27.85
81.872	28.394
82.864	28.979
83.856	29.451
84.847	29.776
85.839	30.142
86.83	30.487
87.822	30.843
88.814	31.19
89.805	31.51
90.797	31.819
91.788	32.081
92.78	32.296
93.771	32.489
94.763	32.634
95.755	32.824
96.746	33.013
97.738	33.211
98.729	33.316
99.721	33.243

## Sheet: Sheet4
0.56273	23.418
1.553	23.401
2.5433	23.038
3.5335	22.479
4.5238	21.784
5.5141	21.044
6.5043	19.98
7.4946	18.978
8.4849	17.903
9.4752	16.823
10.465	15.727
11.456	14.585
12.446	13.418
13.436	12.247
14.427	11.08
15.417	9.9544
16.407	8.8919
17.397	7.863
18.388	6.8334
19.378	5.7763
20.368	4.7131
21.358	3.5929
22.349	2.4384
23.339	1.2593
24.329	0.087587
25.319	-1.0347
26.31	-2.1762
27.3	-3.3098
28.29	-4.4467
29.281	-5.5783
30.271	-6.6755
31.261	-7.7393
32.251	-8.7676
33.242	-9.7854
34.232	-10.789
35.222	-11.756
36.212	-12.685
37.203	-13.586
38.193	-14.495
39.183	-15.391
40.174	-16.269
41.164	-17.09
42.154	-17.889
43.144	-18.623
44.135	-19.277
45.125	-19.816
46.115	-20.276
47.105	-20.64
48.096	-21.017
49.086	-21.116
50.076	-21.142
51.066	-20.944
52.057	-20.5
53.047	-19.96
54.037	-19.107
55.028	-18.042
56.018	-16.935
57.008	-15.065
57.998	-13.175
58.989	-11.151
59.979	-8.9729
60.969	-6.696
61.959	-4.3546
62.95	-1.9937
63.94	0.38626
64.93	2.7252
65.921	4.9943
66.911	7.1435
67.901	9.1096
68.891	10.895
69.882	12.562
70.872	14.115
71.862	15.67
72.852	17.19
73.843	18.652
74.833	20.198
75.823	21.307
76.813	22.433
77.804	23.491
78.794	24.5
79.784	25.423
80.775	26.245
81.765	26.963
82.755	27.544
83.745	28.061
84.736	28.329
85.726	28.573
86.716	28.784
87.706	28.949
88.697	29.09
89.687	29.177
90.677	29.202
91.668	29.202
92.658	29.202
93.648	29.202
94.638	29.232
95.629	29.254
96.619	29.254
97.609	29.225
98.599	29.205
99.59	29.086

## Sheet: Sheet5
0.76858	8.938
1.7521	9.5985
2.7357	10.344
3.7192	11.233
4.7028	12.201
5.6864	13.193
6.6699	14.093
7.6535	14.87
8.637	15.257
9.6206	15.995
10.604	16.429
11.588	16.723
12.571	16.916
13.555	17.04
14.538	17.175
15.522	17.318
16.505	17.489
17.489	17.703
18.473	18.123
19.456	18.757
20.44	19.087
21.423	19.372
22.407	19.473
23.39	19.352
24.374	19.009
25.357	18.512
26.341	17.894
27.325	17.173
28.308	16.393
29.292	15.543
30.275	14.633
31.259	13.705
32.242	12.841
33.226	12.079
34.209	11.359
35.193	10.929
36.177	10.424
37.16	10.351
38.144	10.461
39.127	10.682
40.111	11.043
41.094	11.515
42.078	12.13
43.061	12.888
44.045	13.824
45.029	14.977
46.012	16.328
46.996	17.85
47.979	19.955
48.963	22.257
49.946	24.448
50.93	26.79
51.913	28.976
52.897	32.197
53.881	35.458
54.864	38.858
55.848	42.032
56.831	45.745
57.815	48.982
58.798	52.035
59.782	54.806
60.765	57.441
61.749	59.603
62.733	61.317
63.716	62.64
64.7	63.449
65.683	63.711
66.667	63.665
67.65	62.766
68.634	61.782
69.617	60.386
70.601	58.719
71.585	56.728
72.568	54.51
73.552	51.829
74.535	48.586
75.519	46.447
76.502	43.014
77.486	39.755
78.469	36.419
79.453	33.095
80.437	29.761
81.42	26.501
82.404	23.366
83.387	20.968
84.371	18.179
85.354	14.958
86.338	12.793
87.321	10.817
88.305	9.1684
89.289	7.9166
90.272	6.9775
91.256	6.3265
92.239	5.9231
93.223	5.661
94.206	5.4857
95.19	5.5215
96.173	5.7009
97.157	5.9661
98.141	6.2282
99.124	6.3766

## Sheet: Sheet6
0.79281	12.295
1.7786	12.723
2.7644	13.209
3.7501	13.811
4.7359	14.473
5.7217	15.131
6.7074	15.756
7.6932	16.317
8.679	16.649
9.6647	16.944
10.651	17.168
11.636	17.32
12.622	17.446
13.608	17.571
14.594	17.706
15.579	17.857
16.565	18.005
17.551	18.134
18.537	18.255
19.522	18.289
20.508	18.187
21.494	18.008
22.48	17.732
23.466	17.345
24.451	16.889
25.437	16.345
26.423	15.739
27.409	15.058
28.394	14.333
29.38	13.619
30.366	12.952
31.352	12.364
32.337	11.744
33.323	11.331
34.309	11.111
35.295	10.882
36.281	10.683
37.266	10.698
38.252	10.834
39.238	11.109
40.224	11.511
41.209	12.051
42.195	12.715
43.181	13.522
44.167	14.513
45.152	15.656
46.138	17.029
47.124	18.528
48.11	20.177
49.096	21.615
50.081	24.029
51.067	26.174
52.053	28.538
53.039	30.99
54.024	33.532
55.01	36.332
55.996	39.813
56.982	42.419
57.968	45.588
58.953	48.711
59.939	51.59
60.925	54.318
61.911	56.664
62.896	58.706
63.882	60.42
64.868	61.803
65.854	62.752
66.839	63.264
67.825	63.134
68.811	62.578
69.797	61.548
70.783	60.24
71.768	58.676
72.754	56.933
73.74	54.91
74.726	52.713
75.711	50.048
76.697	47.027
77.683	44.027
78.669	40.936
79.654	37.877
80.64	34.798
81.626	31.672
82.612	28.562
83.598	25.269
84.583	22.465
85.569	19.871
86.555	17.345
87.541	15.118
88.526	13.211
89.512	11.667
90.498	10.373
91.484	9.3953
92.469	8.6387
93.455	8.0538
94.441	7.6641
95.427	7.4558
96.413	7.3218
97.398	7.3176
98.384	7.3176
99.37	7.3176
