# Supplementary material for: Gait assessment using a 2D video-based motion analysis app in healthy subjects and subjects with lower limb amputation – A pilot study
Source: PLoS One. 2025 May 30;20(5):e0324499. doi: 10.1371/journal.pone.0324499 (PMC12124523; doi:10.1371/journal.pone.0324499)
Supplement: S1 Table — Raw data of all trials (M##) of the healthy subjects (0##) from the gait analysis recorded with the Orthelligent App (OV) and with the Qualisys system (Qual). (ZIP) [file pone.0324499.s001.zip › Subjects_healty_all_trials/009_OV_ME2.xlsx]

## Sheet: Sheet1
0.6811	0.46249
1.667	0.16941
2.6529	0.12447
3.6388	-0.022264
4.6248	-0.37623
5.6107	-0.82717
6.5966	-0.995
7.5825	-1.0766
8.5684	-0.97151
9.5543	-0.76621
10.54	-0.42338
11.526	-0.04807
12.512	0.39279
13.498	0.87233
14.484	1.3431
15.47	1.8233
16.456	2.3508
17.442	2.9243
18.428	3.5337
19.413	4.1883
20.399	4.8746
21.385	5.5842
22.371	6.3147
23.357	7.0309
24.343	7.7102
25.329	8.338
26.315	8.8756
27.301	9.3218
28.287	9.6761
29.273	9.9512
30.258	10.178
31.244	10.367
32.23	10.512
33.216	10.711
34.202	10.909
35.188	11.077
36.174	11.232
37.16	11.525
38.146	11.936
39.132	12.285
40.118	12.72
41.103	13.226
42.089	13.784
43.075	14.36
44.061	14.93
45.047	15.46
46.033	15.914
47.019	16.257
48.005	16.402
48.991	16.54
49.977	16.523
50.963	16.278
51.949	15.82
52.934	15.033
53.92	13.903
54.906	12.416
55.892	10.574
56.878	8.4993
57.864	6.3264
58.85	4.1266
59.836	1.9904
60.822	0.16999
61.808	-1.5459
62.794	-3.0746
63.779	-4.4647
64.765	-5.6582
65.751	-6.5144
66.737	-7.0429
67.723	-7.1546
68.709	-6.9469
69.695	-6.4358
70.681	-5.7794
71.667	-4.9973
72.653	-4.1751
73.639	-3.4322
74.624	-2.7248
75.61	-2.0915
76.596	-1.4732
77.582	-0.8713
78.568	-0.33372
79.554	0.11777
80.54	0.46793
81.526	0.72215
82.512	0.86494
83.498	0.94628
84.484	0.93791
85.47	0.84944
86.455	0.73019
87.441	0.58476
88.427	0.43739
89.413	0.14416
90.399	0.18387
91.385	0.12025
92.371	-0.11877
93.357	-0.17592
94.343	-0.25219
95.329	-0.32016
96.315	-0.30586
97.3	-0.24344
98.286	-0.18865
99.272	-0.19059

## Sheet: Sheet2
0.62096	-0.34817
1.6044	-0.29583
2.5879	-0.29776
3.5714	-0.3655
4.5549	-0.44122
5.5384	-0.45907
6.5219	-0.30055
7.5054	-0.21066
8.4889	0.1805
9.4724	0.63353
10.456	1.1206
11.439	1.6883
12.423	2.3255
13.406	3.023
14.39	3.7896
15.373	4.6152
16.357	5.4552
17.34	6.2916
18.324	7.1093
19.307	7.9021
20.291	8.6462
21.274	9.3653
22.258	10.029
23.241	10.641
24.225	11.184
25.208	11.677
26.192	12.097
27.175	12.435
28.159	12.745
29.142	13.03
30.126	13.322
31.109	13.669
32.093	14.177
33.076	14.676
34.06	15.194
35.043	15.805
36.027	16.47
37.01	17.126
37.994	17.773
38.977	18.396
39.96	18.978
40.944	19.48
41.927	19.85
42.911	20.054
43.894	20.06
44.878	19.746
45.861	19.203
46.845	18.274
47.828	17.191
48.812	15.496
49.795	13.363
50.779	10.772
51.762	8.0492
52.746	5.0893
53.729	1.8589
54.713	-1.1905
55.696	-4.6679
56.68	-7.5251
57.663	-10.166
58.647	-12.073
59.63	-13.467
60.614	-14.264
61.597	-14.664
62.581	-14.508
63.564	-13.937
64.548	-13.085
65.531	-11.897
66.515	-10.426
67.498	-8.7385
68.482	-6.9638
69.465	-5.2547
70.449	-3.7512
71.432	-2.5309
72.416	-1.4914
73.399	-0.76518
74.383	-0.32919
75.366	0.066369
76.35	0.40969
77.333	0.65754
78.317	0.76159
79.3	0.59781
80.284	0.22659
81.267	-0.14725
82.25	-0.65443
83.234	-0.95269
84.217	-1.1712
85.201	-1.2668
86.184	-1.2734
87.168	-1.2341
88.151	-1.1536
89.135	-0.99133
90.118	-0.91045
91.102	-0.42946
92.085	-0.0043164
93.069	0.47393
94.052	0.98506
95.036	1.4329
96.019	1.8186
97.003	2.1291
97.986	2.3145
98.97	2.4158

## Sheet: Sheet3
0.43598	17.683
1.4223	17.497
2.4085	17.412
3.3948	17.222
4.3811	16.814
5.3674	16.241
6.3536	15.552
7.3399	14.802
8.3262	14.013
9.3124	13.071
10.299	12.542
11.285	12.289
12.271	12.123
13.258	12
14.244	11.7
15.23	11.148
16.216	10.522
17.203	9.9536
18.189	9.4523
19.175	8.9945
20.161	8.5413
21.148	8.0959
22.134	7.6426
23.12	7.1631
24.107	6.6425
25.093	6.0519
26.079	5.3767
27.065	4.6004
28.052	3.7284
29.038	2.7012
30.024	1.5696
31.01	0.31322
31.997	-0.96831
32.983	-2.2595
33.969	-3.5074
34.956	-4.7259
35.942	-6.0093
36.928	-7.1184
37.914	-8.1941
38.901	-9.2762
39.887	-10.323
40.873	-11.273
41.859	-12.107
42.846	-12.823
43.832	-13.417
44.818	-13.929
45.805	-14.419
46.791	-14.936
47.777	-15.472
48.763	-15.979
49.75	-16.384
50.736	-16.638
51.722	-16.676
52.708	-16.404
53.695	-16.118
54.681	-15.428
55.667	-14.779
56.654	-13.538
57.64	-12.146
58.626	-10.572
59.612	-8.6934
60.599	-6.7388
61.585	-4.7956
62.571	-2.1125
63.558	0.14962
64.544	2.3231
65.53	4.3567
66.516	6.2285
67.503	7.9558
68.489	9.5179
69.475	10.938
70.461	12.221
71.448	13.372
72.434	14.398
73.42	15.269
74.407	16.126
75.393	17.025
76.379	18.359
77.365	19.451
78.352	20.366
79.338	21.313
80.324	21.901
81.31	23.052
82.297	24.06
83.283	24.943
84.269	25.396
85.256	25.704
86.242	26.272
87.228	26.722
88.214	27.035
89.201	27.179
90.187	27.173
91.173	27.192
92.159	27.092
93.146	27.031
94.132	26.93
95.118	26.84
96.105	26.721
97.091	26.636
98.077	26.835
99.063	27.035

## Sheet: Sheet4
0.36777	24.97
1.3559	24.363
2.344	23.818
3.3321	23.07
4.3203	22.178
5.3084	21.146
6.2965	20.037
7.2847	18.7
8.2728	17.286
9.2609	16.628
10.249	15.484
11.237	14.325
12.225	13.163
13.213	12.021
14.202	10.931
15.19	9.8449
16.178	8.7836
17.166	7.7001
18.154	6.5952
19.142	5.4176
20.13	4.1544
21.118	2.8345
22.107	1.5109
23.095	0.19228
24.083	-1.1226
25.071	-2.4031
26.059	-3.659
27.047	-4.8969
28.035	-6.127
29.023	-7.3768
30.012	-8.6191
31	-9.8572
31.988	-11.057
32.976	-12.264
33.964	-13.018
34.952	-13.776
35.94	-14.493
36.928	-15.194
37.917	-15.829
38.905	-16.483
39.893	-17.127
40.881	-17.742
41.869	-18.311
42.857	-18.822
43.845	-19.193
44.834	-19.395
45.822	-19.429
46.81	-19.273
47.798	-19.186
48.786	-19.087
49.774	-18.471
50.762	-18.014
51.75	-17.344
52.739	-16.499
53.727	-15.449
54.715	-14.429
55.703	-13.104
56.691	-11.397
57.679	-9.7669
58.667	-8.009
59.655	-6.053
60.644	-3.9669
61.632	-1.8361
62.62	0.30759
63.608	2.3866
64.596	4.3832
65.584	6.2764
66.572	8.1037
67.56	9.8382
68.549	11.378
69.537	12.678
70.525	13.704
71.513	14.515
72.501	15.198
73.489	15.854
74.477	16.634
75.465	17.409
76.454	18.235
77.442	19.057
78.43	19.879
79.418	20.614
80.406	21.601
81.394	22.605
82.382	23.598
83.37	24.366
84.359	25.413
85.347	26.2
86.335	26.818
87.323	27.306
88.311	27.631
89.299	27.855
90.287	27.844
91.275	27.8
92.264	27.653
93.252	27.555
94.24	27.428
95.228	27.3
96.216	27.124
97.204	26.927
98.192	26.799
99.181	26.553

## Sheet: Sheet5
0.62626	7.9753
1.6167	8.7481
2.6071	9.5184
3.5976	10.362
4.588	11.184
5.5784	11.989
6.5689	12.754
7.5593	13.556
8.5498	14.191
9.5402	14.841
10.531	15.579
11.521	16.395
12.512	17.087
13.502	17.89
14.492	18.257
15.483	18.5
16.473	18.705
17.464	18.986
18.454	19.341
19.445	19.702
20.435	20.043
21.425	20.324
22.416	20.549
23.406	20.765
24.397	20.903
25.387	20.979
26.378	20.852
27.368	20.597
28.359	20.137
29.349	19.401
30.339	18.479
31.33	17.337
32.32	16.113
33.311	14.889
34.301	13.708
35.292	12.561
36.282	11.295
37.272	10.69
38.263	9.9244
39.253	9.3071
40.244	8.8875
41.234	8.6849
42.225	8.7802
43.215	9.1153
44.206	9.7025
45.196	10.493
46.186	11.402
47.177	12.433
48.167	13.607
49.158	14.839
50.148	16.24
51.139	17.886
52.129	19.748
53.119	21.784
54.11	24.051
55.1	26.838
56.091	28.965
57.081	32.095
58.072	35.125
59.062	38.321
60.053	41.577
61.043	45.595
62.033	48.12
63.024	51.124
64.014	53.893
65.005	56.469
65.995	58.584
66.986	60.205
67.976	61.596
68.966	62.511
69.957	63.035
70.947	63.179
71.938	62.926
72.928	62.35
73.919	61.589
74.909	60.635
75.9	59.524
76.89	58.263
77.88	56.893
78.871	55.213
79.861	53.176
80.852	51.137
81.842	48.302
82.833	45.573
83.823	42.742
84.813	39.779
85.804	36.552
86.794	33.241
87.785	29.736
88.775	26.142
89.766	22.7
90.756	19.346
91.747	16.05
92.737	13.531
93.727	11.567
94.718	9.8668
95.708	8.3214
96.699	6.8677
97.689	5.5443
98.68	4.7562
99.67	4.2049

## Sheet: Sheet6
0.64733	15.295
1.6392	15.625
2.6311	15.836
3.6231	16.091
4.615	16.387
5.6069	16.69
6.5988	16.981
7.5907	17.237
8.5826	17.412
9.5745	17.491
10.566	17.496
11.558	17.455
12.55	17.379
13.542	17.347
14.534	17.316
15.526	17.358
16.518	17.39
17.51	17.48
18.502	17.477
19.494	17.36
20.486	17.14
21.477	16.834
22.469	16.53
23.461	16.151
24.453	15.719
25.445	15.223
26.437	14.629
27.429	13.946
28.421	13.183
29.413	12.385
30.405	11.621
31.397	10.941
32.388	10.298
33.38	9.9049
34.372	9.8346
35.364	9.7595
36.356	9.8544
37.348	10.016
38.34	10.347
39.332	10.838
40.324	11.442
41.316	12.218
42.308	13.171
43.299	14.24
44.291	15.368
45.283	16.445
46.275	17.421
47.267	18.429
48.259	19.476
49.251	21.224
50.243	23.141
51.235	25.408
52.227	27.864
53.219	30.554
54.21	33.419
55.202	35.731
56.194	38.837
57.186	41.803
58.178	45.068
59.17	48.444
60.162	51.701
61.154	54.8
62.146	57.146
63.138	58.897
64.13	60.135
65.121	60.858
66.113	61.125
67.105	61.169
68.097	60.979
69.089	60.455
70.081	59.386
71.073	57.807
72.065	55.648
73.057	53.175
74.049	50.361
75.041	47.027
76.032	43.86
77.024	40.671
78.016	37.411
79.008	34.127
80	31.112
80.992	28.167
81.984	24.703
82.976	22.268
83.968	19.421
84.96	16.929
85.952	14.73
86.943	12.78
87.935	11.081
88.927	9.7132
89.919	8.6456
90.911	7.6542
91.903	6.9868
92.895	6.4651
93.887	6.0721
94.879	5.843
95.871	5.7464
96.863	5.779
97.854	5.856
98.846	5.9265
99.838	5.7387
