# Supplementary material for: Gait assessment using a 2D video-based motion analysis app in healthy subjects and subjects with lower limb amputation – A pilot study
Source: PLoS One. 2025 May 30;20(5):e0324499. doi: 10.1371/journal.pone.0324499 (PMC12124523; doi:10.1371/journal.pone.0324499)
Supplement: S1 Table — Raw data of all trials (M##) of the healthy subjects (0##) from the gait analysis recorded with the Orthelligent App (OV) and with the Qualisys system (Qual). (ZIP) [file pone.0324499.s001.zip › Subjects_healty_all_trials/009_OV_ME3.xlsx]

## Sheet: Sheet1
2.1546	1.681
3.1235	1.56
4.0925	1.4358
5.0615	1.2628
6.0304	1.2345
6.9994	1.367
7.9684	1.6852
8.9373	2.0918
9.9063	2.5874
10.875	3.113
11.844	3.7004
12.813	4.341
13.782	5.0165
14.751	5.7332
15.72	6.476
16.689	7.2254
17.658	7.9655
18.627	8.6943
19.596	9.4439
20.565	10.201
21.534	10.976
22.503	11.775
23.472	12.577
24.441	13.364
25.41	14.075
26.379	14.714
27.348	15.232
28.317	15.637
29.286	15.933
30.255	16.155
31.224	16.374
32.193	16.614
33.161	16.683
34.13	16.747
35.099	16.798
36.068	16.917
37.037	16.93
38.006	16.93
38.975	16.928
39.944	16.877
40.913	16.903
41.882	16.939
42.851	16.992
43.82	17.005
44.789	16.941
45.758	16.731
46.727	16.337
47.696	15.686
48.665	14.845
49.634	14.041
50.603	12.615
51.572	11.236
52.541	9.6922
53.51	7.5122
54.479	5.6125
55.448	3.6328
56.417	1.7945
57.386	0.29841
58.355	-1.6042
59.324	-2.9568
60.293	-4.0481
61.262	-4.9296
62.23	-5.5349
63.199	-5.8649
64.168	-5.9108
65.137	-5.778
66.106	-5.468
67.075	-5.0296
68.044	-4.493
69.013	-3.847
69.982	-3.1626
70.951	-2.4768
71.92	-1.8098
72.889	-1.1799
73.858	-0.57304
74.827	-0.15787
75.796	0.098611
76.765	0.4724
77.734	0.67073
78.703	0.66192
79.672	0.59426
80.641	0.46998
81.61	0.2838
82.579	0.071345
83.548	-0.23402
84.517	-0.50489
85.486	-0.89031
86.455	-1.0662
87.424	-1.0427
88.393	-1.0199
89.362	-0.89176
90.33	-0.69581
91.299	-0.41686
92.268	-0.12151
93.237	0.15408
94.206	0.43482
95.175	0.69379
96.144	0.93936
97.113	1.1481
98.082	1.2988
99.051	1.4099

## Sheet: Sheet2
0.35434	1.4488
1.3439	1.4791
2.3334	1.2945
3.323	1.0608
4.3125	0.91656
5.302	0.54498
6.2916	0.2862
7.2811	0.3156
8.2707	0.49319
9.2602	0.84033
10.25	1.3253
11.239	1.9146
12.229	2.6168
13.218	3.3641
14.208	4.1366
15.197	4.9664
16.187	5.8146
17.177	6.6904
18.166	7.5722
19.156	8.4412
20.145	9.2658
21.135	10.021
22.124	10.657
23.114	11.226
24.103	11.683
25.093	12.163
26.082	12.728
27.072	13.379
28.061	14.077
29.051	14.737
30.041	15.333
31.03	15.872
32.02	16.404
33.009	16.882
33.999	17.445
34.988	18.036
35.978	18.632
36.967	19.229
37.957	19.704
38.946	20.021
39.936	20.15
40.925	20.136
41.915	20.099
42.905	19.971
43.894	19.758
44.884	19.329
45.873	18.691
46.863	17.787
47.852	16.524
48.842	15.042
49.831	13.055
50.821	10.465
51.81	7.5885
52.8	4.3659
53.79	1.3967
54.779	-2.1514
55.769	-5.5387
56.758	-8.6874
57.748	-11.239
58.737	-13.621
59.727	-15.606
60.716	-17.073
61.706	-17.992
62.695	-18.237
63.685	-17.809
64.674	-16.856
65.664	-15.498
66.654	-13.81
67.643	-11.974
68.633	-10.02
69.622	-8.0554
70.612	-6.2147
71.601	-4.4701
72.591	-2.9057
73.58	-1.5472
74.57	-0.39816
75.559	0.439
76.549	0.99813
77.538	1.4446
78.528	1.6067
79.518	1.5739
80.507	1.4236
81.497	1.1622
82.486	0.86897
83.476	0.43727
84.465	0.32539
85.455	0.23716
86.444	0.22362
87.434	0.31022
88.423	0.46779
89.413	0.60656
90.402	0.69238
91.392	0.7217
92.382	0.79561
93.371	0.90998
94.361	1.0914
95.35	1.3085
96.34	1.5417
97.329	1.7656
98.319	1.9219
99.308	1.9822

## Sheet: Sheet3
0.066522	19.654
1.0569	19.709
2.0472	19.439
3.0376	19.041
4.0279	18.529
5.0183	17.729
6.0086	16.933
6.999	16.038
7.9894	15.063
8.9797	13.965
9.9701	12.771
10.96	11.503
11.951	10.219
12.941	8.9741
13.931	7.8426
14.922	6.8529
15.912	6.0037
16.903	5.3089
17.893	4.7771
18.883	4.4345
19.874	4.2439
20.864	4.2342
21.854	4.4864
22.845	4.956
23.835	5.4443
24.825	5.7704
25.816	5.7701
26.806	5.3789
27.796	4.677
28.787	3.8542
29.777	2.9641
30.768	2.0271
31.758	0.97311
32.748	-0.17442
33.739	-1.5182
34.729	-3.2213
35.719	-4.846
36.71	-6.6121
37.7	-8.2822
38.69	-9.7156
39.681	-10.921
40.671	-11.921
41.661	-12.886
42.652	-13.823
43.642	-14.721
44.632	-15.581
45.623	-16.311
46.613	-16.903
47.604	-17.337
48.594	-17.544
49.584	-17.557
50.575	-17.243
51.565	-16.611
52.555	-15.543
53.546	-14.22
54.536	-12.49
55.526	-10.531
56.517	-8.6773
57.507	-6.3046
58.497	-3.8232
59.488	-1.4935
60.478	0.79377
61.469	3.0308
62.459	5.1892
63.449	7.1547
64.44	8.9355
65.43	10.437
66.42	11.747
67.411	12.909
68.401	13.999
69.391	15.043
70.382	16.097
71.372	17.179
72.362	18.254
73.353	19.298
74.343	20.298
75.333	21.34
76.324	22.092
77.314	22.881
78.305	23.519
79.295	24.054
80.285	24.49
81.276	24.834
82.266	25.117
83.256	25.311
84.247	25.464
85.237	25.346
86.227	25.451
87.218	25.588
88.208	25.598
89.198	25.655
90.189	25.785
91.179	25.926
92.169	26.07
93.16	26.201
94.15	26.309
95.141	26.367
96.131	26.421
97.121	26.453
98.112	26.512
99.102	26.569

## Sheet: Sheet4
0.048742	22.753
1.0414	22.723
2.034	22.306
3.0266	21.695
4.0193	21.365
5.0119	20.654
6.0045	19.904
6.9972	19.185
7.9898	18.462
8.9824	17.715
9.975	16.912
10.968	16.043
11.96	15.1
12.953	14.12
13.946	13.099
14.938	12.087
15.931	11.114
16.923	10.18
17.916	9.2415
18.909	8.2301
19.901	7.1607
20.894	5.9644
21.887	4.6929
22.879	3.378
23.872	2.0378
24.864	0.7311
25.857	-0.45123
26.85	-1.5899
27.842	-2.6962
28.835	-3.8955
29.828	-5.2188
30.82	-6.6357
31.813	-8.0673
32.806	-9.6508
33.798	-10.827
34.791	-12.041
35.783	-13.061
36.776	-14.059
37.769	-15.075
38.761	-16.153
39.754	-17.243
40.747	-18.273
41.739	-19.152
42.732	-19.884
43.724	-20.467
44.717	-20.963
45.71	-21.361
46.702	-21.674
47.695	-21.982
48.688	-21.861
49.68	-21.69
50.673	-21.304
51.665	-20.576
52.658	-19.741
53.651	-18.588
54.643	-17.1
55.636	-15.484
56.629	-13.631
57.621	-11.633
58.614	-9.4602
59.607	-7.2466
60.599	-4.9861
61.592	-2.7211
62.584	-0.49232
63.577	1.605
64.57	3.5851
65.562	5.3846
66.555	7.0227
67.548	8.5714
68.54	10.001
69.533	11.362
70.525	12.652
71.518	13.853
72.511	14.955
73.503	15.981
74.496	16.935
75.489	17.779
76.481	18.535
77.474	19.448
78.467	20.192
79.459	20.904
80.452	21.561
81.444	22.156
82.437	22.646
83.43	23.028
84.422	23.379
85.415	23.702
86.408	23.937
87.4	24.139
88.393	24.366
89.385	24.528
90.378	24.73
91.371	24.85
92.363	24.968
93.356	25.033
94.349	25.033
95.341	25.033
96.334	25.06
97.326	25.13
98.319	25.129
99.312	24.846

## Sheet: Sheet5
0.562	11.01
1.5524	11.899
2.5427	12.826
3.5331	13.874
4.5235	14.945
5.5139	16.121
6.5042	17.48
7.4946	18.783
8.485	19.639
9.4754	20.346
10.466	20.572
11.456	20.703
12.446	20.938
13.437	21.001
14.427	21.14
15.418	21.263
16.408	21.442
17.398	21.594
18.389	21.773
19.379	21.986
20.369	22.219
21.36	22.799
22.35	23.472
23.341	24.364
24.331	25.269
25.321	25.856
26.312	26.011
27.302	25.654
28.292	24.989
29.283	24.197
30.273	23.389
31.264	22.564
32.254	21.671
33.244	20.686
34.235	19.481
35.225	18.036
36.215	16.805
37.206	15.421
38.196	14.453
39.187	14.002
40.177	13.894
41.167	14.028
42.158	14.378
43.148	14.896
44.138	15.249
45.129	16.234
46.119	17.468
47.11	18.844
48.1	20.068
49.09	22.261
50.081	24.221
51.071	26.317
52.061	28.437
53.052	31.53
54.042	34.806
55.032	38.005
56.023	41.333
57.013	44.182
58.004	48.015
58.994	51.052
59.984	53.893
60.975	56.446
61.965	58.741
62.955	60.675
63.946	62.122
64.936	63.141
65.927	63.589
66.917	63.959
67.907	63.376
68.898	62.444
69.888	61.217
70.878	59.744
71.869	58.104
72.859	56.229
73.85	54.147
74.84	52.01
75.83	49.564
76.821	47.007
77.811	43.855
78.801	40.731
79.792	37.48
80.782	34.086
81.773	30.613
82.763	27.102
83.753	23.607
84.744	20.359
85.734	16.835
86.724	14.457
87.715	11.406
88.705	8.6232
89.696	7.0089
90.686	5.5851
91.676	4.6376
92.667	3.909
93.657	3.3332
94.647	2.9482
95.638	2.7488
96.628	2.7219
97.619	2.7427
98.609	2.823
99.599	2.7696

## Sheet: Sheet6
0.55326	12.662
1.5408	13.364
2.5283	14.051
3.5158	14.812
4.5034	15.609
5.4909	16.538
6.4784	17.495
7.466	18.365
8.4535	19.192
9.441	19.941
10.429	20.602
11.416	21.166
12.404	21.651
13.391	22.004
14.379	22.25
15.366	22.449
16.354	22.627
17.341	22.812
18.329	22.909
19.316	22.893
20.304	22.657
21.291	22.233
22.279	21.549
23.266	20.683
24.254	19.749
25.241	18.888
26.229	18.241
27.216	17.791
28.204	17.391
29.192	16.897
30.179	16.253
31.167	15.543
32.154	14.859
33.142	14.314
34.129	13.821
35.117	13.68
36.104	13.565
37.092	13.555
38.079	13.565
39.067	13.559
40.054	13.517
41.042	13.562
42.029	13.909
43.017	14.543
44.004	15.455
44.992	16.626
45.98	17.981
46.967	19.55
47.955	20.946
48.942	23.247
49.93	25.407
50.917	27.774
51.905	30.415
52.892	33.019
53.88	35.588
54.867	38.975
55.855	42.118
56.842	45.35
57.83	48.277
58.817	51.172
59.805	54.03
60.792	56.685
61.78	58.98
62.767	60.91
63.755	62.38
64.743	63.336
65.73	63.787
66.718	63.709
67.705	63.155
68.693	62.272
69.68	61.037
70.668	59.559
71.655	57.887
72.643	55.89
73.63	53.536
74.618	50.69
75.605	47.576
76.593	44.874
77.58	40.883
78.568	37.494
79.555	34.17
80.543	30.829
81.531	27.608
82.518	24.385
83.506	21.3
84.493	18.711
85.481	15.303
86.468	13.19
87.456	11.222
88.443	9.6268
89.431	8.4788
90.418	7.6397
91.406	7.0707
92.393	6.6838
93.381	6.3713
94.368	6.1426
95.356	6.0984
96.343	6.1021
97.331	6.1237
98.318	6.2335
99.306	6.2726
