# Supplementary material for: Gait assessment using a 2D video-based motion analysis app in healthy subjects and subjects with lower limb amputation – A pilot study
Source: PLoS One. 2025 May 30;20(5):e0324499. doi: 10.1371/journal.pone.0324499 (PMC12124523; doi:10.1371/journal.pone.0324499)
Supplement: S1 Table — Raw data of all trials (M##) of the healthy subjects (0##) from the gait analysis recorded with the Orthelligent App (OV) and with the Qualisys system (Qual). (ZIP) [file pone.0324499.s001.zip › Subjects_healty_all_trials/009_OV_OM1.xlsx]

## Sheet: Sheet1
0.49516	-1.407
1.4852	-1.4722
2.4752	-1.65
3.4652	-1.9293
4.4553	-2.0568
5.4453	-2.4248
6.4353	-2.5927
7.4253	-2.6797
8.4153	-2.5871
9.4054	-2.3771
10.395	-2.0523
11.385	-1.5902
12.375	-1.0048
13.365	-0.33058
14.355	0.4165
15.346	1.2474
16.336	2.099
17.326	2.952
18.316	3.7703
19.306	4.5203
20.296	5.1664
21.286	5.686
22.276	6.1346
23.266	6.5461
24.256	7.0093
25.246	7.5494
26.236	8.1518
27.226	8.7777
28.216	9.413
29.206	10.053
30.196	10.702
31.186	11.361
32.176	12.04
33.166	12.75
34.156	13.468
35.146	14.132
36.136	14.709
37.126	15.205
38.116	15.651
39.106	16.112
40.096	16.628
41.086	17.188
42.076	17.809
43.066	18.455
44.056	19.115
45.046	19.762
46.036	20.329
47.026	20.773
48.016	20.998
49.006	21.029
49.996	20.702
50.986	20.049
51.976	19.022
52.966	17.509
53.956	15.75
54.946	13.707
55.936	11.541
56.927	9.6114
57.917	7.1575
58.907	5.1797
59.897	3.3959
60.887	1.9298
61.877	0.67051
62.867	-0.29026
63.857	-1.0334
64.847	-1.342
65.837	-1.426
66.827	-1.2409
67.817	-0.85744
68.807	-0.37129
69.797	0.11972
70.787	0.58705
71.777	1.0097
72.767	1.3604
73.757	1.6302
74.747	1.8677
75.737	2.1143
76.727	2.3479
77.717	2.5686
78.707	2.7475
79.697	2.861
80.687	2.8531
81.677	2.7468
82.667	2.5177
83.657	2.2083
84.647	1.8575
85.637	1.4776
86.627	1.0784
87.617	0.63035
88.607	0.18163
89.597	-0.23703
90.587	-0.64365
91.577	-0.96804
92.567	-1.2277
93.557	-1.431
94.547	-1.5645
95.537	-1.6059
96.527	-1.5974
97.518	-1.5686
98.508	-1.5439
99.498	-1.6456

## Sheet: Sheet2
0.49386	-6.0381
1.4824	-5.9546
2.4708	-6.0234
3.4593	-6.1691
4.4478	-6.3424
5.4363	-6.4543
6.4248	-6.4549
7.4133	-6.2886
8.4018	-5.93
9.3903	-5.4253
10.379	-4.9721
11.367	-4.3761
12.356	-3.7807
13.344	-3.1504
14.333	-2.4633
15.321	-1.7099
16.31	-0.92254
17.298	-0.12333
18.287	0.59054
19.275	1.247
20.264	1.7934
21.252	2.3156
22.241	2.8503
23.229	3.4195
24.218	3.9916
25.206	4.5418
26.195	5.0269
27.183	5.4299
28.172	5.7505
29.16	6.0191
30.149	6.2804
31.137	6.5479
32.126	6.805
33.114	7.0405
34.103	7.2445
35.091	7.4187
36.08	7.623
37.068	7.9019
38.057	8.2892
39.045	8.8318
40.034	9.5133
41.022	10.246
42.011	11.056
42.999	11.889
43.988	12.739
44.976	13.609
45.964	14.478
46.953	15.217
47.941	16.062
48.93	16.883
49.918	17.482
50.907	17.902
51.895	17.997
52.884	17.784
53.872	17.249
54.861	16.137
55.849	14.76
56.838	13.109
57.826	11.217
58.815	9.4187
59.803	7.1538
60.792	5.2094
61.78	3.2684
62.769	1.4334
63.757	-0.24519
64.746	-1.6536
65.734	-2.7459
66.723	-3.4802
67.711	-3.9007
68.7	-4.0796
69.688	-4.0523
70.677	-3.9102
71.665	-3.6246
72.654	-3.2712
73.642	-2.8716
74.631	-2.4292
75.619	-1.8965
76.608	-1.3305
77.596	-0.73632
78.585	-0.10309
79.573	0.42566
80.562	0.71671
81.55	1.0216
82.539	0.98123
83.527	0.69288
84.516	0.16289
85.504	-0.39097
86.493	-1.0101
87.481	-1.7437
88.47	-2.493
89.458	-3.3679
90.447	-4.1276
91.435	-4.5744
92.424	-5.1009
93.412	-5.5332
94.401	-5.8276
95.389	-5.9581
96.378	-5.9621
97.366	-5.8626
98.355	-5.7658
99.343	-5.7499

## Sheet: Sheet3
0.096939	21.233
1.0883	20.995
2.0797	20.857
3.0711	20.63
4.0625	20.595
5.0539	20.033
6.0453	19.625
7.0367	19.176
8.028	18.691
9.0194	18.232
10.011	17.727
11.002	17.148
11.994	16.576
12.985	16.273
13.976	15.763
14.968	15.297
15.959	14.842
16.951	14.396
17.942	13.966
18.933	13.535
19.925	13.051
20.916	12.472
21.907	11.779
22.899	10.924
23.89	9.9051
24.882	8.7643
25.873	7.5312
26.864	6.0401
27.856	4.7474
28.847	3.2887
29.839	1.7948
30.83	0.26789
31.821	-1.2112
32.813	-2.6288
33.804	-3.9463
34.796	-5.1375
35.787	-6.2279
36.778	-7.2143
37.77	-8.1037
38.761	-8.9137
39.752	-9.7615
40.744	-10.417
41.735	-11.051
42.727	-11.644
43.718	-12.211
44.709	-12.762
45.701	-13.295
46.692	-13.764
47.684	-14.37
48.675	-14.773
49.666	-14.888
50.658	-15.072
51.649	-15.2
52.641	-14.865
53.632	-14.269
54.623	-13.513
55.615	-12.473
56.606	-11.311
57.597	-10.147
58.589	-8.4578
59.58	-6.9845
60.572	-5.5289
61.563	-4.1011
62.554	-2.7596
63.546	-1.5882
64.537	-0.51044
65.529	0.42987
66.52	1.3118
67.511	2.2962
68.503	3.342
69.494	4.4661
70.486	5.6643
71.477	7.0109
72.468	8.4841
73.46	10.065
74.451	11.754
75.442	13.467
76.434	15.161
77.425	16.738
78.417	18.101
79.408	19.247
80.399	20.116
81.391	20.934
82.382	21.542
83.374	22.008
84.365	22.368
85.356	22.469
86.348	22.788
87.339	22.876
88.331	22.882
89.322	22.833
90.313	22.75
91.305	22.679
92.296	22.622
93.287	22.555
94.279	22.496
95.27	22.468
96.262	22.412
97.253	22.325
98.244	22.281
99.236	22.217

## Sheet: Sheet4
0.086029	24.986
1.0764	24.642
2.0668	24.477
3.0572	24.184
4.0475	23.816
5.0379	23.302
6.0283	22.656
7.0187	21.905
8.0091	21.034
8.9994	20.031
9.9898	18.958
10.98	17.864
11.971	16.716
12.961	15.52
13.951	14.276
14.942	13.081
15.932	11.919
16.922	10.893
17.913	10.004
18.903	9.2709
19.894	8.6778
20.884	8.2194
21.874	7.8333
22.865	7.5208
23.855	7.2414
24.846	6.9416
25.836	6.6108
26.826	6.2002
27.817	5.6837
28.807	5.0943
29.797	4.3949
30.788	3.6161
31.778	2.7564
32.769	1.8324
33.759	0.82803
34.749	-0.20859
35.74	-1.2498
36.73	-2.3255
37.72	-3.3904
38.711	-4.5594
39.701	-5.5686
40.692	-6.3662
41.682	-7.3196
42.672	-8.2509
43.663	-9.1769
44.653	-10.07
45.643	-10.925
46.634	-11.73
47.624	-12.491
48.615	-13.148
49.605	-13.753
50.595	-14.263
51.586	-14.656
52.576	-15.161
53.567	-15.219
54.557	-15.008
55.547	-14.724
56.538	-14.111
57.528	-13.314
58.518	-12.293
59.509	-11.141
60.499	-9.2764
61.49	-7.5774
62.48	-5.7452
63.47	-3.8051
64.461	-1.813
65.451	0.15125
66.441	2.4428
67.432	4.5941
68.422	6.6102
69.413	8.5068
70.403	10.328
71.393	12.05
72.384	13.695
73.374	15.295
74.364	16.838
75.355	18.336
76.345	19.751
77.336	21.053
78.326	22.225
79.316	23.209
80.307	23.973
81.297	24.68
82.288	25.268
83.278	25.622
84.268	25.869
85.259	26.013
86.249	26.04
87.239	26.028
88.23	25.962
89.22	25.699
90.211	25.474
91.201	25.389
92.191	25.246
93.182	25.134
94.172	25.039
95.162	24.984
96.153	24.877
97.143	24.805
98.134	24.723
99.124	24.605

## Sheet: Sheet5
0.4229	4.2705
1.4144	4.6171
2.4059	4.9174
3.3974	5.2817
4.3889	5.7275
5.3804	6.1869
6.3719	6.6329
7.3634	7.0763
8.3549	7.4907
9.3464	7.9138
10.338	8.438
11.329	8.9841
12.321	9.6257
13.312	10.346
14.304	11.141
15.295	12.033
16.287	12.984
17.278	14.012
18.27	15.1
19.261	16.15
20.253	17.056
21.244	17.742
22.236	18.163
23.227	18.254
24.219	18.074
25.21	17.69
26.202	17.093
27.193	16.341
28.185	15.442
29.176	14.413
30.168	13.258
31.159	12.092
32.151	10.967
33.142	9.9673
34.134	9.1564
35.125	8.5157
36.117	8.0194
37.108	7.6368
38.1	7.3826
39.091	7.3601
40.083	7.3858
41.074	7.5918
42.066	7.9249
43.057	8.3427
44.049	8.8388
45.04	9.4113
46.032	10.105
47.023	10.943
48.015	11.91
49.006	12.824
49.998	14.356
50.989	15.749
51.981	17.507
52.972	19.487
53.964	22.05
54.955	25.131
55.947	28.443
56.938	31.25
57.93	35.511
58.921	39.047
59.913	42.389
60.904	45.54
61.896	48.355
62.887	50.773
63.879	52.446
64.87	53.529
65.862	53.982
66.853	54.099
67.845	53.835
68.836	53.283
69.828	52.518
70.819	51.549
71.811	50.437
72.802	49.247
73.794	47.925
74.785	46.475
75.777	44.864
76.768	43.13
77.76	41.123
78.751	38.64
79.743	36.126
80.734	33.379
81.726	30.513
82.717	27.516
83.708	24.428
84.7	21.512
85.691	18.714
86.683	15.696
87.674	13.208
88.666	11.24
89.657	9.4663
90.649	7.7673
91.64	6.4469
92.632	5.3752
93.623	4.52
94.615	3.8934
95.606	3.4893
96.598	3.2273
97.589	3.1026
98.581	3.0537
99.572	2.8128

## Sheet: Sheet6
0.40408	10.789
1.3956	11.335
2.3871	11.746
3.3786	12.263
4.3702	12.84
5.3617	13.592
6.3532	14.56
7.3447	15.708
8.3363	16.969
9.3278	18.357
10.319	19.282
11.311	20.325
12.302	21.07
13.294	21.608
14.285	21.962
15.277	22.196
16.268	22.352
17.26	22.315
18.251	22.101
19.243	21.755
20.235	21.347
21.226	20.988
22.218	20.742
23.209	20.592
24.201	20.545
25.192	20.482
26.184	20.393
27.175	20.241
28.167	19.993
29.158	19.658
30.15	19.207
31.141	18.692
32.133	18.071
33.124	17.361
34.116	16.572
35.107	15.736
36.099	14.917
37.09	14.184
38.082	13.548
39.073	12.992
40.065	12.754
41.057	12.507
42.048	12.318
43.04	12.177
44.031	12.062
45.023	12.058
46.014	12.159
47.006	12.42
47.997	12.83
48.989	13.284
49.98	14.053
50.972	14.98
51.963	16.056
52.955	17.178
53.946	18.824
54.938	20.654
55.929	22.823
56.921	25.383
57.912	28.059
58.904	31.837
59.895	34.764
60.887	38.338
61.879	41.938
62.87	45.532
63.862	49.039
64.853	52.402
65.845	55.533
66.836	58.389
67.828	60.7
68.819	62.418
69.811	63.661
70.802	64.399
71.794	64.734
72.785	64.686
73.777	64.389
74.768	63.727
75.76	62.849
76.751	61.632
77.743	60.038
78.734	58.118
79.726	55.957
80.717	53.072
81.709	50.07
82.7	46.916
83.692	43.568
84.684	40.091
85.675	36.517
86.667	32.844
87.658	29.217
88.65	25.714
89.641	22.553
90.633	19.539
91.624	17.21
92.616	15.168
93.607	13.507
94.599	12.21
95.59	11.16
96.582	10.221
97.573	9.4861
98.565	9.0337
99.556	8.3638
