# Supplementary material for: Gait assessment using a 2D video-based motion analysis app in healthy subjects and subjects with lower limb amputation – A pilot study
Source: PLoS One. 2025 May 30;20(5):e0324499. doi: 10.1371/journal.pone.0324499 (PMC12124523; doi:10.1371/journal.pone.0324499)
Supplement: S1 Table — Raw data of all trials (M##) of the healthy subjects (0##) from the gait analysis recorded with the Orthelligent App (OV) and with the Qualisys system (Qual). (ZIP) [file pone.0324499.s001.zip › Subjects_healty_all_trials/009_OV_OM18.xlsx]

## Sheet: Sheet1
0.68429	-0.13072
1.6694	-0.0035027
2.6545	-0.028823
3.6396	-0.067822
4.6247	-0.045933
5.6097	-0.042128
6.5948	-0.0012065
7.5799	0.13271
8.565	0.41984
9.5501	0.83217
10.535	1.3627
11.52	1.9671
12.505	2.6238
13.49	3.3294
14.476	4.0751
15.461	4.8624
16.446	5.6957
17.431	6.5798
18.416	7.1732
19.401	7.7823
20.386	8.522
21.371	9.1051
22.356	9.633
23.341	10.105
24.326	10.509
25.312	10.858
26.297	11.167
27.282	11.432
28.267	11.671
29.252	11.887
30.237	12.101
31.222	12.324
32.207	12.552
33.192	12.805
34.177	13.103
35.162	13.406
36.148	13.746
37.133	14.084
38.118	14.349
39.103	14.509
40.088	14.575
41.073	14.442
42.058	14.062
43.043	13.467
44.028	12.619
45.013	11.498
45.998	10.143
46.984	8.5714
47.969	6.5448
48.954	4.6034
49.939	2.9018
50.924	0.3809
51.909	-1.9195
52.894	-3.9161
53.879	-5.3301
54.864	-7.0641
55.849	-8.768
56.834	-9.9615
57.82	-10.942
58.805	-11.722
59.79	-12.129
60.775	-12.194
61.76	-11.924
62.745	-11.252
63.73	-10.363
64.715	-9.344
65.7	-8.2279
66.685	-7.0359
67.67	-5.9482
68.656	-4.9819
69.641	-4.1606
70.626	-3.4838
71.611	-2.8483
72.596	-2.2163
73.581	-1.5753
74.566	-1.0238
75.551	-0.59016
76.536	0.12647
77.521	0.19843
78.506	0.15869
79.492	0.1949
80.477	0.1949
81.462	0.18947
82.447	0.11912
83.432	0.037196
84.417	-0.21704
85.402	-0.27858
86.387	-0.26014
87.372	-0.34093
88.357	-0.38475
89.342	-0.39522
90.328	-0.46358
91.313	-0.55385
92.298	-0.68705
93.283	-0.83124
94.268	-0.94567
95.253	-1.0125
96.238	-0.99351
97.223	-0.90275
98.208	-0.84878
99.193	-0.82687

## Sheet: Sheet2
0.67879	-1.5604
1.6626	-1.3899
2.6464	-1.286
3.6301	-1.2958
4.6139	-1.1736
5.5977	-1.0198
6.5815	-0.90287
7.5653	-0.69161
8.549	-0.32201
9.5328	0.14569
10.517	0.75513
11.5	1.3984
12.484	2.0627
13.468	2.7496
14.452	3.4916
15.435	4.3116
16.419	5.1906
17.403	6.1611
18.387	7.1624
19.371	8.2331
20.354	9.3626
21.338	10.464
22.322	11.472
23.306	12.355
24.29	13.129
25.273	13.775
26.257	14.353
27.241	14.88
28.225	15.348
29.208	15.753
30.192	16.058
31.176	16.227
32.16	16.268
33.144	16.222
34.127	16.066
35.111	16.097
36.095	16.034
37.079	15.988
38.062	15.954
39.046	15.876
40.03	15.773
41.014	15.612
41.998	15.399
42.981	15.084
43.965	14.64
44.949	14.018
45.933	13.225
46.916	12.236
47.9	11.004
48.884	9.4531
49.868	7.6479
50.852	5.6692
51.835	3.5414
52.819	1.8347
53.803	-0.31093
54.787	-2.2965
55.77	-3.8879
56.754	-5.2544
57.738	-6.3542
58.722	-7.2105
59.706	-7.7704
60.689	-8.092
61.673	-8.175
62.657	-8.0819
63.641	-7.7521
64.624	-7.1733
65.608	-6.388
66.592	-5.4262
67.576	-4.3972
68.56	-3.429
69.543	-2.6193
70.527	-1.9562
71.511	-1.4723
72.495	-1.0907
73.478	-0.78165
74.462	-0.53957
75.446	-0.38175
76.43	-0.40536
77.414	-0.29923
78.397	-0.39259
79.381	-0.50936
80.365	-0.64538
81.349	-0.81428
82.332	-1.0144
83.316	-1.2133
84.3	-1.3524
85.284	-1.5123
86.268	-1.7055
87.251	-1.886
88.235	-1.9759
89.219	-2.1645
90.203	-2.3224
91.187	-2.3591
92.17	-2.268
93.154	-2.0742
94.138	-1.854
95.122	-1.6407
96.105	-1.44
97.089	-1.2819
98.073	-1.1626
99.057	-1.102

## Sheet: Sheet3
0.37274	28.312
1.3647	28.478
2.3567	28.295
3.3487	28.015
4.3407	27.714
5.3327	27.43
6.3247	26.995
7.3167	26.361
8.3087	26.101
9.3007	25.562
10.293	24.721
11.285	23.89
12.277	23.058
13.269	22.162
14.261	21.242
15.253	20.336
16.245	19.459
17.237	18.611
18.229	17.739
19.221	16.76
20.213	15.679
21.205	14.472
22.197	13.139
23.189	11.734
24.181	10.215
25.173	8.595
26.165	6.9572
27.157	5.3413
28.149	3.7282
29.141	2.0639
30.133	0.33064
31.125	-2.3098
32.117	-4.102
33.109	-6.038
34.101	-7.985
35.093	-9.9212
36.085	-11.719
37.077	-13.361
38.069	-14.83
39.061	-16.183
40.053	-17.377
41.045	-18.408
42.037	-19.332
43.029	-20.106
44.021	-20.76
45.013	-21.281
46.005	-21.676
46.997	-21.952
47.989	-22.151
48.981	-22.073
49.973	-21.995
50.965	-21.446
51.957	-20.531
52.949	-19.545
53.941	-18.595
54.933	-17.351
55.925	-15.851
56.917	-14.309
57.909	-12.677
58.901	-10.978
59.893	-9.2419
60.885	-7.5037
61.877	-5.7693
62.869	-4.0262
63.861	-2.2866
64.853	-0.33039
65.845	0.94643
66.837	2.7225
67.829	4.3055
68.821	5.7644
69.813	7.1095
70.805	8.3936
71.797	9.6655
72.789	10.961
73.781	12.279
74.773	13.622
75.765	14.957
76.757	16.335
77.748	17.442
78.74	19.076
79.732	20.286
80.724	21.35
81.716	22.296
82.708	23.142
83.7	23.937
84.692	24.659
85.684	25.303
86.676	25.844
87.668	26.303
88.66	26.691
89.652	26.947
90.644	27.127
91.636	27.253
92.628	27.341
93.62	27.4
94.612	27.43
95.604	27.481
96.596	27.562
97.588	27.596
98.58	27.636
99.572	27.457

## Sheet: Sheet4
0.37274	30.29
1.3599	30.15
2.3471	29.823
3.3343	29.365
4.3215	28.934
5.3087	28.313
6.2959	27.59
7.2831	26.809
8.2703	26.004
9.2575	25.084
10.245	24.097
11.232	23.049
12.219	21.965
13.206	20.851
14.194	19.722
15.181	18.589
16.168	17.468
17.155	16.34
18.142	15.245
19.13	14.195
20.117	13.212
21.104	12.273
22.091	11.295
23.078	10.198
24.066	8.9942
25.053	7.6438
26.04	6.223
27.027	4.7656
28.014	3.2455
29.002	1.7106
29.989	0.12093
30.976	-1.4991
31.963	-3.0938
32.95	-4.7058
33.938	-6.3652
34.925	-7.9739
35.912	-9.6161
36.899	-11.284
37.886	-12.806
38.874	-14.168
39.861	-15.374
40.848	-16.455
41.835	-17.405
42.822	-18.257
43.81	-19.002
44.797	-19.579
45.784	-20.05
46.771	-20.405
47.758	-20.713
48.746	-21.042
49.733	-21.211
50.72	-21.183
51.707	-21.13
52.694	-20.981
53.682	-20.303
54.669	-19.624
55.656	-18.681
56.643	-17.415
57.63	-15.909
58.617	-14.268
59.605	-12.438
60.592	-10.508
61.579	-8.4898
62.566	-6.3781
63.553	-4.136
64.541	-1.7605
65.528	0.60729
66.515	3.0904
67.502	5.622
68.489	8.0615
69.477	10.392
70.464	12.6
71.451	14.65
72.438	16.545
73.425	18.265
74.413	19.822
75.4	21.272
76.387	22.565
77.374	23.82
78.361	25.036
79.349	26.072
80.336	26.979
81.323	27.742
82.31	28.377
83.297	28.909
84.285	29.341
85.272	29.685
86.259	29.946
87.246	30.174
88.233	30.402
89.221	30.594
90.208	30.737
91.195	30.881
92.182	30.965
93.169	31.033
94.157	31.106
95.144	31.179
96.131	31.263
97.118	31.329
98.105	31.392
99.093	31.423

## Sheet: Sheet5
0.36759	11.006
1.3576	11.559
2.3477	12.097
3.3377	12.809
4.3277	13.354
5.3178	14.457
6.3078	15.582
7.2978	16.624
8.2879	17.615
9.2779	18.523
10.268	19.35
11.258	20.092
12.248	20.748
13.238	21.323
14.228	21.855
15.218	22.41
16.208	23.023
17.198	23.673
18.188	24.282
19.178	24.743
20.168	25.025
21.158	25.105
22.148	25.007
23.138	24.705
24.128	24.217
25.118	23.586
26.108	22.786
27.099	21.926
28.089	21.001
29.079	19.967
30.069	18.788
31.059	17.433
32.049	15.908
33.039	14.268
34.029	12.799
35.019	11.514
36.009	10.392
36.999	9.5009
37.989	8.831
38.979	8.4265
39.969	8.2491
40.959	8.3626
41.949	8.7058
42.939	9.2632
43.929	10.059
44.919	11.109
45.909	12.348
46.899	13.763
47.889	15.407
48.879	17.277
49.869	19.08
50.859	21.832
51.849	24.708
52.839	28.013
53.829	31.327
54.82	34.417
55.81	37.575
56.8	40.894
57.79	44.151
58.78	47.246
59.77	50.13
60.76	52.867
61.75	55.162
62.74	57.207
63.73	58.285
64.72	59.366
65.71	59.937
66.7	60.095
67.69	59.773
68.68	58.931
69.67	57.664
70.66	55.908
71.65	53.91
72.64	51.683
73.63	49.25
74.62	46.562
75.61	43.941
76.6	41.264
77.59	38.954
78.58	36.092
79.57	33.307
80.56	30.465
81.55	27.536
82.54	24.619
83.531	21.856
84.521	19.364
85.511	17.062
86.501	14.754
87.491	12.723
88.481	10.831
89.471	9.2182
90.461	7.8231
91.451	6.5663
92.441	5.475
93.431	4.5702
94.421	3.8505
95.411	3.3008
96.401	2.9047
97.391	2.6582
98.381	2.5009
99.371	2.187

## Sheet: Sheet6
0.35057	16.969
1.3386	17.59
2.3267	18.087
3.3147	18.704
4.3028	19.129
5.2908	20.039
6.2789	20.939
7.2669	21.733
8.2549	22.505
9.243	23.25
10.231	23.919
11.219	24.524
12.207	25.036
13.195	25.469
14.183	25.83
15.171	26.161
16.159	26.491
17.147	26.8
18.135	27.066
19.123	27.293
20.112	27.497
21.1	27.583
22.088	27.547
23.076	27.256
24.064	26.66
25.052	25.826
26.04	24.788
27.028	23.659
28.016	22.454
29.004	21.18
29.992	19.857
30.98	18.5
31.968	17.16
32.956	15.846
33.944	14.868
34.932	13.456
35.92	12.489
36.908	11.605
37.896	10.985
38.884	10.629
39.872	10.623
40.86	10.911
41.849	11.399
42.837	12.16
43.825	13.105
44.813	14.263
45.801	15.64
46.789	17.147
47.777	18.767
48.765	20.561
49.753	21.988
50.741	23.975
51.729	25.877
52.717	28.184
53.705	30.6
54.693	33.091
55.681	35.789
56.669	38.925
57.657	42.107
58.645	45.274
59.633	48.419
60.621	51.29
61.609	53.929
62.598	56.288
63.586	58.367
64.574	60.301
65.562	61.941
66.55	63.32
67.538	64.261
68.526	64.732
69.514	64.691
70.502	64.087
71.49	62.999
72.478	61.449
73.466	59.576
74.454	57.354
75.442	54.893
76.43	52.315
77.418	49.603
78.406	46.526
79.394	43.642
80.382	40.511
81.37	37.453
82.358	34.544
83.347	31.522
84.335	28.767
85.323	26.074
86.311	23.468
87.299	21.032
88.287	19.528
89.275	17.965
90.263	16.675
91.251	15.595
92.239	14.722
93.227	14.041
94.215	13.569
95.203	13.246
96.191	13.057
97.179	12.969
98.167	12.974
99.155	12.869
