# Supplementary material for: Gait assessment using a 2D video-based motion analysis app in healthy subjects and subjects with lower limb amputation – A pilot study
Source: PLoS One. 2025 May 30;20(5):e0324499. doi: 10.1371/journal.pone.0324499 (PMC12124523; doi:10.1371/journal.pone.0324499)
Supplement: S1 Table — Raw data of all trials (M##) of the healthy subjects (0##) from the gait analysis recorded with the Orthelligent App (OV) and with the Qualisys system (Qual). (ZIP) [file pone.0324499.s001.zip › Subjects_healty_all_trials/009_OV_OME1.xlsx]

## Sheet: Sheet1
1.2835	-0.66325
2.2638	-0.51804
3.2441	-0.36387
4.2244	-0.21669
5.2047	-0.051761
6.185	0.2175
7.1653	0.56098
8.1457	1.0348
9.126	1.6092
10.106	2.243
11.087	2.9331
12.067	3.6943
13.047	4.5004
14.028	5.3505
15.008	6.2295
15.988	7.1239
16.968	8.033
17.949	8.9413
18.929	9.8191
19.909	10.674
20.89	11.475
21.87	12.214
22.85	12.878
23.831	13.422
24.811	13.814
25.791	14.076
26.772	14.232
27.752	14.314
28.732	14.346
29.713	14.399
30.693	14.452
31.673	14.535
32.654	14.663
33.634	14.846
34.614	15.106
35.594	15.461
36.575	15.824
37.555	16.293
38.535	16.802
39.516	17.358
40.496	17.947
41.476	18.055
42.457	18.484
43.437	18.695
44.417	18.739
45.398	18.57
46.378	18.101
47.358	17.318
48.339	16.189
49.319	14.617
50.299	12.522
51.28	10.272
52.26	7.7668
53.24	4.91
54.22	1.822
55.201	-1.213
56.181	-3.8421
57.161	-6.9566
58.142	-9.2333
59.122	-10.99
60.102	-12.631
61.083	-13.625
62.063	-14.204
63.043	-14.193
64.024	-13.761
65.004	-12.832
65.984	-11.561
66.965	-10.047
67.945	-8.4949
68.925	-6.964
69.906	-5.5182
70.886	-4.1569
71.866	-2.8268
72.846	-1.547
73.827	-0.40772
74.807	0.60883
75.787	1.3947
76.768	1.9989
77.748	2.4687
78.728	2.6721
79.709	2.687
80.689	2.5867
81.669	2.3932
82.65	2.1307
83.63	1.784
84.61	1.2834
85.591	0.97667
86.571	0.72777
87.551	0.4777
88.532	0.39029
89.512	0.49927
90.492	0.75326
91.472	1.0955
92.453	1.476
93.433	1.8438
94.413	2.1989
95.394	2.5762
96.374	2.9803
97.354	3.3753
98.335	3.6674
99.315	3.838

## Sheet: Sheet2
0.4591	-3.2886
1.4477	-3.1669
2.4362	-3.1131
3.4248	-3.1063
4.4133	-3.1044
5.4019	-3.1511
6.3905	-2.8558
7.379	-2.5498
8.3676	-2.2252
9.3561	-1.7134
10.345	-1.1013
11.333	-0.41232
12.322	0.32487
13.31	1.1413
14.299	1.9805
15.287	2.8375
16.276	3.6894
17.265	4.5177
18.253	5.3234
19.242	6.0755
20.23	6.7608
21.219	7.3808
22.207	7.9331
23.196	8.4196
24.185	8.8663
25.173	9.2444
26.162	9.5751
27.15	9.8549
28.139	10.105
29.127	10.375
30.116	10.698
31.104	11.072
32.093	11.538
33.082	12.082
34.07	12.74
35.059	13.429
36.047	14.123
37.036	14.873
38.024	15.659
39.013	16.483
40.001	17.289
40.99	18.055
41.979	18.769
42.967	19.408
43.956	19.87
44.944	20.15
45.933	20.154
46.921	19.972
47.91	19.465
48.898	18.605
49.887	17.415
50.876	15.705
51.864	13.769
52.853	11.35
53.841	8.6448
54.83	5.6211
55.818	2.4317
56.807	-0.71572
57.796	-3.6214
58.784	-6.1363
59.773	-8.9696
60.761	-10.994
61.75	-12.534
62.738	-13.676
63.727	-14.357
64.715	-14.529
65.704	-14.278
66.693	-13.599
67.681	-12.651
68.67	-11.461
69.658	-10.155
70.647	-8.805
71.635	-7.417
72.624	-6.0595
73.612	-4.8107
74.601	-3.6775
75.59	-2.8522
76.578	-2.2706
77.567	-1.689
78.555	-1.0123
79.544	-0.78165
80.532	-0.6945
81.521	-0.81204
82.509	-1.0746
83.498	-1.4309
84.487	-1.838
85.475	-2.1936
86.464	-2.5491
87.452	-2.8995
88.441	-3.1124
89.429	-3.1961
90.418	-3.1693
91.407	-3.0386
92.395	-2.8522
93.384	-2.6449
94.372	-2.4114
95.361	-2.1716
96.349	-1.9389
97.338	-1.7422
98.326	-1.6051
99.315	-1.531

## Sheet: Sheet3
0.37899	26.385
1.368	26.229
2.3569	25.855
3.3459	25.3
4.3348	24.632
5.3238	23.807
6.3127	22.681
7.3017	21.565
8.2907	20.575
9.2796	19.328
10.269	18.024
11.258	16.707
12.246	15.395
13.235	14.178
14.224	13.017
15.213	12.009
16.202	11.12
17.191	10.322
18.18	9.5841
19.169	8.8539
20.158	8.0958
21.147	7.3279
22.136	6.5243
23.125	5.675
24.114	4.7438
25.103	3.6909
26.092	2.5449
27.081	1.3035
28.07	-0.006163
29.059	-1.3429
30.048	-2.6999
31.037	-3.9978
32.026	-5.2357
33.015	-6.3875
34.004	-7.5087
34.992	-8.6316
35.981	-9.3693
36.97	-10.112
37.959	-10.874
38.948	-11.603
39.937	-12.294
40.926	-12.961
41.915	-13.604
42.904	-14.176
43.893	-14.702
44.882	-15.119
45.871	-15.43
46.86	-15.618
47.849	-15.744
48.838	-15.654
49.827	-15.41
50.816	-15.073
51.805	-14.307
52.794	-13.363
53.783	-12.187
54.772	-10.802
55.761	-9.4912
56.75	-7.909
57.739	-5.9189
58.727	-4.2417
59.716	-2.5863
60.705	-0.94796
61.694	0.66598
62.683	2.3328
63.672	3.9396
64.661	5.5305
65.65	7.0805
66.639	8.5434
67.628	9.9164
68.617	11.216
69.606	12.525
70.595	13.871
71.584	15.268
72.573	16.762
73.562	18.229
74.551	19.624
75.54	20.85
76.529	21.889
77.518	22.864
78.507	23.682
79.496	24.403
80.485	25.086
81.473	25.719
82.462	26.233
83.451	26.641
84.44	26.844
85.429	26.929
86.418	27.065
87.407	27.211
88.396	27.397
89.385	27.516
90.374	27.651
91.363	27.672
92.352	27.67
93.341	27.667
94.33	27.664
95.319	27.681
96.308	27.782
97.297	27.855
98.286	27.922
99.275	28.012

## Sheet: Sheet4
0.39294	22.802
1.3818	22.276
2.3706	21.788
3.3594	21.147
4.3482	20.39
5.337	19.419
6.3258	18.445
7.3147	17.471
8.3035	16.461
9.2923	15.357
10.281	14.257
11.27	13.171
12.259	12.117
13.248	11.098
14.236	10.123
15.225	9.1861
16.214	8.2446
17.203	7.3207
18.192	6.4201
19.18	5.5462
20.169	4.7137
21.158	3.8916
22.147	3.0673
23.136	2.2308
24.125	1.3524
25.113	0.39349
26.102	-0.59462
27.091	-1.7066
28.08	-2.8678
29.069	-4.0524
30.057	-5.2195
31.046	-6.3812
32.035	-7.5362
33.024	-8.7077
34.013	-9.833
35.002	-10.814
35.99	-11.777
36.979	-12.654
37.968	-13.441
38.957	-14.138
39.946	-14.779
40.934	-15.379
41.923	-15.969
42.912	-16.573
43.901	-17.184
44.89	-17.805
45.879	-18.353
46.867	-18.844
47.856	-19.214
48.845	-19.479
49.834	-19.562
50.823	-19.433
51.811	-19.128
52.8	-18.588
53.789	-17.78
54.778	-16.682
55.767	-15.277
56.756	-13.665
57.744	-12.046
58.733	-10.024
59.722	-7.6865
60.711	-5.4962
61.7	-3.2941
62.688	-1.1125
63.677	1.0008
64.666	3.0742
65.655	5.0632
66.644	6.9533
67.633	8.7121
68.621	10.323
69.61	11.787
70.599	13.143
71.588	14.398
72.577	15.597
73.565	16.797
74.554	17.964
75.543	19.188
76.532	20.223
77.521	21.14
78.51	22.048
79.498	22.918
80.487	23.753
81.476	24.562
82.465	25.336
83.454	26.058
84.442	26.641
85.431	27.186
86.42	27.723
87.409	28.215
88.398	28.562
89.387	28.837
90.375	29.026
91.364	29.182
92.353	29.277
93.342	29.386
94.331	29.458
95.319	29.495
96.308	29.525
97.297	29.459
98.286	29.451
99.275	29.402

## Sheet: Sheet5
0.38992	10.115
1.3826	10.698
2.3754	11.164
3.3681	11.747
4.3608	12.378
5.3535	12.965
6.3463	13.331
7.339	13.697
8.3317	14.334
9.3244	14.441
10.317	14.422
11.31	14.312
12.303	14.237
13.295	14.252
14.288	14.401
15.281	14.759
16.273	15.272
17.266	15.932
18.259	16.624
19.252	17.234
20.244	17.715
21.237	18.036
22.23	18.155
23.223	18.146
24.215	17.902
25.208	17.489
26.201	16.903
27.193	16.143
28.186	15.239
29.179	14.171
30.172	13.067
31.164	12.009
32.157	11.062
33.15	10.343
34.142	9.8884
35.135	9.4336
36.128	9.1981
37.121	9.0987
38.113	9.1286
39.106	9.2355
40.099	9.5018
41.092	9.917
42.084	10.534
43.077	11.356
44.07	12.446
45.062	13.758
46.055	15.334
47.048	16.917
48.041	19.493
49.033	21.571
50.026	23.908
51.019	27.028
52.012	29.596
53.004	32.725
53.997	35.946
54.99	39.204
55.982	42.734
56.975	45.466
57.968	48.233
58.961	51.031
59.953	53.317
60.946	55.476
61.939	56.701
62.931	58.066
63.924	58.994
64.917	59.644
65.91	59.97
66.902	59.948
67.895	59.393
68.888	58.46
69.881	57.126
70.873	55.616
71.866	53.995
72.859	52.252
73.851	50.314
74.844	48.114
75.837	45.666
76.83	42.821
77.822	39.699
78.815	36.585
79.808	33.472
80.8	30.42
81.793	27.462
82.786	24.509
83.779	21.513
84.771	18.721
85.764	16.009
86.757	13.116
87.75	10.967
88.742	9.1188
89.735	7.5696
90.728	6.2737
91.72	5.2823
92.713	4.4999
93.706	3.8582
94.699	3.5057
95.691	3.3524
96.684	3.3692
97.677	3.5226
98.669	3.6138
99.662	3.5188

## Sheet: Sheet6
0.38457	11.965
1.3768	12.388
2.3691	12.661
3.3613	13.061
4.3536	13.536
5.3458	13.99
6.3381	14.246
7.3303	14.821
8.3226	15.123
9.3148	15.331
10.307	15.543
11.299	15.764
12.292	16.025
13.284	16.341
14.276	16.711
15.268	17.116
16.261	17.538
17.253	17.98
18.245	18.409
19.237	18.82
20.23	19.15
21.222	19.355
22.214	19.436
23.206	19.334
24.199	19.096
25.191	18.676
26.183	18.113
27.175	17.385
28.168	16.535
29.16	15.634
30.152	14.72
31.144	13.858
32.137	13.093
33.129	12.36
34.121	11.666
35.113	11.38
36.106	11.155
37.098	11.05
38.09	11.067
39.082	11.287
40.075	11.65
41.067	12.154
42.059	12.768
43.051	13.479
44.044	14.281
45.036	15.172
46.028	16.261
47.02	17.501
48.013	18.991
49.005	20.708
49.997	22.612
50.989	24.911
51.982	27.24
52.974	29.714
53.966	32.418
54.958	35.496
55.951	38.832
56.943	42.085
57.935	45.342
58.927	48.536
59.92	51.62
60.912	54.598
61.904	57.102
62.897	59.291
63.889	61.136
64.881	62.578
65.873	63.696
66.866	64.327
67.858	64.562
68.85	64.251
69.842	63.56
70.835	62.48
71.827	61.102
72.819	59.486
73.811	57.663
74.804	55.653
75.796	53.416
76.788	51.486
77.78	48.305
78.773	45.397
79.765	42.461
80.757	39.422
81.749	36.541
82.742	33.708
83.734	30.825
84.726	28.098
85.718	25.484
86.711	23.094
87.703	20.882
88.695	18.894
89.687	17.127
90.68	15.579
91.672	14.371
92.664	13.441
93.656	12.706
94.649	12.203
95.641	11.797
96.633	11.461
97.625	11.218
98.618	11.047
99.61	10.731
