# Supplementary material for: Gait assessment using a 2D video-based motion analysis app in healthy subjects and subjects with lower limb amputation – A pilot study
Source: PLoS One. 2025 May 30;20(5):e0324499. doi: 10.1371/journal.pone.0324499 (PMC12124523; doi:10.1371/journal.pone.0324499)
Supplement: S1 Table — Raw data of all trials (M##) of the healthy subjects (0##) from the gait analysis recorded with the Orthelligent App (OV) and with the Qualisys system (Qual). (ZIP) [file pone.0324499.s001.zip › Subjects_healty_all_trials/009_OV_OME2.xlsx]

## Sheet: Sheet1
0.56139	1.6315
1.5515	1.3776
2.5416	1.1178
3.5317	0.74633
4.5218	0.29352
5.5119	-0.13427
6.502	-0.51657
7.4921	-0.76845
8.4822	-0.77232
9.4723	-0.58425
10.462	-0.29244
11.453	0.074329
12.443	0.54268
13.433	1.0758
14.423	1.7192
15.413	2.5222
16.403	3.4942
17.393	4.6187
18.383	5.8227
19.373	7.0925
20.363	8.3831
21.354	9.6545
22.344	10.897
23.334	12.115
24.324	13.271
25.314	14.288
26.304	15.036
27.294	15.471
28.284	15.594
29.274	15.446
30.264	15.215
31.255	14.921
32.245	14.621
33.235	14.308
34.225	14.052
35.215	13.933
36.205	13.813
37.195	13.785
38.185	14.001
39.175	14.111
40.166	14.636
41.156	15.142
42.146	15.65
43.136	16.115
44.126	16.503
45.116	16.823
46.106	16.853
47.096	17.014
48.086	16.673
49.076	15.981
50.067	14.773
51.057	13.16
52.047	11.052
53.037	9.0678
54.027	7.1213
55.017	5.123
56.007	2.9265
56.997	0.57329
57.987	-1.8613
58.977	-4.3551
59.968	-6.4236
60.958	-7.6984
61.948	-8.6151
62.938	-9.0089
63.928	-9.1858
64.918	-9.3284
65.908	-9.4019
66.898	-9.2622
67.888	-8.8973
68.879	-8.2635
69.869	-7.5941
70.859	-6.4653
71.849	-5.3256
72.839	-4.2866
73.829	-3.3271
74.819	-2.5385
75.809	-1.8676
76.799	-1.2986
77.789	-0.79954
78.78	-0.39286
79.77	-0.082625
80.76	0.14653
81.75	0.26908
82.74	0.26899
83.73	0.1934
84.72	0.017013
85.71	0.043752
86.7	-0.1293
87.69	-0.15183
88.681	-0.16955
89.671	-0.21721
90.661	-0.29242
91.651	-0.40031
92.641	-0.48725
93.631	-0.51994
94.621	-0.44119
95.611	-0.31061
96.601	-0.17035
97.591	-0.024643
98.582	0.082699
99.572	0.052112

## Sheet: Sheet2
0.54281	-2.2809
1.533	-2.472
2.5232	-2.5782
3.5134	-2.7189
4.5035	-2.9749
5.4937	-2.9843
6.4839	-2.9498
7.4741	-2.8764
8.4643	-2.641
9.4544	-2.2657
10.445	-1.8169
11.435	-1.2954
12.425	-0.70471
13.415	-0.081436
14.405	0.56778
15.396	1.2268
16.386	1.863
17.376	2.4484
18.366	2.9618
19.356	3.3908
20.346	3.7569
21.337	4.0452
22.327	4.3125
23.317	4.5432
24.307	4.7683
25.297	5.0101
26.288	5.2892
27.278	5.6161
28.268	5.9844
29.258	6.4321
30.248	6.9676
31.238	7.5883
32.229	8.1509
33.219	9.049
34.209	9.9399
35.199	10.806
36.189	11.734
37.18	12.688
38.17	13.637
39.16	14.513
40.15	15.377
41.14	16.141
42.13	16.747
43.121	17.197
44.111	17.429
45.101	17.448
46.091	17.189
47.081	16.711
48.072	15.829
49.062	14.29
50.052	12.89
51.042	10.786
52.032	8.2342
53.022	5.3908
54.013	2.2329
55.003	-0.96532
55.993	-4.6537
56.983	-7.5848
57.973	-10.88
58.964	-13.41
59.954	-15.299
60.944	-16.825
61.934	-17.858
62.924	-18.388
63.914	-18.418
64.905	-17.87
65.895	-16.844
66.885	-15.373
67.875	-13.629
68.865	-11.839
69.856	-10.226
70.846	-8.6352
71.836	-7.2439
72.826	-5.9708
73.816	-4.8908
74.806	-4.0981
75.797	-3.4248
76.787	-2.953
77.777	-2.8292
78.767	-2.9143
79.757	-3.2204
80.748	-3.6329
81.738	-4.0857
82.728	-4.721
83.718	-5.1119
84.708	-5.5141
85.698	-5.9889
86.689	-6.2851
87.679	-6.4646
88.669	-6.476
89.659	-6.3686
90.649	-6.1503
91.64	-5.86
92.63	-5.5295
93.62	-5.1987
94.61	-4.8587
95.6	-4.5217
96.59	-4.1877
97.581	-3.8863
98.571	-3.6786
99.561	-3.6569

## Sheet: Sheet3
0.40547	21.018
1.3939	20.571
2.3824	20.209
3.3709	19.671
4.3593	19.026
5.3478	18.247
6.3363	17.296
7.3247	16.344
8.3132	15.345
9.3017	14.32
10.29	13.324
11.279	12.361
12.267	11.435
13.256	10.558
14.244	9.7418
15.232	9.0302
16.221	8.4511
17.209	7.999
18.198	7.6347
19.186	7.3252
20.175	6.9916
21.163	6.5983
22.152	6.0945
23.14	5.3999
24.129	4.5778
25.117	3.573
26.106	2.446
27.094	1.2257
28.083	-0.093048
29.071	-1.471
30.06	-2.9042
31.048	-4.3488
32.036	-5.7883
33.025	-7.2079
34.013	-8.4785
35.002	-9.6876
35.99	-10.71
36.979	-11.582
37.967	-12.342
38.956	-13.073
39.944	-13.779
40.933	-14.461
41.921	-15.113
42.91	-15.716
43.898	-16.247
44.887	-16.702
45.875	-17.089
46.863	-17.405
47.852	-17.636
48.84	-17.608
49.829	-17.282
50.817	-16.565
51.806	-15.642
52.794	-14.433
53.783	-13.174
54.771	-11.823
55.76	-10.385
56.748	-8.8532
57.737	-7.0666
58.725	-5.2231
59.714	-3.3224
60.702	-1.4602
61.691	0.27009
62.679	1.9229
63.667	3.4638
64.656	4.9658
65.644	6.4265
66.633	7.819
67.621	9.1277
68.61	10.368
69.598	11.424
70.587	12.496
71.575	13.591
72.564	14.47
73.552	15.282
74.541	16.066
75.529	16.803
76.518	17.546
77.506	18.294
78.494	19.075
79.483	19.848
80.471	20.576
81.46	21.235
82.448	21.849
83.437	22.433
84.425	23.049
85.414	23.59
86.402	23.95
87.391	24.288
88.379	24.542
89.368	24.799
90.356	25.036
91.345	25.242
92.333	25.419
93.321	25.55
94.31	25.662
95.298	25.752
96.287	25.855
97.275	25.937
98.264	26.025
99.252	26.033

## Sheet: Sheet4
0.40547	17.062
1.3928	16.497
2.3802	15.993
3.3675	15.315
4.3549	14.362
5.3423	13.437
6.3296	12.519
7.317	11.523
8.3043	10.446
9.2917	9.4178
10.279	8.439
11.266	7.5097
12.254	6.585
13.241	5.6244
14.228	4.6728
15.216	3.7752
16.203	2.9828
17.191	2.2577
18.178	1.5877
19.165	0.88636
20.153	0.14069
21.14	-0.60625
22.127	-1.4549
23.115	-2.3222
24.102	-3.22
25.089	-4.1087
26.077	-4.9913
27.064	-5.9156
28.052	-6.929
29.039	-8.0237
30.026	-9.1936
31.014	-10.363
32.001	-11.679
32.988	-12.635
33.976	-13.573
34.963	-14.506
35.95	-15.333
36.938	-16.119
37.925	-16.909
38.912	-17.71
39.9	-18.523
40.887	-19.324
41.875	-20.063
42.862	-20.692
43.849	-21.195
44.837	-21.565
45.824	-21.781
46.811	-21.883
47.799	-21.902
48.786	-21.873
49.773	-21.479
50.761	-21.043
51.748	-20.327
52.735	-19.511
53.723	-18.441
54.71	-16.983
55.698	-15.889
56.685	-14.023
57.672	-12.283
58.66	-10.529
59.647	-8.6618
60.634	-6.7353
61.622	-4.8061
62.609	-2.908
63.596	-1.0593
64.584	0.64087
65.571	2.1392
66.558	3.4042
67.546	4.454
68.533	5.3883
69.521	6.2937
70.508	7.152
71.495	7.9873
72.483	8.7814
73.47	9.5871
74.457	10.472
75.445	11.246
76.432	12.45
77.419	13.587
78.407	14.809
79.394	16.071
80.382	17.274
81.369	18.385
82.356	19.404
83.344	20.391
84.331	21.248
85.318	21.969
86.306	22.809
87.293	23.365
88.28	23.766
89.268	24.003
90.255	24.131
91.242	24.234
92.23	24.24
93.217	24.238
94.205	24.226
95.192	24.156
96.179	24.051
97.167	23.945
98.154	23.836
99.141	23.779

## Sheet: Sheet5
0.57904	6.6192
1.5666	7.2799
2.5543	7.5954
3.5419	8.3781
4.5295	9.0912
5.5171	9.5915
6.5047	10.093
7.4923	10.567
8.4799	10.96
9.4675	11.342
10.455	11.599
11.443	11.459
12.43	11.735
13.418	11.883
14.406	12.121
15.393	12.536
16.381	13.169
17.368	14.041
18.356	15.096
19.344	16.131
20.331	17.165
21.319	18.119
22.306	18.844
23.294	19.282
24.282	19.417
25.269	19.237
26.257	18.747
27.244	18.043
28.232	17.061
29.22	15.841
30.207	14.49
31.195	13.025
32.183	11.583
33.17	10.227
34.158	9.1703
35.145	8.3044
36.133	7.6775
37.121	7.553
38.108	7.6084
39.096	7.7404
40.083	8.0154
41.071	8.414
42.059	8.9475
43.046	9.6365
44.034	10.541
45.021	11.584
46.009	12.847
46.997	14.268
47.984	15.831
48.972	17.395
49.959	18.953
50.947	20.567
51.935	22.368
52.922	24.515
53.91	27.188
54.898	30.267
55.885	33.161
56.873	36.289
57.86	39.239
58.848	42.185
59.836	45.07
60.823	47.982
61.811	50.888
62.798	53.594
63.786	56.022
64.774	57.844
65.761	58.93
66.749	59.371
67.736	59.358
68.724	59.039
69.712	58.274
70.699	57.124
71.687	55.787
72.675	54.119
73.662	52.274
74.65	50.028
75.637	47.591
76.625	45.003
77.613	42.249
78.6	39.407
79.588	36.588
80.575	33.678
81.563	30.707
82.551	27.696
83.538	24.755
84.526	21.95
85.513	19.333
86.501	16.367
87.489	14.203
88.476	11.51
89.464	9.7784
90.451	8.1195
91.439	6.7572
92.427	5.683
93.414	4.806
94.402	4.1541
95.39	3.6828
96.377	3.3259
97.365	3.0949
98.352	2.9773
99.34	2.7928

## Sheet: Sheet6
0.58702	7.8671
1.576	7.8349
2.565	8.0058
3.554	8.2952
4.543	8.6902
5.532	9.1244
6.521	9.5633
7.51	9.9953
8.499	10.421
9.488	10.884
10.477	11.384
11.466	11.868
12.455	12.368
13.444	12.857
14.433	13.265
15.422	13.607
16.411	13.851
17.4	14.035
18.389	14.059
19.378	14.011
20.367	13.852
21.356	13.579
22.345	13.211
23.334	12.756
24.323	12.231
25.312	11.676
26.301	11.125
27.29	10.584
28.279	10.056
29.268	9.5686
30.257	9.1022
31.246	8.6785
32.235	8.2408
33.224	8.0473
34.213	7.9221
35.202	7.9539
36.191	8.0509
37.18	8.2745
38.169	8.5622
39.158	8.9078
40.147	9.3623
41.136	9.9275
42.125	10.668
43.114	11.611
44.103	12.754
45.092	14.109
46.081	15.706
47.07	17.479
48.059	19.389
49.048	21.289
50.037	23.712
51.026	26.239
52.015	28.984
53.004	31.803
53.993	34.726
54.982	37.245
55.971	40.758
56.96	43.752
57.949	46.722
58.938	49.544
59.927	52.192
60.916	54.795
61.905	56.909
62.894	58.655
63.883	60.058
64.872	60.831
65.861	61.148
66.85	60.756
67.839	59.86
68.828	58.658
69.817	57.03
70.806	55.302
71.795	53.238
72.784	50.642
73.773	48.033
74.762	45.349
75.751	42.568
76.74	39.681
77.729	36.937
78.718	34.323
79.707	31.775
80.696	29.092
81.685	26.333
82.674	23.664
83.663	21.01
84.652	19.194
85.641	16.739
86.63	14.925
87.619	13.319
88.608	11.96
89.597	10.93
90.586	10.146
91.575	9.6291
92.564	9.3168
93.553	9.1263
94.542	9.1021
95.531	9.167
96.52	9.3209
97.509	9.5022
98.498	9.6489
99.487	9.5795
