# Supplementary material for: Gait assessment using a 2D video-based motion analysis app in healthy subjects and subjects with lower limb amputation – A pilot study
Source: PLoS One. 2025 May 30;20(5):e0324499. doi: 10.1371/journal.pone.0324499 (PMC12124523; doi:10.1371/journal.pone.0324499)
Supplement: S1 Table — Raw data of all trials (M##) of the healthy subjects (0##) from the gait analysis recorded with the Orthelligent App (OV) and with the Qualisys system (Qual). (ZIP) [file pone.0324499.s001.zip › Subjects_healty_all_trials/009_OV_OME3.xlsx]

## Sheet: Sheet1
0.59536	0.27478
1.5805	0.31812
2.5656	0.18645
3.5507	0.038011
4.5358	-0.11458
5.5209	-0.18316
6.5059	-0.20446
7.491	-0.22577
8.4761	0.054063
9.4612	0.24283
10.446	0.44569
11.431	0.97756
12.417	1.5675
13.402	2.2175
14.387	3.0065
15.372	4.1913
16.357	5.0116
17.342	5.9886
18.327	7.0547
19.312	8.1644
20.297	9.2957
21.282	10.404
22.268	11.479
23.253	12.502
24.238	13.394
25.223	14.137
26.208	14.722
27.193	15.129
28.178	15.375
29.163	15.52
30.148	15.603
31.133	15.638
32.118	15.64
33.104	15.64
34.089	15.598
35.074	15.549
36.059	15.779
37.044	15.937
38.029	16.228
39.014	16.398
39.999	16.872
40.984	17.246
41.969	17.587
42.955	17.851
43.94	18.037
44.925	18.074
45.91	17.954
46.895	17.648
47.88	17.15
48.865	16.162
49.85	15.175
50.835	14.019
51.82	12.272
52.806	10.375
53.791	8.247
54.776	5.7416
55.761	3.2195
56.746	0.60111
57.731	-1.7159
58.716	-3.902
59.701	-5.949
60.686	-7.7122
61.671	-9.0858
62.657	-10.142
63.642	-10.759
64.627	-11.139
65.612	-11.033
66.597	-10.665
67.582	-10.06
68.567	-9.2645
69.552	-8.2911
70.537	-7.2096
71.522	-6.076
72.507	-4.9373
73.493	-3.8367
74.478	-2.8737
75.463	-1.8717
76.448	-1.0906
77.433	-0.45645
78.418	0.18191
79.403	0.65289
80.388	1.0022
81.373	1.2155
82.358	1.2481
83.344	1.1435
84.329	0.92714
85.314	0.64669
86.299	0.39061
87.284	0.14538
88.269	-0.076472
89.254	-0.18452
90.239	-0.23926
91.224	-0.24556
92.209	-0.24332
93.195	-0.21059
94.18	-0.1139
95.165	0.037498
96.15	0.26437
97.135	0.5516
98.12	0.77242
99.105	0.90658

## Sheet: Sheet2
0.59536	-1.538
1.5789	-1.3604
2.5624	-1.3116
3.5458	-1.2573
4.5293	-1.2428
5.5128	-1.1552
6.4963	-0.88166
7.4798	-0.5959
8.4633	-0.25537
9.4468	0.21915
10.43	0.7535
11.414	1.3351
12.397	1.9421
13.381	2.5625
14.364	3.1799
15.348	3.8238
16.331	4.4334
17.315	5.0144
18.298	5.5732
19.282	6.0846
20.265	6.5605
21.249	6.9825
22.232	7.3757
23.216	7.7524
24.199	8.1313
25.183	8.515
26.166	8.8948
27.15	9.2828
28.133	9.6771
29.117	10.066
30.1	10.493
31.084	11.016
32.067	11.608
33.051	12.204
34.034	12.894
35.018	13.647
36.001	14.401
36.985	15.185
37.968	15.973
38.952	16.708
39.935	17.448
40.919	18.142
41.902	18.758
42.886	19.236
43.869	19.564
44.853	19.669
45.836	19.482
46.82	18.991
47.803	18.202
48.787	16.89
49.77	15.441
50.754	13.515
51.737	11.221
52.721	8.6661
53.704	5.6623
54.688	2.8298
55.671	-0.2005
56.655	-2.6067
57.638	-4.8329
58.622	-6.8382
59.605	-8.5709
60.589	-9.8629
61.572	-10.752
62.556	-11.233
63.539	-11.282
64.523	-10.999
65.506	-10.418
66.49	-9.6119
67.473	-8.6915
68.456	-7.6964
69.44	-6.6826
70.423	-5.7151
71.407	-4.811
72.39	-3.9726
73.374	-3.2582
74.357	-2.7025
75.341	-2.2341
76.324	-1.7292
77.308	-1.6056
78.291	-1.5292
79.275	-1.6202
80.258	-1.8133
81.242	-2.0882
82.225	-2.4121
83.209	-2.6931
84.192	-2.9869
85.176	-3.1822
86.159	-3.2694
87.143	-3.3055
88.126	-3.3006
89.11	-3.142
90.093	-2.9191
91.077	-2.6417
92.06	-2.3359
93.044	-2.0358
94.027	-1.7632
95.011	-1.5245
95.994	-1.3256
96.978	-1.1667
97.961	-1.0728
98.945	-0.98123

## Sheet: Sheet3
0.97426	22.759
1.9549	22.329
2.9355	21.7
3.9161	20.942
4.8968	20.075
5.8774	18.991
6.858	17.907
7.8387	16.625
8.8193	15.148
9.7999	13.758
10.781	12.366
11.761	11.062
12.742	9.862
13.722	8.7724
14.703	7.7956
15.684	6.9133
16.664	6.0462
17.645	5.1548
18.626	4.7977
19.606	4.2346
20.587	3.7907
21.567	3.3819
22.548	2.9392
23.529	2.4171
24.509	1.7734
25.49	0.97749
26.471	0.084572
27.451	-0.89425
28.432	-1.9427
29.412	-3.0299
30.393	-4.1373
31.374	-5.2778
32.354	-6.4144
33.335	-7.5556
34.316	-8.72
35.296	-9.6075
36.277	-10.674
37.258	-11.548
38.238	-12.317
39.219	-13
40.199	-13.637
41.18	-14.262
42.161	-14.876
43.141	-15.447
44.122	-15.958
45.103	-16.39
46.083	-16.709
47.064	-16.93
48.044	-16.992
49.025	-16.943
50.006	-16.706
50.986	-16.25
51.967	-15.797
52.948	-14.751
53.928	-13.519
54.909	-12.106
55.889	-10.589
56.87	-9.2348
57.851	-7.3354
58.831	-5.243
59.812	-3.3171
60.793	-1.4133
61.773	0.47058
62.754	2.2993
63.734	4.0356
64.715	5.6562
65.696	7.1473
66.676	8.5071
67.657	9.7792
68.638	10.928
69.618	11.991
70.599	12.96
71.58	13.855
72.56	14.818
73.541	15.449
74.521	16.581
75.502	17.603
76.483	18.54
77.463	19.251
78.444	20.415
79.425	21.293
80.405	22.125
81.386	22.935
82.366	23.733
83.347	24.524
84.328	25.33
85.308	25.986
86.289	26.505
87.27	26.784
88.25	27.35
89.231	27.459
90.211	27.555
91.192	27.801
92.173	28.083
93.153	28.259
94.134	28.284
95.115	28.296
96.095	28.305
97.076	28.305
98.056	28.354
99.037	28.448

## Sheet: Sheet4
0.1364	23.131
1.1241	23.092
2.1119	22.742
3.0996	22.176
4.0873	21.46
5.0751	20.496
6.0628	19.298
7.0505	18.329
8.0383	17.36
9.026	16.2
10.014	15.028
11.001	13.832
11.989	12.617
12.977	11.366
13.965	10.096
14.952	8.8608
15.94	7.6307
16.928	6.4324
17.916	5.2923
18.903	4.1575
19.891	2.996
20.879	1.8482
21.867	0.73002
22.854	-0.34506
23.842	-1.3983
24.83	-2.4715
25.818	-3.553
26.805	-4.6844
27.793	-5.8132
28.781	-6.9268
29.768	-8.0114
30.756	-9.0295
31.744	-10.013
32.732	-10.786
33.719	-11.75
34.707	-12.615
35.695	-13.481
36.683	-14.321
37.67	-15.105
38.658	-15.849
39.646	-16.554
40.634	-17.227
41.621	-17.883
42.609	-18.526
43.597	-19.117
44.584	-19.669
45.572	-20.11
46.56	-20.451
47.548	-20.675
48.535	-20.68
49.523	-20.602
50.511	-20.371
51.499	-19.875
52.486	-19.157
53.474	-18.333
54.462	-17.186
55.45	-15.898
56.437	-14.287
57.425	-12.649
58.413	-10.953
59.401	-9.1535
60.388	-7.2406
61.376	-5.31
62.364	-3.3653
63.351	-1.4167
64.339	0.4648
65.327	2.293
66.315	4.0293
67.302	5.7295
68.29	7.3971
69.278	9.0495
70.266	10.71
71.253	12.384
72.241	14.051
73.229	15.565
74.217	17.004
75.204	18.249
76.192	19.93
77.18	21.254
78.168	22.412
79.155	23.462
80.143	24.389
81.131	25.211
82.118	25.9
83.106	26.417
84.094	26.676
85.082	27.314
86.069	27.587
87.057	27.739
88.045	27.868
89.033	27.92
90.02	27.928
91.008	27.928
91.996	27.909
92.984	27.836
93.971	27.81
94.959	27.809
95.947	27.782
96.934	27.684
97.922	27.6
98.91	27.552

## Sheet: Sheet5
0.62661	9.4958
1.6145	9.7461
2.6024	9.9125
3.5903	10.185
4.5781	10.526
5.566	10.871
6.5539	11.216
7.5418	11.561
8.5297	11.287
9.5176	11.184
10.505	11.036
11.493	10.892
12.481	10.862
13.469	10.889
14.457	11.085
15.445	11.458
16.433	11.935
17.421	12.532
18.409	13.237
19.396	13.983
20.384	14.656
21.372	15.408
22.36	15.853
23.348	16.175
24.336	16.289
25.324	16.159
26.312	15.868
27.299	15.367
28.287	14.704
29.275	13.934
30.263	13.067
31.251	12.182
32.239	11.368
33.227	10.583
34.215	9.8666
35.203	9.4924
36.19	9.1932
37.178	8.9351
38.166	9.0517
39.154	9.3273
40.142	9.7243
41.13	10.176
42.118	10.726
43.106	11.449
44.094	12.321
45.081	13.346
46.069	14.56
47.057	15.959
48.045	17.539
49.033	19.511
50.021	21.578
51.009	23.881
51.997	25.908
52.984	29.173
53.972	32.115
54.96	35.246
55.948	38.808
56.936	41.436
57.924	44.895
58.912	47.766
59.9	50.482
60.888	53.144
61.875	55.99
62.863	57.724
63.851	59.143
64.839	60.161
65.827	60.897
66.815	61.291
67.803	61.236
68.791	60.771
69.779	59.947
70.766	58.867
71.754	56.674
72.742	55.022
73.73	53.173
74.718	51.207
75.706	49.07
76.694	46.699
77.682	44.209
78.669	41.606
79.657	38.82
80.645	36.672
81.633	34.338
82.621	31.52
83.609	28.825
84.597	26.227
85.585	23.679
86.573	21.217
87.56	18.762
88.548	16.417
89.536	13.592
90.524	11.814
91.512	10.063
92.5	8.6505
93.488	7.4514
94.476	6.5256
95.464	5.7942
96.451	5.1823
97.439	4.7098
98.427	4.4298
99.415	4.0656

## Sheet: Sheet6
0.63445	13.989
1.6229	14.428
2.6114	14.701
3.5999	15.029
4.5883	15.366
5.5768	15.67
6.5653	15.862
7.5538	16.217
8.5422	16.353
9.5307	16.372
10.519	16.366
11.508	16.282
12.496	16.132
13.485	15.995
14.473	15.822
15.462	15.681
16.45	15.549
17.439	15.446
18.427	15.314
19.415	15.169
20.404	14.991
21.392	14.786
22.381	14.528
23.369	14.235
24.358	13.882
25.346	13.477
26.335	13.003
27.323	12.472
28.312	11.909
29.3	11.351
30.289	10.822
31.277	10.168
32.266	9.9467
33.254	9.7054
34.243	9.404
35.231	9.3039
36.22	9.2039
37.208	9.2593
38.196	9.478
39.185	9.8688
40.173	10.388
41.162	11.06
42.15	11.892
43.139	12.863
44.127	13.99
45.116	15.262
46.104	16.708
47.093	18.351
48.081	20.113
49.07	22.148
50.058	24.328
51.047	26.697
52.035	29.195
53.024	31.862
54.012	34.67
55.001	37.536
55.989	40.647
56.977	43.335
57.966	46.122
58.954	48.81
59.943	51.305
60.931	53.537
61.92	55.544
62.908	57.221
63.897	58.596
64.885	59.622
65.874	60.228
66.862	60.483
67.851	60.402
68.839	60.025
69.828	59.336
70.816	58.363
71.805	57.134
72.793	55.693
73.782	53.975
74.77	52.083
75.758	49.969
76.747	47.655
77.735	44.962
78.724	42.098
79.712	39.032
80.701	36.142
81.689	33.112
82.678	30.107
83.666	27.481
84.655	24.753
85.643	22.013
86.632	19.69
87.62	17.533
88.609	15.672
89.597	14.126
90.586	12.872
91.574	11.94
92.563	11.285
93.551	10.781
94.539	10.47
95.528	10.303
96.516	10.301
97.505	10.303
98.493	10.312
99.482	10.262
