# Supplementary material for: Gait assessment using a 2D video-based motion analysis app in healthy subjects and subjects with lower limb amputation – A pilot study
Source: PLoS One. 2025 May 30;20(5):e0324499. doi: 10.1371/journal.pone.0324499 (PMC12124523; doi:10.1371/journal.pone.0324499)
Supplement: S1 Table — Raw data of all trials (M##) of the healthy subjects (0##) from the gait analysis recorded with the Orthelligent App (OV) and with the Qualisys system (Qual). (ZIP) [file pone.0324499.s001.zip › Subjects_healty_all_trials/009_Qual_M1.xlsx]

## Sheet: Tabelle1
	D:\Qualisys\2024_Orthelligent\Data\P009\Laufband1ms0001,c3d	D:\Qualisys\2024_Orthelligent\Data\P009\Laufband1ms0001,c3d	D:\Qualisys\2024_Orthelligent\Data\P009\Laufband1ms0001,c3d	D:\Qualisys\2024_Orthelligent\Data\P009\Laufband1ms0001,c3d	D:\Qualisys\2024_Orthelligent\Data\P009\Laufband1ms0001,c3d	D:\Qualisys\2024_Orthelligent\Data\P009\Laufband1ms0001,c3d	D:\Qualisys\2024_Orthelligent\Data\P009\Laufband1ms0001,c3d	D:\Qualisys\2024_Orthelligent\Data\P009\Laufband1ms0001,c3d	D:\Qualisys\2024_Orthelligent\Data\P009\Laufband1ms0001,c3d	D:\Qualisys\2024_Orthelligent\Data\P009\Laufband1ms0001,c3d	D:\Qualisys\2024_Orthelligent\Data\P009\Laufband1ms0001,c3d	D:\Qualisys\2024_Orthelligent\Data\P009\Laufband1ms0001,c3d	D:\Qualisys\2024_Orthelligent\Data\P009\Laufband1ms0001,c3d	D:\Qualisys\2024_Orthelligent\Data\P009\Laufband1ms0001,c3d	D:\Qualisys\2024_Orthelligent\Data\P009\Laufband1ms0001,c3d	D:\Qualisys\2024_Orthelligent\Data\P009\Laufband1ms0001,c3d	D:\Qualisys\2024_Orthelligent\Data\P009\Laufband1ms0001,c3d	D:\Qualisys\2024_Orthelligent\Data\P009\Laufband1ms0001,c3d	D:\Qualisys\2024_Orthelligent\Data\P009\Laufband1ms0001,c3d	D:\Qualisys\2024_Orthelligent\Data\P009\Laufband1ms0001,c3d	D:\Qualisys\2024_Orthelligent\Data\P009\Laufband1ms0001,c3d	D:\Qualisys\2024_Orthelligent\Data\P009\Laufband1ms0001,c3d	D:\Qualisys\2024_Orthelligent\Data\P009\Laufband1ms0001,c3d	D:\Qualisys\2024_Orthelligent\Data\P009\Laufband1ms0001,c3d	D:\Qualisys\2024_Orthelligent\Data\P009\Laufband1ms0001,c3d	D:\Qualisys\2024_Orthelligent\Data\P009\Laufband1ms0001,c3d	D:\Qualisys\2024_Orthelligent\Data\P009\Laufband1ms0001,c3d	D:\Qualisys\2024_Orthelligent\Data\P009\Laufband1ms0001,c3d	D:\Qualisys\2024_Orthelligent\Data\P009\Laufband1ms0001,c3d	D:\Qualisys\2024_Orthelligent\Data\P009\Laufband1ms0001,c3d	D:\Qualisys\2024_Orthelligent\Data\P009\Laufband1ms0001,c3d	D:\Qualisys\2024_Orthelligent\Data\P009\Laufband1ms0001,c3d	D:\Qualisys\2024_Orthelligent\Data\P009\Laufband1ms0001,c3d	D:\Qualisys\2024_Orthelligent\Data\P009\Laufband1ms0001,c3d	D:\Qualisys\2024_Orthelligent\Data\P009\Laufband1ms0001,c3d	D:\Qualisys\2024_Orthelligent\Data\P009\Laufband1ms0001,c3d	D:\Qualisys\2024_Orthelligent\Data\P009\Laufband1ms0001,c3d
	Left Ankle Mean Angle	Left Ankle Mean Angle	Left Knee Mean Angle	Left Knee Mean Angle	Left Hip Mean Angle	Left Hip Mean Angle	Right Ankle Mean Angle	Right Ankle Mean Angle	Right Knee Mean Angle	Right Knee Mean Angle	Right Hip Mean Angle	Right Hip Mean Angle	Speed	Left_Strides_Per_Minute_Count	Left_Strides_Per_Minute_Mean	Left_Strides_Per_Minute_StdDev	Right_Strides_Per_Minute_Count	Right_Strides_Per_Minute_Mean	Right_Strides_Per_Minute_StdDev	Left_Stride_Length_Count	Left_Stride_Length_Mean	Left_Stride_Length_StdDev	Right_Stride_Length_Count	Right_Stride_Length_Mean	Right_Stride_Length_StdDev	Left_Cycle_Time_Count	Left_Cycle_Time_Mean	Left_Cycle_Time_StdDev	Right_Cycle_Time_Count	Right_Cycle_Time_Mean	Right_Cycle_Time_StdDev	Left_Stance_Time_Count	Left_Stance_Time_Mean	Left_Stance_Time_StdDev	Right_Stance_Time_Count	Right_Stance_Time_Mean	Right_Stance_Time_StdDev
	P2D	P2D	P2D	P2D	P2D	P2D	P2D	P2D	P2D	P2D	P2D	P2D	METRIC	METRIC	METRIC	METRIC	METRIC	METRIC	METRIC	METRIC	METRIC	METRIC	METRIC	METRIC	METRIC	METRIC	METRIC	METRIC	METRIC	METRIC	METRIC	METRIC	METRIC	METRIC	METRIC	METRIC	METRIC
	ORIGINAL	ORIGINAL	ORIGINAL	ORIGINAL	ORIGINAL	ORIGINAL	ORIGINAL	ORIGINAL	ORIGINAL	ORIGINAL	ORIGINAL	ORIGINAL	TEMPORAL_DISTANCE	TEMPORAL_DISTANCE	TEMPORAL_DISTANCE	TEMPORAL_DISTANCE	TEMPORAL_DISTANCE	TEMPORAL_DISTANCE	TEMPORAL_DISTANCE	TEMPORAL_DISTANCE	TEMPORAL_DISTANCE	TEMPORAL_DISTANCE	TEMPORAL_DISTANCE	TEMPORAL_DISTANCE	TEMPORAL_DISTANCE	TEMPORAL_DISTANCE	TEMPORAL_DISTANCE	TEMPORAL_DISTANCE	TEMPORAL_DISTANCE	TEMPORAL_DISTANCE	TEMPORAL_DISTANCE	TEMPORAL_DISTANCE	TEMPORAL_DISTANCE	TEMPORAL_DISTANCE	TEMPORAL_DISTANCE	TEMPORAL_DISTANCE	TEMPORAL_DISTANCE
ITEM	X	Y	X	Y	X	Y	X	Y	X	Y	X	Y	X	X	X	X	X	X	X	X	X	X	X	X	X	X	X	X	X	X	X	X	X	X	X	X	X
1	1	11.6237	1	-7.20013	1	34.9181	1	7.41466	1	-6.99356	1	36.185	0.99898	25	51.12	0.82124	25	51.127	0.7621	25	1.17282	0.02473	25	1.17258	0.02682	25	1.174	0.01887	25	1.1738	0.01752	25	0.7812	0.01445	26	0.79846	0.01111
2	2	11.6558	2	-7.00731	2	34.7457	2	7.54212	2	-6.56039	2	35.8571
3	3	11.718	3	-7.25844	3	34.5844	3	7.65308	3	-6.73006	3	35.6221
4	4	11.7397	4	-7.86304	4	34.4242	4	7.65918	4	-7.40611	4	35.4696
5	5	11.65	5	-8.67984	5	34.2467	5	7.46676	5	-8.42398	5	35.3705
6	6	11.4135	6	-9.55736	6	34.0384	6	7.02041	6	-9.59175	6	35.287
7	7	11.0688	7	-10.3915	7	33.803	7	6.35956	7	-10.7507	7	35.1848
8	8	10.7481	8	-11.1689	8	33.5598	8	5.65584	8	-11.838	8	35.0438
9	9	10.6696	9	-11.9392	9	33.3151	9	5.1708	9	-12.8827	9	34.8505
10	10	11.0582	10	-12.7273	10	33.0371	10	5.10785	10	-13.908	10	34.5757
11	11	11.9682	11	-13.4928	11	32.6707	11	5.47234	11	-14.8651	11	34.1763
12	12	13.1739	12	-14.1838	12	32.183	12	6.09449	12	-15.6961	12	33.636
13	13	14.2893	13	-14.7858	13	31.5808	13	6.75801	13	-16.4079	13	32.9884
14	14	15.014	14	-15.2942	14	30.8888	14	7.29682	14	-17.039	14	32.2876
15	15	15.2756	15	-15.6834	15	30.1282	15	7.63367	15	-17.5858	15	31.5687
16	16	15.1858	16	-15.9262	16	29.3177	16	7.77856	16	-18.0017	16	30.8412
17	17	14.9269	17	-16.0176	17	28.4771	17	7.7939	17	-18.2489	17	30.1058
18	18	14.6638	18	-15.9754	18	27.6245	18	7.75423	18	-18.3249	18	29.3646
19	19	14.4991	19	-15.8319	19	26.7727	19	7.72394	19	-18.2557	19	28.6194
20	20	14.4745	20	-15.6204	20	25.9247	20	7.75278	20	-18.0819	20	27.8682
21	21	14.5882	21	-15.3665	21	25.0728	21	7.87474	21	-17.8464	21	27.1039
22	22	14.8073	22	-15.0858	22	24.2016	22	8.10298	22	-17.5837	22	26.3139
23	23	15.0775	23	-14.7816	23	23.2934	23	8.42371	23	-17.3087	23	25.4818
24	24	15.3347	24	-14.4488	24	22.3354	24	8.7982	24	-17.0152	24	24.5914
25	25	15.5278	25	-14.0819	25	21.3256	25	9.17702	25	-16.6873	25	23.6356
26	26	15.641	26	-13.6826	26	20.2743	26	9.52192	26	-16.3148	26	22.6211
27	27	15.6953	27	-13.2633	27	19.2036	27	9.82115	27	-15.9032	27	21.5698
28	28	15.7309	28	-12.8461	28	18.1422	28	10.0877	28	-15.4726	28	20.5133
29	29	15.7887	29	-12.454	29	17.1188	29	10.3451	29	-15.0493	29	19.4855
30	30	15.8968	30	-12.1034	30	16.1545	30	10.6143	30	-14.6551	30	18.5132
31	31	16.0648	31	-11.8012	31	15.2597	31	10.9068	31	-14.3012	31	17.6113
32	32	16.2876	32	-11.5472	32	14.4339	32	11.2232	32	-13.9889	32	16.7811
33	33	16.5519	33	-11.3378	33	13.6687	33	11.5573	33	-13.7131	33	16.0135
34	34	16.8401	34	-11.1697	34	12.9524	34	11.9023	34	-13.4674	34	15.2936
35	35	17.1373	35	-11.0403	35	12.2736	35	12.2555	35	-13.2467	35	14.6044
36	36	17.4358	36	-10.9466	36	11.6234	36	12.6176	36	-13.047	36	13.9292
37	37	17.7319	37	-10.8823	37	10.9938	37	12.9906	37	-12.8629	37	13.2529
38	38	18.0226	38	-10.8349	38	10.3754	38	13.3746	38	-12.6866	38	12.563
39	39	18.3044	39	-10.7867	39	9.7561	39	13.767	39	-12.5093	39	11.85
40	40	18.5728	40	-10.7187	40	9.1213	40	14.1642	40	-12.3241	40	11.1089
41	41	18.8235	41	-10.617	41	8.45606	41	14.563	41	-12.1301	41	10.3396
42	42	19.0535	42	-10.478	42	7.74834	42	14.9625	42	-11.9344	42	9.54602
43	43	19.2616	43	-10.3092	43	6.99158	43	15.3629	43	-11.7513	43	8.7355
44	44	19.4483	44	-10.1285	44	6.18633	44	15.7649	44	-11.5989	44	7.91749
45	45	19.6168	45	-9.96118	45	5.34116	45	16.1668	45	-11.4955	45	7.10277
46	46	19.7731	46	-9.8361	46	4.47055	46	16.5648	46	-11.4567	46	6.30181
47	47	19.9253	47	-9.78047	47	3.59162	47	16.9533	47	-11.4934	47	5.52306
48	48	20.081	48	-9.81712	48	2.72227	48	17.3252	48	-11.6115	48	4.77187
49	49	20.2458	49	-9.96337	49	1.87962	49	17.673	49	-11.8135	49	4.05078
50	50	20.4206	50	-10.2313	50	1.07933	50	17.9894	50	-12.101	50	3.36146
51	51	20.6002	51	-10.6296	51	0.33633	51	18.2666	51	-12.4776	51	2.70668
52	52	20.7737	52	-11.1663	52	-0.33405	52	18.495	52	-12.9515	52	2.09265
53	53	20.9235	53	-11.8529	53	-0.91493	53	18.6604	53	-13.5372	53	1.53114
54	54	21.0251	54	-12.707	54	-1.38693	54	18.7426	54	-14.2564	54	1.04057
55	55	21.0461	55	-13.7522	55	-1.72792	55	18.7142	55	-15.138	55	0.64577
56	56	20.9457	56	-15.0155	56	-1.9147	56	18.5408	56	-16.2159	56	0.37667
57	57	20.6743	57	-16.5219	57	-1.92697	57	18.1811	57	-17.5258	57	0.26334
58	58	20.1738	58	-18.2866	58	-1.75222	58	17.5849	58	-19.099	58	0.32947
59	59	19.3789	59	-20.3083	59	-1.38934	59	16.6896	59	-20.9554	59	0.58743
60	60	18.2267	60	-22.5641	60	-0.84963	60	15.4197	60	-23.0984	60	1.03821
61	61	16.6773	61	-25.0132	61	-0.15175	61	13.6961	61	-25.5145	61	1.67682
62	62	14.7458	62	-27.6092	62	0.68907	62	11.4547	62	-28.1758	62	2.49845
63	63	12.5401	63	-30.3175	63	1.66891	63	8.67583	63	-31.0454	63	3.50168
64	64	10.3029	64	-33.1285	64	2.79497	64	5.42471	64	-34.0874	64	4.68833
65	65	8.42922	65	-36.0604	65	4.08013	65	1.88233	65	-37.2795	65	6.06223
66	66	7.40895	66	-39.1412	66	5.5351	66	-1.66996	66	-40.614	66	7.62533
67	67	7.67858	67	-42.3772	67	7.16085	67	-4.90971	67	-44.0805	67	9.37271
68	68	9.43459	68	-45.727	68	8.94437	68	-7.53408	68	-47.6418	68	11.2883
69	69	12.4786	69	-49.0959	69	10.8575	69	-9.29841	69	-51.2192	69	13.3413
70	70	16.179	70	-52.3487	70	12.8585	70	-10.0606	70	-54.6973	70	15.4845
71	71	19.6698	71	-55.3364	71	14.8957	71	-9.83605	71	-57.9453	71	17.6576
72	72	22.2469	72	-57.9247	72	16.9116	72	-8.80638	72	-60.8438	72	19.7948
73	73	23.659	73	-60.0151	73	18.8504	73	-7.23969	73	-63.3034	73	21.8358
74	74	24.074	74	-61.5536	74	20.6665	74	-5.36997	74	-65.2683	74	23.7358
75	75	23.8619	75	-62.5247	75	22.3303	75	-3.3359	75	-66.7119	75	25.4711
76	76	23.4087	76	-62.9375	76	23.8306	76	-1.20309	76	-67.6292	76	27.039
77	77	23.0119	77	-62.8138	77	25.1723	77	0.98157	77	-68.0307	77	28.4539
78	78	22.8373	78	-62.1827	78	26.374	78	3.15066	78	-67.9348	78	29.74
79	79	22.9223	79	-61.0782	79	27.4618	79	5.2171	79	-67.3623	79	30.9228
80	80	23.2106	80	-59.5376	80	28.4627	80	7.10132	80	-66.3363	80	32.0224
81	81	23.6	81	-57.6014	81	29.3979	81	8.75189	81	-64.8817	81	33.0502
82	82	23.9874	82	-55.313	82	30.2788	82	10.1491	82	-63.0244	82	34.0083
83	83	24.2925	83	-52.7198	83	31.1059	83	11.2979	83	-60.792	83	34.8918
84	84	24.4586	84	-49.873	84	31.8708	84	12.2119	84	-58.2163	84	35.6922
85	85	24.4441	85	-46.8286	85	32.5598	85	12.8997	85	-55.3329	85	36.4004
86	86	24.2119	86	-43.6476	86	33.1601	86	13.3618	86	-52.1806	86	37.0083
87	87	23.7272	87	-40.3949	87	33.6657	87	13.5926	87	-48.8005	87	37.5108
88	88	22.9618	88	-37.1351	88	34.0789	88	13.5838	88	-45.2395	88	37.907
89	89	21.9087	89	-33.9242	89	34.4092	89	13.3328	89	-41.5517	89	38.2011
90	90	20.5997	90	-30.8017	90	34.672	90	12.8544	90	-37.8001	90	38.4028
91	91	19.1177	91	-27.7878	91	34.8848	91	12.1889	91	-34.0525	91	38.5255
92	92	17.5893	92	-24.8881	92	35.0641	92	11.3977	92	-30.3736	92	38.5838
93	93	16.1513	93	-22.1042	93	35.2199	93	10.5515	93	-26.8156	93	38.5881
94	94	14.9055	94	-19.4435	94	35.352	94	9.72214	94	-23.417	94	38.5404
95	95	13.8964	95	-16.9266	95	35.4504	95	8.97492	95	-20.2054	95	38.431
96	96	13.1206	96	-14.5886	96	35.5005	96	8.36213	96	-17.2054	96	38.2416
97	97	12.5483	97	-12.4749	97	35.4904	97	7.91598	97	-14.448	97	37.9571
98	98	12.1438	98	-10.6366	98	35.4168	98	7.6414	98	-11.9809	98	37.58
99	99	11.8769	99	-9.12934	99	35.288	99	7.51793	99	-9.87802	99	37.1384
100	100	11.7267	100	-8.01376	100	35.1225	100	7.51208	100	-8.23605	100	36.6806
101	101	11.6752	101	-7.34311	101	34.9431	101	7.58727	101	-7.14979	101	36.2593
