# Supplementary material for: Gait assessment using a 2D video-based motion analysis app in healthy subjects and subjects with lower limb amputation – A pilot study
Source: PLoS One. 2025 May 30;20(5):e0324499. doi: 10.1371/journal.pone.0324499 (PMC12124523; doi:10.1371/journal.pone.0324499)
Supplement: S1 Table — Raw data of all trials (M##) of the healthy subjects (0##) from the gait analysis recorded with the Orthelligent App (OV) and with the Qualisys system (Qual). (ZIP) [file pone.0324499.s001.zip › Subjects_healty_all_trials/009_Qual_M14.xlsx]

## Sheet: Tabelle1
	D:\Qualisys\2024_Orthelligent\Data\P009\Laufband1,4ms0001,c3d	D:\Qualisys\2024_Orthelligent\Data\P009\Laufband1,4ms0001,c3d	D:\Qualisys\2024_Orthelligent\Data\P009\Laufband1,4ms0001,c3d	D:\Qualisys\2024_Orthelligent\Data\P009\Laufband1,4ms0001,c3d	D:\Qualisys\2024_Orthelligent\Data\P009\Laufband1,4ms0001,c3d	D:\Qualisys\2024_Orthelligent\Data\P009\Laufband1,4ms0001,c3d	D:\Qualisys\2024_Orthelligent\Data\P009\Laufband1,4ms0001,c3d	D:\Qualisys\2024_Orthelligent\Data\P009\Laufband1,4ms0001,c3d	D:\Qualisys\2024_Orthelligent\Data\P009\Laufband1,4ms0001,c3d	D:\Qualisys\2024_Orthelligent\Data\P009\Laufband1,4ms0001,c3d	D:\Qualisys\2024_Orthelligent\Data\P009\Laufband1,4ms0001,c3d	D:\Qualisys\2024_Orthelligent\Data\P009\Laufband1,4ms0001,c3d	D:\Qualisys\2024_Orthelligent\Data\P009\Laufband1,4ms0001,c3d	D:\Qualisys\2024_Orthelligent\Data\P009\Laufband1,4ms0001,c3d	D:\Qualisys\2024_Orthelligent\Data\P009\Laufband1,4ms0001,c3d	D:\Qualisys\2024_Orthelligent\Data\P009\Laufband1,4ms0001,c3d	D:\Qualisys\2024_Orthelligent\Data\P009\Laufband1,4ms0001,c3d	D:\Qualisys\2024_Orthelligent\Data\P009\Laufband1,4ms0001,c3d	D:\Qualisys\2024_Orthelligent\Data\P009\Laufband1,4ms0001,c3d	D:\Qualisys\2024_Orthelligent\Data\P009\Laufband1,4ms0001,c3d	D:\Qualisys\2024_Orthelligent\Data\P009\Laufband1,4ms0001,c3d	D:\Qualisys\2024_Orthelligent\Data\P009\Laufband1,4ms0001,c3d	D:\Qualisys\2024_Orthelligent\Data\P009\Laufband1,4ms0001,c3d	D:\Qualisys\2024_Orthelligent\Data\P009\Laufband1,4ms0001,c3d	D:\Qualisys\2024_Orthelligent\Data\P009\Laufband1,4ms0001,c3d	D:\Qualisys\2024_Orthelligent\Data\P009\Laufband1,4ms0001,c3d	D:\Qualisys\2024_Orthelligent\Data\P009\Laufband1,4ms0001,c3d	D:\Qualisys\2024_Orthelligent\Data\P009\Laufband1,4ms0001,c3d	D:\Qualisys\2024_Orthelligent\Data\P009\Laufband1,4ms0001,c3d	D:\Qualisys\2024_Orthelligent\Data\P009\Laufband1,4ms0001,c3d	D:\Qualisys\2024_Orthelligent\Data\P009\Laufband1,4ms0001,c3d	D:\Qualisys\2024_Orthelligent\Data\P009\Laufband1,4ms0001,c3d	D:\Qualisys\2024_Orthelligent\Data\P009\Laufband1,4ms0001,c3d	D:\Qualisys\2024_Orthelligent\Data\P009\Laufband1,4ms0001,c3d	D:\Qualisys\2024_Orthelligent\Data\P009\Laufband1,4ms0001,c3d	D:\Qualisys\2024_Orthelligent\Data\P009\Laufband1,4ms0001,c3d	D:\Qualisys\2024_Orthelligent\Data\P009\Laufband1,4ms0001,c3d
	Left Ankle Mean Angle	Left Ankle Mean Angle	Left Knee Mean Angle	Left Knee Mean Angle	Left Hip Mean Angle	Left Hip Mean Angle	Right Ankle Mean Angle	Right Ankle Mean Angle	Right Knee Mean Angle	Right Knee Mean Angle	Right Hip Mean Angle	Right Hip Mean Angle	Speed	Left_Strides_Per_Minute_Count	Left_Strides_Per_Minute_Mean	Left_Strides_Per_Minute_StdDev	Right_Strides_Per_Minute_Count	Right_Strides_Per_Minute_Mean	Right_Strides_Per_Minute_StdDev	Left_Stride_Length_Count	Left_Stride_Length_Mean	Left_Stride_Length_StdDev	Right_Stride_Length_Count	Right_Stride_Length_Mean	Right_Stride_Length_StdDev	Left_Cycle_Time_Count	Left_Cycle_Time_Mean	Left_Cycle_Time_StdDev	Right_Cycle_Time_Count	Right_Cycle_Time_Mean	Right_Cycle_Time_StdDev	Left_Stance_Time_Count	Left_Stance_Time_Mean	Left_Stance_Time_StdDev	Right_Stance_Time_Count	Right_Stance_Time_Mean	Right_Stance_Time_StdDev
	P2D	P2D	P2D	P2D	P2D	P2D	P2D	P2D	P2D	P2D	P2D	P2D	METRIC	METRIC	METRIC	METRIC	METRIC	METRIC	METRIC	METRIC	METRIC	METRIC	METRIC	METRIC	METRIC	METRIC	METRIC	METRIC	METRIC	METRIC	METRIC	METRIC	METRIC	METRIC	METRIC	METRIC	METRIC
	ORIGINAL	ORIGINAL	ORIGINAL	ORIGINAL	ORIGINAL	ORIGINAL	ORIGINAL	ORIGINAL	ORIGINAL	ORIGINAL	ORIGINAL	ORIGINAL	TEMPORAL_DISTANCE	TEMPORAL_DISTANCE	TEMPORAL_DISTANCE	TEMPORAL_DISTANCE	TEMPORAL_DISTANCE	TEMPORAL_DISTANCE	TEMPORAL_DISTANCE	TEMPORAL_DISTANCE	TEMPORAL_DISTANCE	TEMPORAL_DISTANCE	TEMPORAL_DISTANCE	TEMPORAL_DISTANCE	TEMPORAL_DISTANCE	TEMPORAL_DISTANCE	TEMPORAL_DISTANCE	TEMPORAL_DISTANCE	TEMPORAL_DISTANCE	TEMPORAL_DISTANCE	TEMPORAL_DISTANCE	TEMPORAL_DISTANCE	TEMPORAL_DISTANCE	TEMPORAL_DISTANCE	TEMPORAL_DISTANCE	TEMPORAL_DISTANCE	TEMPORAL_DISTANCE
ITEM	X	Y	X	Y	X	Y	X	Y	X	Y	X	Y	X	X	X	X	X	X	X	X	X	X	X	X	X	X	X	X	X	X	X	X	X	X	X	X	X
1	1	12.2959	1	-8.38381	1	39.0224	1	8.36678	1	-9.8459	1	40.2264	1.39929	36	60.9763	0.82822	35	60.9699	0.8659	36	1.37708	0.02648	35	1.37737	0.02678	36	0.98417	0.0135	35	0.98429	0.01405	36	0.63889	0.01237	36	0.65222	0.01262
2	2	12.3038	2	-8.46462	2	39.0366	2	8.33652	2	-9.41228	2	39.9234
3	3	12.2992	3	-8.86227	3	38.997	3	8.20685	3	-9.39415	3	39.6268
4	4	12.2457	4	-9.52461	4	38.9048	4	7.9333	4	-9.78933	4	39.3603
5	5	12.1332	5	-10.376	5	38.7644	5	7.49418	5	-10.5614	5	39.1389
6	6	11.9997	6	-11.3376	6	38.589	6	6.91116	6	-11.6535	6	38.9741
7	7	11.9415	7	-12.3512	7	38.4007	7	6.26808	7	-13.0078	7	38.8765
8	8	12.1023	8	-13.3976	8	38.2237	8	5.7115	8	-14.5725	8	38.8482
9	9	12.6362	9	-14.4896	9	38.0685	9	5.41511	9	-16.2873	9	38.8674
10	10	13.6418	10	-15.6344	10	37.9186	10	5.51402	10	-18.0553	10	38.8773
11	11	15.0647	11	-16.8032	11	37.7356	11	6.03181	11	-19.7402	11	38.8
12	12	16.6589	12	-17.9459	12	37.4804	12	6.84755	12	-21.2164	12	38.5743
13	13	18.0882	13	-19.0199	13	37.1289	13	7.74396	13	-22.4364	13	38.1886
14	14	19.0972	14	-19.9856	14	36.6697	14	8.51468	14	-23.4331	14	37.6727
15	15	19.6059	15	-20.7826	15	36.0923	15	9.05103	15	-24.2492	15	37.0603
16	16	19.6811	16	-21.3365	16	35.3861	16	9.34974	16	-24.8804	16	36.3657
17	17	19.4538	17	-21.6029	17	34.5509	17	9.47142	17	-25.2934	17	35.5903
18	18	19.0701	18	-21.5916	18	33.6007	18	9.50436	18	-25.4704	18	34.7364
19	19	18.6753	19	-21.3517	19	32.5568	19	9.54041	19	-25.4234	19	33.8099
20	20	18.3905	20	-20.9458	20	31.4397	20	9.6508	20	-25.1859	20	32.8171
21	21	18.2838	21	-20.4339	21	30.2646	21	9.86954	21	-24.8021	21	31.7642
22	22	18.3614	22	-19.861	22	29.0395	22	10.1947	22	-24.3143	22	30.6566
23	23	18.5807	23	-19.2518	23	27.7644	23	10.6013	23	-23.7522	23	29.4964
24	24	18.8697	24	-18.6171	24	26.4372	24	11.0532	24	-23.1318	24	28.2832
25	25	19.1488	25	-17.9612	25	25.059	25	11.5103	25	-22.4609	25	27.0183
26	26	19.3546	26	-17.2866	26	23.6387	26	11.9347	26	-21.7429	26	25.707
27	27	19.4575	27	-16.5983	27	22.1941	27	12.2986	27	-20.9802	27	24.3601
28	28	19.4676	28	-15.908	28	20.7515	28	12.5907	28	-20.1798	28	22.9944
29	29	19.4266	29	-15.2346	29	19.3427	29	12.8193	29	-19.3582	29	21.6327
30	30	19.3904	30	-14.6005	30	17.9996	30	13.01	30	-18.5416	30	20.3012
31	31	19.4081	31	-14.027	31	16.7487	31	13.1977	31	-17.7614	31	19.0248
32	32	19.5069	32	-13.5291	32	15.6061	32	13.4142	32	-17.0466	32	17.8232
33	33	19.6864	33	-13.1109	33	14.5748	33	13.6779	33	-16.416	33	16.7069
34	34	19.9254	34	-12.7654	34	13.6447	34	13.9902	34	-15.8741	34	15.675
35	35	20.1946	35	-12.4773	35	12.7959	35	14.3392	35	-15.4123	35	14.7166
36	36	20.4664	36	-12.2294	36	12.0027	36	14.7064	36	-15.0143	36	13.8133
37	37	20.72	37	-12.0063	37	11.2386	37	15.0739	37	-14.6631	37	12.944
38	38	20.9431	38	-11.7976	38	10.4784	38	15.4301	38	-14.3464	38	12.0894
39	39	21.1305	39	-11.598	39	9.70053	39	15.7708	39	-14.059	39	11.2335
40	40	21.2818	40	-11.4077	40	8.88829	40	16.0978	40	-13.8026	40	10.3657
41	41	21.3997	41	-11.2314	41	8.03068	41	16.4159	41	-13.5844	41	9.48117
42	42	21.4889	42	-11.0764	42	7.12257	42	16.7298	42	-13.4137	42	8.58091
43	43	21.5558	43	-10.9519	43	6.16459	43	17.0417	43	-13.3	43	7.67071
44	44	21.6089	44	-10.8679	44	5.16298	44	17.3502	44	-13.2508	44	6.75926
45	45	21.6585	45	-10.837	45	4.12985	45	17.6513	45	-13.2709	45	5.85654
46	46	21.715	46	-10.8751	46	3.08292	46	17.9388	46	-13.364	46	4.97245
47	47	21.7867	47	-11.002	47	2.04367	47	18.2055	47	-13.5339	47	4.11597
48	48	21.8775	48	-11.2408	48	1.03526	48	18.443	48	-13.787	48	3.29494
49	49	21.9845	49	-11.6171	49	0.0819	49	18.6411	49	-14.133	49	2.5163
50	50	22.095	50	-12.1571	50	-0.79108	50	18.7867	50	-14.5854	50	1.78672
51	51	22.1843	51	-12.8866	51	-1.558	51	18.8615	51	-15.1603	51	1.11355
52	52	22.2158	52	-13.8285	52	-2.19304	52	18.8404	52	-15.8763	52	0.50668
53	53	22.1421	53	-15.0026	53	-2.67011	53	18.6895	53	-16.7528	53	-0.01926
54	54	21.9074	54	-16.424	54	-2.9631	54	18.3648	54	-17.8107	54	-0.44281
55	55	21.4514	55	-18.1017	55	-3.04729	55	17.8119	55	-19.0709	55	-0.73512
56	56	20.7157	56	-20.0364	56	-2.903	56	16.9661	56	-20.5538	56	-0.86221
57	57	19.6534	57	-22.2183	57	-2.52079	57	15.7552	57	-22.2766	57	-0.79037
58	58	18.2425	58	-24.6266	58	-1.90653	58	14.1075	58	-24.2507	58	-0.49406
59	59	16.5047	59	-27.232	59	-1.08275	59	11.9648	59	-26.4778	59	0.0361
60	60	14.5275	60	-30.0019	60	-0.08409	60	9.30354	60	-28.9452	60	0.78992
61	61	12.4868	61	-32.9087	61	1.05232	61	6.16145	61	-31.626	61	1.74171
62	62	10.6502	62	-35.9379	62	2.29766	62	2.66204	62	-34.4874	62	2.86023
63	63	9.34289	63	-39.0856	63	3.63818	63	-0.98317	63	-37.4998	63	4.11944
64	64	8.8713	64	-42.3461	64	5.07486	64	-4.50277	64	-40.6371	64	5.50428
65	65	9.43257	65	-45.6976	65	6.61722	65	-7.60574	65	-43.8709	65	7.01031
66	66	11.0363	66	-49.092	66	8.27438	66	-10.0129	66	-47.1639	66	8.63896
67	67	13.4652	67	-52.4486	67	10.0463	67	-11.4895	67	-50.4636	67	10.3906
68	68	16.3082	68	-55.6557	68	11.9176	68	-11.8991	68	-53.7004	68	12.2583
69	69	19.0882	69	-58.584	69	13.8568	69	-11.2687	69	-56.7889	69	14.2227
70	70	21.4309	70	-61.1125	70	15.8201	70	-9.81614	70	-59.6357	70	16.2511
71	71	23.1603	71	-63.1517	71	17.7601	71	-7.88506	71	-62.1497	71	18.3008
72	72	24.2832	72	-64.6539	72	19.6328	72	-5.80462	72	-64.2557	72	20.3254
73	73	24.9141	73	-65.608	73	21.4034	73	-3.76944	73	-65.9047	73	22.2818
74	74	25.201	74	-66.026	74	23.0472	74	-1.8266	74	-67.0751	74	24.1353
75	75	25.2823	75	-65.9316	75	24.5501	75	0.05137	75	-67.7654	75	25.8611
76	76	25.2667	76	-65.3533	76	25.9087	76	1.89292	76	-67.9851	76	27.4441
77	77	25.226	77	-64.3215	77	27.1294	77	3.69988	77	-67.7485	77	28.8793
78	78	25.1973	78	-62.8675	78	28.2266	78	5.45361	78	-67.0729	78	30.1713
79	79	25.1942	79	-61.0234	79	29.2193	79	7.12664	79	-65.9779	79	31.3336
80	80	25.2184	80	-58.822	80	30.1266	80	8.68944	80	-64.4835	80	32.3861
81	81	25.2657	81	-56.2965	81	30.965	81	10.1131	81	-62.6091	81	33.3506
82	82	25.3259	82	-53.4818	82	31.7457	82	11.3697	82	-60.3752	82	34.2465
83	83	25.3787	83	-50.4158	83	32.4736	83	12.432	83	-57.8058	83	35.0882
84	84	25.3913	84	-47.1423	84	33.148	84	13.2765	84	-54.9305	84	35.882
85	85	25.3199	85	-43.7139	85	33.7636	85	13.887	85	-51.7867	85	36.6266
86	86	25.1128	86	-40.1938	86	34.314	86	14.2549	86	-48.4219	86	37.3148
87	87	24.7178	87	-36.6552	87	34.7946	87	14.3773	87	-44.8954	87	37.9368
88	88	24.0877	88	-33.175	88	35.2059	88	14.2591	88	-41.2775	88	38.4844
89	89	23.188	89	-29.825	89	35.5551	89	13.9149	89	-37.6474	89	38.9543
90	90	22.0108	90	-26.6626	90	35.8585	90	13.3721	90	-34.086	90	39.3501
91	91	20.5931	91	-23.7249	91	36.1398	91	12.673	91	-30.6676	91	39.683
92	92	19.0267	92	-21.0287	92	36.4266	92	11.8739	92	-27.4511	92	39.9689
93	93	17.4431	93	-18.577	93	36.7426	93	11.041	93	-24.4732	93	40.2234
94	94	15.98	94	-16.3688	94	37.0981	94	10.2434	94	-21.7482	94	40.4539
95	95	14.7433	95	-14.4079	95	37.4847	95	9.5461	95	-19.2752	95	40.6542
96	96	13.786	96	-12.7046	96	37.8757	96	8.99901	96	-17.0485	96	40.8043
97	97	13.1083	97	-11.2702	97	38.2362	97	8.62637	97	-15.0675	97	40.8783
98	98	12.6739	98	-10.1125	98	38.5352	98	8.4206	98	-13.3396	98	40.8554
99	99	12.4299	99	-9.23967	99	38.7565	99	8.34553	99	-11.881	99	40.7295
100	100	12.3207	100	-8.66809	100	38.8997	100	8.34704	100	-10.7195	100	40.5132
101	101	12.2938	101	-8.41991	101	38.9746	101	8.36462	101	-9.89626	101	40.2344
