# Supplementary material for: Gait assessment using a 2D video-based motion analysis app in healthy subjects and subjects with lower limb amputation – A pilot study
Source: PLoS One. 2025 May 30;20(5):e0324499. doi: 10.1371/journal.pone.0324499 (PMC12124523; doi:10.1371/journal.pone.0324499)
Supplement: S1 Table — Raw data of all trials (M##) of the healthy subjects (0##) from the gait analysis recorded with the Orthelligent App (OV) and with the Qualisys system (Qual). (ZIP) [file pone.0324499.s001.zip › Subjects_healty_all_trials/009_Qual_M18.xlsx]

## Sheet: Tabelle1
	D:\Qualisys\2024_Orthelligent\Data\P009\Laufband1,8ms0001,c3d	D:\Qualisys\2024_Orthelligent\Data\P009\Laufband1,8ms0001,c3d	D:\Qualisys\2024_Orthelligent\Data\P009\Laufband1,8ms0001,c3d	D:\Qualisys\2024_Orthelligent\Data\P009\Laufband1,8ms0001,c3d	D:\Qualisys\2024_Orthelligent\Data\P009\Laufband1,8ms0001,c3d	D:\Qualisys\2024_Orthelligent\Data\P009\Laufband1,8ms0001,c3d	D:\Qualisys\2024_Orthelligent\Data\P009\Laufband1,8ms0001,c3d	D:\Qualisys\2024_Orthelligent\Data\P009\Laufband1,8ms0001,c3d	D:\Qualisys\2024_Orthelligent\Data\P009\Laufband1,8ms0001,c3d	D:\Qualisys\2024_Orthelligent\Data\P009\Laufband1,8ms0001,c3d	D:\Qualisys\2024_Orthelligent\Data\P009\Laufband1,8ms0001,c3d	D:\Qualisys\2024_Orthelligent\Data\P009\Laufband1,8ms0001,c3d	D:\Qualisys\2024_Orthelligent\Data\P009\Laufband1,8ms0001,c3d	D:\Qualisys\2024_Orthelligent\Data\P009\Laufband1,8ms0001,c3d	D:\Qualisys\2024_Orthelligent\Data\P009\Laufband1,8ms0001,c3d	D:\Qualisys\2024_Orthelligent\Data\P009\Laufband1,8ms0001,c3d	D:\Qualisys\2024_Orthelligent\Data\P009\Laufband1,8ms0001,c3d	D:\Qualisys\2024_Orthelligent\Data\P009\Laufband1,8ms0001,c3d	D:\Qualisys\2024_Orthelligent\Data\P009\Laufband1,8ms0001,c3d	D:\Qualisys\2024_Orthelligent\Data\P009\Laufband1,8ms0001,c3d	D:\Qualisys\2024_Orthelligent\Data\P009\Laufband1,8ms0001,c3d	D:\Qualisys\2024_Orthelligent\Data\P009\Laufband1,8ms0001,c3d	D:\Qualisys\2024_Orthelligent\Data\P009\Laufband1,8ms0001,c3d	D:\Qualisys\2024_Orthelligent\Data\P009\Laufband1,8ms0001,c3d	D:\Qualisys\2024_Orthelligent\Data\P009\Laufband1,8ms0001,c3d	D:\Qualisys\2024_Orthelligent\Data\P009\Laufband1,8ms0001,c3d	D:\Qualisys\2024_Orthelligent\Data\P009\Laufband1,8ms0001,c3d	D:\Qualisys\2024_Orthelligent\Data\P009\Laufband1,8ms0001,c3d	D:\Qualisys\2024_Orthelligent\Data\P009\Laufband1,8ms0001,c3d	D:\Qualisys\2024_Orthelligent\Data\P009\Laufband1,8ms0001,c3d	D:\Qualisys\2024_Orthelligent\Data\P009\Laufband1,8ms0001,c3d	D:\Qualisys\2024_Orthelligent\Data\P009\Laufband1,8ms0001,c3d	D:\Qualisys\2024_Orthelligent\Data\P009\Laufband1,8ms0001,c3d	D:\Qualisys\2024_Orthelligent\Data\P009\Laufband1,8ms0001,c3d	D:\Qualisys\2024_Orthelligent\Data\P009\Laufband1,8ms0001,c3d	D:\Qualisys\2024_Orthelligent\Data\P009\Laufband1,8ms0001,c3d	D:\Qualisys\2024_Orthelligent\Data\P009\Laufband1,8ms0001,c3d
	Left Ankle Mean Angle	Left Ankle Mean Angle	Left Knee Mean Angle	Left Knee Mean Angle	Left Hip Mean Angle	Left Hip Mean Angle	Right Ankle Mean Angle	Right Ankle Mean Angle	Right Knee Mean Angle	Right Knee Mean Angle	Right Hip Mean Angle	Right Hip Mean Angle	Speed	Left_Strides_Per_Minute_Count	Left_Strides_Per_Minute_Mean	Left_Strides_Per_Minute_StdDev	Right_Strides_Per_Minute_Count	Right_Strides_Per_Minute_Mean	Right_Strides_Per_Minute_StdDev	Left_Stride_Length_Count	Left_Stride_Length_Mean	Left_Stride_Length_StdDev	Right_Stride_Length_Count	Right_Stride_Length_Mean	Right_Stride_Length_StdDev	Left_Cycle_Time_Count	Left_Cycle_Time_Mean	Left_Cycle_Time_StdDev	Right_Cycle_Time_Count	Right_Cycle_Time_Mean	Right_Cycle_Time_StdDev	Left_Stance_Time_Count	Left_Stance_Time_Mean	Left_Stance_Time_StdDev	Right_Stance_Time_Count	Right_Stance_Time_Mean	Right_Stance_Time_StdDev
	P2D	P2D	P2D	P2D	P2D	P2D	P2D	P2D	P2D	P2D	P2D	P2D	METRIC	METRIC	METRIC	METRIC	METRIC	METRIC	METRIC	METRIC	METRIC	METRIC	METRIC	METRIC	METRIC	METRIC	METRIC	METRIC	METRIC	METRIC	METRIC	METRIC	METRIC	METRIC	METRIC	METRIC	METRIC
	ORIGINAL	ORIGINAL	ORIGINAL	ORIGINAL	ORIGINAL	ORIGINAL	ORIGINAL	ORIGINAL	ORIGINAL	ORIGINAL	ORIGINAL	ORIGINAL	TEMPORAL_DISTANCE	TEMPORAL_DISTANCE	TEMPORAL_DISTANCE	TEMPORAL_DISTANCE	TEMPORAL_DISTANCE	TEMPORAL_DISTANCE	TEMPORAL_DISTANCE	TEMPORAL_DISTANCE	TEMPORAL_DISTANCE	TEMPORAL_DISTANCE	TEMPORAL_DISTANCE	TEMPORAL_DISTANCE	TEMPORAL_DISTANCE	TEMPORAL_DISTANCE	TEMPORAL_DISTANCE	TEMPORAL_DISTANCE	TEMPORAL_DISTANCE	TEMPORAL_DISTANCE	TEMPORAL_DISTANCE	TEMPORAL_DISTANCE	TEMPORAL_DISTANCE	TEMPORAL_DISTANCE	TEMPORAL_DISTANCE	TEMPORAL_DISTANCE	TEMPORAL_DISTANCE
ITEM	X	Y	X	Y	X	Y	X	Y	X	Y	X	Y	X	X	X	X	X	X	X	X	X	X	X	X	X	X	X	X	X	X	X	X	X	X	X	X	X
1	1	13.5368	1	-9.02981	1	41.3011	1	10.4235	1	-11.8324	1	44.0815	1.80088	34	69.7103	1.01275	35	69.6708	0.73489	34	1.54993	0.03396	35	1.55149	0.02959	34	0.86088	0.01258	35	0.86129	0.0091	34	0.53926	0.0088	35	0.55671	0.00891
2	2	13.5553	2	-9.11881	2	41.3321	2	10.2913	2	-11.4099	2	43.7794
3	3	13.5846	3	-9.48394	3	41.3235	3	10.0411	3	-11.2789	3	43.4135
4	4	13.6195	4	-10.1111	4	41.2901	4	9.64599	4	-11.4812	4	43.0272
5	5	13.6872	5	-10.9759	5	41.2471	5	9.10541	5	-12.0562	5	42.6671
6	6	13.8502	6	-12.0527	6	41.214	6	8.46108	6	-13.0274	6	42.3772
7	7	14.1909	7	-13.3228	7	41.211	7	7.80567	7	-14.3966	7	42.1926
8	8	14.7796	8	-14.766	8	41.2475	8	7.27152	8	-16.1354	8	42.1308
9	9	15.6443	9	-16.3428	9	41.3105	9	6.99292	9	-18.1675	9	42.1777
10	10	16.7487	10	-17.9874	10	41.3639	10	7.06026	10	-20.3556	10	42.2787
11	11	17.9708	11	-19.6199	11	41.3623	11	7.48404	11	-22.5205	11	42.3511
12	12	19.1161	12	-21.1679	12	41.2666	12	8.17415	12	-24.4941	12	42.3161
13	13	19.9972	13	-22.5764	13	41.0515	13	8.96061	13	-26.1739	13	42.1299
14	14	20.5227	14	-23.7992	14	40.7021	14	9.67218	14	-27.5351	14	41.7866
15	15	20.7186	15	-24.7862	15	40.2087	15	10.2178	15	-28.5962	15	41.2977
16	16	20.6828	16	-25.4882	16	39.5657	16	10.6	16	-29.3772	16	40.6749
17	17	20.5332	17	-25.8784	17	38.7751	17	10.8704	17	-29.8865	17	39.9251
18	18	20.378	18	-25.9678	18	37.8488	18	11.0919	18	-30.1309	18	39.0532
19	19	20.3026	19	-25.7979	19	36.8049	19	11.3248	19	-30.1269	19	38.0649
20	20	20.3599	20	-25.4217	20	35.661	20	11.6162	20	-29.903	20	36.9674
21	21	20.5628	21	-24.8892	21	34.4308	21	11.9893	21	-29.4949	21	35.7709
22	22	20.8831	22	-24.2414	22	33.1232	22	12.4403	22	-28.939	22	34.487
23	23	21.2609	23	-23.5076	23	31.7436	23	12.9444	23	-28.2654	23	33.1282
24	24	21.6254	24	-22.7046	24	30.2945	24	13.4659	24	-27.4954	24	31.7066
25	25	21.9152	25	-21.8405	25	28.7784	25	13.9678	25	-26.6432	25	30.2331
26	26	22.0914	26	-20.9227	26	27.2008	26	14.4177	26	-25.7189	26	28.7186
27	27	22.1445	27	-19.9635	27	25.5737	27	14.7922	27	-24.7326	27	27.1748
28	28	22.0943	28	-18.9813	28	23.916	28	15.08	28	-23.6969	28	25.6159
29	29	21.9824	29	-17.9972	29	22.2522	29	15.2847	29	-22.6282	29	24.0578
30	30	21.8569	30	-17.0325	30	20.6099	30	15.4254	30	-21.5484	30	22.5189
31	31	21.7564	31	-16.1059	31	19.016	31	15.5307	31	-20.4835	31	21.0177
32	32	21.7012	32	-15.2322	32	17.4922	32	15.6305	32	-19.4602	32	19.5711
33	33	21.6933	33	-14.4208	33	16.0522	33	15.748	33	-18.5017	33	18.1917
34	34	21.7222	34	-13.6766	34	14.7002	34	15.8954	34	-17.6235	34	16.8853
35	35	21.7702	35	-13.0004	35	13.4308	35	16.0725	35	-16.8316	35	15.6498
36	36	21.8165	36	-12.39	36	12.232	36	16.2689	36	-16.1234	36	14.4757
37	37	21.8417	37	-11.8421	37	11.0873	37	16.4687	37	-15.4907	37	13.3483
38	38	21.8304	38	-11.3546	38	9.97826	38	16.6556	38	-14.9242	38	12.2507
39	39	21.7735	39	-10.9286	39	8.88713	39	16.8174	39	-14.4177	39	11.167
40	40	21.6687	40	-10.5694	40	7.79878	40	16.9482	40	-13.9722	40	10.086
41	41	21.5203	41	-10.2859	41	6.70234	41	17.0482	41	-13.5955	41	9.00224
42	42	21.3372	42	-10.0888	42	5.59232	42	17.1212	42	-13.3011	42	7.916
43	43	21.1304	43	-9.98899	43	4.46928	43	17.173	43	-13.1037	43	6.83232
44	44	20.91	44	-9.9968	44	3.34002	44	17.2085	44	-13.0164	44	5.75949
45	45	20.6828	45	-10.1221	45	2.21687	45	17.2301	45	-13.0481	45	4.70767
46	46	20.4508	46	-10.3745	46	1.11651	46	17.2358	46	-13.2031	46	3.68776
47	47	20.2095	47	-10.7642	47	0.05836	47	17.2186	47	-13.4819	47	2.7107
48	48	19.9468	48	-11.3022	48	-0.93682	48	17.1663	48	-13.8829	48	1.78724
49	49	19.6417	49	-12.0017	49	-1.84787	49	17.0613	49	-14.4052	49	0.92811
50	50	19.263	50	-12.8771	50	-2.6535	50	16.8799	50	-15.0511	50	0.14456
51	51	18.769	51	-13.9437	51	-3.3322	51	16.592	51	-15.8278	51	-0.55081
52	52	18.1086	52	-15.2159	52	-3.86224	52	16.1595	52	-16.7478	52	-1.14321
53	53	17.2242	53	-16.705	53	-4.22179	53	15.5345	53	-17.8273	53	-1.61532
54	54	16.0596	54	-18.4169	54	-4.38976	54	14.6579	54	-19.0842	54	-1.94731
55	55	14.5731	55	-20.3509	55	-4.34741	55	13.4594	55	-20.5351	55	-2.11751
56	56	12.7565	56	-22.4996	56	-4.08075	56	11.8619	56	-22.1928	56	-2.10401
57	57	10.6613	57	-24.8507	57	-3.58383	57	9.79236	57	-24.0639	57	-1.8876
58	58	8.42621	58	-27.3906	58	-2.86186	58	7.20156	58	-26.148	58	-1.45591
59	59	6.2981	59	-30.107	59	-1.93202	59	4.09366	59	-28.4374	59	-0.80735
60	60	4.62398	60	-32.9897	60	-0.82007	60	0.55803	60	-30.9196	60	0.0478
61	61	3.80241	61	-36.0292	61	0.44617	61	-3.2118	61	-33.5791	61	1.0906
62	62	4.19712	62	-39.2107	62	1.84353	62	-6.92913	62	-36.3994	62	2.29952
63	63	6.02308	63	-42.508	63	3.35769	63	-10.2574	63	-39.3623	63	3.6566
64	64	9.2187	64	-45.8775	64	4.98259	64	-12.8667	64	-42.4438	64	5.15061
65	65	13.3624	65	-49.2531	65	6.71577	65	-14.4835	65	-45.6106	65	6.77626
66	66	17.7455	66	-52.5459	66	8.55177	66	-14.9381	66	-48.8167	66	8.53067
67	67	21.6366	67	-55.6501	67	10.4768	67	-14.2149	67	-52.0036	67	10.4095
68	68	24.5612	68	-58.4591	68	12.4679	68	-12.4874	68	-55.1001	68	12.4037
69	69	26.3951	69	-60.8821	69	14.4947	69	-10.0934	69	-58.0256	69	14.4965
70	70	27.2727	70	-62.8553	70	16.5235	70	-7.43095	70	-60.6985	70	16.6638
71	71	27.4425	71	-64.3426	71	18.5204	71	-4.81739	71	-63.0464	71	18.8754
72	72	27.1628	72	-65.3313	72	20.4543	72	-2.40741	72	-65.0142	72	21.0975
73	73	26.6505	73	-65.8265	73	22.2996	73	-0.21493	73	-66.5659	73	23.2944
74	74	26.0691	74	-65.8456	74	24.0374	74	1.80753	74	-67.6816	74	25.4295
75	75	25.5324	75	-65.4137	75	25.6558	75	3.70251	75	-68.3522	75	27.4677
76	76	25.1125	76	-64.559	76	27.1493	76	5.48498	76	-68.5756	76	29.3776
77	77	24.8456	77	-63.3098	77	28.5177	77	7.15144	77	-68.3554	77	31.1351
78	78	24.7372	78	-61.6921	78	29.7657	78	8.69343	78	-67.7001	78	32.7252
79	79	24.7669	79	-59.7308	79	30.902	79	10.1023	79	-66.6232	79	34.1442
80	80	24.8967	80	-57.4509	80	31.9386	80	11.3695	80	-65.1405	80	35.3987
81	81	25.0779	81	-54.8805	81	32.8884	81	12.4855	81	-63.2695	81	36.5043
82	82	25.2565	82	-52.0525	82	33.7632	82	13.4404	82	-61.0288	82	37.4811
83	83	25.377	83	-49.0068	83	34.5719	83	14.2239	83	-58.438	83	38.3502
84	84	25.386	84	-45.7903	84	35.3191	84	14.8265	84	-55.5211	84	39.1298
85	85	25.2366	85	-42.4565	85	36.005	85	15.2394	85	-52.3106	85	39.8336
86	86	24.8915	86	-39.0632	86	36.6268	86	15.455	86	-48.8537	86	40.4707
87	87	24.3264	87	-35.6691	87	37.1805	87	15.4704	87	-45.2158	87	41.0461
88	88	23.5335	88	-32.3304	88	37.6642	88	15.2906	88	-41.4814	88	41.5628
89	89	22.5271	89	-29.0992	89	38.0804	89	14.932	89	-37.7485	89	42.0232
90	90	21.3489	90	-26.0217	90	38.4379	90	14.4237	90	-34.1176	90	42.431
91	91	20.0655	91	-23.1381	91	38.7517	91	13.8091	91	-30.6773	91	42.7919
92	92	18.7589	92	-20.4822	92	39.0416	92	13.142	92	-27.4924	92	43.114
93	93	17.5126	93	-18.0813	93	39.3282	93	12.4801	93	-24.5992	93	43.4057
94	94	16.3983	94	-15.9559	94	39.6265	94	11.8769	94	-22.0098	94	43.6726
95	95	15.4662	95	-14.1196	95	39.9412	95	11.3751	95	-19.7218	95	43.9146
96	96	14.7393	96	-12.578	96	40.2637	96	11	96	-17.7272	96	44.1238
97	97	14.214	97	-11.3285	97	40.5747	97	10.7545	97	-16.0178	97	44.285
98	98	13.867	98	-10.3609	98	40.8509	98	10.6188	98	-14.5851	98	44.3786
99	99	13.6647	99	-9.66207	99	41.072	99	10.5554	99	-13.4177	99	44.3851
100	100	13.5707	100	-9.22384	100	41.2272	100	10.5161	100	-12.5029	100	44.2899
101	101	13.5485	101	-9.05018	101	41.3171	101	10.449	101	-11.8367	101	44.0887
