# Supplementary material for: Gait assessment using a 2D video-based motion analysis app in healthy subjects and subjects with lower limb amputation – A pilot study
Source: PLoS One. 2025 May 30;20(5):e0324499. doi: 10.1371/journal.pone.0324499 (PMC12124523; doi:10.1371/journal.pone.0324499)
Supplement: S1 Table — Raw data of all trials (M##) of the healthy subjects (0##) from the gait analysis recorded with the Orthelligent App (OV) and with the Qualisys system (Qual). (ZIP) [file pone.0324499.s001.zip › Subjects_healty_all_trials/009_Qual_ME1.xlsx]

## Sheet: Tabelle1
	Mean	Mean	Std Dev	Std Dev	Mean	Mean	Std Dev	Std Dev	Mean	Mean	Std Dev	Std Dev	Mean	Mean	Std Dev	Std Dev	Mean	Mean	Std Dev	Std Dev	Mean	Mean	Std Dev	Std Dev	D:\Qualisys\2024_Orthelligent\Data\P009\ebenesGehen0001_OV,c3d	D:\Qualisys\2024_Orthelligent\Data\P009\ebenesGehen0001_OV,c3d	D:\Qualisys\2024_Orthelligent\Data\P009\ebenesGehen0001_OV,c3d	D:\Qualisys\2024_Orthelligent\Data\P009\ebenesGehen0001_OV,c3d	D:\Qualisys\2024_Orthelligent\Data\P009\ebenesGehen0001_OV,c3d	D:\Qualisys\2024_Orthelligent\Data\P009\ebenesGehen0001_OV,c3d	D:\Qualisys\2024_Orthelligent\Data\P009\ebenesGehen0001_OV,c3d	D:\Qualisys\2024_Orthelligent\Data\P009\ebenesGehen0001_OV,c3d	D:\Qualisys\2024_Orthelligent\Data\P009\ebenesGehen0001_OV,c3d	D:\Qualisys\2024_Orthelligent\Data\P009\ebenesGehen0001_OV,c3d	D:\Qualisys\2024_Orthelligent\Data\P009\ebenesGehen0001_OV,c3d	D:\Qualisys\2024_Orthelligent\Data\P009\ebenesGehen0001_OV,c3d	D:\Qualisys\2024_Orthelligent\Data\P009\ebenesGehen0001_OV,c3d	D:\Qualisys\2024_Orthelligent\Data\P009\ebenesGehen0001_OV,c3d	D:\Qualisys\2024_Orthelligent\Data\P009\ebenesGehen0001_OV,c3d	D:\Qualisys\2024_Orthelligent\Data\P009\ebenesGehen0001_OV,c3d	D:\Qualisys\2024_Orthelligent\Data\P009\ebenesGehen0001_OV,c3d	D:\Qualisys\2024_Orthelligent\Data\P009\ebenesGehen0001_OV,c3d	D:\Qualisys\2024_Orthelligent\Data\P009\ebenesGehen0001_OV,c3d	D:\Qualisys\2024_Orthelligent\Data\P009\ebenesGehen0001_OV,c3d	D:\Qualisys\2024_Orthelligent\Data\P009\ebenesGehen0001_OV,c3d	D:\Qualisys\2024_Orthelligent\Data\P009\ebenesGehen0001_OV,c3d	D:\Qualisys\2024_Orthelligent\Data\P009\ebenesGehen0001_OV,c3d	D:\Qualisys\2024_Orthelligent\Data\P009\ebenesGehen0001_OV,c3d	D:\Qualisys\2024_Orthelligent\Data\P009\ebenesGehen0001_OV,c3d
	Left Ankle Mean Angle	Left Ankle Mean Angle	Left Ankle Mean Angle	Left Ankle Mean Angle	Left Knee Mean Angle	Left Knee Mean Angle	Left Knee Mean Angle	Left Knee Mean Angle	Left Hip Mean Angle	Left Hip Mean Angle	Left Hip Mean Angle	Left Hip Mean Angle	Right Ankle Mean Angle	Right Ankle Mean Angle	Right Ankle Mean Angle	Right Ankle Mean Angle	Right Knee Mean Angle	Right Knee Mean Angle	Right Knee Mean Angle	Right Knee Mean Angle	Right Hip Mean Angle	Right Hip Mean Angle	Right Hip Mean Angle	Right Hip Mean Angle	Left Ankle Mean Angle	Left Ankle Mean Angle	Left Knee Mean Angle	Left Knee Mean Angle	Left Hip Mean Angle	Left Hip Mean Angle	Right Ankle Mean Angle	Right Ankle Mean Angle	Right Knee Mean Angle	Right Knee Mean Angle	Right Hip Mean Angle	Right Hip Mean Angle	Speed	Left_Strides_Per_Minute_Count	Left_Strides_Per_Minute_Mean	Left_Strides_Per_Minute_StdDev	Right_Strides_Per_Minute_Count	Right_Strides_Per_Minute_Mean	Right_Strides_Per_Minute_StdDev	Left_Stride_Length_Count	Left_Stride_Length_Mean	Left_Stride_Length_StdDev	Right_Stride_Length_Count	Right_Stride_Length_Mean	Right_Stride_Length_StdDev
	P2D	P2D	P2D	P2D	P2D	P2D	P2D	P2D	P2D	P2D	P2D	P2D	P2D	P2D	P2D	P2D	P2D	P2D	P2D	P2D	P2D	P2D	P2D	P2D	P2D	P2D	P2D	P2D	P2D	P2D	P2D	P2D	P2D	P2D	P2D	P2D	METRIC	METRIC	METRIC	METRIC	METRIC	METRIC	METRIC	METRIC	METRIC	METRIC	METRIC	METRIC	METRIC
	ORIGINAL	ORIGINAL	ORIGINAL	ORIGINAL	ORIGINAL	ORIGINAL	ORIGINAL	ORIGINAL	ORIGINAL	ORIGINAL	ORIGINAL	ORIGINAL	ORIGINAL	ORIGINAL	ORIGINAL	ORIGINAL	ORIGINAL	ORIGINAL	ORIGINAL	ORIGINAL	ORIGINAL	ORIGINAL	ORIGINAL	ORIGINAL	ORIGINAL	ORIGINAL	ORIGINAL	ORIGINAL	ORIGINAL	ORIGINAL	ORIGINAL	ORIGINAL	ORIGINAL	ORIGINAL	ORIGINAL	ORIGINAL	TEMPORAL_DISTANCE	TEMPORAL_DISTANCE	TEMPORAL_DISTANCE	TEMPORAL_DISTANCE	TEMPORAL_DISTANCE	TEMPORAL_DISTANCE	TEMPORAL_DISTANCE	TEMPORAL_DISTANCE	TEMPORAL_DISTANCE	TEMPORAL_DISTANCE	TEMPORAL_DISTANCE	TEMPORAL_DISTANCE	TEMPORAL_DISTANCE
ITEM	X	Y	X	Y	X	Y	X	Y	X	Y	X	Y	X	Y	X	Y	X	Y	X	Y	X	Y	X	Y	X	Y	X	Y	X	Y	X	Y	X	Y	X	Y	X	X	X	X	X	X	X	X	X	X	X	X	X
1	1	13.0972	0	0.11347	1	-2.98589	0	0.46084	1	36.5246	0	0.56284	1	7.17211	0	0.58926	1	-1.92297	0	0.30678	1	36.9423	0	0.93215	1	13.0915	1	-2.93839	1	35.9755	1	6.59906	1	-1.67324	1	35.866	2.38601	3	55.1351	0.63894	2	55.4275	0.18103	3	2.59031	0.01173	2	2.59254	0.01985
2	2	13.2993	0	0.03857	2	-3.26774	0	0.32779	2	36.6232	0	0.52792	2	7.34544	0	0.63674	2	-1.79176	0	0.38489	2	36.7782	0	0.94395	2	13.3427	2	-3.24426	2	36.0975	2	6.66298	2	-1.44424	2	35.6887
3	3	13.5152	0	0.13907	3	-4.04517	0	0.21375	3	36.7443	0	0.51106	3	7.47654	0	0.72383	3	-2.263	0	0.45457	3	36.669	0	0.95832	3	13.6097	3	-3.99879	3	36.2226	3	6.65255	3	-1.80264	3	35.5629
4	4	13.6385	0	0.23126	4	-5.21141	0	0.16752	4	36.8799	0	0.52261	4	7.46291	0	0.86534	4	-3.25801	0	0.52542	4	36.6092	0	0.97077	4	13.7551	4	-5.09386	4	36.3374	4	6.46434	4	-2.67969	4	35.4882
5	5	13.6001	0	0.23409	5	-6.6262	0	0.23665	5	37.0188	0	0.56912	5	7.20941	0	1.05182	5	-4.65204	0	0.59705	5	36.5896	0	0.97819	5	13.6755	5	-6.39153	5	36.4276	5	6.02038	5	-3.96827	5	35.4613
6	6	13.423	0	0.12717	6	-8.16177	0	0.39228	6	37.1528	0	0.64992	6	6.68001	0	1.24356	6	-6.29912	0	0.65027	6	36.599	0	0.9775	6	13.3642	6	-7.76703	6	36.4873	6	5.32261	6	-5.54845	6	35.4775
7	7	13.2353	0	0.28002	7	-9.7435	0	0.61598	7	37.2779	0	0.75162	7	5.94996	0	1.37531	7	-8.07107	0	0.65722	7	36.6255	0	0.96527	7	12.9434	7	-9.15513	7	36.5252	7	4.49724	7	-7.32225	7	35.5315
8	8	13.2341	0	0.66167	8	-11.3555	0	0.87649	8	37.3846	0	0.84541	8	5.21351	0	1.37794	8	-9.89535	0	0.60165	8	36.6569	0	0.94032	8	12.6473	8	-10.5686	8	36.5555	8	3.78372	8	-9.23936	8	35.6126
9	9	13.6059	0	0.99864	9	-12.9894	0	1.11869	9	37.4407	0	0.90209	9	4.71138	0	1.22314	9	-11.745	0	0.50399	9	36.6725	0	0.90645	9	12.7564	9	-12.0396	9	36.5678	9	3.43032	9	-11.2668	9	35.6912
10	10	14.4121	0	1.11697	10	-14.5962	0	1.3152	10	37.3935	0	0.91582	10	4.60696	0	0.96132	10	-13.5803	0	0.42546	10	36.6337	0	0.86945	10	13.4616	10	-13.5308	10	36.5097	10	3.55486	10	-13.324	10	35.7122
11	11	15.5245	0	0.95062	11	-16.1078	0	1.47502	11	37.2004	0	0.90127	11	4.90986	0	0.71068	11	-15.3255	0	0.40584	11	36.4909	0	0.82988	11	14.7015	11	-14.951	11	36.3217	11	4.09203	11	-15.2918	11	35.6168
12	12	16.6983	0	0.5884	12	-17.4765	0	1.58341	12	36.8497	0	0.86752	12	5.50964	0	0.5656	12	-16.9136	0	0.42916	12	36.212	0	0.78225	12	16.1756	12	-16.2476	12	35.9821	12	4.87493	12	-17.092	12	35.3796
13	13	17.7125	0	0.19149	13	-18.6624	0	1.588	13	36.3492	0	0.8117	13	6.25217	0	0.49795	13	-18.3218	0	0.48453	13	35.7978	0	0.72366	13	17.543	13	-17.4138	13	35.5037	13	5.73562	13	-18.7043	13	35.0122
14	14	18.4508	0	0.13213	14	-19.6065	0	1.46941	14	35.7088	0	0.73965	14	7.00423	0	0.43643	14	-19.5427	0	0.55557	14	35.2673	0	0.65918	14	18.5935	14	-18.411	14	34.9002	14	6.5603	14	-20.1054	14	34.5331
15	15	18.8927	0	0.35609	15	-20.2553	0	1.27747	15	34.942	0	0.67321	15	7.69548	0	0.35934	15	-20.5444	0	0.61694	15	34.6322	0	0.59878	15	19.2766	15	-19.1582	15	34.1767	15	7.3124	15	-21.2411	15	33.9473
16	16	19.0683	0	0.49824	16	-20.5981	0	1.08323	16	34.0712	0	0.62852	16	8.31082	0	0.27396	16	-21.2808	0	0.67688	16	33.8938	0	0.55516	16	19.6195	16	-19.599	16	33.3456	16	8.00084	16	-22.058	16	33.2539
17	17	19.0365	0	0.56192	17	-20.6645	0	0.93097	17	33.1201	0	0.60202	17	8.85144	0	0.19429	17	-21.7255	0	0.77651	17	33.0533	0	0.54282	17	19.673	17	-19.7355	17	32.4298	17	8.62844	17	-22.5392	17	32.4571
18	18	18.8757	0	0.54966	18	-20.4995	0	0.83482	18	32.1016	0	0.58113	18	9.31281	0	0.14111	18	-21.8816	0	0.93669	18	32.1146	0	0.56848	18	19.5084	18	-19.6067	18	31.4474	18	9.17938	18	-22.7041	18	31.5651
19	19	18.6622	0	0.47371	19	-20.1472	0	0.78929	19	31.0158	0	0.55641	19	9.68706	0	0.12436	19	-21.7719	0	1.13131	19	31.0818	0	0.62043	19	19.208	19	-19.2635	19	30.4028	19	9.63734	19	-22.593	19	30.5835
20	20	18.4545	0	0.3571	20	-19.6485	0	0.77757	20	29.8561	0	0.52533	20	9.97462	0	0.12078	20	-21.4359	0	1.31965	20	29.9597	0	0.6775	20	18.8505	20	-18.7582	20	29.2897	20	10.0012	20	-22.259	20	29.5171
21	21	18.2931	0	0.23528	21	-19.0409	0	0.7832	21	28.6169	0	0.49212	21	10.1917	0	0.1169	21	-20.925	0	1.47327	21	28.7564	0	0.7243	21	18.507	21	-18.1372	21	28.0967	21	10.2875	21	-21.7589	21	28.3705
22	22	18.1998	0	0.15971	22	-18.3586	0	0.79596	22	27.3	0	0.46392	22	10.3688	0	0.13662	22	-20.2936	0	1.58097	22	27.4828	0	0.75452	22	18.2343	22	-17.4398	22	26.8162	22	10.5255	22	-21.1441	22	27.1493
23	23	18.1727	0	0.16707	23	-17.6329	0	0.80989	23	25.9178	0	0.44746	23	10.5403	0	0.18929	23	-19.5914	0	1.64646	23	26.1533	0	0.76815	23	18.059	23	-16.7004	23	25.4518	23	10.7466	23	-20.4576	23	25.8624
24	24	18.1874	0	0.20658	24	-16.8905	0	0.81891	24	24.4937	0	0.44715	24	10.7329	0	0.24708	24	-18.8578	0	1.68284	24	24.7857	0	0.76826	24	17.9733	24	-15.9502	24	24.0221	24	10.9779	24	-19.7338	24	24.5241
25	25	18.206	0	0.23535	25	-16.1503	0	0.8162	25	23.0582	0	0.46461	25	10.9552	0	0.28397	25	-18.1189	0	1.70417	25	23.3999	0	0.75848	25	17.9385	25	-15.2152	25	22.5577	25	11.2302	25	-18.9962	25	23.1542
26	26	18.1904	0	0.25156	26	-15.4236	0	0.79826	26	21.6415	0	0.49893	26	11.198	0	0.29088	26	-17.387	0	1.71915	26	22.0159	0	0.74188	26	17.8999	26	-14.5101	26	21.0927	26	11.4944	26	-18.2562	26	21.7744
27	27	18.1217	0	0.26843	27	-14.7172	0	0.76747	27	20.2686	0	0.54744	27	11.4455	0	0.27899	27	-16.6654	0	1.73	27	20.6524	0	0.72091	27	17.8118	27	-13.839	27	19.6562	27	11.7541	27	-17.5177	27	20.407
28	28	18.0102	0	0.3011	28	-14.0396	0	0.7308	28	18.9578	0	0.6067	28	11.6874	0	0.27034	28	-15.9562	0	1.7323	28	19.3265	0	0.6958	28	17.6627	28	-13.2017	28	18.2711	28	11.9994	28	-16.7869	28	19.0746
29	29	17.8898	0	0.35884	29	-13.4025	0	0.69662	29	17.7218	0	0.67353	29	11.924	0	0.27421	29	-15.2675	0	1.71842	29	18.0533	0	0.66571	29	17.4788	29	-12.6006	29	16.9532	29	12.2332	29	-16.0776	29	17.7989
30	30	17.8031	0	0.43697	30	-12.8182	0	0.6715	30	16.5664	0	0.74422	30	12.1663	0	0.28166	30	-14.6128	0	1.68417	30	16.8449	0	0.63242	30	17.3107	30	-12.0429	30	15.7125	30	12.4707	30	-15.4083	30	16.5943
31	31	17.7848	0	0.51896	31	-12.296	0	0.65857	31	15.4904	0	0.81465	31	12.4298	0	0.28635	31	-14.0073	0	1.63323	31	15.7063	0	0.60119	31	17.2108	31	-11.5381	31	14.5524	31	12.7336	31	-14.7955	31	15.4648
32	32	17.8526	0	0.58845	32	-11.8392	0	0.65589	32	14.4871	0	0.88117	32	12.7285	0	0.29255	32	-13.4635	0	1.57652	32	14.6355	0	0.57938	32	17.2137	32	-11.0939	32	13.4708	32	13.0403	32	-14.2517	32	14.4054
33	33	18.0072	0	0.63643	33	-11.4465	0	0.65841	33	13.5468	0	0.94117	33	13.0707	0	0.30611	33	-12.9884	0	1.52591	33	13.6234	0	0.5747	33	17.3303	33	-10.7131	33	12.4605	33	13.4001	33	-13.7825	33	13.4034
34	34	18.2382	0	0.66034	34	-11.1138	0	0.66079	34	12.6573	0	0.9933	34	13.4579	0	0.32895	34	-12.5821	0	1.48647	34	12.6553	0	0.59035	34	17.5538	34	-10.3928	34	11.5104	34	13.8139	34	-13.3852	34	12.4402
35	35	18.5306	0	0.66049	35	-10.835	0	0.65833	35	11.8041	0	1.03709	35	13.8869	0	0.36012	35	-12.2388	0	1.45537	35	11.7137	0	0.62381	35	17.8685	35	-10.1281	35	10.6066	35	14.2765	35	-13.0506	35	11.4947
36	36	18.8677	0	0.63733	36	-10.6041	0	0.64706	36	10.9726	0	1.07157	36	14.3523	0	0.39762	36	-11.9509	0	1.4257	36	10.7826	0	0.66896	36	18.2553	36	-9.91505	36	9.7354	36	14.7807	36	-12.7677	36	10.5488
37	37	19.2328	0	0.59136	37	-10.4172	0	0.62389	37	10.1498	0	1.09546	37	14.8479	0	0.43865	37	-11.712	0	1.39156	37	9.84974	0	0.71898	37	18.6934	37	-9.75302	37	8.88543	37	15.3185	37	-12.5291	37	9.58978
38	38	19.6105	0	0.52272	38	-10.2725	0	0.58677	38	9.32389	0	1.10789	38	15.3667	0	0.47983	38	-11.519	0	1.35074	38	8.90863	0	0.76806	38	19.1641	38	-9.64399	38	8.04679	38	15.8803	38	-12.3331	38	8.61464
39	39	19.9881	0	0.43158	39	-10.1681	0	0.53544	39	8.48347	0	1.10925	39	15.9011	0	0.51812	39	-11.3727	0	1.30525	39	7.95821	0	0.81212	39	19.6526	39	-9.58827	39	7.2093	39	16.4554	39	-12.1847	39	7.6295
40	40	20.3571	0	0.32106	40	-10.1005	0	0.47222	40	7.61802	0	1.10202	40	16.4428	0	0.55179	40	-11.2764	0	1.26032	40	7.00225	0	0.849	40	20.1475	40	-9.58143	40	6.36178	40	17.0336	40	-12.0923	40	6.64564
41	41	20.7139	0	0.20187	41	-10.0657	0	0.40135	41	6.72	0	1.0893	41	16.9833	0	0.58039	41	-11.2354	0	1.22177	41	6.04865	0	0.87815	41	20.6406	41	-9.61705	41	5.4954	41	17.6055	41	-12.0644	41	5.67545
42	42	21.0588	0	0.12016	42	-10.0634	0	0.32735	42	5.7879	0	1.07352	42	17.5133	0	0.60371	42	-11.2544	0	1.19196	42	5.10715	0	0.89938	42	21.1257	42	-9.69147	42	4.60743	42	18.1622	42	-12.1061	42	4.72845
43	43	21.3945	0	0.1759	43	-10.098	0	0.25511	43	4.8279	0	1.05662	43	18.0239	0	0.62068	43	-11.3363	0	1.16794	43	4.18731	0	0.91183	43	21.597	43	-9.80503	43	3.70102	43	18.6944	43	-12.2177	43	3.81035
44	44	21.7242	0	0.29016	44	-10.1806	0	0.18892	44	3.85341	0	1.03922	44	18.5066	0	0.62934	44	-11.4835	0	1.14397	44	3.29665	0	0.91421	44	22.0488	44	-9.96296	44	2.7849	44	19.1916	44	-12.3957	44	2.92449
45	45	22.0491	0	0.39684	45	-10.327	0	0.13307	45	2.88229	0	1.01907	45	18.953	0	0.62831	45	-11.6983	0	1.11426	45	2.43961	0	0.90554	45	22.4763	45	-10.1756	45	1.873	45	19.6442	45	-12.6358	45	2.07246
46	46	22.368	0	0.48093	46	-10.555	0	0.10426	46	1.93324	0	0.99149	46	19.3548	0	0.61685	46	-11.9844	0	1.0746	46	1.61715	0	0.88651	46	22.8757	46	-10.4574	46	0.98225	46	20.0419	46	-12.9344	46	1.25323
47	47	22.6764	0	0.53845	47	-10.8826	0	0.13788	47	1.02239	0	0.95203	47	19.7025	0	0.59573	47	-12.3461	0	1.02357	47	0.82727	0	0.85988	47	23.2421	47	-10.8246	47	0.12815	47	20.3751	47	-13.2911	47	0.46309
48	48	22.9653	0	0.56949	48	-11.3261	0	0.22238	48	0.16158	0	0.89933	48	19.9863	0	0.56685	48	-12.7876	0	0.96314	48	0.06663	0	0.82993	48	23.5667	48	-11.2932	48	-0.67814	48	20.634	48	-13.7095	48	-0.30225
49	49	23.2217	0	0.57784	49	-11.8993	0	0.33121	49	-0.64113	0	0.83577	49	20.1938	0	0.53173	49	-13.3125	0	0.89864	49	-0.66818	0	0.80126	49	23.8389	49	-11.8795	49	-1.42981	49	20.8063	49	-14.1961	49	-1.04534
50	50	23.4295	0	0.57133	50	-12.6136	0	0.45176	50	-1.38115	0	0.76626	50	20.3093	0	0.49079	50	-13.9228	0	0.83695	50	-1.3785	0	0.77714	50	24.0475	50	-12.5993	50	-2.123	50	20.8759	50	-14.759	50	-1.76505
51	51	23.5687	0	0.56207	51	-13.4786	0	0.57687	51	-2.05533	0	0.69643	51	20.3123	0	0.44395	51	-14.6213	0	0.78475	51	-2.06156	0	0.75839	51	24.1831	51	-13.468	51	-2.75401	51	20.8213	51	-15.4077	51	-2.45506
52	52	23.6151	0	0.56404	52	-14.5039	0	0.70117	52	-2.65838	0	0.63124	52	20.1754	0	0.39171	52	-15.4129	0	0.74728	52	-2.70789	0	0.74308	52	24.2344	52	-14.501	52	-3.31638	52	20.613	52	-16.1547	52	-3.10196
53	53	23.5364	0	0.58874	53	-15.7	0	0.82026	53	-3.17905	0	0.57379	53	19.8611	0	0.33774	53	-16.3085	0	0.72842	53	-3.29837	0	0.72766	53	24.1805	53	-15.7132	53	-3.79824	53	20.2109	53	-17.0177	53	-3.68257
54	54	23.2891	0	0.64284	54	-17.0778	0	0.93006	54	-3.59854	0	0.52605	54	19.3194	0	0.29115	54	-17.3266	0	0.72969	54	-3.80277	0	0.70965	54	23.983	54	-17.1169	54	-4.18205	54	19.5607	54	-18.0206	54	-4.16366
55	55	22.8146	0	0.7273	55	-18.6469	0	1.02602	55	-3.89041	0	0.48967	55	18.4862	0	0.27117	55	-18.4934	0	0.74885	55	-4.1818	0	0.68975	55	23.5821	55	-18.7204	55	-4.44426	55	18.5908	55	-19.1898	55	-4.50579
56	56	22.0384	0	0.83677	56	-20.4132	0	1.10294	56	-4.02303	0	0.46594	56	17.2823	0	0.30844	56	-19.8396	0	0.78127	56	-4.39419	0	0.67222	56	22.8961	56	-20.5274	56	-4.55642	56	17.2125	56	-20.5523	56	-4.67086
57	57	20.8751	0	0.96194	57	-22.3764	0	1.15673	57	-3.96523	0	0.45481	57	15.617	0	0.42223	57	-21.3946	0	0.82318	57	-4.40735	0	0.66239	57	21.8294	57	-22.5368	57	-4.48904	57	15.3247	57	-22.132	57	-4.63167
58	58	19.2408	0	1.09222	58	-24.528	0	1.18618	58	-3.69451	0	0.45409	58	13.3996	0	0.60658	58	-23.1787	0	0.87428	58	-4.20672	0	0.66345	58	20.2894	58	-24.7403	58	-4.21864	58	12.8323	58	-23.9478	58	-4.37972
59	59	17.0796	0	1.21455	59	-26.8502	0	1.19305	59	-3.20558	0	0.45958	59	10.5598	0	0.84147	59	-25.1963	0	0.93723	59	-3.79771	0	0.67592	59	18.2118	59	-27.1215	59	-3.73625	59	9.67612	59	-26.0066	59	-3.92483
60	60	14.4023	0	1.30933	60	-29.3173	0	1.18089	60	-2.51413	0	0.46603	60	7.08012	0	1.09293	60	-27.4331	0	1.01555	60	-3.19789	0	0.69797	60	15.5987	60	-29.6567	60	-3.05221	60	5.87165	60	-28.2998	60	-3.28484
61	61	11.3332	0	1.35079	61	-31.8998	0	1.15583	61	-1.6506	0	0.4685	61	3.03806	0	1.31063	61	-29.8636	0	1.11338	61	-2.4237	0	0.72651	61	12.5634	61	-32.3202	61	-2.19084	61	1.55166	61	-30.8099	61	-2.47156
62	62	8.14553	0	1.31606	62	-34.5756	0	1.12665	62	-0.64607	0	0.46488	62	-1.37265	0	1.44187	62	-32.4618	0	1.2341	62	-1.48192	0	0.75931	62	9.37097	62	-35.0918	62	-1.17844	62	-3.02956	62	-33.5173	62	-1.48314
63	63	5.2631	0	1.19668	63	-37.3402	0	1.10257	63	0.48311	0	0.45608	63	-5.86819	0	1.45437	63	-35.2077	0	1.37506	63	-0.36863	0	0.79629	63	6.43932	63	-37.9642	63	-0.02862	63	-7.54754	63	-36.4007	63	-0.30654
64	64	3.2393	0	1.00043	64	-40.2009	0	1.08708	64	1.74101	0	0.44484	64	-10.1196	0	1.34131	64	-38.0857	0	1.52465	64	0.92647	0	0.83906	64	4.31231	64	-40.9372	64	1.26336	64	-11.6603	64	-39.4319	64	1.07523
65	65	2.72304	0	0.79064	65	-43.157	0	1.07715	65	3.14448	0	0.43488	65	-13.7633	0	1.10374	65	-41.0735	0	1.6665	65	2.41227	0	0.89016	65	3.63594	65	-44.0012	65	2.71303	65	-15.0037	65	-42.5722	65	2.67366
66	66	4.32531	0	0.82817	66	-46.1823	0	1.0695	66	4.70843	0	0.42972	66	-16.4042	0	0.74594	66	-44.1294	0	1.7865	66	4.08583	0	0.95176	66	5.0634	66	-47.125	66	4.33343	66	-17.1915	66	-45.7685	66	4.48457
67	67	8.25657	0	1.31761	67	-49.2169	0	1.06655	67	6.43315	0	0.43117	67	-17.6766	0	0.30878	67	-47.1898	0	1.87619	67	5.9246	0	1.02314	67	8.93936	67	-50.2493	67	6.12439	67	-17.894	67	-48.9521	67	6.48045
68	68	13.8074	0	2.03703	68	-52.1664	0	1.0743	68	8.29719	0	0.44012	68	-17.3803	0	0.33806	68	-50.1739	0	1.93208	68	7.88602	0	1.09927	68	14.7348	68	-53.2826	68	8.06515	68	-16.9961	68	-52.0403	68	8.60987
69	69	19.3251	0	2.75555	69	-54.9114	0	1.09482	69	10.2572	0	0.45882	69	-15.6302	0	0.79754	69	-52.9942	0	1.95517	69	9.91497	0	1.17313	69	20.834	69	-56.1061	69	10.1113	69	-14.7483	69	-54.9429	69	10.8062
70	70	23.2221	0	3.32579	70	-57.3301	0	1.12066	70	12.2559	0	0.48999	70	-12.8787	0	1.13035	70	-55.5659	0	1.95027	70	11.9551	0	1.23739	70	25.4625	70	-58.5911	70	12.2013	70	-11.7347	70	-57.5727	70	13.0013
71	71	25.0112	0	3.66542	71	-59.3239	0	1.13686	71	14.2354	0	0.53334	71	-9.71792	0	1.24944	71	-57.8182	0	1.92527	71	13.9597	0	1.28603	71	27.8789	71	-60.6253	71	14.2712	71	-8.58878	71	-59.8584	71	15.1389
72	72	25.1991	0	3.73656	72	-60.8309	0	1.12841	72	16.1478	0	0.58576	72	-6.60492	0	1.17896	72	-59.7023	0	1.88809	72	15.8985	0	1.31563	72	28.4169	72	-62.1327	72	16.2673	72	-5.68776	72	-61.7526	72	17.1825
73	73	24.5912	0	3.53839	73	-61.8222	0	1.08716	73	17.9602	0	0.64193	73	-3.73811	0	1.01179	73	-61.1908	0	1.84353	73	17.7583	0	1.3257	73	27.8203	73	-63.0763	73	18.1527	73	-3.09536	73	-63.2305	73	19.1167
74	74	23.8137	0	3.11395	74	-62.288	0	1.01203	74	19.6535	0	0.69468	74	-1.12839	0	0.83045	74	-62.2695	0	1.79231	74	19.5384	0	1.31776	74	26.748	74	-63.446	74	19.9047	74	-0.73023	74	-64.2789	74	20.9411
75	75	23.1878	0	2.52584	75	-62.2304	0	0.90546	75	21.2197	0	0.73664	75	1.26488	0	0.66986	75	-62.9265	0	1.73302	75	21.2431	0	1.29393	75	25.6006	75	-63.2481	75	21.5124	75	1.46938	75	-64.8862	75	22.6614
76	76	22.7946	0	1.84348	76	-61.6652	0	0.77076	76	22.6621	0	0.76233	76	3.45711	0	0.53603	76	-63.1473	0	1.66428	76	22.8751	0	1.25548	76	24.5548	76	-62.5045	76	22.9771	76	3.50414	76	-65.0382	76	24.2809
77	77	22.5989	0	1.14022	77	-60.624	0	0.61357	77	23.9932	0	0.7694	77	5.44011	0	0.43471	77	-62.9209	0	1.58718	77	24.4332	0	1.20349	77	23.6717	77	-61.2547	77	24.3118	77	5.35009	77	-64.7273	77	25.801
78	78	22.5439	0	0.49594	78	-59.1492	0	0.44381	78	25.2296	0	0.75945	78	7.20218	0	0.38106	78	-62.2446	0	1.50563	78	25.9149	0	1.13998	78	22.9859	78	-59.5519	78	25.5369	78	6.98914	78	-63.9569	78	27.2229
79	79	22.5912	0	0.06522	79	-57.2886	0	0.28116	79	26.3883	0	0.73531	79	8.73698	0	0.37765	79	-61.1236	0	1.42394	79	27.3171	0	1.0687	79	22.5252	79	-57.4558	79	26.6747	79	8.41515	79	-62.7378	79	28.5497
80	80	22.7134	0	0.40345	80	-55.0909	0	0.19009	80	27.4838	0	0.69994	80	10.0473	0	0.40254	80	-59.5711	0	1.34544	80	28.637	0	0.99466	80	22.2857	80	-55.0264	80	27.7454	80	9.63616	80	-61.0869	80	29.7854
81	81	22.8742	0	0.61718	81	-52.6041	0	0.2647	81	28.5248	0	0.65604	81	11.1394	0	0.42734	81	-57.6075	0	1.2719	81	29.8718	0	0.92322	81	22.2173	81	-52.3224	81	28.762	81	10.6676	81	-59.0277	81	30.934
82	82	23.0182	0	0.70422	82	-49.8764	0	0.41132	82	29.5132	0	0.60477	82	12.0162	0	0.43726	82	-55.2619	0	1.20266	82	31.019	0	0.85957	82	22.2408	82	-49.4016	82	29.7294	82	11.5165	82	-56.5904	82	31.9991
83	83	23.0772	0	0.70936	83	-46.9562	0	0.56032	83	30.4446	0	0.54447	83	12.6801	0	0.43264	83	-52.5712	0	1.13619	83	32.0755	0	0.80823	83	22.2638	83	-46.3184	83	30.6442	83	12.1805	83	-53.8126	83	32.9823
84	84	22.9892	0	0.69091	84	-43.8917	0	0.69582	84	31.3084	0	0.47388	84	13.1389	0	0.41935	84	-49.5803	0	1.0711	84	33.0367	0	0.77136	84	22.1982	84	-43.1253	84	31.495	84	12.6585	84	-50.7397	84	33.8812
85	85	22.7162	0	0.69088	85	-40.7314	0	0.81093	85	32.0912	0	0.39412	85	13.4054	0	0.40024	85	-46.3418	0	1.00634	85	33.8974	0	0.74898	85	21.9805	85	-39.875	85	32.2675	85	12.9563	85	-47.4252	85	34.6908
86	86	22.2399	0	0.7111	86	-37.5257	0	0.89746	86	32.782	0	0.30978	86	13.4901	0	0.37352	86	-42.9151	0	0.94073	86	34.6538	0	0.74029	86	21.5706	86	-36.6222	86	32.9498	86	13.083	86	-43.9303	86	35.4059
87	87	21.5564	0	0.72907	87	-34.3244	0	0.94835	87	33.3767	0	0.22873	87	13.3941	0	0.33894	87	-39.3656	0	0.87259	87	35.3055	0	0.74394	87	20.9508	87	-33.4182	87	33.5376	87	13.0396	87	-40.3212	87	36.023
88	88	20.675	0	0.73063	88	-31.1715	0	0.96405	88	33.8803	0	0.1633	88	13.1127	0	0.3048	88	-35.7626	0	0.80395	88	35.8574	0	0.75858	88	20.1254	88	-30.3031	88	34.0364	88	12.8126	88	-36.6666	88	36.5422
89	89	19.6288	0	0.71617	89	-28.0981	0	0.95669	89	34.3062	0	0.13347	89	12.646	0	0.28236	89	-32.1744	0	0.7454	89	36.3192	0	0.78216	89	19.1301	89	-27.2967	89	34.4601	89	12.3868	89	-33.033	89	36.9686
90	90	18.4869	0	0.68787	90	-25.1171	0	0.94654	90	34.6721	0	0.1513	90	12.0134	0	0.27584	90	-28.6612	0	0.71567	90	36.7049	0	0.81128	90	18.0427	90	-24.3965	90	34.8259	90	11.7679	90	-29.4789	90	37.3129
91	91	17.3419	0	0.64337	91	-22.2268	0	0.95261	91	34.9953	0	0.19738	91	11.2596	0	0.28468	91	-25.2685	0	0.72558	91	37.0299	0	0.83998	91	16.9634	91	-21.5877	91	35.148	91	10.9976	91	-26.049	91	37.5904
92	92	16.2857	0	0.58117	92	-19.4217	0	0.98357	92	35.2884	0	0.25303	92	10.4498	0	0.30962	92	-22.0223	0	0.75904	92	37.3055	0	0.85839	92	15.9844	92	-18.8597	92	35.4345	92	10.1465	92	-22.7671	92	37.8152
93	93	15.3865	0	0.5062	93	-16.7067	0	1.03586	93	35.5564	0	0.31193	93	9.65437	0	0.34961	93	-18.9298	0	0.78109	93	37.5331	0	0.85396	93	15.1687	93	-16.2177	93	35.6849	93	9.29518	93	-19.636	93	37.9922
94	94	14.6757	0	0.4286	94	-14.1031	0	1.09762	94	35.7956	0	0.37288	94	8.93498	0	0.39515	94	-15.986	0	0.76078	94	37.7019	0	0.81587	94	14.5368	94	-13.6835	94	35.892	94	8.5193	94	-16.6453	94	38.1133
95	95	14.145	0	0.35595	95	-11.6474	0	1.15505	95	35.9966	0	0.43598	95	8.33389	0	0.43109	95	-13.1871	0	0.68565	95	37.7929	0	0.74084	95	14.0687	95	-11.2903	95	36.0468	95	7.87721	95	-13.7897	95	38.1619
96	96	13.7606	0	0.2914	96	-9.38441	0	1.19613	96	36.1501	0	0.49901	96	7.86959	0	0.44687	96	-10.5433	0	0.56559	96	37.7886	0	0.63588	96	13.723	96	-9.07754	96	36.1448	96	7.39814	96	-11.0817	96	38.1211
97	97	13.4845	0	0.23737	97	-7.36428	0	1.21159	97	36.2519	0	0.55525	97	7.54021	0	0.44178	97	-8.08615	0	0.43371	97	37.6833	0	0.51684	97	13.4641	97	-7.09395	97	36.1909	97	7.08135	97	-8.55535	97	37.9841
98	98	13.2946	0	0.19478	98	-5.64721	0	1.19419	98	36.3082	0	0.59526	98	7.33411	0	0.4226	98	-5.877	0	0.34141	98	37.4894	0	0.40297	98	13.2774	98	-5.40353	98	36.1996	98	6.90817	98	-6.26966	98	37.7614
99	99	13.1945	0	0.15919	99	-4.30677	0	1.13959	99	36.3341	0	0.61218	99	7.24036	0	0.40084	99	-4.01355	0	0.32801	99	37.2386	0	0.30891	99	13.1744	99	-4.08346	99	36.1911	99	6.85242	99	-4.31413	99	37.4824
100	100	13.2073	0	0.1199	100	-3.42256	0	1.04787	100	36.3495	0	0.60449	100	7.25377	0	0.38755	100	-2.62028	0	0.37316	100	36.9745	0	0.24083	100	13.1796	100	-3.21082	100	36.1846	100	6.88706	100	-2.80469	100	37.1898
101	101	13.3489	0	0.07126	101	-3.05794	0	0.92598	101	36.3721	0	0.57534	101	7.36339	0	0.3919	101	-1.8124	0	0.43189	101	36.7391	0	0.19707	101	13.3038	101	-2.84195	101	36.1938	101	6.97732	101	-1.85156	101	36.9252
[truncated: 86 more columns]
