# Supplementary material for: Gait assessment using a 2D video-based motion analysis app in healthy subjects and subjects with lower limb amputation – A pilot study
Source: PLoS One. 2025 May 30;20(5):e0324499. doi: 10.1371/journal.pone.0324499 (PMC12124523; doi:10.1371/journal.pone.0324499)
Supplement: S1 Table — Raw data of all trials (M##) of the healthy subjects (0##) from the gait analysis recorded with the Orthelligent App (OV) and with the Qualisys system (Qual). (ZIP) [file pone.0324499.s001.zip › Subjects_healty_all_trials/009_Qual_ME2.xlsx]

## Sheet: Tabelle1
	Mean	Mean	Std Dev	Std Dev	Mean	Mean	Std Dev	Std Dev	Mean	Mean	Std Dev	Std Dev	Mean	Mean	Std Dev	Std Dev	Mean	Mean	Std Dev	Std Dev	Mean	Mean	Std Dev	Std Dev	D:\Qualisys\2024_Orthelligent\Data\P009\ebenesGehen0002_OV,c3d	D:\Qualisys\2024_Orthelligent\Data\P009\ebenesGehen0002_OV,c3d	D:\Qualisys\2024_Orthelligent\Data\P009\ebenesGehen0002_OV,c3d	D:\Qualisys\2024_Orthelligent\Data\P009\ebenesGehen0002_OV,c3d	D:\Qualisys\2024_Orthelligent\Data\P009\ebenesGehen0002_OV,c3d	D:\Qualisys\2024_Orthelligent\Data\P009\ebenesGehen0002_OV,c3d	D:\Qualisys\2024_Orthelligent\Data\P009\ebenesGehen0002_OV,c3d	D:\Qualisys\2024_Orthelligent\Data\P009\ebenesGehen0002_OV,c3d	D:\Qualisys\2024_Orthelligent\Data\P009\ebenesGehen0002_OV,c3d	D:\Qualisys\2024_Orthelligent\Data\P009\ebenesGehen0002_OV,c3d	D:\Qualisys\2024_Orthelligent\Data\P009\ebenesGehen0002_OV,c3d	D:\Qualisys\2024_Orthelligent\Data\P009\ebenesGehen0002_OV,c3d	D:\Qualisys\2024_Orthelligent\Data\P009\ebenesGehen0002_OV,c3d	D:\Qualisys\2024_Orthelligent\Data\P009\ebenesGehen0002_OV,c3d	D:\Qualisys\2024_Orthelligent\Data\P009\ebenesGehen0002_OV,c3d	D:\Qualisys\2024_Orthelligent\Data\P009\ebenesGehen0002_OV,c3d	D:\Qualisys\2024_Orthelligent\Data\P009\ebenesGehen0002_OV,c3d	D:\Qualisys\2024_Orthelligent\Data\P009\ebenesGehen0002_OV,c3d	D:\Qualisys\2024_Orthelligent\Data\P009\ebenesGehen0002_OV,c3d	D:\Qualisys\2024_Orthelligent\Data\P009\ebenesGehen0002_OV,c3d	D:\Qualisys\2024_Orthelligent\Data\P009\ebenesGehen0002_OV,c3d	D:\Qualisys\2024_Orthelligent\Data\P009\ebenesGehen0002_OV,c3d	D:\Qualisys\2024_Orthelligent\Data\P009\ebenesGehen0002_OV,c3d	D:\Qualisys\2024_Orthelligent\Data\P009\ebenesGehen0002_OV,c3d	D:\Qualisys\2024_Orthelligent\Data\P009\ebenesGehen0002_OV,c3d
	Left Ankle Mean Angle	Left Ankle Mean Angle	Left Ankle Mean Angle	Left Ankle Mean Angle	Left Knee Mean Angle	Left Knee Mean Angle	Left Knee Mean Angle	Left Knee Mean Angle	Left Hip Mean Angle	Left Hip Mean Angle	Left Hip Mean Angle	Left Hip Mean Angle	Right Ankle Mean Angle	Right Ankle Mean Angle	Right Ankle Mean Angle	Right Ankle Mean Angle	Right Knee Mean Angle	Right Knee Mean Angle	Right Knee Mean Angle	Right Knee Mean Angle	Right Hip Mean Angle	Right Hip Mean Angle	Right Hip Mean Angle	Right Hip Mean Angle	Left Ankle Mean Angle	Left Ankle Mean Angle	Left Knee Mean Angle	Left Knee Mean Angle	Left Hip Mean Angle	Left Hip Mean Angle	Right Ankle Mean Angle	Right Ankle Mean Angle	Right Knee Mean Angle	Right Knee Mean Angle	Right Hip Mean Angle	Right Hip Mean Angle	Speed	Left_Strides_Per_Minute_Count	Left_Strides_Per_Minute_Mean	Left_Strides_Per_Minute_StdDev	Right_Strides_Per_Minute_Count	Right_Strides_Per_Minute_Mean	Right_Strides_Per_Minute_StdDev	Left_Stride_Length_Count	Left_Stride_Length_Mean	Left_Stride_Length_StdDev	Right_Stride_Length_Count	Right_Stride_Length_Mean	Right_Stride_Length_StdDev
	P2D	P2D	P2D	P2D	P2D	P2D	P2D	P2D	P2D	P2D	P2D	P2D	P2D	P2D	P2D	P2D	P2D	P2D	P2D	P2D	P2D	P2D	P2D	P2D	P2D	P2D	P2D	P2D	P2D	P2D	P2D	P2D	P2D	P2D	P2D	P2D	METRIC	METRIC	METRIC	METRIC	METRIC	METRIC	METRIC	METRIC	METRIC	METRIC	METRIC	METRIC	METRIC
	ORIGINAL	ORIGINAL	ORIGINAL	ORIGINAL	ORIGINAL	ORIGINAL	ORIGINAL	ORIGINAL	ORIGINAL	ORIGINAL	ORIGINAL	ORIGINAL	ORIGINAL	ORIGINAL	ORIGINAL	ORIGINAL	ORIGINAL	ORIGINAL	ORIGINAL	ORIGINAL	ORIGINAL	ORIGINAL	ORIGINAL	ORIGINAL	ORIGINAL	ORIGINAL	ORIGINAL	ORIGINAL	ORIGINAL	ORIGINAL	ORIGINAL	ORIGINAL	ORIGINAL	ORIGINAL	ORIGINAL	ORIGINAL	TEMPORAL_DISTANCE	TEMPORAL_DISTANCE	TEMPORAL_DISTANCE	TEMPORAL_DISTANCE	TEMPORAL_DISTANCE	TEMPORAL_DISTANCE	TEMPORAL_DISTANCE	TEMPORAL_DISTANCE	TEMPORAL_DISTANCE	TEMPORAL_DISTANCE	TEMPORAL_DISTANCE	TEMPORAL_DISTANCE	TEMPORAL_DISTANCE
ITEM	X	Y	X	Y	X	Y	X	Y	X	Y	X	Y	X	Y	X	Y	X	Y	X	Y	X	Y	X	Y	X	Y	X	Y	X	Y	X	Y	X	Y	X	Y	X	X	X	X	X	X	X	X	X	X	X	X	X
1	1	12.5791	0	1.38811	1	-3.07995	0	0.50812	1	36.5096	0	1.36819	1	7.61156	0	0.84214	1	-2.7756	0	1.06824	1	38.4315	0	1.91201	1	13.4914	1	-3.38672	1	37.578	1	7.47457	1	-2.67452	1	37.6593	2.77452	2	55.4512	1.62997	2	56.0944	1.48279	2	2.99394	0.02764	2	2.97821	0.06435
2	2	12.7754	0	1.20132	2	-3.2083	0	0.56867	2	36.5338	0	1.52222	2	7.72182	0	0.83696	2	-2.49615	0	0.68055	2	38.2372	0	1.74046	2	13.6809	2	-3.73122	2	37.729	2	7.37581	2	-2.41299	2	37.5027
3	3	12.9796	0	1.03566	3	-3.85684	0	0.62133	3	36.567	0	1.67273	3	7.77252	0	0.95832	3	-2.83968	0	0.3086	3	38.1047	0	1.58259	3	13.8861	3	-4.53442	3	37.8493	3	7.10149	3	-2.79633	3	37.4086
4	4	13.0945	0	0.89616	4	-4.93539	0	0.63996	4	36.6081	0	1.8019	4	7.67108	0	1.22462	4	-3.7475	0	0.03145	4	38.0401	0	1.4394	4	13.9887	4	-5.67318	4	37.9249	4	6.58548	4	-3.77438	4	37.3932
5	5	13.0375	0	0.78122	5	-6.30538	0	0.61203	5	36.6513	0	1.8959	5	7.34349	0	1.55483	5	-5.1016	0	0.31329	5	38.036	0	1.30348	5	13.8928	5	-6.99482	5	37.9467	5	5.83498	5	-5.23864	5	37.4609
6	6	12.8049	0	0.68855	6	-7.82619	0	0.55097	6	36.6943	0	1.94871	6	6.78311	0	1.80883	6	-6.75295	0	0.55774	6	38.0731	0	1.16564	6	13.5942	6	-8.3721	6	37.9211	6	4.9785	6	-7.05409	6	37.6023
7	7	12.5203	0	0.6087	7	-9.40502	0	0.49697	7	36.7384	0	1.96341	7	6.08703	0	1.85375	7	-8.56032	0	0.78372	7	38.1257	0	1.02373	7	13.2227	7	-9.75574	7	37.8704	7	4.24575	7	-9.08756	7	37.7871
8	8	12.4097	0	0.52469	8	-11.0109	0	0.48026	8	36.7745	0	1.95026	8	5.44044	0	1.65304	8	-10.4254	0	1.00213	8	38.1654	0	0.88658	8	13.0133	8	-11.169	8	37.8091	8	3.84786	8	-11.2092	8	37.9571
9	9	12.705	0	0.43897	9	-12.6186	0	0.48342	9	36.7593	0	1.92515	9	5.04437	0	1.30594	9	-12.2867	0	1.17377	9	38.1597	0	0.76947	9	13.2115	9	-12.6209	9	37.7107	9	3.85736	9	-13.2741	9	38.0338
10	10	13.5066	0	0.37913	10	-14.1525	0	0.47373	10	36.6192	0	1.90908	10	5.01208	0	0.96808	10	-14.0802	0	1.25379	10	38.0704	0	0.68793	10	13.9219	10	-14.0492	10	37.5155	10	4.19014	10	-15.1511	10	37.9486
11	11	14.6874	0	0.33869	11	-15.5313	0	0.44091	11	36.2985	0	1.92058	11	5.31106	0	0.72397	11	-15.7292	0	1.26099	11	37.8621	0	0.65689	11	15.0097	11	-15.379	11	37.1771	11	4.69597	11	-16.781	11	37.6743
12	12	15.9797	0	0.26904	12	-16.7336	0	0.40012	12	35.794	0	1.96161	12	5.80996	0	0.58459	12	-17.1856	0	1.24196	12	37.5212	0	0.68442	12	16.2069	12	-16.5761	12	36.6866	12	5.24986	12	-18.1659	12	37.2215
13	13	17.1401	0	0.15572	13	-17.7627	0	0.38001	13	35.1368	0	2.01336	13	6.37449	0	0.54302	13	-18.4511	0	1.19494	13	37.0587	0	0.76957	13	17.2737	13	-17.6	13	36.0518	13	5.78544	13	-19.2994	13	36.6075
14	14	18.0418	0	0.03437	14	-18.5809	0	0.39966	14	34.3605	0	2.04519	14	6.92268	0	0.5526	14	-19.5267	0	1.09842	14	36.4882	0	0.90582	14	18.0809	14	-18.3714	14	35.2794	14	6.29147	14	-20.1411	14	35.842
15	15	18.6455	0	0.1284	15	-19.1319	0	0.4603	15	33.4986	0	2.02792	15	7.42775	0	0.55659	15	-20.3673	0	0.99222	15	35.8037	0	1.06808	15	18.5733	15	-18.8336	15	34.3857	15	6.78507	15	-20.6557	15	34.9343
16	16	18.941	0	0.26649	16	-19.3987	0	0.54846	16	32.5914	0	1.94247	16	7.89011	0	0.53657	16	-20.9165	0	0.95452	16	34.9898	0	1.21541	16	18.7317	16	-18.9971	16	33.4035	16	7.27382	16	-20.8448	16	33.9042
17	17	18.9492	0	0.39738	17	-19.4087	0	0.64555	17	31.6726	0	1.78472	17	8.30987	0	0.49935	17	-21.1572	0	1.00456	17	34.0414	0	1.3144	17	18.5948	17	-18.9098	17	32.3634	17	7.74364	17	-20.7486	17	32.7808
18	18	18.7365	0	0.50124	18	-19.2056	0	0.73721	18	30.7521	0	1.56927	18	8.67753	0	0.45257	18	-21.1095	0	1.09121	18	32.9686	0	1.35062	18	18.259	18	-18.6213	18	31.2793	18	8.17139	18	-20.4321	18	31.5958
19	19	18.3979	0	0.56919	19	-18.8353	0	0.81219	19	29.8156	0	1.3261	19	8.98509	0	0.4017	19	-20.812	0	1.15839	19	31.7897	0	1.32704	19	17.8352	19	-18.1779	19	30.1497	19	8.54018	19	-19.9654	19	30.3749
20	20	18.0342	0	0.6117	20	-18.3446	0	0.86062	20	28.8381	0	1.08775	20	9.23778	0	0.35526	20	-20.3183	0	1.18144	20	30.5277	0	1.25971	20	17.4192	20	-17.6232	20	28.9653	20	8.84679	20	-19.407	20	29.1329
21	21	17.7395	0	0.66038	21	-17.7852	0	0.87632	21	27.8	0	0.87501	21	9.45565	0	0.32482	21	-19.6896	0	1.16595	21	29.205	0	1.16786	21	17.08	21	-16.9949	21	27.7165	21	9.10131	21	-18.7992	21	27.8769
22	22	17.5924	0	0.77268	22	-17.2157	0	0.87258	22	26.6992	0	0.69847	22	9.66343	0	0.31925	22	-18.9812	0	1.13075	22	27.8399	0	1.06608	22	16.851	22	-16.3241	22	26.3992	22	9.32157	22	-18.1724	22	26.6105
23	23	17.6441	0	1.02864	23	-16.7001	0	0.92942	23	25.5563	0	0.60046	23	9.87746	0	0.3409	23	-18.2338	0	1.09625	23	26.4464	0	0.96511	23	16.7276	23	-15.6362	23	25.0201	23	9.5232	23	-17.5455	23	25.3355
24	24	17.9072	0	1.50497	24	-16.2994	0	1.2224	24	24.4109	0	0.70633	24	10.0972	0	0.38318	24	-17.4726	0	1.08019	24	25.0376	0	0.87359	24	16.6768	24	-14.949	24	23.5961	24	9.71363	24	-16.9253	24	24.0529
25	25	18.3475	0	2.23684	25	-16.0548	0	1.87545	25	23.3064	0	1.08856	25	10.3083	0	0.43102	25	-16.7088	0	1.09245	25	23.6262	0	0.79759	25	16.6464	25	-14.2717	25	22.1512	25	9.89433	25	-16.3089	25	22.7656
26	26	17.0686	0	0.68589	26	-14.3793	0	1.09212	26	21.3815	0	0.94638	26	10.4957	0	0.46474	26	-15.9448	0	1.13189	26	22.2228	0	0.73903	26	16.5836	26	-13.607	26	20.7123	26	10.0681	26	-15.6924	26	21.4796
27	27	16.9973	0	0.75906	27	-13.6915	0	1.03877	27	19.9837	0	0.96082	27	10.6576	0	0.46863	27	-15.1824	0	1.18851	27	20.8359	0	0.69772	27	16.4606	27	-12.957	27	19.3043	27	10.2445	27	-15.0765	27	20.2052
28	28	16.8707	0	0.82148	28	-13.0162	0	0.97358	28	18.6304	0	0.96422	28	10.8095	0	0.43827	28	-14.432	0	1.25185	28	19.4761	0	0.67561	28	16.2898	28	-12.3278	28	17.9486	28	10.4394	28	-14.471	28	18.956
29	29	16.7243	0	0.86435	29	-12.361	0	0.89286	29	17.3363	0	0.95433	29	10.9779	0	0.38261	29	-13.7129	0	1.31674	29	18.1576	0	0.67799	29	16.1131	29	-11.7297	29	16.6615	29	10.6694	29	-13.8902	29	17.7476
30	30	16.6054	0	0.88632	30	-11.7385	0	0.79813	30	16.1116	0	0.93044	30	11.1886	0	0.31876	30	-13.0475	0	1.38231	30	16.8957	0	0.70917	30	15.9787	30	-11.1741	30	15.4537	30	10.9455	30	-13.3469	30	16.5929
31	31	16.5538	0	0.89282	31	-11.1624	0	0.69658	31	14.9616	0	0.89592	31	11.4573	0	0.26281	31	-12.455	0	1.44802	31	15.7034	0	0.76666	31	15.9225	31	-10.6698	31	14.3281	31	11.2727	31	-12.8495	31	15.5009
32	32	16.5922	0	0.88988	32	-10.6439	0	0.59679	32	13.887	0	0.85653	32	11.7865	0	0.22436	32	-11.9445	0	1.51106	32	14.5862	0	0.84076	32	15.9629	32	-10.2219	32	13.2813	32	11.6514	32	-12.4021	32	14.4729
33	33	16.7239	0	0.8837	33	-10.1885	0	0.50364	33	12.8827	0	0.8167	33	12.1697	0	0.20742	33	-11.514	0	1.56904	33	13.5397	0	0.91931	33	16.0991	33	-9.83233	33	12.3052	33	12.0783	33	-12.004	33	13.501
34	34	16.9385	0	0.88242	34	-9.79622	0	0.41715	34	11.9373	0	0.77719	34	12.597	0	0.21236	34	-11.1528	0	1.62035	34	12.551	0	0.99014	34	16.3146	34	-9.50126	34	11.3877	34	12.5469	34	-11.6529	34	12.571
35	35	17.2189	0	0.8931	35	-9.46302	0	0.33337	35	11.0334	0	0.7346	35	13.0602	0	0.23446	35	-10.8484	0	1.66301	35	11.6026	0	1.04463	35	16.5874	35	-9.22729	35	10.514	35	13.0493	35	-11.3466	35	11.6675
36	36	17.5463	0	0.91892	36	-9.18359	0	0.24933	36	10.1527	0	0.68642	36	13.5544	0	0.26547	36	-10.5894	0	1.69615	36	10.6766	0	1.08009	36	16.8965	36	-9.00728	36	9.66733	36	13.5788	36	-11.0843	36	10.7762
37	37	17.9031	0	0.9582	37	-8.95359	0	0.16584	37	9.27878	0	0.63431	37	14.0763	0	0.2973	37	-10.3677	0	1.72087	37	9.75664	0	1.10048	37	17.2256	37	-8.83632	37	8.83025	37	14.1287	37	-10.8659	37	9.8866
38	38	18.2748	0	1.00534	38	-8.77012	0	0.08652	38	8.3992	0	0.58182	38	14.6219	0	0.32336	38	-10.1797	0	1.73945	38	8.83152	0	1.11261	38	17.5639	38	-8.70894	38	7.9878	38	14.6905	38	-10.691	38	8.99228
39	39	18.651	0	1.05423	39	-8.63209	0	0.01631	39	7.50644	0	0.53163	39	15.1851	0	0.33834	39	-10.0269	0	1.75279	39	7.8974	0	1.12122	39	17.9055	39	-8.62056	39	7.13052	39	15.2549	39	-10.559	39	8.09183
40	40	19.026	0	1.10112	40	-8.54021	0	0.04006	40	6.59788	0	0.48455	40	15.7577	0	0.33879	40	-9.9137	0	1.75854	40	6.95817	0	1.12619	40	18.2473	40	-8.56854	40	6.25525	40	15.8119	40	-10.4703	40	7.18864
41	41	19.3982	0	1.14446	41	-8.49747	0	0.07934	41	5.67555	0	0.43991	41	16.3295	0	0.32351	41	-9.84556	0	1.75316	41	6.02022	0	1.12739	41	18.589	41	-8.55357	41	5.36449	41	16.3514	41	-10.4258	41	6.28936
42	42	19.7695	0	1.18479	42	-8.50973	0	0.09987	42	4.7465	0	0.39667	42	16.889	0	0.29458	42	-9.82862	0	1.73435	42	5.09086	0	1.12556	42	18.9317	42	-8.58036	42	4.46601	42	16.8648	42	-10.4276	42	5.40082
43	43	20.1443	0	1.22487	43	-8.58654	0	0.10232	43	3.82309	0	0.35418	43	17.426	0	0.25831	43	-9.87061	0	1.70202	43	4.17798	0	1.12224	43	19.2782	43	-8.65888	43	3.57264	43	17.3453	43	-10.4796	43	4.52769
44	44	20.5275	0	1.26761	44	-8.74104	0	0.0882	44	2.92206	0	0.31385	44	17.9326	0	0.22739	44	-9.98132	0	1.65926	44	3.28975	0	1.1192	44	19.6311	44	-8.80341	44	2.70013	44	17.7871	44	-10.5896	44	3.67472
45	45	20.921	0	1.31338	45	-8.98724	0	0.05962	45	2.06061	0	0.2791	45	18.4022	0	0.22139	45	-10.1718	0	1.60995	45	2.43253	0	1.11845	45	19.9923	45	-9.0294	45	1.86325	45	18.1857	45	-10.7679	45	2.84766
46	46	21.3216	0	1.35936	46	-9.33741	0	0.01914	46	1.25141	0	0.25485	46	18.8285	0	0.25529	46	-10.4533	0	1.55678	46	1.60993	0	1.12125	46	20.3604	46	-9.35095	46	1.0712	46	18.5368	46	-11.0261	46	2.05114
47	47	21.7198	0	1.40019	47	-9.80035	0	0.02722	47	0.50044	0	0.24388	47	19.2042	0	0.32455	47	-10.8341	0	1.50024	47	0.82213	0	1.12703	47	20.7297	47	-9.78111	47	0.32799	47	18.8343	47	-11.3737	47	1.28651
48	48	22.0995	0	1.42993	48	-10.3811	0	0.07142	48	-0.19358	0	0.24547	48	19.5196	0	0.41595	48	-11.3177	0	1.4394	48	0.06535	0	1.13487	48	21.0884	48	-10.3306	48	-0.36715	48	19.0706	48	-11.8174	48	0.55207
49	49	22.4408	0	1.44529	49	-11.0816	0	0.10629	49	-0.83691	0	0.25621	49	19.7626	0	0.52029	49	-11.904	0	1.37197	49	-0.66575	0	1.14427	49	21.4188	49	-11.0065	49	-1.01808	49	19.2352	49	-12.3621	49	-0.15428
50	50	22.7222	0	1.44767	50	-11.9009	0	0.1271	50	-1.43842	0	0.27023	50	19.9178	0	0.63318	50	-12.5907	0	1.29543	50	-1.3757	0	1.1555	50	21.6985	50	-11.811	50	-1.6295	50	19.3141	50	-13.0119	50	-0.83266
51	51	22.9216	0	1.44489	51	-12.837	0	0.13231	51	-2.00599	0	0.2816	51	19.9661	0	0.75307	51	-13.3758	0	1.20875	51	-2.06566	0	1.17029	51	21.9	51	-12.7434	51	-2.20511	51	19.2882	51	-13.7721	51	-1.47895
52	52	23.0125	0	1.45334	52	-13.8905	0	0.12276	52	-2.54093	0	0.28623	52	19.882	0	0.8804	52	-14.2594	0	1.11519	52	-2.72978	0	1.19185	52	21.9848	52	-13.8037	52	-2.74333	52	19.1292	52	-14.6513	52	-2.08186
53	53	22.959	0	1.49672	53	-15.0676	0	0.10007	53	-3.03296	0	0.28184	53	19.63	0	1.0164	53	-15.2472	0	1.02533	53	-3.35141	0	1.22441	53	21.9007	53	-14.9968	53	-3.23225	53	18.7958	53	-15.6623	53	-2.62121
54	54	22.7133	0	1.60245	54	-16.3814	0	0.06414	54	-3.45768	0	0.26543	54	19.1621	0	1.1641	54	-16.3524	0	0.95609	54	-3.9	0	1.27052	54	21.5802	54	-16.336	54	-3.64537	54	18.2312	54	-16.8238	54	-3.06695
55	55	22.2143	0	1.7931	55	-17.8514	0	0.01113	55	-3.7784	0	0.23119	55	18.4145	0	1.32793	55	-17.5965	0	0.92488	55	-4.33315	0	1.32996	55	20.9464	55	-17.8435	55	-3.94188	55	17.3599	55	-18.1577	55	-3.38191
56	56	21.3878	0	2.08326	56	-19.4997	0	0.06536	56	-3.95197	0	0.17165	56	17.3068	0	1.5104	56	-19.0068	0	0.9417	56	-4.60502	0	1.39999	56	19.9147	56	-19.5459	56	-4.07334	56	16.0912	56	-19.686	56	-3.52966
57	57	20.1477	0	2.48043	57	-21.3451	0	0.17017	57	-3.93787	0	0.08291	57	15.7436	0	1.71022	57	-20.6119	0	1.00171	57	-4.67909	0	1.47648	57	18.3938	57	-21.4654	57	-3.9965	57	14.3281	57	-21.4267	57	-3.48516
58	58	18.4086	0	2.9828	58	-23.3968	0	0.30211	58	-3.70887	0	0.0303	58	13.6229	0	1.92087	58	-22.434	0	1.0857	58	-4.54056	0	1.55899	58	16.2995	58	-23.6104	58	-3.68745	58	11.9775	58	-23.387	58	-3.24131
59	59	16.1088	0	3.57083	59	-25.6497	0	0.45409	59	-3.25765	0	0.157	59	10.8537	0	2.12921	59	-24.4783	0	1.16953	59	-4.19992	0	1.65625	59	13.5838	59	-25.9708	59	-3.14664	59	8.96909	59	-25.5575	59	-2.80475
60	60	13.2502	0	4.19241	60	-28.0844	0	0.6181	60	-2.59723	0	0.28734	60	7.39026	0	2.31616	60	-26.7289	0	1.23525	60	-3.68188	0	1.78036	60	10.2857	60	-28.5215	60	-2.39405	60	5.28971	60	-27.9148	60	-2.18725
61	61	9.94833	0	4.75666	61	-30.6741	0	0.79203	61	-1.75333	0	0.41947	61	3.27856	0	2.46263	61	-29.154	0	1.27835	61	-3.00718	0	1.9355	61	6.58487	61	-31.2342	61	-1.45672	61	1.02336	61	-30.4303	61	-1.39652
62	62	6.46835	0	5.15034	62	-33.3954	0	0.98293	62	-0.74936	0	0.56101	62	-1.31346	0	2.56757	62	-31.7211	0	1.30825	62	-2.17839	0	2.11073	62	2.82651	62	-34.0904	62	-0.35266	62	-3.63813	62	-33.0821	62	-0.43029
63	63	3.21816	0	5.2764	63	-36.2341	0	1.19739	63	0.4052	0	0.72239	63	-6.10569	0	2.6599	63	-34.4083	0	1.3396	63	-1.18008	0	2.28371	63	-0.51282	63	-37.0808	63	0.91601	63	-8.41287	63	-35.8573	63	0.72133
64	64	0.70807	0	5.07958	64	-39.1792	0	1.42484	64	1.71393	0	0.90493	64	-10.753	0	2.76936	64	-37.2071	0	1.37738	64	0.01448	0	2.42556	64	-2.88374	64	-40.1867	64	2.35381	64	-12.9472	64	-38.7443	64	2.06916
65	65	-0.49385	0	4.5457	65	-42.2116	0	1.63359	65	3.18629	0	1.09631	65	-14.8813	0	2.89546	65	-40.1095	0	1.40932	65	1.43372	0	2.50383	65	-3.70814	65	-43.3667	65	3.9615	65	-16.8426	65	-41.7163	65	3.61656
66	66	0.17204	0	3.74236	66	-45.2906	0	1.78064	66	4.82638	0	1.27423	66	-18.0975	0	3.00827	66	-43.089	0	1.41444	66	3.09298	0	2.49038	66	-2.47421	66	-46.5497	66	5.72739	66	-19.6985	66	-44.7202	66	5.35138
67	67	3.03019	0	2.9289	67	-48.3482	0	1.82412	67	6.6233	0	1.41273	67	-20.0239	0	3.05774	67	-46.0912	0	1.37759	67	4.97924	0	2.37407	67	0.95915	67	-49.638	67	7.62225	67	-21.1922	67	-47.6768	67	7.24145
68	68	7.74962	0	2.61072	68	-51.2889	0	1.73598	68	8.54708	0	1.48957	68	-20.394	0	2.96905	68	-49.0362	0	1.3005	68	7.04519	0	2.17052	68	5.90356	68	-52.5164	68	9.60037	68	-21.1931	68	-50.4918	68	9.23643
69	69	13.117	0	3.22653	69	-54.0012	0	1.5101	69	10.5503	0	1.49207	69	-19.1822	0	2.66185	69	-51.8275	0	1.207	69	9.21598	0	1.9206	69	10.8355	69	-55.069	69	11.6053	69	-19.8347	69	-53.071	69	11.2752
70	70	17.5893	0	4.55994	70	-56.3776	0	1.16441	70	12.5759	0	1.4215	70	-16.6769	0	2.15357	70	-54.3638	0	1.13481	70	11.4044	0	1.67857	70	14.3649	70	-57.2009	70	13.5811	70	-17.4748	70	-55.3361	70	13.2967
71	71	20.2816	0	5.77853	71	-58.3358	0	0.73615	71	14.5694	0	1.29179	71	-13.397	0	1.6826	71	-56.5509	0	1.10121	71	13.5283	0	1.49245	71	16.1956	71	-58.8564	71	15.4828	71	-14.5503	71	-57.2334	71	15.2506
72	72	21.3349	0	6.21765	72	-59.8294	0	0.27051	72	16.4878	0	1.12294	72	-9.85313	0	1.56926	72	-58.3122	0	1.06673	72	15.5251	0	1.38024	72	16.9383	72	-60.0207	72	17.2819	72	-11.4126	72	-58.7343	72	17.1052
73	73	21.4284	0	5.78958	73	-60.8422	0	0.19235	73	18.3031	0	0.93532	73	-6.31841	0	1.77454	73	-59.5923	0	0.94939	73	17.3559	0	1.32451	73	17.3346	73	-60.7062	73	18.9644	73	-8.24327	73	-59.8295	73	18.847
74	74	21.2103	0	4.78344	74	-61.3737	0	0.62488	74	19.9992	0	0.74631	74	-2.79757	0	2.20009	74	-60.3555	0	0.67256	74	19.0047	0	1.30146	74	17.8279	74	-60.9318	74	20.5269	74	-5.09904	74	-60.519	74	20.4767
75	75	21.062	0	3.56475	75	-61.428	0	1.01059	75	21.5701	0	0.5701	75	0.83938	0	3.10909	75	-60.5846	0	0.25608	75	20.4759	0	1.32495	75	18.5414	75	-60.7135	75	21.9733	75	-2.01205	75	-60.805	75	22.0036
76	76	21.1176	0	2.39921	76	-61.0117	0	1.34116	76	23.0181	0	0.4168	76	1.96246	0	1.44239	76	-60.6417	0	0.06269	76	22.334	0	1.56211	76	19.4211	76	-60.0633	76	23.3128	76	0.94254	76	-60.686	76	23.4386
77	77	21.353	0	1.43531	77	-60.138	0	1.61453	77	24.3508	0	0.29146	77	4.4523	0	1.13581	77	-60.3176	0	0.22589	77	23.7868	0	1.4226	77	20.3381	77	-58.9964	77	24.5569	77	3.64916	77	-60.1579	77	24.7927
78	78	21.6806	0	0.73531	78	-58.8311	0	1.83318	78	25.5796	0	0.19488	78	6.59951	0	0.83302	78	-59.5747	0	0.4994	78	25.1835	0	1.26152	78	21.1606	78	-57.5349	78	25.7174	78	6.01048	78	-59.2216	78	26.0755
79	79	22.0151	0	0.3041	79	-57.124	0	2.00308	79	26.7191	0	0.12337	79	8.3837	0	0.56778	79	-58.4173	0	0.74646	79	26.5228	0	1.08985	79	21.8001	79	-55.7076	79	26.8063	79	7.98222	79	-57.8895	79	27.2934
80	80	22.3093	0	0.1166	80	-55.0544	0	2.13059	80	27.7831	0	0.07061	80	9.81145	0	0.35025	80	-56.858	0	0.95807	80	27.8004	0	0.91761	80	22.2268	80	-53.5478	80	27.8331	80	9.56378	80	-56.1805	80	28.4493
81	81	22.5466	0	0.13212	81	-52.6614	0	2.22057	81	28.7811	0	0.02929	81	10.9137	0	0.18239	81	-54.9161	0	1.12841	81	29.0103	0	0.75259	81	22.4532	81	-51.0913	81	28.8018	81	10.7848	81	-54.1182	81	29.5425
82	82	22.7147	0	0.30376	82	-49.983	0	2.27741	82	29.7154	0	0.00788	82	11.7316	0	0.06781	82	-52.6204	0	1.25335	82	30.1466	0	0.60122	82	22.4999	82	-48.3727	82	29.7098	82	11.6837	82	-51.7341	82	30.5717
83	83	22.7904	0	0.57725	83	-47.059	0	2.30544	83	30.5831	0	0.04746	83	12.3014	0	0.01372	83	-50.0109	0	1.33059	83	31.2031	0	0.46806	83	22.3822	83	-45.4288	83	30.5496	83	12.2917	83	-49.07	83	31.534
84	84	22.7408	0	0.89021	84	-43.9393	0	2.3042	84	31.3788	0	0.09387	84	12.6532	0	0.02673	84	-47.1371	0	1.35942	84	32.1727	0	0.3546	84	22.1113	84	-42.31	84	31.3124	84	12.6343	84	-46.1759	84	32.4234
85	85	22.5358	0	1.17603	85	-40.6869	0	2.26498	85	32.0957	0	0.14676	85	12.8146	0	0.10675	85	-44.0562	0	1.33975	85	33.0482	0	0.2594	85	21.7042	85	-39.0853	85	31.9919	85	12.7391	85	-43.1088	85	33.2317
86	86	22.1497	0	1.378	86	-37.3728	0	2.18008	86	32.7295	0	0.20393	86	12.8059	0	0.24164	86	-40.8285	0	1.27301	86	33.8247	0	0.17922	86	21.1753	86	-35.8313	86	32.5853	86	12.635	86	-39.9284	86	33.9514
87	87	21.5646	0	1.46491	87	-34.0665	0	2.05506	87	33.2805	0	0.26436	87	12.6367	0	0.40792	87	-37.5164	0	1.16557	87	34.5011	0	0.11122	87	20.5287	87	-32.6133	87	33.0936	87	12.3483	87	-36.6923	87	34.5797
88	88	20.7795	0	1.43816	88	-30.8241	0	1.91409	88	33.7543	0	0.32954	88	12.3078	0	0.57432	88	-34.182	0	1.03275	88	35.0829	0	0.05229	88	19.7626	88	-29.4706	88	33.5213	88	11.9017	88	-33.4518	88	35.1199
89	89	19.8251	0	1.32559	89	-27.6781	0	1.79034	89	34.1608	0	0.40153	89	11.8208	0	0.7088	89	-30.8826	0	0.89619	89	35.5823	0	0.00016	89	18.8877	89	-26.4121	89	33.8769	89	11.3196	89	-30.2489	89	35.5824
90	90	18.7664	0	1.15699	90	-24.6353	0	1.71168	90	34.5129	0	0.48224	90	11.1872	0	0.78854	90	-27.6629	0	0.78039	90	36.0148	0	0.04724	90	17.9483	90	-23.425	90	34.1719	90	10.6297	90	-27.1111	90	35.9814
91	91	17.6921	0	0.94975	91	-21.686	0	1.69064	91	34.8242	0	0.57347	91	10.4358	0	0.80683	91	-24.549	0	0.70655	91	36.3936	0	0.09277	91	17.0205	91	-20.4906	91	34.4187	91	9.86532	91	-24.0494	91	36.328
92	92	16.693	0	0.71183	92	-18.8221	0	1.71819	92	35.1082	0	0.67497	92	9.61227	0	0.77029	92	-21.5492	0	0.68511	92	36.7247	0	0.13814	92	16.1896	92	-17.6072	92	34.6309	92	9.06759	92	-21.0648	92	36.627
93	93	15.839	0	0.45157	93	-16.053	0	1.76661	93	35.3757	0	0.78328	93	8.77573	0	0.69288	93	-18.6602	0	0.70968	93	37.0039	0	0.17936	93	15.5197	93	-14.8038	93	34.8219	93	8.28579	93	-18.1584	93	36.8771
94	94	15.1627	0	0.18641	94	-13.4111	0	1.80276	94	35.6326	0	0.89208	94	7.99062	0	0.58976	94	-15.8782	0	0.76099	94	37.2175	0	0.20611	94	15.0309	94	-12.1364	94	35.0018	94	7.57359	94	-15.3401	94	37.0718
95	95	14.661	0	0.06016	95	-10.9447	0	1.80418	95	35.8765	0	0.99205	95	7.31739	0	0.47367	95	-13.2087	0	0.81632	95	37.3478	0	0.20813	95	14.7035	95	-9.66896	95	35.175	95	6.98245	95	-12.6315	95	37.2006
96	96	14.305	0	0.26893	96	-8.70701	0	1.7649	96	36.0982	0	1.0718	96	6.80431	0	0.35232	96	-10.673	0	0.8584	96	37.3816	0	0.18163	96	14.4952	96	-7.45903	96	35.3403	96	6.55519	96	-10.066	96	37.2531
97	97	14.0576	0	0.43515	97	-6.75086	0	1.68723	97	36.2889	0	1.12045	97	6.47877	0	0.229	97	-8.31251	0	0.88091	97	37.3175	0	0.13137	97	14.3653	97	-5.55781	97	35.4967	97	6.31683	97	-7.68962	97	37.2246
98	98	13.8944	0	0.57272	98	-5.1353	0	1.56627	98	36.4475	0	1.12829	98	6.34222	0	0.10739	98	-6.19372	0	0.88636	98	37.1696	0	0.06622	98	14.2994	98	-4.02778	98	35.6497	98	6.26628	98	-5.56697	98	37.1228
99	99	13.8197	0	0.70703	99	-3.93252	0	1.38735	99	36.5829	0	1.08929	99	6.37165	0	0.00409	99	-4.41207	0	0.87909	99	36.9678	0	0.00652	99	14.3196	99	-2.95152	99	35.8126	99	6.37454	99	-3.79046	99	36.9725
100	100	13.8585	0	0.85758	100	-3.2191	0	1.14515	100	36.7095	0	1.00712	100	6.52335	0	0.09195	100	-3.08379	0	0.85777	100	36.7526	0	0.08381	100	14.4649	100	-2.40936	100	35.9973	100	6.58836	100	-2.47725	100	36.8119
101	101	14.029	0	1.02065	101	-3.04547	0	0.86153	101	36.8365	0	0.89764	101	6.73451	0	0.13881	101	-2.31525	0	0.81482	101	36.5639	0	0.16588	101	14.7507	101	-2.43627	101	36.2018	101	6.83267	101	-1.73909	101	36.6812
[truncated: 86 more columns]
