# Supplementary material for: Gait assessment using a 2D video-based motion analysis app in healthy subjects and subjects with lower limb amputation – A pilot study
Source: PLoS One. 2025 May 30;20(5):e0324499. doi: 10.1371/journal.pone.0324499 (PMC12124523; doi:10.1371/journal.pone.0324499)
Supplement: S1 Table — Raw data of all trials (M##) of the healthy subjects (0##) from the gait analysis recorded with the Orthelligent App (OV) and with the Qualisys system (Qual). (ZIP) [file pone.0324499.s001.zip › Subjects_healty_all_trials/009_Qual_ME3.xlsx]

## Sheet: Tabelle1
	Mean	Mean	Std Dev	Std Dev	Mean	Mean	Std Dev	Std Dev	Mean	Mean	Std Dev	Std Dev	Mean	Mean	Std Dev	Std Dev	Mean	Mean	Std Dev	Std Dev	Mean	Mean	Std Dev	Std Dev	D:\Qualisys\2024_Orthelligent\Data\P009\ebenesGehen0003_OV,c3d	D:\Qualisys\2024_Orthelligent\Data\P009\ebenesGehen0003_OV,c3d	D:\Qualisys\2024_Orthelligent\Data\P009\ebenesGehen0003_OV,c3d	D:\Qualisys\2024_Orthelligent\Data\P009\ebenesGehen0003_OV,c3d	D:\Qualisys\2024_Orthelligent\Data\P009\ebenesGehen0003_OV,c3d	D:\Qualisys\2024_Orthelligent\Data\P009\ebenesGehen0003_OV,c3d	D:\Qualisys\2024_Orthelligent\Data\P009\ebenesGehen0003_OV,c3d	D:\Qualisys\2024_Orthelligent\Data\P009\ebenesGehen0003_OV,c3d	D:\Qualisys\2024_Orthelligent\Data\P009\ebenesGehen0003_OV,c3d	D:\Qualisys\2024_Orthelligent\Data\P009\ebenesGehen0003_OV,c3d	D:\Qualisys\2024_Orthelligent\Data\P009\ebenesGehen0003_OV,c3d	D:\Qualisys\2024_Orthelligent\Data\P009\ebenesGehen0003_OV,c3d	D:\Qualisys\2024_Orthelligent\Data\P009\ebenesGehen0003_OV,c3d	D:\Qualisys\2024_Orthelligent\Data\P009\ebenesGehen0003_OV,c3d	D:\Qualisys\2024_Orthelligent\Data\P009\ebenesGehen0003_OV,c3d	D:\Qualisys\2024_Orthelligent\Data\P009\ebenesGehen0003_OV,c3d	D:\Qualisys\2024_Orthelligent\Data\P009\ebenesGehen0003_OV,c3d	D:\Qualisys\2024_Orthelligent\Data\P009\ebenesGehen0003_OV,c3d	D:\Qualisys\2024_Orthelligent\Data\P009\ebenesGehen0003_OV,c3d	D:\Qualisys\2024_Orthelligent\Data\P009\ebenesGehen0003_OV,c3d	D:\Qualisys\2024_Orthelligent\Data\P009\ebenesGehen0003_OV,c3d	D:\Qualisys\2024_Orthelligent\Data\P009\ebenesGehen0003_OV,c3d	D:\Qualisys\2024_Orthelligent\Data\P009\ebenesGehen0003_OV,c3d	D:\Qualisys\2024_Orthelligent\Data\P009\ebenesGehen0003_OV,c3d	D:\Qualisys\2024_Orthelligent\Data\P009\ebenesGehen0003_OV,c3d
	Left Ankle Mean Angle	Left Ankle Mean Angle	Left Ankle Mean Angle	Left Ankle Mean Angle	Left Knee Mean Angle	Left Knee Mean Angle	Left Knee Mean Angle	Left Knee Mean Angle	Left Hip Mean Angle	Left Hip Mean Angle	Left Hip Mean Angle	Left Hip Mean Angle	Right Ankle Mean Angle	Right Ankle Mean Angle	Right Ankle Mean Angle	Right Ankle Mean Angle	Right Knee Mean Angle	Right Knee Mean Angle	Right Knee Mean Angle	Right Knee Mean Angle	Right Hip Mean Angle	Right Hip Mean Angle	Right Hip Mean Angle	Right Hip Mean Angle	Left Ankle Mean Angle	Left Ankle Mean Angle	Left Knee Mean Angle	Left Knee Mean Angle	Left Hip Mean Angle	Left Hip Mean Angle	Right Ankle Mean Angle	Right Ankle Mean Angle	Right Knee Mean Angle	Right Knee Mean Angle	Right Hip Mean Angle	Right Hip Mean Angle	Speed	Left_Strides_Per_Minute_Count	Left_Strides_Per_Minute_Mean	Left_Strides_Per_Minute_StdDev	Right_Strides_Per_Minute_Count	Right_Strides_Per_Minute_Mean	Right_Strides_Per_Minute_StdDev	Left_Stride_Length_Count	Left_Stride_Length_Mean	Left_Stride_Length_StdDev	Right_Stride_Length_Count	Right_Stride_Length_Mean	Right_Stride_Length_StdDev
	P2D	P2D	P2D	P2D	P2D	P2D	P2D	P2D	P2D	P2D	P2D	P2D	P2D	P2D	P2D	P2D	P2D	P2D	P2D	P2D	P2D	P2D	P2D	P2D	P2D	P2D	P2D	P2D	P2D	P2D	P2D	P2D	P2D	P2D	P2D	P2D	METRIC	METRIC	METRIC	METRIC	METRIC	METRIC	METRIC	METRIC	METRIC	METRIC	METRIC	METRIC	METRIC
	ORIGINAL	ORIGINAL	ORIGINAL	ORIGINAL	ORIGINAL	ORIGINAL	ORIGINAL	ORIGINAL	ORIGINAL	ORIGINAL	ORIGINAL	ORIGINAL	ORIGINAL	ORIGINAL	ORIGINAL	ORIGINAL	ORIGINAL	ORIGINAL	ORIGINAL	ORIGINAL	ORIGINAL	ORIGINAL	ORIGINAL	ORIGINAL	ORIGINAL	ORIGINAL	ORIGINAL	ORIGINAL	ORIGINAL	ORIGINAL	ORIGINAL	ORIGINAL	ORIGINAL	ORIGINAL	ORIGINAL	ORIGINAL	TEMPORAL_DISTANCE	TEMPORAL_DISTANCE	TEMPORAL_DISTANCE	TEMPORAL_DISTANCE	TEMPORAL_DISTANCE	TEMPORAL_DISTANCE	TEMPORAL_DISTANCE	TEMPORAL_DISTANCE	TEMPORAL_DISTANCE	TEMPORAL_DISTANCE	TEMPORAL_DISTANCE	TEMPORAL_DISTANCE	TEMPORAL_DISTANCE
ITEM	X	Y	X	Y	X	Y	X	Y	X	Y	X	Y	X	Y	X	Y	X	Y	X	Y	X	Y	X	Y	X	Y	X	Y	X	Y	X	Y	X	Y	X	Y	X	X	X	X	X	X	X	X	X	X	X	X	X
1	1	11.9264	0	0.57141	1	-2.77963	0	0.75342	1	36.9415	0	0.78816	1	6.72111	0	0.94682	1	-3.86285	0	0.84259	1	37.9049	0	0.4364	1	12.5713	1	-2.74061	1	37.0542	1	5.63419	1	-3.88294	1	37.6915	3.20887	2	55.9517	0.92223	2	56.4734	0.56376	2	3.43013	0.00654	2	3.42081	0.0446
2	2	12.0637	0	0.67155	2	-3.16976	0	0.61867	2	37.1064	0	0.83209	2	6.8565	0	0.73739	2	-3.39632	0	0.69198	2	37.6259	0	0.51895	2	12.7949	2	-3.12719	2	37.1972	2	6.0065	2	-3.34116	2	37.3635
3	3	12.2327	0	0.79279	3	-4.05985	0	0.51567	3	37.2871	0	0.84558	3	6.9382	0	0.51381	3	-3.51914	0	0.56546	3	37.3977	0	0.61325	3	13.0489	3	-4.01478	3	37.3526	3	6.35133	3	-3.34204	3	37.0624
4	4	12.3671	0	0.90954	4	-5.3597	0	0.45558	4	37.4801	0	0.82394	4	6.87291	0	0.37598	4	-4.19873	0	0.51075	4	37.233	0	0.72467	4	13.2413	4	-5.30652	4	37.5161	4	6.55355	4	-3.85257	4	36.7986
5	5	12.4272	0	0.97419	5	-6.94156	0	0.44298	5	37.677	0	0.76658	5	6.58528	0	0.47946	5	-5.3472	0	0.5637	5	37.1363	0	0.85824	5	13.2984	5	-6.87364	5	37.6806	5	6.51574	5	-4.79556	5	36.5796
6	6	12.4458	0	0.91972	6	-8.67703	0	0.47965	6	37.8684	0	0.67678	6	6.06777	0	0.70266	6	-6.84527	0	0.69543	6	37.1067	0	1.01178	6	13.2204	6	-8.58733	6	37.8386	6	6.19799	6	-6.07485	6	36.4148
7	7	12.5371	0	0.68691	7	-10.4704	0	0.56588	7	38.0438	0	0.56354	7	5.42446	0	0.87007	7	-8.57552	0	0.8464	7	37.137	0	1.17215	7	13.1174	7	-10.3538	7	37.9821	7	5.65909	7	-7.60431	7	36.3169
8	8	12.8514	0	0.29606	8	-12.2651	0	0.69188	8	38.1851	0	0.44371	8	4.86149	0	0.89571	8	-10.4522	0	0.97244	8	37.2105	0	1.31813	8	13.1739	8	-12.125	8	38.0954	8	5.0672	8	-9.32947	8	36.2941
9	9	13.4958	0	0.43096	9	-14.0194	0	0.83206	9	38.2599	0	0.34031	9	4.59894	0	0.77307	9	-12.4085	0	1.0448	9	37.2916	0	1.42677	9	13.557	9	-13.862	9	38.143	9	4.64363	9	-11.212	9	36.3327
10	10	14.4515	0	0.95198	10	-15.6895	0	0.96549	10	38.228	0	0.27238	10	4.74794	0	0.59116	10	-14.3541	0	1.05253	10	37.3211	0	1.48583	10	14.3089	10	-15.505	10	38.0756	10	4.54978	10	-13.1719	10	36.38
11	11	15.5719	0	1.27957	11	-17.2386	0	1.10369	11	38.0575	0	0.24402	11	5.2532	0	0.51075	11	-16.1768	0	1.01822	11	37.2354	0	1.50348	11	15.2932	11	-17.0045	11	37.8584	11	4.79975	11	-15.0671	11	36.3554
12	12	16.678	0	1.32276	12	-18.6378	0	1.26975	12	37.7327	0	0.24587	12	5.95141	0	0.58987	12	-17.8017	0	0.98836	12	36.9978	0	1.50244	12	16.3063	12	-18.3474	12	37.4839	12	5.28345	12	-16.77	12	36.1926
13	13	17.6361	0	1.14617	13	-19.8503	0	1.45056	13	37.2503	0	0.26728	13	6.67499	0	0.70173	13	-19.2166	0	0.99124	13	36.6101	0	1.50208	13	17.2111	13	-19.5129	13	36.9549	13	5.86546	13	-18.2402	13	35.8715
14	14	18.3775	0	0.86712	14	-20.8279	0	1.5994	14	36.6159	0	0.30345	14	7.32152	0	0.75813	14	-20.4223	0	1.01683	14	36.0895	0	1.50866	14	17.9568	14	-20.4382	14	36.2721	14	6.45372	14	-19.4865	14	35.403
15	15	18.8827	0	0.5788	15	-21.5333	0	1.6787	15	35.845	0	0.35272	15	7.86888	0	0.74235	15	-21.3879	0	1.03284	15	35.4467	0	1.51934	15	18.5191	15	-21.0629	15	35.4448	15	7.02067	15	-20.4985	15	34.7984
16	16	19.1656	0	0.34599	16	-21.9597	0	1.68857	16	34.9644	0	0.41194	16	8.34113	0	0.65868	16	-22.0706	0	1.01082	16	34.6865	0	1.52982	16	18.87	16	-21.3806	16	34.4999	16	7.585	16	-21.2466	16	34.0648
17	17	19.2687	0	0.23164	17	-22.1294	0	1.65894	17	34.0051	0	0.4758	17	8.76646	0	0.52197	17	-22.4526	0	0.94433	17	33.8177	0	1.53911	17	19.0077	17	-21.4305	17	33.4716	17	8.16376	17	-21.7127	17	33.2122
18	18	19.2544	0	0.24289	18	-22.0789	0	1.62391	18	32.9898	0	0.54003	18	9.15919	0	0.36534	18	-22.5481	0	0.84932	18	32.8528	0	1.55092	18	18.978	18	-21.264	18	32.3844	18	8.74678	18	-21.8989	18	32.2536
19	19	19.1874	0	0.28645	19	-21.8444	0	1.60495	19	31.9252	0	0.60373	19	9.52092	0	0.24586	19	-22.3909	0	0.75317	19	31.8031	0	1.57103	19	18.8576	19	-20.9257	19	31.2449	19	9.30122	19	-21.8231	19	31.2017
20	20	19.1184	0	0.36395	20	-21.4559	0	1.61038	20	30.8041	0	0.6679	20	9.84916	0	0.21967	20	-22.0288	0	0.68283	20	30.6795	0	1.60436	20	18.7193	20	-20.4476	20	30.046	20	9.79144	20	-21.5186	20	30.0696
21	21	19.0761	0	0.52766	21	-20.9393	0	1.63993	21	29.6132	0	0.73186	21	10.1465	0	0.24538	21	-21.5147	0	0.6568	21	29.4922	0	1.65292	21	18.6109	21	-19.8558	21	28.7768	21	10.1976	21	-21.0288	21	28.8689
22	22	19.0672	0	0.76153	22	-20.3205	0	1.68677	22	28.3422	0	0.79133	22	10.4226	0	0.25213	22	-20.8949	0	0.67959	22	28.2494	0	1.71461	22	18.5486	22	-19.1782	22	27.4332	22	10.522	22	-20.3976	22	27.608
23	23	19.0794	0	1.00734	23	-19.6272	0	1.73925	23	26.9905	0	0.84056	23	10.689	0	0.22323	23	-20.2049	0	0.74249	23	26.9575	0	1.78322	23	18.5215	23	-18.4464	23	26.0216	23	10.7853	23	-19.6656	23	26.2953
24	24	19.0915	0	1.21265	24	-18.8871	0	1.78419	24	25.5699	0	0.87544	24	10.9518	0	0.17102	24	-19.471	0	0.82815	24	25.6249	0	1.84976	24	18.508	24	-17.6897	24	24.5592	24	11.0144	24	-18.8715	24	24.9435
25	25	19.081	0	1.34837	25	-18.1252	0	1.80995	25	24.1042	0	0.89385	25	11.2068	0	0.11636	25	-18.7117	0	0.91709	25	24.2636	0	1.90527	25	18.4807	25	-16.9314	25	23.0723	25	11.23	25	-18.0485	25	23.5691
26	26	19.0334	0	1.41222	26	-17.361	0	1.80947	26	22.624	0	0.8952	26	11.4426	0	0.07462	26	-17.9377	0	0.99269	26	22.8871	0	1.94205	26	18.4184	26	-16.1859	26	21.592	26	11.4404	26	-17.2201	26	22.1896
27	27	18.9485	0	1.42457	27	-16.6075	0	1.78154	27	21.1612	0	0.88055	27	11.6494	0	0.04773	27	-17.1547	0	1.04233	27	21.5092	0	1.95457	27	18.317	27	-15.4612	27	20.1479	27	11.6438	27	-16.4007	27	20.8211
28	28	18.8418	0	1.41709	28	-15.8747	0	1.72971	28	19.7438	0	0.85338	28	11.8288	0	0.0333	28	-16.3707	0	1.06095	28	20.1462	0	1.94185	28	18.1928	28	-14.7635	28	18.7633	28	11.8365	28	-15.6006	28	19.4785
29	29	18.7413	0	1.41617	29	-15.1728	0	1.66054	29	18.3937	0	0.81803	29	11.9971	0	0.03208	29	-15.6011	0	1.05218	29	18.816	0	1.90796	29	18.0799	29	-14.1026	29	17.454	29	12.0215	29	-14.8309	29	18.1746
30	30	18.679	0	1.43288	30	-14.5144	0	1.58097	30	17.1248	0	0.77698	30	12.18	0	0.03115	30	-14.8665	0	1.02507	30	17.5354	0	1.86001	30	18.0167	30	-13.493	30	16.2313	30	12.2113	30	-14.1035	30	16.9198
31	31	18.681	0	1.46264	31	-13.9108	0	1.49593	31	15.942	0	0.7314	31	12.4019	0	0.0165	31	-14.1861	0	0.98922	31	16.3167	0	1.80377	31	18.0308	31	-12.9475	31	15.0993	31	12.4206	31	-13.4297	31	15.7226
32	32	18.7618	0	1.4906	32	-13.3701	0	1.40763	32	14.8428	0	0.68309	32	12.6774	0	0.01807	32	-13.5727	0	0.94973	32	15.1643	0	1.7405	32	18.1333	32	-12.4734	32	14.0545	32	12.6623	32	-12.8178	32	14.5875
33	33	18.9233	0	1.50021	33	-12.8959	0	1.31577	33	13.819	0	0.63488	33	13.0091	0	0.062	33	-13.0304	0	0.90535	33	14.0744	0	1.66759	33	18.3191	33	-12.0726	33	13.0859	33	12.945	33	-12.2741	33	13.5127
34	34	19.1565	0	1.48097	34	-12.4883	0	1.21937	34	12.8582	0	0.58989	34	13.3909	0	0.10885	34	-12.556	0	0.85095	34	13.0365	0	1.58188	34	18.5722	34	-11.7442	34	12.1782	34	13.2729	34	-11.8025	34	12.491
35	35	19.4446	0	1.43043	35	-12.1467	0	1.11899	35	11.9471	0	0.54931	35	13.8147	0	0.14827	35	-12.1433	0	0.78196	35	12.0363	0	1.48163	35	18.8731	35	-11.4885	35	11.3165	35	13.6496	35	-11.406	35	11.5119
36	36	19.7681	0	1.35305	36	-11.8699	0	1.01748	36	11.0716	0	0.51364	36	14.2729	0	0.17233	36	-11.7866	0	0.69611	36	11.0595	0	1.36644	36	19.2027	36	-11.306	36	10.4862	36	14.0775	36	-11.0873	36	10.566
37	37	20.1087	0	1.25775	37	-11.656	0	0.91862	37	10.2183	0	0.48433	37	14.7591	0	0.17609	37	-11.4839	0	0.59489	37	10.0951	0	1.23798	37	19.5457	37	-11.1969	37	9.67252	37	14.557	37	-10.8488	37	9.64649
38	38	20.4522	0	1.15395	38	-11.5013	0	0.8264	38	9.37318	0	0.46249	38	15.2673	0	0.15774	38	-11.2369	0	0.48544	38	9.13723	0	1.09925	38	19.8931	38	-11.1597	38	8.86053	38	15.0852	38	-10.6905	38	8.74891
39	39	20.788	0	1.04849	39	-11.4007	0	0.74659	39	8.52246	0	0.44704	39	15.7917	0	0.1194	39	-11.05	0	0.38103	39	8.18471	0	0.95354	39	20.2389	39	-11.1917	39	8.03837	39	15.6551	39	-10.6101	39	7.8709
40	40	21.1077	0	0.94424	40	-11.348	0	0.68923	40	7.65278	0	0.43492	40	16.3257	0	0.06865	40	-10.9285	0	0.30327	40	7.23977	0	0.80486	40	20.5794	40	-11.288	40	7.19742	40	16.2553	40	-10.6022	40	7.01098
41	41	21.4058	0	0.84056	41	-11.3368	0	0.66783	41	6.75279	0	0.42287	41	16.8606	0	0.04573	41	-10.876	0	0.27774	41	6.30653	0	0.65812	41	20.9121	41	-11.4416	41	6.33235	41	16.8704	41	-10.659	41	6.16826
42	42	21.6798	0	0.73626	42	-11.3625	0	0.69333	42	5.81594	0	0.41007	42	17.3861	0	0.10163	42	-10.8954	0	0.30636	42	5.3906	0	0.51935	42	21.2345	42	-11.6459	42	5.441	42	17.4826	42	-10.7723	42	5.34266
43	43	21.9306	0	0.63256	43	-11.4274	0	0.76797	43	4.84333	0	0.39825	43	17.8917	0	0.17156	43	-10.9892	0	0.35941	43	4.4984	0	0.3977	43	21.5459	43	-11.9005	43	4.52648	43	18.0729	43	-10.9359	43	4.53361
44	44	22.1616	0	0.53364	44	-11.5418	0	0.88513	44	3.84442	0	0.391	44	18.3678	0	0.23429	44	-11.1601	0	0.40888	44	3.63622	0	0.30382	44	21.8461	44	-12.2119	44	3.59695	44	18.6232	44	-11.1486	44	3.741
45	45	22.3783	0	0.44504	45	-11.7226	0	1.03473	45	2.83528	0	0.39017	45	18.8051	0	0.28298	45	-11.4114	0	0.44191	45	2.80856	0	0.24463	45	22.1376	45	-12.5923	45	2.66534	45	19.1188	45	-11.4157	45	2.96586
46	46	22.5863	0	0.37302	46	-11.9896	0	1.20677	46	1.83563	0	0.39408	46	19.1952	0	0.31632	46	-11.7453	0	0.4565	46	2.0166	0	0.21673	46	22.4225	46	-13.0557	46	1.74701	46	19.5502	46	-11.7472	46	2.20918
47	47	22.7867	0	0.32545	47	-12.3623	0	1.3918	47	0.86535	0	0.39873	47	19.5295	0	0.33592	47	-12.1639	0	0.45465	47	1.25837	0	0.20712	47	22.6969	47	-13.6148	47	0.85597	47	19.9105	47	-12.1536	47	1.47113
48	48	22.9732	0	0.30774	48	-12.8585	0	1.58048	48	-0.05811	0	0.39859	48	19.7981	0	0.34549	48	-12.6686	0	0.43905	48	0.53023	0	0.20304	48	22.9462	48	-14.2788	48	0.00163	48	20.1933	48	-12.643	48	0.75124
49	49	23.1299	0	0.31662	49	-13.4923	0	1.76457	49	-0.92145	0	0.38717	49	19.989	0	0.34917	49	-13.2597	0	0.41276	49	-0.17235	0	0.19767	49	23.1453	49	-15.0528	49	-0.81103	49	20.3906	49	-13.2195	49	0.04795
50	50	23.2324	0	0.34193	50	-14.2733	0	1.93819	50	-1.71561	0	0.35907	50	20.0875	0	0.34961	50	-13.9361	0	0.37827	50	-0.85293	0	0.18823	50	23.2631	50	-15.9401	50	-1.5784	50	20.4905	50	-13.8829	50	-0.64056
51	51	23.2493	0	0.3736	51	-15.2072	0	2.09811	51	-2.43333	0	0.31207	51	20.0747	0	0.34743	51	-14.6965	0	0.33642	51	-1.51166	0	0.17372	51	23.2649	51	-16.9435	51	-2.29418	51	20.4754	51	-14.6308	51	-1.31373
52	52	23.1424	0	0.40297	52	-16.298	0	2.24277	52	-3.06527	0	0.24723	52	19.925	0	0.34274	52	-15.5417	0	0.28705	52	-2.14196	0	0.15381	52	23.1121	52	-18.0678	52	-2.94625	52	20.3199	52	-15.4617	52	-1.9652
53	53	22.8651	0	0.42266	53	-17.5503	0	2.37171	53	-3.5965	0	0.1676	53	19.602	0	0.33775	53	-16.4789	0	0.23123	53	-2.72711	0	0.12851	53	22.7591	53	-19.321	53	-3.51445	53	19.9891	53	-16.3804	53	-2.57874
54	54	22.3637	0	0.4306	54	-18.9711	0	2.48321	54	-4.00397	0	0.07705	54	19.055	0	0.33805	54	-17.5233	0	0.17587	54	-3.23904	0	0.09726	54	22.1535	54	-20.7142	54	-3.97022	54	19.4351	54	-17.4003	54	-3.12706
55	55	21.5734	0	0.43902	55	-20.5693	0	2.57376	55	-4.25655	0	0.02269	55	18.2178	0	0.35314	55	-18.6998	0	0.14508	55	-3.64007	0	0.05943	55	21.2312	55	-22.2596	55	-4.2776	55	18.5953	55	-18.5445	55	-3.57277
56	56	20.4179	0	0.48114	56	-22.3526	0	2.63813	56	-4.31997	0	0.11865	56	17.01	0	0.3934	56	-20.0409	0	0.17501	56	-3.88928	0	0.01821	56	19.9175	56	-23.9687	56	-4.3981	56	17.3917	56	-19.8439	56	-3.87372
57	57	18.8182	0	0.59293	57	-24.3232	0	2.67006	57	-4.16597	0	0.20816	57	15.3425	0	0.46553	57	-21.5803	0	0.25437	57	-3.95243	0	0.03735	57	18.136	57	-25.8491	57	-4.29892	57	15.7357	57	-21.3316	57	-3.99231
58	58	16.7149	0	0.77423	58	-26.4746	0	2.66504	58	-3.78267	0	0.2803	58	13.1295	0	0.56936	58	-23.344	0	0.35204	58	-3.81107	0	0.0843	58	15.8344	58	-27.9016	58	-3.96174	58	13.5402	58	-23.0363	58	-3.90503
59	59	14.1072	0	0.98429	59	-28.7902	0	2.62313	59	-3.18015	0	0.32763	59	10.3073	0	0.69442	59	-25.3397	0	0.45173	59	-3.46523	0	0.12668	59	13.0293	59	-30.1186	59	-3.38887	59	10.7358	59	-24.9724	59	-3.60579
60	60	11.1042	0	1.16009	60	-31.2465	0	2.55083	60	-2.38682	0	0.34872	60	6.86587	0	0.81539	60	-27.5508	0	0.54569	60	-2.92816	0	0.15708	60	9.86351	60	-32.487	60	-2.60261	60	7.29584	60	-27.1341	60	-3.10135
61	61	7.96365	0	1.22661	61	-33.8225	0	2.4616	61	-1.43623	0	0.34856	61	2.88716	0	0.89181	61	-29.943	0	0.63043	61	-2.21641	0	0.16802	61	6.64754	61	-34.9987	61	-1.63315	61	3.27585	61	-29.5014	61	-2.40235
62	62	5.08654	0	1.11037	62	-36.51	0	2.37373	62	-0.35205	0	0.33787	62	-1.44381	0	0.87714	62	-32.4797	0	0.70888	62	-1.34131	0	0.15467	62	3.85245	62	-37.6576	62	-0.50407	62	-1.16139	62	-32.0508	62	-1.51648
63	63	2.98349	0	0.79163	63	-39.3103	0	2.30296	63	0.85868	0	0.33106	63	-5.87575	0	0.73765	63	-35.1362	0	0.79152	63	-0.30443	0	0.12317	63	2.07256	63	-40.469	63	0.77196	63	-5.76917	63	-34.7622	63	-0.44593
64	64	2.23884	0	0.71408	64	-42.2197	0	2.25421	64	2.20282	0	0.33875	64	-10.1332	0	0.48269	64	-37.9002	0	0.88857	64	0.90182	0	0.11206	64	1.98079	64	-43.4206	64	2.19084	64	-10.2614	64	-37.6185	64	0.81183
65	65	3.41037	0	1.68545	65	-45.2132	0	2.21921	65	3.69134	0	0.35951	65	-13.9134	0	0.3584	65	-40.758	0	1.00014	65	2.28783	0	0.17178	65	4.21034	65	-46.4738	65	3.7532	65	-14.3216	65	-40.5973	65	2.26066
66	66	6.74763	0	3.21386	66	-48.2364	0	2.1807	66	5.32846	0	0.38253	66	-16.876	0	0.76925	66	-43.6783	0	1.11687	66	3.85682	0	0.27503	66	9.00233	66	-49.5619	66	5.45735	66	-17.5889	66	-43.6571	66	3.89815
67	67	11.7697	0	4.83349	67	-51.2021	0	2.11805	67	7.10214	0	0.39432	67	-18.6845	0	1.3182	67	-46.6058	0	1.22626	67	5.59612	0	0.38931	67	15.6654	67	-52.5874	67	7.28938	67	-19.6811	67	-46.7337	67	5.70864
68	68	17.1933	0	6.02032	68	-53.9982	0	2.01461	68	8.98031	0	0.38448	68	-19.1039	0	1.75179	68	-49.4672	0	1.31793	68	7.47386	0	0.49862	68	22.5127	68	-55.4279	68	9.2176	68	-20.2831	68	-49.7479	68	7.65909
69	69	21.6825	0	6.45755	69	-56.5077	0	1.86526	69	10.9165	0	0.35227	69	-18.1146	0	1.91438	69	-52.1829	0	1.38659	69	9.44253	0	0.59439	69	27.8671	69	-57.957	69	11.1979	69	-19.2975	69	-52.6148	69	9.70058
70	70	24.6199	0	6.24352	70	-58.6327	0	1.68041	70	12.8613	0	0.31548	70	-15.9635	0	1.76659	70	-54.6761	0	1.43222	70	11.4474	0	0.67329	70	31.0372	70	-60.0715	70	13.1844	70	-16.9661	70	-55.254	70	11.7765
71	71	26.0911	0	5.65824	71	-60.3071	0	1.48062	71	14.7716	0	0.31551	71	-13.0895	0	1.40835	71	-56.8821	0	1.45859	71	13.4368	0	0.73561	71	32.2308	71	-61.704	71	15.1359	71	-13.8338	71	-57.596	71	13.8328
72	72	26.4942	0	4.90503	72	-61.4949	0	1.28715	72	16.6142	0	0.38581	72	-9.94507	0	1.00282	72	-58.7529	0	1.47052	72	15.3706	0	0.78273	72	32.004	72	-62.8215	72	17.0192	72	-10.5134	72	-59.5877	72	15.8268
73	73	26.2435	0	4.06679	73	-62.1817	0	1.11747	73	18.3635	0	0.51439	73	-6.82788	0	0.70393	73	-60.2581	0	1.47127	73	17.2244	0	0.81563	73	30.8946	73	-63.4169	73	18.8089	73	-7.40121	73	-61.1939	73	17.7309
74	74	25.6552	0	3.17563	74	-62.3682	0	0.98376	74	20.0018	0	0.67179	74	-3.84784	0	0.66253	74	-61.3797	0	1.46208	74	18.9885	0	0.83521	74	29.3139	74	-63.4993	74	20.4878	74	-4.58477	74	-62.3943	74	19.5328
75	75	24.9457	0	2.27269	75	-62.0675	0	0.88861	75	21.5196	0	0.83461	75	-1.01752	0	0.83722	75	-62.1045	0	1.44411	75	20.6633	0	0.84316	75	27.5695	75	-63.0855	75	22.046	75	-1.98058	75	-63.1778	75	21.2323
76	76	24.2611	0	1.42123	76	-61.3029	0	0.82368	76	22.917	0	0.98613	76	1.64823	0	1.0326	76	-62.419	0	1.42033	76	22.2545	0	0.84276	76	25.9022	76	-62.1975	76	23.4804	76	0.49028	76	-63.5356	76	22.8369
77	77	23.6977	0	0.68964	77	-60.1051	0	0.77732	77	24.2006	0	1.11623	77	4.10096	0	1.15458	77	-62.3085	0	1.39348	77	23.7687	0	0.83754	77	24.4926	77	-60.8639	77	24.7953	77	2.82518	77	-63.4561	77	24.3562
78	78	23.3068	0	0.15544	78	-58.5097	0	0.74402	78	25.3817	0	1.2199	78	6.28308	0	1.18811	78	-61.7625	0	1.36257	78	25.2111	0	0.8298	78	23.4431	78	-59.1217	78	25.9997	78	4.96915	78	-62.9282	78	25.7971
79	79	23.0992	0	0.32163	79	-56.5556	0	0.72439	79	26.4729	0	1.29595	79	8.1588	0	1.15167	79	-60.7811	0	1.32335	79	26.5854	0	0.82089	79	22.7717	79	-57.0136	79	27.1026	79	6.86938	79	-61.9489	79	27.1639
80	80	23.0511	0	0.56419	80	-54.2824	0	0.72121	80	27.4854	0	1.3463	80	9.72042	0	1.0784	80	-59.3755	0	1.27144	80	27.8926	0	0.81162	80	22.4301	80	-54.5835	80	28.1111	80	8.49314	80	-60.5279	80	28.4596
81	81	23.1095	0	0.69026	81	-51.7284	0	0.7365	81	28.4258	0	1.37469	81	10.9797	0	1.00036	81	-57.5651	0	1.20238	81	29.1314	0	0.80175	81	22.3315	81	-51.8747	81	29.0296	81	9.82775	81	-58.6837	81	29.6848
82	82	23.1982	0	0.72643	82	-48.9331	0	0.76815	82	29.2954	0	1.38497	82	11.9586	0	0.93298	82	-55.3774	0	1.1113	82	30.2985	0	0.78945	82	22.3672	82	-48.931	82	29.859	82	10.8816	82	-56.442	82	30.8363
83	83	23.2321	0	0.70158	83	-45.94	0	0.80883	83	30.0903	0	1.37974	83	12.6816	0	0.87406	83	-52.8485	0	0.99415	83	31.3894	0	0.77076	83	22.4233	83	-45.8006	83	30.597	83	11.6779	83	-53.8352	83	31.9074
84	84	23.1364	0	0.64311	84	-42.7977	0	0.84953	84	30.8041	0	1.36133	84	13.1739	0	0.815	84	-50.0226	0	0.85044	84	32.3986	0	0.74113	84	22.3938	84	-42.5363	84	31.2394	84	12.2446	84	-50.904	84	32.8875
85	85	22.8601	0	0.57766	85	-39.5599	0	0.88208	85	31.4304	0	1.33249	85	13.4601	0	0.74809	85	-46.9512	0	0.68453	85	33.3199	0	0.69797	85	22.1931	85	-39.192	85	31.7808	85	12.6087	85	-47.6963	85	33.7658
86	86	22.3737	0	0.53569	86	-36.2824	0	0.90068	86	31.9661	0	1.29575	86	13.56	0	0.67073	86	-43.691	0	0.50515	86	34.1469	0	0.64148	86	21.7586	86	-35.8181	86	32.2191	86	12.7924	86	-44.2668	86	34.5321
87	87	21.6651	0	0.54649	87	-33.0193	0	0.90641	87	32.4145	0	1.25366	87	13.485	0	0.58987	87	-40.3037	0	0.32706	87	34.8752	0	0.57427	87	21.0579	87	-32.4566	87	32.5576	87	12.8047	87	-40.6759	87	35.1787
88	88	20.7459	0	0.62288	88	-29.8159	0	0.90967	88	32.7859	0	1.20867	88	13.237	0	0.52135	88	-36.8545	0	0.20542	88	35.5037	0	0.50196	88	20.0989	88	-29.1394	88	32.8071	88	12.6367	88	-36.9883	88	35.7034
89	89	19.656	0	0.74516	89	-26.7021	0	0.92571	89	33.0973	0	1.16228	89	12.8112	0	0.48091	89	-33.4081	0	0.28152	89	36.0372	0	0.43625	89	18.9372	89	-25.8911	89	32.9869	89	12.2674	89	-33.2746	89	36.1137
90	90	18.4657	0	0.87276	90	-23.6906	0	0.96579	90	33.3693	0	1.11428	90	12.2091	0	0.47506	90	-30.0219	0	0.47885	90	36.4853	0	0.39488	90	17.6758	90	-22.7299	90	33.1232	90	11.6831	90	-29.6077	90	36.4275
91	91	17.2667	0	0.96556	91	-20.7847	0	1.0285	91	33.6232	0	1.06325	91	11.4505	0	0.50193	91	-26.7391	0	0.69191	91	36.8605	0	0.39142	91	16.4453	91	-19.6737	91	33.2454	91	10.8946	91	-26.0546	91	36.6695
92	92	16.1537	0	0.99952	92	-17.9903	0	1.10051	92	33.877	0	1.00715	92	10.5776	0	0.56042	92	-23.5859	0	0.88494	92	37.1736	0	0.41947	92	15.368	92	-16.7463	92	33.3795	92	9.94413	92	-22.6661	92	36.864
93	93	15.1998	0	0.97305	93	-15.3243	0	1.16785	93	34.1401	0	0.94684	93	9.65177	0	0.65346	93	-20.5735	0	1.041	93	37.4297	0	0.45842	93	14.5165	93	-13.9787	93	33.5393	93	8.89978	93	-19.4707	93	37.0262
94	94	14.4398	0	0.90079	94	-12.8172	0	1.22474	94	34.4108	0	0.88944	94	8.7435	0	0.78291	94	-17.705	0	1.15487	94	37.6242	0	0.49144	94	13.9001	94	-11.4059	94	33.7229	94	7.84011	94	-16.4776	94	37.1559
95	95	13.8658	0	0.80212	95	-10.5057	0	1.27449	95	34.6755	0	0.84639	95	7.92424	0	0.94111	95	-14.9846	0	1.23132	95	37.7437	0	0.51141	95	13.4767	95	-9.05827	95	33.9135	95	6.8462	95	-13.6864	95	37.2382
96	96	13.4396	0	0.69636	96	-8.42301	0	1.32238	96	34.9147	0	0.82523	96	7.25573	0	1.10855	96	-12.4248	0	1.28175	96	37.7716	0	0.51915	96	13.1809	96	-6.95718	96	34.0893	96	5.99577	96	-11.0966	96	37.2507
97	97	13.1178	0	0.60151	97	-6.60144	0	1.36509	97	35.1127	0	0.82152	97	6.77994	0	1.25651	97	-10.0509	0	1.31896	97	37.6971	0	0.51901	97	12.9595	97	-5.12939	97	34.2377	97	5.35708	97	-8.71777	97	37.174
98	98	12.8761	0	0.53311	98	-5.08372	0	1.38722	98	35.2665	0	0.82065	98	6.51009	0	1.35314	98	-7.90478	0	1.35261	98	37.5223	0	0.51548	98	12.7923	98	-3.62744	98	34.3635	98	4.97779	98	-6.57803	98	37.0026
99	99	12.7218	0	0.49906	99	-3.93193	0	1.36891	99	35.3859	0	0.80783	99	6.42963	0	1.37327	99	-6.05266	0	1.38538	99	37.2664	0	0.51104	99	12.7026	99	-2.53263	99	34.484	99	4.8714	99	-4.7351	99	36.7514
100	100	12.6822	0	0.49906	100	-3.21992	0	1.29856	100	35.4877	0	0.77654	100	6.50057	0	1.30808	100	-4.58543	0	1.41258	100	36.9639	0	0.50708	100	12.7376	100	-1.93008	100	34.6171	100	5.01182	100	-3.27627	100	36.4532
101	101	12.7715	0	0.53142	101	-3.00676	0	1.17957	101	35.5877	0	0.73046	101	6.67255	0	1.16901	101	-3.60191	0	1.42769	101	36.6551	0	0.50602	101	12.9249	101	-1.87078	101	34.7715	101	5.33654	101	-2.29622	101	36.1473
[truncated: 86 more columns]
