# Supplementary material for: Gait assessment using a 2D video-based motion analysis app in healthy subjects and subjects with lower limb amputation – A pilot study
Source: PLoS One. 2025 May 30;20(5):e0324499. doi: 10.1371/journal.pone.0324499 (PMC12124523; doi:10.1371/journal.pone.0324499)
Supplement: S1 Table — Raw data of all trials (M##) of the healthy subjects (0##) from the gait analysis recorded with the Orthelligent App (OV) and with the Qualisys system (Qual). (ZIP) [file pone.0324499.s001.zip › Subjects_healty_all_trials/010_OV_M1.xlsx]

## Sheet: Sheet1
0.69471	-5.7102
1.685	-5.5531
2.6753	-5.5177
3.6656	-5.4912
4.6558	-5.4489
5.6461	-5.3979
6.6364	-5.3197
7.6267	-4.9931
8.617	-4.62
9.6073	-4.1876
10.598	-3.7079
11.588	-3.1455
12.578	-2.4941
13.568	-1.8591
14.559	-0.7357
15.549	0.13347
16.539	1.0515
17.53	2.0609
18.52	3.0839
19.51	3.9248
20.5	4.5052
21.491	5.2577
22.481	5.811
23.471	6.2245
24.461	6.5252
25.452	6.7186
26.442	6.8272
27.432	6.8708
28.423	6.9495
29.413	7.0251
30.403	7.1464
31.393	7.3352
32.384	7.5731
33.374	7.8781
34.364	8.2446
35.355	8.6991
36.345	9.2358
37.335	9.7962
38.325	10.46
39.316	11.184
40.306	11.956
41.296	12.739
42.287	13.536
43.277	14.355
44.267	15.14
45.257	15.9
46.248	16.574
47.238	17.142
48.228	17.54
49.219	17.755
50.209	17.622
51.199	17.309
52.189	16.605
53.18	15.534
54.17	14.086
55.16	12.315
56.151	10.172
57.141	8.4954
58.131	6.3293
59.121	4.6017
60.112	3.0161
61.102	1.6073
62.092	0.3928
63.082	-0.541
64.073	-1.2881
65.063	-1.6749
66.053	-1.8056
67.044	-1.6926
68.034	-1.4058
69.024	-1.0574
70.014	-0.73624
71.005	-0.4397
71.995	-0.18363
72.985	0.049921
73.976	0.3333
74.966	0.67106
75.956	1.027
76.946	1.3814
77.937	1.7023
78.927	1.9844
79.917	2.2383
80.908	2.2664
81.898	2.1332
82.888	1.8182
83.878	1.3633
84.869	0.78193
85.859	-0.17932
86.849	-1.1913
87.84	-2.079
88.83	-2.9489
89.82	-3.768
90.81	-4.5639
91.801	-5.2361
92.791	-5.7787
93.781	-6.2114
94.772	-6.4585
95.762	-6.5975
96.752	-6.6697
97.742	-6.6199
98.733	-6.5862
99.723	-6.6411

## Sheet: Sheet2
0.71953	-1.1537
1.7093	-1.1046
2.6991	-1.1512
3.6889	-1.3001
4.6787	-1.4806
5.6685	-1.7014
6.6583	-1.6979
7.6481	-1.9486
8.6379	-2.1411
9.6277	-2.1611
10.618	-2.1532
11.607	-2.0459
12.597	-1.8442
13.587	-1.5291
14.577	-1.005
15.567	-0.32436
16.556	0.52385
17.546	1.5393
18.536	2.6601
19.526	3.8233
20.516	5.0006
21.505	6.2137
22.495	7.368
23.485	8.4352
24.475	9.4041
25.465	10.231
26.454	10.898
27.444	11.404
28.434	11.761
29.424	12.001
30.414	12.154
31.403	12.258
32.393	12.346
33.383	12.421
34.373	12.546
35.363	12.69
36.352	12.832
37.342	13.268
38.332	13.766
39.322	14.33
40.312	14.967
41.301	15.69
42.291	16.456
43.281	17.257
44.271	18.073
45.261	18.848
46.25	19.559
47.24	20.116
48.23	20.535
49.22	20.655
50.21	20.584
51.199	20.37
52.189	19.798
53.179	18.791
54.169	17.439
55.159	15.709
56.148	13.712
57.138	11.235
58.128	9.3182
59.118	7.2792
60.108	5.3665
61.097	3.6419
62.087	2.085
63.077	0.65229
64.067	-0.65149
65.057	-1.6895
66.046	-2.3808
67.036	-2.7488
68.026	-2.7891
69.016	-2.6363
70.006	-2.4173
70.995	-2.1602
71.985	-1.9002
72.975	-1.6191
73.965	-1.2556
74.955	-0.75177
75.944	-0.11458
76.934	0.51806
77.924	1.0983
78.914	1.4228
79.904	1.5316
80.893	1.5953
81.883	1.5526
82.873	1.3196
83.863	0.94682
84.853	0.43589
85.842	-0.1915
86.832	-0.84912
87.822	-1.6378
88.812	-2.1143
89.802	-2.3439
90.791	-2.6137
91.781	-2.7603
92.771	-2.8396
93.761	-2.8805
94.751	-2.8544
95.74	-2.7357
96.73	-2.5413
97.72	-2.3168
98.71	-2.1494
99.7	-2.2044

## Sheet: Sheet3
0.49849	21.269
1.4887	21.105
2.479	20.766
3.4692	20.291
4.4594	19.737
5.4497	19.061
6.4399	18.293
7.4302	17.506
8.4204	16.623
9.4106	15.745
10.401	14.872
11.391	14.042
12.381	13.238
13.372	12.488
14.362	11.811
15.352	11.148
16.342	10.389
17.333	10.08
18.323	9.7197
19.313	9.1347
20.303	8.4057
21.294	7.3528
22.284	6.7176
23.274	5.9174
24.264	4.8776
25.254	3.7479
26.245	2.4932
27.235	1.1241
28.225	-0.27647
29.215	-1.7225
30.206	-3.1849
31.196	-4.6247
32.186	-6.0226
33.176	-7.3691
34.167	-8.6516
35.157	-9.8382
36.147	-10.91
37.137	-11.947
38.128	-12.851
39.118	-13.648
40.108	-14.373
41.098	-15.012
42.089	-15.589
43.079	-16.107
44.069	-16.556
45.059	-16.952
46.05	-17.268
47.04	-17.566
48.03	-17.842
49.02	-18.021
50.01	-17.93
51.001	-17.84
51.991	-17.784
52.981	-17.581
53.971	-17.087
54.962	-16.416
55.952	-15.577
56.942	-14.503
57.932	-13.412
58.923	-12.151
59.913	-10.7
60.903	-8.9986
61.893	-7.2202
62.884	-5.6958
63.874	-4.1517
64.864	-2.0832
65.854	0.016429
66.845	2.0896
67.835	4.0064
68.825	5.8221
69.815	7.6007
70.806	9.2651
71.796	10.861
72.786	12.374
73.776	13.779
74.766	15.064
75.757	16.236
76.747	17.269
77.737	18.061
78.727	18.718
79.718	19.374
80.708	19.897
81.698	20.359
82.688	20.777
83.679	21.125
84.669	21.44
85.659	21.573
86.649	21.777
87.64	21.937
88.63	21.963
89.62	21.994
90.61	22.036
91.601	22.103
92.591	22.172
93.581	22.21
94.571	22.212
95.561	22.215
96.552	22.218
97.542	22.195
98.532	22.167
99.522	21.927

## Sheet: Sheet4
0.49849	27.026
1.487	26.962
2.4755	26.597
3.464	26.054
4.4526	25.383
5.4411	24.506
6.4296	23.393
7.4181	22.198
8.4066	21.114
9.3952	19.795
10.384	18.424
11.372	17.025
12.361	15.63
13.349	14.278
14.338	13.009
15.326	11.853
16.315	10.852
17.303	10.029
18.292	9.3525
19.28	8.7541
20.269	8.2314
21.257	7.7391
22.246	7.2872
23.234	6.8133
24.223	6.2242
25.211	5.5023
26.2	4.6167
27.189	3.5782
28.177	2.4308
29.166	1.1675
30.154	-0.17084
31.143	-1.5608
32.131	-2.9964
33.12	-4.4447
34.108	-5.8866
35.097	-7.3668
36.085	-8.8154
37.074	-9.8024
38.062	-10.869
39.051	-11.819
40.039	-12.662
41.028	-13.438
42.016	-14.138
43.005	-14.801
43.993	-15.411
44.982	-15.978
45.97	-16.471
46.959	-16.921
47.947	-17.274
48.936	-17.589
49.924	-18.11
50.913	-18.131
51.902	-18.265
52.89	-18.354
53.879	-18.231
54.867	-17.808
55.856	-17.115
56.844	-16.067
57.833	-14.79
58.821	-13.345
59.81	-11.665
60.798	-9.8824
61.787	-7.9542
62.775	-5.9355
63.764	-3.822
64.752	-1.6055
65.741	0.61978
66.729	2.7934
67.718	4.9203
68.706	6.9169
69.695	8.8063
70.683	10.601
71.672	12.348
72.66	14.056
73.649	15.715
74.638	17.349
75.626	18.926
76.615	20.403
77.603	21.717
78.592	22.982
79.58	23.937
80.569	24.791
81.557	25.546
82.546	26.188
83.534	26.73
84.523	27.195
85.511	27.577
86.5	27.879
87.488	28.041
88.477	28.167
89.465	28.491
90.454	28.589
91.442	28.729
92.431	28.771
93.419	28.871
94.408	28.95
95.396	28.957
96.385	29.04
97.373	29.071
98.362	29.111
99.351	28.98

## Sheet: Sheet5
0.67551	14.656
1.6643	14.986
2.653	15.219
3.6418	15.498
4.6305	15.8
5.6193	16.064
6.6081	16.18
7.5968	16.37
8.5856	16.488
9.5743	16.519
10.563	16.57
11.552	16.632
12.541	16.823
13.529	17.07
14.518	17.447
15.507	17.926
16.496	18.447
17.484	19.004
18.473	19.567
19.462	20.094
20.451	20.524
21.439	20.769
22.428	20.857
23.417	20.586
24.406	20.06
25.394	19.257
26.383	18.185
27.372	16.969
28.361	15.675
29.35	14.355
30.338	13.013
31.327	11.678
32.316	10.391
33.305	9.1978
34.293	8.1475
35.282	7.3165
36.271	6.779
37.26	6.3179
38.248	6.0909
39.237	6.0531
40.226	6.1661
41.215	6.3781
42.203	6.7419
43.192	7.2247
44.181	7.863
45.17	8.642
46.158	9.5938
47.147	10.694
48.136	11.976
49.125	13.365
50.113	14.762
51.102	16.767
52.091	18.61
53.08	20.766
54.069	23.255
55.057	26.007
56.046	29.047
57.035	31.547
58.024	35.234
59.012	38.472
60.001	41.686
60.99	44.918
61.979	48.074
62.967	51.034
63.956	53.795
64.945	56.303
65.934	58.159
66.922	59.542
67.911	60.484
68.9	60.951
69.889	61.1
70.877	60.752
71.866	60.025
72.855	58.912
73.844	57.426
74.832	55.567
75.821	53.423
76.81	50.771
77.799	48.199
78.787	45.603
79.776	42.361
80.765	39.162
81.754	35.994
82.743	32.777
83.731	29.59
84.72	26.443
85.709	23.652
86.698	20.782
87.686	18.294
88.675	16.106
89.664	14.304
90.653	12.804
91.641	11.691
92.63	10.85
93.619	10.168
94.608	9.6868
95.596	9.3843
96.585	9.2104
97.574	9.1111
98.563	9.1051
99.551	8.9439

## Sheet: Sheet6
0.67512	21.529
1.6655	21.744
2.6559	21.861
3.6463	21.894
4.6367	21.8
5.6271	21.54
6.6175	21.158
7.6079	20.605
8.5983	19.819
9.5887	18.992
10.579	18.148
11.57	17.289
12.56	16.52
13.55	15.822
14.541	15.352
15.531	15.191
16.522	15.344
17.512	15.838
18.502	16.587
19.493	17.501
20.483	18.528
21.474	19.547
22.464	20.509
23.454	21.213
24.445	21.656
25.435	21.795
26.426	21.583
27.416	21.094
28.406	20.392
29.397	19.49
30.387	18.439
31.378	17.283
32.368	16.079
33.358	14.877
34.349	13.755
35.339	12.7
36.33	11.736
37.32	11.551
38.31	11.229
39.301	11.07
40.291	10.985
41.282	11.043
42.272	11.198
43.262	11.49
44.253	11.918
45.243	12.526
46.234	13.298
47.224	14.25
48.214	15.385
49.205	16.627
50.195	17.936
51.186	19.677
52.176	21.402
53.166	23.261
54.157	25.523
55.147	28.201
56.138	31.425
57.128	34.054
58.118	38.261
59.109	41.95
60.099	45.702
61.09	49.403
62.08	52.958
63.07	56.425
64.061	59.616
65.051	62.439
66.042	65.01
67.032	66.918
68.022	68.142
69.013	68.866
70.003	69.082
70.994	68.869
71.984	68.268
72.974	67.411
73.965	66.228
74.955	64.835
75.946	63.184
76.936	61.243
77.926	58.878
78.917	56.329
79.907	53.885
80.898	51.012
81.888	48.024
82.878	44.908
83.869	41.718
84.859	38.464
85.85	35.36
86.84	32.39
87.83	29.478
88.821	27.144
89.811	25.256
90.802	23.479
91.792	22.08
92.782	21.007
93.773	20.126
94.763	19.554
95.754	19.133
96.744	18.863
97.734	18.721
98.725	18.645
99.715	18.484
