# Supplementary material for: Gait assessment using a 2D video-based motion analysis app in healthy subjects and subjects with lower limb amputation – A pilot study
Source: PLoS One. 2025 May 30;20(5):e0324499. doi: 10.1371/journal.pone.0324499 (PMC12124523; doi:10.1371/journal.pone.0324499)
Supplement: S1 Table — Raw data of all trials (M##) of the healthy subjects (0##) from the gait analysis recorded with the Orthelligent App (OV) and with the Qualisys system (Qual). (ZIP) [file pone.0324499.s001.zip › Subjects_healty_all_trials/010_OV_M14.xlsx]

## Sheet: Sheet1
0.30562	-4.1181
1.2958	-4.2563
2.286	-4.3546
3.2762	-4.4979
4.2664	-4.229
5.2566	-3.9286
6.2467	-3.6166
7.2369	-3.228
8.2271	-2.7692
9.2173	-2.23
10.207	-1.6449
11.198	-1.0306
12.188	-0.33337
13.178	0.43722
14.168	1.3267
15.158	2.1129
16.149	3.4593
17.139	4.3364
18.129	5.245
19.119	6.0878
20.109	6.5411
21.1	7.2243
22.09	7.7215
23.08	8.1643
24.07	8.5854
25.06	8.9721
26.05	9.3018
27.041	9.5691
28.031	9.78
29.021	9.9498
30.011	10.098
31.001	10.249
31.992	10.431
32.982	10.692
33.972	11.049
34.962	11.52
35.952	12.105
36.942	12.728
37.933	13.418
38.923	14.073
39.913	14.617
40.903	15.04
41.893	15.309
42.884	15.465
43.874	15.519
44.864	15.389
45.854	15.011
46.844	14.422
47.835	13.563
48.825	12.285
49.815	11.076
50.805	8.6402
51.795	6.4695
52.785	3.9739
53.776	2.0176
54.766	0.021332
55.756	-1.7409
56.746	-3.0842
57.736	-4.3923
58.727	-5.4329
59.717	-6.4082
60.707	-7.3087
61.697	-7.8372
62.687	-8.009
63.678	-7.7965
64.668	-7.1518
65.658	-6.3239
66.648	-5.3573
67.638	-4.3409
68.628	-3.424
69.619	-2.6904
70.609	-2.0331
71.599	-1.3709
72.589	-0.54009
73.579	0.454
74.57	1.4108
75.56	2.1295
76.55	2.6089
77.54	2.61
78.53	2.7698
79.52	2.6523
80.511	2.4506
81.501	2.1103
82.491	1.4974
83.481	1.094
84.471	0.39293
85.462	-0.48419
86.452	-1.3931
87.442	-2.3175
88.432	-3.0766
89.422	-3.6379
90.413	-3.9985
91.403	-4.2588
92.393	-4.4939
93.383	-4.7272
94.373	-4.9186
95.363	-5.0639
96.354	-5.1641
97.344	-5.2169
98.334	-5.2486
99.324	-5.3533

## Sheet: Sheet2
0.27676	-4.7384
1.2659	-4.5707
2.255	-4.1893
3.2442	-3.7776
4.2333	-3.2853
5.2225	-2.935
6.2116	-2.4638
7.2008	-1.9175
8.1899	-1.3128
9.179	-0.63341
10.168	0.030426
11.157	0.64236
12.146	1.1466
13.136	1.5678
14.125	1.9608
15.114	2.4396
16.103	3.0945
17.092	3.8671
18.081	4.7638
19.07	5.7637
20.06	6.7802
21.049	7.8676
22.038	8.985
23.027	10.068
24.016	11.133
25.005	12.119
25.994	12.922
26.984	13.526
27.973	13.928
28.962	14.167
29.951	14.326
30.94	14.434
31.929	14.495
32.918	14.529
33.908	14.532
34.897	14.439
35.886	14.515
36.875	14.668
37.864	14.864
38.853	15.172
39.842	15.577
40.832	16.105
41.821	16.67
42.81	17.209
43.799	17.704
44.788	18.1
45.777	18.389
46.766	18.591
47.756	18.654
48.745	18.485
49.734	18.058
50.723	17.412
51.712	16.482
52.701	15.25
53.69	14.023
54.68	12.05
55.669	10.258
56.658	8.7822
57.647	7.0683
58.636	5.6412
59.625	4.2288
60.614	2.8209
61.604	1.5012
62.593	0.25849
63.582	-0.71998
64.571	-1.4509
65.56	-1.9574
66.549	-2.2748
67.538	-2.433
68.528	-2.5315
69.517	-2.6186
70.506	-2.6475
71.495	-2.6392
72.484	-2.4924
73.473	-2.2027
74.462	-1.8495
75.452	-1.5183
76.441	-1.2565
77.43	-1.0152
78.419	-0.84258
79.408	-0.75339
80.397	-0.7376
81.386	-0.73562
82.376	-0.78855
83.365	-0.52861
84.354	-0.21199
85.343	0.035054
86.332	0.20569
87.321	0.29957
88.31	0.36976
89.3	0.48665
90.289	0.67841
91.278	0.92059
92.267	1.173
93.256	1.2646
94.245	1.573
95.234	1.6786
96.224	1.7252
97.213	1.7535
98.202	1.756
99.191	1.6687

## Sheet: Sheet3
0.46661	27.41
1.45	27.459
2.4333	26.966
3.4167	26.737
4.4	26.487
5.3834	25.916
6.3667	25.236
7.3501	24.436
8.3334	23.522
9.3168	22.487
10.3	21.389
11.283	20.227
12.267	19.02
13.25	17.762
14.234	16.391
15.217	15.049
16.2	13.77
17.184	12.834
18.167	11.897
19.15	10.682
20.134	9.1281
21.117	7.5851
22.1	6.3233
23.084	5.0126
24.067	3.4952
25.05	1.885
26.034	0.19038
27.017	-1.5401
28	-3.3251
28.984	-5.1209
29.967	-6.892
30.951	-8.6179
31.934	-10.297
32.917	-11.91
33.901	-13.426
34.884	-14.91
35.867	-16.252
36.851	-17.57
37.834	-18.792
38.817	-19.913
39.801	-20.981
40.784	-21.982
41.767	-22.921
42.751	-23.791
43.734	-24.618
44.717	-25.38
45.701	-26.032
46.684	-26.613
47.668	-27.105
48.651	-27.475
49.634	-27.868
50.618	-28.075
51.601	-27.777
52.584	-27.387
53.568	-26.558
54.551	-25.65
55.534	-24.467
56.518	-23.14
57.501	-21.544
58.484	-19.538
59.468	-17.751
60.451	-15.752
61.434	-13.653
62.418	-11.399
63.401	-8.9746
64.385	-6.3909
65.368	-3.8323
66.351	-1.3968
67.335	1.0744
68.318	3.2007
69.301	5.2314
70.285	7.2136
71.268	9.1074
72.251	10.947
73.235	12.765
74.218	14.514
75.201	16.082
76.185	17.611
77.168	18.704
78.151	19.896
79.135	20.924
80.118	21.858
81.102	22.69
82.085	23.402
83.068	23.93
84.052	24.593
85.035	25.063
86.018	25.509
87.002	25.921
87.985	26.336
88.968	26.812
89.952	26.853
90.935	27.257
91.918	27.475
92.902	27.644
93.885	27.789
94.868	27.93
95.852	28.086
96.835	28.286
97.819	28.425
98.802	28.544

## Sheet: Sheet4
0.46236	28.869
1.45	28.748
2.4376	28.543
3.4252	28.201
4.4128	27.851
5.4005	27.475
6.3881	26.95
7.3757	26.254
8.3633	25.318
9.3509	24.18
10.339	22.873
11.326	21.466
12.314	19.982
13.301	18.446
14.289	16.933
15.277	15.478
16.264	14.09
17.252	12.79
18.24	11.557
19.227	10.332
20.215	9.1178
21.202	7.9301
22.19	6.7893
23.178	5.6954
24.165	4.6267
25.153	3.5556
26.14	2.4437
27.128	1.2766
28.116	0.0414
29.103	-1.2446
30.091	-2.6015
31.079	-4.0249
32.066	-5.4635
33.054	-6.8924
34.041	-8.2729
35.029	-9.6409
36.017	-10.887
37.004	-12.105
37.992	-13.226
38.98	-14.272
39.967	-15.258
40.955	-16.15
41.942	-16.941
42.93	-17.669
43.918	-18.32
44.905	-18.907
45.893	-19.431
46.88	-19.905
47.868	-20.319
48.856	-20.697
49.843	-21.047
50.831	-21.359
51.819	-21.617
52.806	-21.814
53.794	-21.842
54.781	-21.855
55.769	-21.723
56.757	-21.47
57.744	-21.014
58.732	-20.167
59.719	-19.43
60.707	-18.596
61.695	-17.617
62.682	-16.507
63.67	-15.229
64.658	-13.724
65.645	-12.08
66.633	-10.275
67.62	-8.3756
68.608	-6.4727
69.596	-4.6035
70.583	-2.7495
71.571	-0.88254
72.559	0.96124
73.546	2.8934
74.534	4.8526
75.521	6.7952
76.509	8.7318
77.497	10.644
78.484	12.493
79.472	14.272
80.459	15.913
81.447	17.497
82.435	19.105
83.422	20.115
84.41	21.614
85.398	22.797
86.385	23.908
87.373	24.952
88.36	25.961
89.348	26.849
90.336	27.647
91.323	28.334
92.311	28.844
93.299	29.346
94.286	29.631
95.274	29.917
96.261	30.169
97.249	30.371
98.237	30.504
99.224	30.52

## Sheet: Sheet5
0.38343	18.109
1.3712	18.779
2.359	19.326
3.3467	19.984
4.3345	20.603
5.3222	21.478
6.31	22.331
7.2978	23.048
8.2855	23.604
9.2733	23.95
10.261	24.139
11.249	24.171
12.237	23.974
13.224	23.85
14.212	23.827
15.2	23.846
16.188	23.89
17.175	23.935
18.163	23.921
19.151	23.762
20.139	23.378
21.126	22.79
22.114	21.973
23.102	21.008
24.09	20.149
25.077	18.696
26.065	17.392
27.053	15.892
28.041	14.278
29.029	12.58
30.016	10.9
31.004	9.2892
31.992	7.8067
32.98	6.5328
33.967	5.5143
34.955	4.7098
35.943	4.23
36.931	3.8386
37.918	3.6175
38.906	3.6066
39.894	3.7035
40.882	3.8957
41.869	4.2627
42.857	4.7476
43.845	5.3674
44.833	6.1557
45.82	7.1723
46.808	8.3922
47.796	9.772
48.784	11.425
49.771	12.989
50.759	14.97
51.747	17.123
52.735	19.657
53.723	22.645
54.71	26.303
55.698	29.96
56.686	33.616
57.674	37.177
58.661	40.688
59.649	44.056
60.637	47.244
61.625	50.172
62.612	52.886
63.6	55.483
64.588	57.648
65.576	59.205
66.563	60.291
67.551	60.764
68.539	60.744
69.527	60.361
70.514	59.465
71.502	58.31
72.49	56.802
73.478	55.057
74.466	52.803
75.453	50.523
76.441	48.077
77.429	45.684
78.417	42.624
79.404	39.612
80.392	36.574
81.38	33.363
82.368	30.045
83.355	27.16
84.343	24.055
85.331	21.299
86.319	18.755
87.306	16.776
88.294	15.109
89.282	13.728
90.27	12.701
91.257	12.007
92.245	11.516
93.233	11.128
94.221	10.898
95.208	10.913
96.196	11.088
97.184	11.387
98.172	11.668
99.16	11.833

## Sheet: Sheet6
0.37567	19.63
1.3625	20.25
2.3494	20.794
3.3363	21.545
4.3231	22.19
5.31	23.198
6.2968	24.049
7.2837	24.646
8.2706	24.895
9.2574	24.728
10.244	24.267
11.231	23.641
12.218	22.86
13.205	22.057
14.192	21.28
15.179	20.633
16.165	20.196
17.152	19.93
18.139	19.823
19.126	19.825
20.113	19.872
21.1	19.874
22.087	19.877
23.073	19.837
24.06	19.731
25.047	19.559
26.034	19.232
27.021	18.757
28.008	18.108
28.995	17.288
29.982	16.33
30.968	15.246
31.955	14.119
32.942	13.027
33.929	12.041
34.916	11.126
35.903	10.296
36.89	9.8491
37.876	9.4605
38.863	9.2724
39.85	9.2927
40.837	9.5113
41.824	9.9327
42.811	10.501
43.798	11.214
44.784	12.106
45.771	13.115
46.758	14.279
47.745	15.541
48.732	16.94
49.719	18.41
50.706	19.962
51.692	21.585
52.679	23.312
53.666	24.972
54.653	26.906
55.64	29.127
56.627	31.177
57.614	33.796
58.601	36.248
59.587	38.633
60.574	41.156
61.561	43.484
62.548	45.781
63.535	48.084
64.522	50.325
65.509	52.521
66.495	54.693
67.482	56.62
68.469	58.201
69.456	59.44
70.443	60.325
71.43	60.874
72.417	61.201
73.403	61.292
74.39	61.214
75.377	60.851
76.364	60.287
77.351	59.503
78.338	58.47
79.325	57.188
80.311	55.667
81.298	53.973
82.285	51.939
83.272	50.228
84.259	48.238
85.246	46.258
86.233	44.294
87.22	42.423
88.206	40.695
89.193	39.088
90.18	37.693
91.167	36.616
92.154	35.632
93.141	34.92
94.128	34.511
95.114	33.936
96.101	33.319
97.088	32.734
98.075	32.308
99.062	32.116
