# Supplementary material for: Gait assessment using a 2D video-based motion analysis app in healthy subjects and subjects with lower limb amputation – A pilot study
Source: PLoS One. 2025 May 30;20(5):e0324499. doi: 10.1371/journal.pone.0324499 (PMC12124523; doi:10.1371/journal.pone.0324499)
Supplement: S1 Table — Raw data of all trials (M##) of the healthy subjects (0##) from the gait analysis recorded with the Orthelligent App (OV) and with the Qualisys system (Qual). (ZIP) [file pone.0324499.s001.zip › Subjects_healty_all_trials/010_OV_M18.xlsx]

## Sheet: Sheet1
0.57645	-2.6849
1.5674	-2.7813
2.5584	-2.7813
3.5494	-2.7826
4.5404	-2.6668
5.5314	-2.2915
6.5224	-1.8945
7.5134	-1.4001
8.5044	-0.80728
9.4954	-0.13587
10.486	0.61787
11.477	1.4302
12.468	2.1136
13.459	3.3225
14.45	4.0575
15.441	4.8876
16.432	5.7998
17.423	6.6873
18.414	7.492
19.405	8.1781
20.396	8.7821
21.387	9.1277
22.378	9.4536
23.369	9.7521
24.36	9.9525
25.351	10.122
26.342	10.259
27.333	10.413
28.324	10.564
29.315	10.728
30.306	10.931
31.297	11.158
32.288	11.446
33.279	11.775
34.27	12.162
35.261	12.582
36.252	13.052
37.243	13.545
38.234	14.074
39.225	14.595
40.216	15.111
41.207	15.539
42.198	15.843
43.189	15.988
44.18	15.969
45.171	15.716
46.162	15.224
47.153	14.472
48.144	13.443
49.135	12.288
50.126	10.479
51.117	8.4627
52.108	6.4014
53.099	4.5844
54.09	2.5742
55.081	0.72302
56.072	-1.1137
57.063	-2.3612
58.054	-3.6062
59.045	-4.6735
60.036	-5.5348
61.027	-6.1696
62.018	-6.59
63.009	-6.7382
64	-6.6554
64.991	-6.3168
65.982	-5.7722
66.973	-5.072
67.964	-4.3003
68.955	-3.5357
69.946	-2.7975
70.937	-2.1068
71.928	-1.4656
72.919	-0.87788
73.91	-0.33162
74.901	0.14475
75.892	0.49867
76.883	0.71188
77.874	1.0977
78.865	1.2388
79.856	1.3157
80.847	1.3925
81.838	1.4445
82.829	1.3585
83.82	1.0187
84.811	0.69931
85.802	0.2788
86.793	-0.38101
87.784	-0.72533
88.775	-1.0891
89.766	-1.4735
90.757	-1.8275
91.748	-2.1297
92.739	-2.4049
93.73	-2.6601
94.721	-2.8504
95.712	-2.9952
96.703	-3.0825
97.694	-3.1414
98.685	-3.1597
99.676	-3.3354

## Sheet: Sheet2
0.53138	0.58797
1.5218	0.72317
2.5121	0.75667
3.5025	0.82043
4.4929	0.90259
5.4833	0.92192
6.4737	1.003
7.464	1.1063
8.4544	1.2417
9.4448	1.4306
10.435	1.6843
11.426	2.0134
12.416	2.4379
13.406	2.9713
14.397	3.5534
15.387	4.1736
16.377	4.859
17.368	5.6205
18.358	6.4528
19.349	7.3346
20.339	8.2651
21.329	9.1558
22.32	10.055
23.31	10.941
24.3	11.796
25.291	12.565
26.281	13.266
27.272	13.878
28.262	14.425
29.252	14.889
30.243	15.273
31.233	15.557
32.223	15.779
33.214	15.961
34.204	16.129
35.195	16.287
36.185	16.449
37.175	16.59
38.166	16.762
39.156	16.934
40.147	17.162
41.137	17.399
42.127	17.636
43.118	17.845
44.108	17.977
45.098	17.995
46.089	17.875
47.079	17.572
48.07	17.067
49.06	16.352
50.05	15.424
51.041	14.334
52.031	13.013
53.021	11.754
54.012	10.312
55.002	8.8031
55.993	7.2572
56.983	5.6682
57.973	4.1286
58.964	2.7032
59.954	1.4536
60.944	0.36728
61.935	-0.41149
62.925	-0.97305
63.916	-1.2922
64.906	-1.4462
65.896	-1.5395
66.887	-1.6362
67.877	-1.661
68.867	-1.6067
69.858	-1.3813
70.848	-0.9855
71.839	-0.50515
72.829	-0.043472
73.819	0.36526
74.81	0.73475
75.8	0.97552
76.791	1.1798
77.781	1.3792
78.771	1.4952
79.762	1.5949
80.752	1.6506
81.742	1.7164
82.733	1.7664
83.723	1.5665
84.714	1.5686
85.704	1.4922
86.694	1.2917
87.685	1.1474
88.675	1.0757
89.665	1.1276
90.656	1.2302
91.646	1.2622
92.637	1.3151
93.627	1.4628
94.617	1.5006
95.608	1.5556
96.598	1.5929
97.588	1.6244
98.579	1.6457
99.569	1.5855

## Sheet: Sheet3
0.35636	34.489
1.3426	34.282
2.3289	34.215
3.3151	33.941
4.3014	33.723
5.2877	33.634
6.2739	33.326
7.2602	32.86
8.2465	32.207
9.2327	31.388
10.219	30.385
11.205	29.271
12.192	28.053
13.178	26.741
14.164	25.253
15.15	23.637
16.137	21.926
17.123	20.18
18.109	18.396
19.095	16.559
20.082	14.675
21.068	12.721
22.054	10.621
23.04	8.5061
24.027	6.3834
25.013	4.2472
25.999	2.1187
26.985	-0.061339
27.972	-2.1551
28.958	-4.2706
29.944	-6.3242
30.93	-8.335
31.917	-10.254
32.903	-12.1
33.889	-13.871
34.876	-15.579
35.862	-17.158
36.848	-18.563
37.834	-19.878
38.821	-20.996
39.807	-21.998
40.793	-22.921
41.779	-23.674
42.766	-24.308
43.752	-24.842
44.738	-25.343
45.724	-25.41
46.711	-25.497
47.697	-25.511
48.683	-25.45
49.669	-25.235
50.656	-24.749
51.642	-24.127
52.628	-23.419
53.614	-22.847
54.601	-21.301
55.587	-19.892
56.573	-18.299
57.56	-16.67
58.546	-14.953
59.532	-13.182
60.518	-11.36
61.505	-9.4416
62.491	-7.4289
63.477	-5.2882
64.463	-3.0572
65.45	-0.86833
66.436	1.6299
67.422	3.9816
68.408	6.1455
69.395	8.1469
70.381	10.008
71.367	11.791
72.353	13.512
73.34	15.254
74.326	16.939
75.312	18.516
76.299	19.773
77.285	21.509
78.271	22.787
79.257	23.909
80.244	24.906
81.23	25.789
82.216	26.572
83.202	27.307
84.189	28.03
85.175	28.722
86.161	29.389
87.147	29.965
88.134	30.434
89.12	30.873
90.106	31.406
91.092	31.795
92.079	32.109
93.065	32.317
94.051	32.521
95.037	32.731
96.024	32.972
97.01	33.205
97.996	33.372
98.983	33.504

## Sheet: Sheet4
0.28986	38.643
1.2786	38.327
2.2673	38.178
3.2561	37.831
4.2448	37.405
5.2336	37.17
6.2223	36.599
7.211	35.882
8.1998	34.952
9.1885	33.827
10.177	32.487
11.166	30.996
12.155	29.434
13.143	27.786
14.132	26.082
15.121	24.35
16.11	22.587
17.098	20.81
18.087	19.057
19.076	17.289
20.065	15.526
21.053	13.719
22.042	11.883
23.031	10.013
24.02	8.1222
25.008	6.2544
25.997	4.4078
26.986	2.6108
27.975	0.82811
28.963	-0.93616
29.952	-2.7425
30.941	-4.5376
31.93	-6.3372
32.918	-8.1392
33.907	-9.9627
34.896	-11.776
35.885	-13.563
36.873	-15.302
37.862	-16.916
38.851	-18.433
39.839	-19.81
40.828	-21.052
41.817	-22.226
42.806	-23.265
43.794	-24.222
44.783	-25.044
45.772	-25.73
46.761	-26.353
47.749	-26.847
48.738	-27.192
49.727	-27.512
50.716	-27.696
51.704	-27.806
52.693	-27.552
53.682	-27.264
54.671	-26.94
55.659	-26.475
56.648	-25.641
57.637	-24.735
58.626	-23.668
59.614	-22.478
60.603	-21.128
61.592	-19.655
62.581	-18.032
63.569	-16.275
64.558	-14.387
65.547	-12.394
66.535	-10.301
67.524	-8.1416
68.513	-5.9379
69.502	-3.7168
70.49	-1.4699
71.479	0.75721
72.468	2.9886
73.457	5.1696
74.445	7.3582
75.434	9.49
76.423	11.534
77.412	13.562
78.4	15.505
79.389	17.381
80.378	19.187
81.367	20.92
82.355	22.597
83.344	24.179
84.333	25.394
85.322	27.064
86.31	28.292
87.299	29.481
88.288	30.619
89.276	31.525
90.265	32.357
91.254	33.09
92.243	33.568
93.231	34.104
94.22	34.639
95.209	35.106
96.198	35.546
97.186	35.956
98.175	36.257
99.164	36.437

## Sheet: Sheet5
0.32878	23.223
1.3178	23.695
2.3069	24.259
3.296	25.043
4.285	26.055
5.2741	27.339
6.2632	28.722
7.2522	29.967
8.2413	30.935
9.2304	31.706
10.219	32.176
11.209	32.44
12.198	32.557
13.187	32.53
14.176	32.365
15.165	32.103
16.154	31.761
17.143	31.307
18.132	30.637
19.121	29.68
20.11	28.401
21.099	26.869
22.088	25.157
23.077	23.462
24.066	21.471
25.055	19.721
26.045	17.92
27.034	16.052
28.023	14.191
29.012	12.353
30.001	10.565
30.99	8.8544
31.979	7.2309
32.968	5.7118
33.957	4.4241
34.946	3.3707
35.935	2.6203
36.924	2.1661
37.913	1.9809
38.902	2.0816
39.891	2.2544
40.881	2.7343
41.87	3.4061
42.859	4.3343
43.848	5.4527
44.837	6.6189
45.826	8.6338
46.815	10.178
47.804	12.08
48.793	13.883
49.782	16.266
50.771	18.612
51.76	21.182
52.749	23.872
53.738	27.135
54.727	30.359
55.717	33.705
56.706	36.896
57.695	40.036
58.684	43.098
59.673	45.985
60.662	48.7
61.651	51.302
62.64	53.689
63.629	55.787
64.618	57.592
65.607	59.078
66.596	60.239
67.585	60.861
68.574	61.04
69.563	60.736
70.553	59.953
71.542	58.96
72.531	57.642
73.52	56
74.509	54.082
75.498	51.899
76.487	49.557
77.476	46.863
78.465	44.215
79.454	41.413
80.443	38.489
81.432	35.494
82.421	32.451
83.41	29.21
84.399	26.795
85.389	24.264
86.378	22.18
87.367	20.164
88.356	18.399
89.345	16.942
90.334	15.735
91.323	14.782
92.312	13.866
93.301	13.123
94.29	12.636
95.279	12.328
96.268	12.177
97.257	12.172
98.246	12.243
99.235	12.179

## Sheet: Sheet6
0.35152	27.808
1.3415	28.065
2.3314	28.497
3.3213	29.035
4.3113	29.648
5.3012	30.262
6.2911	30.914
7.2811	31.421
8.271	31.65
9.2609	31.585
10.251	31.236
11.241	30.709
12.231	30.106
13.221	29.443
14.211	28.747
15.201	28.059
16.19	27.427
17.18	26.855
18.17	26.33
19.16	25.798
20.15	25.206
21.14	24.476
22.13	23.593
23.12	22.624
24.11	21.531
25.1	20.438
26.09	19.393
27.08	18.313
28.07	17.211
29.06	16.065
30.05	14.854
31.04	13.606
32.029	12.316
33.019	11.035
34.009	9.7776
34.999	8.562
35.989	7.4282
36.979	6.4673
37.969	5.7301
38.959	5.1119
39.949	4.9554
40.939	5.0473
41.929	5.2847
42.919	5.7173
43.909	6.3523
44.899	7.1785
45.889	8.2219
46.878	9.3888
47.868	10.712
48.858	12.245
49.848	13.803
50.838	15.521
51.828	17.242
52.818	19.359
53.808	21.707
54.798	24.137
55.788	26.204
56.778	29.224
57.768	31.907
58.758	34.59
59.748	37.353
60.738	40.065
61.727	42.684
62.717	45.276
63.707	47.781
64.697	50.194
65.687	52.473
66.677	54.609
67.667	56.527
68.657	58.173
69.647	59.466
70.637	60.471
71.627	61.108
72.617	61.501
73.607	61.564
74.597	61.426
75.587	61.028
76.577	60.431
77.566	59.577
78.556	58.521
79.546	57.275
80.536	55.859
81.526	54.229
82.516	52.459
83.506	50.568
84.496	48.592
85.486	46.67
86.476	44.75
87.466	42.882
88.456	41.136
89.446	39.67
90.436	38.426
91.426	37.243
92.415	36.305
93.405	35.803
94.395	35.097
95.385	34.413
96.375	33.766
97.365	33.243
98.355	32.895
99.345	32.4
