# Supplementary material for: Gait assessment using a 2D video-based motion analysis app in healthy subjects and subjects with lower limb amputation – A pilot study
Source: PLoS One. 2025 May 30;20(5):e0324499. doi: 10.1371/journal.pone.0324499 (PMC12124523; doi:10.1371/journal.pone.0324499)
Supplement: S1 Table — Raw data of all trials (M##) of the healthy subjects (0##) from the gait analysis recorded with the Orthelligent App (OV) and with the Qualisys system (Qual). (ZIP) [file pone.0324499.s001.zip › Subjects_healty_all_trials/010_OV_ME1.xlsx]

## Sheet: Sheet1
0.50803	-5.8257
1.4977	-5.2803
2.4874	-4.7782
3.477	-4.2071
4.4667	-3.6268
5.4564	-3.0416
6.446	-2.4621
7.4357	-1.4982
8.4254	-0.58839
9.4151	0.37489
10.405	1.4082
11.394	2.4306
12.384	3.4338
13.374	4.3611
14.363	5.2225
15.353	6.0021
16.343	6.7527
17.332	7.5065
18.322	8.2358
19.312	8.8967
20.301	9.4861
21.291	9.979
22.281	10.382
23.27	10.726
24.26	11.023
25.25	11.262
26.239	11.44
27.229	11.595
28.219	11.734
29.208	11.9
30.198	12.08
31.188	12.295
32.177	12.559
33.167	12.854
34.157	13.214
35.146	13.719
36.136	14.2
37.126	14.738
38.115	15.291
39.105	15.838
40.095	16.375
41.085	16.882
42.074	17.328
43.064	17.7
44.054	17.892
45.043	17.934
46.033	17.748
47.023	17.263
48.012	16.426
49.002	15.247
49.992	13.671
50.981	11.595
51.971	9.3421
52.961	6.799
53.95	4.1729
54.94	1.5979
55.93	-0.68401
56.919	-2.7654
57.909	-4.6182
58.899	-6.0635
59.888	-7.0477
60.878	-7.7189
61.868	-7.9594
62.857	-7.8521
63.847	-7.3345
64.837	-6.5308
65.826	-5.6832
66.816	-4.6494
67.806	-3.6054
68.795	-2.6288
69.785	-1.771
70.775	-1.0369
71.764	-0.43719
72.754	0.00069383
73.744	0.38297
74.733	0.7552
75.723	0.98913
76.713	1.1532
77.702	0.97444
78.692	0.82424
79.682	0.6823
80.671	0.43524
81.661	0.057389
82.651	-0.40245
83.64	-1.0401
84.63	-1.8064
85.62	-2.3924
86.609	-2.9681
87.599	-3.606
88.589	-4.1963
89.578	-4.7371
90.568	-5.1984
91.558	-5.5592
92.547	-5.8237
93.537	-6.0153
94.527	-6.1356
95.516	-6.2192
96.506	-6.2755
97.496	-6.2796
98.485	-6.2796
99.475	-6.3265

## Sheet: Sheet2
0.49385	-0.026976
1.4856	0.18858
2.4774	0.349
3.4692	0.48855
4.461	0.58625
5.4528	0.66673
6.4446	0.88499
7.4364	1.2117
8.4282	1.6518
9.42	2.2177
10.412	2.8719
11.404	3.5917
12.395	4.3389
13.387	5.0997
14.379	5.8086
15.371	6.525
16.363	7.2488
17.354	7.9938
18.346	8.7207
19.338	9.3651
20.33	9.9349
21.321	10.4
22.313	10.783
23.305	11.131
24.297	11.443
25.289	11.736
26.28	12.041
27.272	12.333
28.264	12.652
29.256	12.981
30.248	13.356
31.239	13.776
32.231	14.252
33.223	14.787
34.215	15.376
35.207	15.967
36.198	16.582
37.19	17.222
38.182	17.869
39.174	18.536
40.166	19.204
41.157	19.827
42.149	20.382
43.141	20.867
44.133	21.171
45.124	21.313
46.116	21.214
47.108	20.791
48.1	20.04
49.092	18.982
50.083	17.501
51.075	15.833
52.067	13.318
53.059	10.762
54.051	8.119
55.042	5.4802
56.034	3.1847
57.026	0.51928
58.018	-1.4884
59.01	-3.2349
60.001	-4.6307
60.993	-5.7693
61.985	-6.579
62.977	-7.0129
63.969	-7.1016
64.96	-6.8925
65.952	-6.3486
66.944	-5.6158
67.936	-4.7292
68.927	-3.7701
69.919	-2.8317
70.911	-1.9555
71.903	-1.2167
72.895	-0.56652
73.886	-0.070181
74.878	0.26312
75.87	0.58996
76.862	0.88943
77.854	1.0937
78.845	1.1461
79.837	1.0788
80.829	0.83719
81.821	0.45012
82.813	-0.029473
83.804	-0.46866
84.796	-0.87569
85.788	-1.3439
86.78	-1.6344
87.772	-1.7187
88.763	-1.6885
89.755	-1.5736
90.747	-1.4215
91.739	-1.2343
92.731	-1.0468
93.722	-0.85775
94.714	-0.61587
95.706	-0.32539
96.698	-0.011151
97.689	0.31411
98.681	0.54908
99.673	0.62572

## Sheet: Sheet3
0.4809	24.678
1.4633	24.349
2.4457	23.662
3.4281	22.784
4.4104	21.755
5.3928	20.426
6.3752	19.271
7.3576	18.008
8.34	16.679
9.3224	15.336
10.305	14.003
11.287	12.731
12.27	11.516
13.252	10.399
14.234	9.3492
15.217	8.382
16.199	7.452
17.181	6.5331
18.164	5.6247
19.146	4.7138
20.129	3.8016
21.111	2.8524
22.093	1.8467
23.076	0.7751
24.058	-0.35021
25.041	-1.5586
26.023	-2.797
27.005	-4.0428
27.988	-5.2944
28.97	-6.5123
29.953	-7.7056
30.935	-8.8621
31.917	-9.9763
32.9	-11.126
33.882	-12.282
34.864	-13.143
35.847	-14.01
36.829	-14.863
37.812	-15.65
38.794	-16.377
39.776	-17.089
40.759	-17.728
41.741	-18.228
42.724	-18.289
43.706	-18.736
44.688	-19.031
45.671	-19.119
46.653	-19.123
47.635	-19.011
48.618	-18.739
49.6	-18.304
50.583	-18.006
51.565	-16.931
52.547	-15.985
53.53	-14.857
54.512	-13.559
55.495	-12.1
56.477	-10.53
57.459	-8.8846
58.442	-7.1505
59.424	-5.3271
60.407	-3.4328
61.389	-1.4667
62.371	0.49828
63.354	2.5112
64.336	4.4938
65.318	6.4056
66.301	8.2146
67.283	9.9224
68.266	11.556
69.248	13.058
70.23	14.507
71.213	15.966
72.195	17.396
73.178	18.313
74.16	19.18
75.142	19.962
76.125	20.856
77.107	21.706
78.089	22.356
79.072	22.961
80.054	23.506
81.037	23.986
82.019	24.395
83.001	24.742
83.984	24.936
84.966	25.087
85.949	25.431
86.931	25.718
87.913	25.896
88.896	26.03
89.878	26.029
90.861	26.024
91.843	26.013
92.825	25.935
93.808	25.853
94.79	25.807
95.772	25.783
96.755	25.712
97.737	25.693
98.72	25.688

## Sheet: Sheet4
0.47177	28.529
1.4568	28.027
2.4418	27.232
3.4268	26.164
4.4118	24.934
5.3968	23.491
6.3818	21.911
7.3668	20.433
8.3518	18.882
9.3368	17.378
10.322	15.945
11.307	14.608
12.292	13.365
13.277	12.208
14.262	11.094
15.247	10.072
16.232	9.1066
17.217	8.1987
18.202	7.3269
19.187	6.5035
20.172	5.6802
21.157	4.8179
22.142	3.8443
23.127	2.7405
24.112	1.524
25.097	0.18303
26.082	-1.1426
27.067	-2.4782
28.052	-3.7699
29.037	-5.022
30.022	-6.2304
31.007	-7.3994
31.992	-8.5694
32.977	-9.7679
33.962	-11.036
34.947	-12.021
35.932	-13.065
36.917	-14.067
37.902	-14.986
38.887	-15.823
39.872	-16.601
40.857	-17.334
41.842	-18.05
42.827	-18.737
43.812	-19.408
44.797	-20.024
45.782	-20.511
46.767	-20.88
47.752	-21.092
48.737	-21.139
49.722	-20.941
50.707	-20.707
51.692	-20.135
52.677	-19.416
53.662	-18.359
54.647	-17.075
55.632	-15.796
56.617	-14.072
57.602	-11.915
58.587	-9.9975
59.572	-7.962
60.557	-5.8656
61.542	-3.7003
62.527	-1.4768
63.512	0.70042
64.497	2.8976
65.482	5.0127
66.467	7.0005
67.452	8.8512
68.437	10.54
69.422	12.164
70.407	13.835
71.392	15.496
72.377	17.139
73.362	18.64
74.347	20.194
75.332	21.239
76.317	22.742
77.302	23.843
78.287	24.835
79.272	25.762
80.257	26.64
81.242	27.473
82.227	28.198
83.212	28.895
84.197	29.391
85.182	29.825
86.167	30.192
87.152	30.523
88.137	30.806
89.122	31.071
90.107	31.326
91.092	31.562
92.077	31.778
93.062	31.961
94.047	32.109
95.032	32.239
96.017	32.298
97.002	32.392
97.988	32.418
98.973	32.425

## Sheet: Sheet5
0.26438	19.098
1.2565	18.824
2.2487	18.705
3.2409	18.619
4.2331	18.498
5.2252	18.327
6.2174	18.177
7.2096	18.041
8.2017	17.759
9.1939	17.431
10.186	17.101
11.178	16.806
12.17	16.604
13.163	16.47
14.155	16.459
15.147	16.509
16.139	16.619
17.131	16.66
18.123	16.669
19.116	16.574
20.108	16.308
21.1	15.88
22.092	15.24
23.084	14.477
24.076	13.58
25.069	12.593
26.061	11.563
27.053	10.508
28.045	9.4696
29.037	8.4792
30.03	7.5715
31.022	6.7665
32.014	6.13
33.006	5.5987
33.998	5.1873
34.99	5.1428
35.983	5.2012
36.975	5.3624
37.967	5.6861
38.959	6.1392
39.951	6.7405
40.943	7.5353
41.936	8.5173
42.928	9.7327
43.92	11.182
44.912	12.829
45.904	14.481
46.896	17.171
47.889	19.199
48.881	21.444
49.873	24.666
50.865	27.013
51.857	29.975
52.849	33.022
53.842	36.045
54.834	39.024
55.826	42.166
56.818	45.206
57.81	47.949
58.802	49.766
59.795	52.327
60.787	54.474
61.779	56.338
62.771	57.894
63.763	59.15
64.755	60.163
65.748	60.763
66.74	61.054
67.732	60.942
68.724	60.495
69.716	59.628
70.709	58.484
71.701	56.937
72.693	55.046
73.685	52.759
74.677	50.453
75.669	48.12
76.662	44.619
77.654	41.504
78.646	38.353
79.638	35.193
80.63	32.087
81.622	29.111
82.615	26.236
83.607	23.263
84.599	20.79
85.591	19.116
86.583	17.322
87.575	15.793
88.568	14.626
89.56	13.712
90.552	13.08
91.544	12.683
92.536	12.437
93.528	12.301
94.521	12.29
95.513	12.363
96.505	12.554
97.497	12.791
98.489	12.984
99.481	12.93

## Sheet: Sheet6
0.95915	24.09
1.9444	23.871
2.9296	23.546
3.9149	23.131
4.9001	22.635
5.8854	22.001
6.8706	21.496
7.8559	20.927
8.8411	20.383
9.8264	19.932
10.812	19.607
11.797	19.378
12.782	19.226
13.767	19.147
14.753	19.122
15.738	19.161
16.723	19.298
17.708	19.509
18.694	19.686
19.679	19.805
20.664	19.804
21.649	19.588
22.635	19.14
23.62	18.505
24.605	17.688
25.59	16.845
26.576	16.033
27.561	15.271
28.546	14.548
29.531	13.865
30.517	13.2
31.502	12.592
32.487	12.023
33.472	11.322
34.458	10.752
35.443	10.76
36.428	10.519
37.413	10.428
38.399	10.44
39.384	10.525
40.369	10.757
41.354	11.147
42.34	11.659
43.325	12.351
44.31	13.249
45.295	14.333
46.281	15.627
47.266	17.274
48.251	19.092
49.236	21.142
50.222	23.356
51.207	25.344
52.192	28.593
53.177	31.617
54.163	34.822
55.148	38.32
56.133	40.679
57.118	45.067
58.104	48.199
59.089	51.145
60.074	53.946
61.059	56.55
62.045	58.698
63.03	60.45
64.015	61.862
65	62.87
65.986	63.375
66.971	63.367
67.956	62.947
68.941	62.076
69.927	60.979
70.912	59.729
71.897	58.322
72.882	56.605
73.868	54.706
74.853	52.928
75.838	50.12
76.823	47.469
77.809	44.63
78.794	41.753
79.779	38.932
80.764	36.166
81.75	33.499
82.735	30.873
83.72	28.597
84.705	25.985
85.691	23.849
86.676	22.018
87.661	20.562
88.646	19.527
89.632	18.81
90.617	18.42
91.602	18.266
92.587	18.253
93.573	18.271
94.558	18.44
95.543	18.707
96.528	19.087
97.514	19.474
98.499	19.738
99.484	19.717
