# Supplementary material for: Gait assessment using a 2D video-based motion analysis app in healthy subjects and subjects with lower limb amputation – A pilot study
Source: PLoS One. 2025 May 30;20(5):e0324499. doi: 10.1371/journal.pone.0324499 (PMC12124523; doi:10.1371/journal.pone.0324499)
Supplement: S1 Table — Raw data of all trials (M##) of the healthy subjects (0##) from the gait analysis recorded with the Orthelligent App (OV) and with the Qualisys system (Qual). (ZIP) [file pone.0324499.s001.zip › Subjects_healty_all_trials/010_OV_ME2.xlsx]

## Sheet: Sheet1
1.2617	-0.16712
2.2459	0.081218
3.2302	0.48434
4.2144	0.88263
5.1987	1.21
6.1829	1.6951
7.1672	2.1675
8.1514	2.6767
9.1357	3.2118
10.12	3.8092
11.104	4.4326
12.088	5.077
13.073	5.7182
14.057	6.3216
15.041	6.8987
16.025	7.4517
17.01	8.011
17.994	8.5908
18.978	9.1615
19.962	9.6927
20.947	10.179
21.931	10.621
22.915	10.995
23.899	11.308
24.884	11.556
25.868	11.741
26.852	11.93
27.836	12.086
28.821	12.02
29.805	12.212
30.789	12.341
31.773	12.463
32.758	12.546
33.742	12.823
34.726	13.146
35.71	13.491
36.695	13.9
37.679	14.355
38.663	14.855
39.647	15.375
40.632	15.888
41.616	16.348
42.6	16.743
43.584	17.038
44.569	17.22
45.553	17.195
46.537	16.905
47.521	16.324
48.506	15.445
49.49	14.137
50.474	12.187
51.458	10.18
52.443	8.0217
53.427	5.664
54.411	3.2636
55.395	1.1362
56.38	-1.1617
57.364	-2.8579
58.348	-4.277
59.332	-5.3918
60.317	-6.2186
61.301	-6.8099
62.285	-6.6626
63.269	-6.4339
64.254	-5.8288
65.238	-4.9281
66.222	-3.8878
67.206	-2.7773
68.191	-1.6777
69.175	-0.64049
70.159	0.24001
71.143	1.0102
72.128	1.5827
73.112	2.015
74.096	2.2807
75.08	2.4085
76.065	2.4369
77.049	2.4097
78.033	2.246
79.017	1.9538
80.002	1.5552
80.986	1.0213
81.97	0.47127
82.954	-0.11496
83.939	-1.164
84.923	-1.7524
85.907	-2.3409
86.891	-2.8755
87.876	-3.2606
88.86	-3.5507
89.844	-3.8032
90.828	-3.9987
91.813	-4.1379
92.797	-4.219
93.781	-4.2449
94.765	-4.2165
95.75	-4.1306
96.734	-3.9963
97.718	-3.8583
98.702	-3.753
99.687	-3.9178

## Sheet: Sheet2
0.83625	-0.72776
1.8263	-0.53493
2.8164	-0.4421
3.8065	-0.37463
4.7966	-0.33162
5.7866	-0.21406
6.7767	-0.044929
7.7668	0.23105
8.7569	0.6257
9.7469	1.1112
10.737	1.6718
11.727	2.2941
12.717	2.9587
13.707	3.6507
14.697	4.3457
15.687	5.041
16.677	5.7392
17.668	6.4359
18.658	7.1357
19.648	7.8206
20.638	8.4788
21.628	9.0981
22.618	9.6595
23.608	10.149
24.598	10.603
25.588	11.012
26.578	11.424
27.568	11.799
28.558	12.165
29.548	12.585
30.539	13.068
31.529	13.574
32.519	14.099
33.509	14.674
34.499	15.255
35.489	15.854
36.479	16.489
37.469	17.181
38.459	17.889
39.449	18.6
40.439	19.3
41.429	19.941
42.419	20.481
43.41	20.875
44.4	21.103
45.39	21.093
46.38	20.818
47.37	20.255
48.36	19.404
49.35	18.15
50.34	16.499
51.33	14.514
52.32	11.902
53.31	9.373
54.3	6.7493
55.29	4.5186
56.281	1.6594
57.271	-0.59997
58.261	-2.5266
59.251	-4.1803
60.241	-5.54
61.231	-6.5364
62.221	-7.091
63.211	-7.2757
64.201	-7.1054
65.191	-6.5781
66.181	-5.8332
67.171	-4.9663
68.161	-4.0122
69.152	-3.0326
70.142	-2.0975
71.132	-1.2253
72.122	-0.48802
73.112	0.11736
74.102	0.61664
75.092	0.96297
76.082	1.155
77.072	1.2497
78.062	1.201
79.052	1.0257
80.042	0.76461
81.032	0.4389
82.023	0.044897
83.013	-0.3994
84.003	-0.77638
84.993	-1.2127
85.983	-1.6491
86.973	-1.9961
87.963	-2.2474
88.953	-2.4584
89.943	-2.6331
90.933	-2.764
91.923	-2.8262
92.913	-2.8924
93.903	-2.9287
94.894	-2.934
95.884	-2.9398
96.874	-2.9774
97.864	-3.003
98.854	-3.0228
99.844	-3.1787

## Sheet: Sheet3
0.44891	24.926
1.4365	24.559
2.4241	23.963
3.4117	23.181
4.3993	22.204
5.3869	21.167
6.3745	19.866
7.3621	18.482
8.3497	17.077
9.3373	15.772
10.325	14.503
11.312	13.234
12.3	11.971
13.288	10.811
14.275	9.6704
15.263	8.5797
16.25	7.5631
17.238	6.6007
18.226	5.704
19.213	4.8156
20.201	3.906
21.188	2.9392
22.176	1.8992
23.164	0.79704
24.151	-0.353
25.139	-1.5376
26.126	-2.7542
27.114	-3.9928
28.102	-5.2865
29.089	-6.568
30.077	-7.8164
31.064	-8.9895
32.052	-10.124
33.04	-11.112
34.027	-12.031
35.015	-12.92
36.002	-13.601
36.99	-13.891
37.978	-14.661
38.965	-15.376
39.953	-15.993
40.94	-16.487
41.928	-16.902
42.916	-17.256
43.903	-17.528
44.891	-17.698
45.878	-17.743
46.866	-17.67
47.853	-17.45
48.841	-17.013
49.829	-16.466
50.816	-15.779
51.804	-14.423
52.791	-13.133
53.779	-11.737
54.767	-10.016
55.754	-8.4527
56.742	-6.7074
57.729	-4.8834
58.717	-2.9938
59.705	-1.1189
60.692	0.98706
61.68	3.0825
62.667	5.1306
63.655	7.1412
64.643	9.1037
65.63	11.022
66.618	12.908
67.605	14.732
68.593	16.489
69.581	18.177
70.568	19.761
71.556	21.196
72.543	22.427
73.531	23.71
74.519	24.482
75.506	25.282
76.494	25.963
77.481	26.523
78.469	26.967
79.457	27.361
80.444	27.508
81.432	27.809
82.419	28.092
83.407	28.199
84.395	28.38
85.382	28.583
86.37	28.767
87.357	28.937
88.345	29.099
89.333	29.258
90.32	29.4
91.308	29.517
92.295	29.616
93.283	29.7
94.27	29.765
95.258	29.8
96.246	29.8
97.233	29.8
98.221	29.802
99.208	29.69

## Sheet: Sheet4
0.44951	27.219
1.4345	26.692
2.4195	25.871
3.4045	24.788
4.3895	23.049
5.3745	22.019
6.3595	20.529
7.3445	19.038
8.3295	17.582
9.3145	16.198
10.299	14.891
11.284	13.628
12.269	12.43
13.254	11.262
14.239	10.127
15.224	9.0273
16.209	7.995
17.194	7.041
18.179	6.1714
19.164	5.3473
20.149	4.4978
21.134	3.6041
22.119	2.6317
23.104	1.562
24.089	0.45037
25.074	-0.70328
26.059	-1.9016
27.044	-3.068
28.029	-4.2064
29.014	-5.3447
29.999	-6.5096
30.984	-7.6922
31.969	-8.8738
32.954	-10.031
33.939	-11.389
34.924	-12.31
35.909	-13.311
36.894	-14.233
37.879	-15.106
38.864	-15.903
39.849	-16.656
40.834	-17.361
41.819	-17.991
42.804	-18.57
43.789	-19.062
44.774	-19.529
45.759	-19.854
46.744	-20.106
47.729	-20.258
48.714	-20.276
49.699	-20.194
50.684	-19.972
51.669	-19.297
52.654	-18.611
53.639	-17.737
54.624	-16.35
55.609	-15.216
56.594	-13.733
57.579	-12.031
58.564	-10.14
59.549	-8.151
60.534	-6.0708
61.519	-3.924
62.504	-1.7354
63.489	0.46656
64.474	2.7149
65.459	4.9283
66.444	7.0973
67.429	9.1882
68.414	11.143
69.399	13.001
70.384	14.75
71.369	16.415
72.354	18.011
73.339	19.534
74.324	20.902
75.309	22.472
76.294	23.709
77.279	24.79
78.264	25.748
79.249	26.656
80.234	27.468
81.219	28.203
82.204	28.943
83.189	29.634
84.174	30.174
85.159	30.72
86.144	31.203
87.129	31.532
88.114	31.761
89.099	31.919
90.084	31.986
91.069	32.055
92.054	32.111
93.039	32.145
94.024	32.154
95.009	32.163
95.994	32.145
96.979	32.114
97.964	32.065
98.949	31.955

## Sheet: Sheet5
0.68206	20.951
1.6702	21.288
2.6583	21.539
3.6464	21.589
4.6344	21.686
5.6225	21.68
6.6106	21.662
7.5987	21.447
8.5868	21.071
9.5749	20.626
10.563	20.185
11.551	19.776
12.539	19.44
13.527	19.147
14.515	18.888
15.504	18.702
16.492	18.543
17.48	18.419
18.468	18.316
19.456	18.104
20.444	17.892
21.432	17.243
22.42	16.458
23.408	15.771
24.396	14.83
25.384	13.764
26.373	12.622
27.361	11.451
28.349	10.277
29.337	9.1367
30.325	8.0674
31.313	7.1208
32.301	6.2648
33.289	5.8041
34.277	5.5894
35.265	5.5134
36.254	5.6515
37.242	5.9048
38.23	6.3047
39.218	6.8734
40.206	7.5877
41.194	8.4771
42.182	9.5869
43.17	10.908
44.158	12.414
45.146	14.141
46.134	15.975
47.123	17.867
48.111	20.929
49.099	23.065
50.087	26.103
51.075	28.861
52.063	32.026
53.051	35.273
54.039	38.53
55.027	41.312
56.015	44.821
57.004	47.715
57.992	50.428
58.98	52.945
59.968	55.376
60.956	57.398
61.944	59.08
62.932	60.462
63.92	61.486
64.908	62.156
65.896	62.416
66.884	62.409
67.873	62.052
68.861	61.404
69.849	60.429
70.837	59.251
71.825	57.84
72.813	55.27
73.801	53.442
74.789	50.481
75.777	47.413
76.765	44.358
77.754	41.08
78.742	37.685
79.73	34.265
80.718	30.83
81.706	27.506
82.694	24.33
83.682	21.503
84.67	19.003
85.658	16.652
86.646	14.862
87.634	13.529
88.623	12.622
89.611	12.054
90.599	11.814
91.587	11.808
92.575	11.917
93.563	12.053
94.551	12.314
95.539	12.705
96.527	13.212
97.515	13.729
98.504	14.101
99.492	14.281

## Sheet: Sheet6
0.61983	21.564
1.6077	21.364
2.5957	21.061
3.5836	20.65
4.5715	20.047
5.5594	19.617
6.5473	19.182
7.5352	18.685
8.5232	18.23
9.5111	17.839
10.499	17.546
11.487	17.342
12.475	17.215
13.463	17.143
14.451	17.135
15.439	17.133
16.426	17.192
17.414	17.296
18.402	17.416
19.39	17.501
20.378	17.456
21.366	17.28
22.354	16.932
23.342	16.463
24.33	15.9
25.318	15.246
26.306	14.583
27.294	13.934
28.281	13.337
29.269	12.749
30.257	12.204
31.245	11.691
32.233	11.21
33.221	10.656
34.209	10.432
35.197	10.306
36.185	10.244
37.173	10.265
38.161	10.398
39.149	10.689
40.136	11.071
41.124	11.581
42.112	12.23
43.1	13.05
44.088	14.052
45.076	15.244
46.064	16.646
47.052	18.241
48.04	19.947
49.028	21.939
50.016	24.043
51.004	26.21
51.991	29.019
52.979	31.708
53.967	34.555
54.955	37.332
55.943	40.395
56.931	43.415
57.919	46.294
58.907	48.947
59.895	51.399
60.883	53.751
61.871	55.57
62.859	57.091
63.846	58.422
64.834	59.396
65.822	60.101
66.81	60.502
67.798	60.592
68.786	60.212
69.774	59.589
70.762	58.656
71.75	57.423
72.738	55.964
73.726	54.363
74.714	52.55
75.701	50.53
76.689	48.167
77.677	45.651
78.665	43.06
79.653	40.339
80.641	37.531
81.629	34.795
82.617	32.044
83.605	29.47
84.593	26.566
85.581	25.19
86.569	23.33
87.556	21.712
88.544	20.414
89.532	19.306
90.52	18.468
91.508	17.87
92.496	17.432
93.484	17.117
94.472	16.933
95.46	16.853
96.448	16.86
97.436	16.926
98.423	16.959
99.411	16.869
