# Supplementary material for: Gait assessment using a 2D video-based motion analysis app in healthy subjects and subjects with lower limb amputation – A pilot study
Source: PLoS One. 2025 May 30;20(5):e0324499. doi: 10.1371/journal.pone.0324499 (PMC12124523; doi:10.1371/journal.pone.0324499)
Supplement: S1 Table — Raw data of all trials (M##) of the healthy subjects (0##) from the gait analysis recorded with the Orthelligent App (OV) and with the Qualisys system (Qual). (ZIP) [file pone.0324499.s001.zip › Subjects_healty_all_trials/010_OV_ME3.xlsx]

## Sheet: Sheet1
0.54345	-5.5909
1.5344	-4.8771
2.5253	-4.153
3.5162	-3.3462
4.5072	-2.5585
5.4981	-1.6802
6.489	-0.6974
7.48	0.25131
8.4709	1.2308
9.4618	2.2972
10.453	3.3826
11.444	4.4505
12.435	5.4284
13.426	6.2684
14.416	6.981
15.407	7.5825
16.398	8.1423
17.389	8.7096
18.38	9.2671
19.371	9.7956
20.362	10.279
21.353	10.718
22.344	11.101
23.335	11.423
24.326	11.681
25.317	11.862
26.308	11.979
27.299	11.967
28.289	12.061
29.28	12.092
30.271	12.186
31.262	12.311
32.253	12.523
33.244	12.834
34.235	13.141
35.226	13.464
36.217	13.947
37.208	14.524
38.199	15.205
39.19	15.953
40.181	16.727
41.172	17.464
42.163	18.128
43.153	18.651
44.144	18.995
45.135	19.126
46.126	18.972
47.117	18.519
48.108	17.68
49.099	16.47
50.09	14.619
51.081	12.49
52.072	9.9257
53.063	7.3744
54.054	4.648
55.045	2.0328
56.036	-0.33242
57.026	-2.2664
58.017	-3.8621
59.008	-5.2286
59.999	-6.2699
60.99	-6.905
61.981	-7.1406
62.972	-6.9517
63.963	-6.2135
64.954	-5.3412
65.945	-4.2152
66.936	-3.0173
67.927	-1.8516
68.918	-0.79328
69.909	0.11962
70.899	0.97696
71.89	1.781
72.881	2.511
73.872	3.194
74.863	3.5866
75.854	3.8069
76.845	3.8233
77.836	3.6558
78.827	3.3224
79.818	2.8014
80.809	2.1358
81.8	1.3491
82.791	0.16506
83.782	-0.53625
84.773	-1.3317
85.763	-2.1925
86.754	-2.9795
87.745	-3.5674
88.736	-4.0712
89.727	-4.323
90.718	-4.4236
91.709	-4.4166
92.7	-4.3602
93.691	-4.2595
94.682	-4.1748
95.673	-3.8534
96.664	-3.5841
97.655	-3.4142
98.646	-3.2295
99.636	-2.9927

## Sheet: Sheet2
0.52172	-3.5408
1.5127	-3.1195
2.5036	-2.7644
3.4946	-2.391
4.4855	-2.0319
5.4765	-1.6199
6.4674	-1.2143
7.4584	-0.70467
8.4493	-0.12635
9.4403	0.55096
10.431	1.2628
11.422	1.9684
12.413	2.6543
13.404	3.3119
14.395	3.944
15.386	4.5534
16.377	5.1636
17.368	5.7938
18.359	6.4424
19.35	7.1111
20.341	7.7773
21.332	8.4439
22.323	9.1044
23.314	9.7718
24.305	10.425
25.295	11.057
26.286	11.653
27.277	12.15
28.268	12.642
29.259	13.109
30.25	13.547
31.241	13.987
32.232	14.421
33.223	14.875
34.214	15.434
35.205	15.873
36.196	16.372
37.187	16.893
38.178	17.427
39.169	17.973
40.16	18.542
41.151	19.094
42.142	19.614
43.133	20.059
44.124	20.34
45.115	20.519
46.105	20.472
47.096	20.167
48.087	19.579
49.078	18.723
50.069	17.531
51.06	15.909
52.051	14.461
53.042	11.526
54.033	9.0713
55.024	6.62
56.015	4.1628
57.006	1.8449
57.997	0.25697
58.988	-2.0222
59.979	-3.5373
60.97	-4.8071
61.961	-5.816
62.952	-6.4099
63.943	-6.7023
64.934	-6.6468
65.924	-6.2882
66.915	-5.6857
67.906	-4.9511
68.897	-4.1636
69.888	-3.3816
70.879	-2.6303
71.87	-1.9704
72.861	-1.385
73.852	-0.88219
74.843	-0.40762
75.834	-0.022609
76.825	0.27909
77.816	0.57508
78.807	0.77335
79.798	0.8908
80.789	0.8872
81.78	0.75554
82.771	0.45559
83.762	0.05437
84.753	-0.37152
85.743	-0.82968
86.734	-1.259
87.725	-1.689
88.716	-2.034
89.707	-2.382
90.698	-2.7124
91.689	-3.0179
92.68	-3.3025
93.671	-3.5693
94.662	-3.7869
95.653	-3.9103
96.644	-3.9518
97.635	-3.9504
98.626	-3.9479
99.617	-4.1655

## Sheet: Sheet3
0.53367	23.78
1.5234	23.517
2.5132	23.013
3.5029	22.323
4.4927	21.498
5.4825	20.541
6.4722	19.333
7.462	18.088
8.4517	16.767
9.4415	15.348
10.431	13.91
11.421	12.463
12.411	11.046
13.4	9.6863
14.39	8.3958
15.38	7.1888
16.37	6.1092
17.36	5.1175
18.349	4.2872
19.339	3.6064
20.329	3.0601
21.319	2.569
22.308	2.0339
23.298	1.3499
24.288	0.52263
25.278	-0.40849
26.267	-1.465
27.257	-2.5985
28.247	-3.8053
29.237	-5.0449
30.226	-6.3465
31.216	-7.672
32.206	-9.0633
33.196	-10.605
34.185	-11.777
35.175	-12.931
36.165	-13.968
37.155	-14.836
38.144	-15.583
39.134	-16.238
40.124	-16.822
41.114	-17.334
42.103	-17.79
43.093	-18.202
44.083	-18.547
45.073	-18.823
46.062	-18.959
47.052	-18.954
48.042	-18.782
49.032	-18.339
50.021	-17.708
51.011	-17.054
52.001	-16.049
52.991	-14.792
53.98	-13.344
54.97	-11.697
55.96	-10.249
56.95	-8.0235
57.939	-6.0174
58.929	-3.9984
59.919	-1.7672
60.909	0.5187
61.899	2.9088
62.888	5.222
63.878	7.7007
64.868	9.9519
65.858	12.024
66.847	14.01
67.837	15.947
68.827	17.834
69.817	19.654
70.806	21.369
71.796	22.936
72.786	24.315
73.776	25.398
74.765	26.382
75.755	27.223
76.745	27.881
77.735	28.434
78.724	28.866
79.714	29.136
80.704	29.306
81.694	29.331
82.683	29.165
83.673	29.072
84.663	29.04
85.653	28.75
86.642	28.741
87.632	28.842
88.622	28.708
89.612	28.575
90.601	28.5
91.591	28.453
92.581	28.431
93.571	28.481
94.56	28.543
95.55	28.614
96.54	28.65
97.53	28.696
98.519	28.725
99.509	28.424

## Sheet: Sheet4
0.53367	26.687
1.5216	26.256
2.5096	25.532
3.4975	24.57
4.4855	23.449
5.4734	22.17
6.4614	20.918
7.4493	19.412
8.4373	17.863
9.4252	16.419
10.413	15.001
11.401	13.654
12.389	12.385
13.377	11.23
14.365	10.165
15.353	9.1908
16.341	8.2566
17.329	7.3552
18.317	6.5008
19.305	5.6951
20.293	4.92
21.281	4.1962
22.269	3.4816
23.257	2.7563
24.244	2.0104
25.232	1.191
26.22	0.26784
27.208	-0.70681
28.196	-1.7946
29.184	-2.8558
30.172	-3.9431
31.16	-5.0248
32.148	-6.0978
33.136	-7.2532
34.124	-8.308
35.112	-9.3203
36.1	-10.371
37.088	-11.405
38.076	-12.453
39.064	-13.494
40.052	-14.423
41.04	-15.233
42.028	-15.87
43.015	-16.406
44.003	-16.868
44.991	-17.291
45.979	-17.66
46.967	-17.94
47.955	-18.12
48.943	-18.125
49.931	-18.13
50.919	-18.044
51.907	-17.874
52.895	-17.39
53.883	-16.606
54.871	-15.769
55.859	-14.731
56.847	-13.639
57.835	-12.393
58.823	-10.886
59.811	-9.2577
60.799	-7.5318
61.787	-5.7213
62.774	-3.8577
63.762	-1.9495
64.75	-0.020912
65.738	1.9637
66.726	3.936
67.714	5.9025
68.702	7.8252
69.69	9.6773
70.678	11.467
71.666	13.17
72.654	14.768
73.642	16.229
74.63	17.738
75.618	19.168
76.606	20.433
77.594	21.686
78.582	22.807
79.57	23.834
80.558	24.805
81.546	25.692
82.533	26.546
83.521	27.372
84.509	28.166
85.497	28.863
86.485	29.466
87.473	30.031
88.461	30.281
89.449	30.806
90.437	31.117
91.425	31.386
92.413	31.575
93.401	31.75
94.389	31.853
95.377	31.929
96.365	31.927
97.353	31.857
98.341	31.802
99.329	31.694

## Sheet: Sheet5
0.46638	16.999
1.4561	17.371
2.4457	17.655
3.4354	18
4.4251	18.355
5.4148	18.654
6.4045	18.87
7.3941	18.84
8.3838	18.644
9.3735	18.659
10.363	18.242
11.353	17.785
12.343	17.378
13.332	16.985
14.322	16.632
15.312	16.381
16.301	16.262
17.291	16.228
18.281	16.299
19.27	16.427
20.26	16.636
21.25	16.843
22.239	16.867
23.229	16.729
24.219	16.176
25.208	15.491
26.198	14.67
27.188	13.703
28.177	12.634
29.167	11.526
30.157	10.414
31.146	9.3141
32.136	8.2048
33.126	7.1956
34.115	6.4907
35.105	5.9497
36.095	5.6996
37.084	5.8053
38.074	6.1421
39.064	6.6905
40.054	7.4138
41.043	8.3351
42.033	9.4055
43.023	10.603
44.012	11.992
45.002	13.545
45.992	15.299
46.981	17.103
47.971	19.918
48.961	21.802
49.95	24.642
50.94	27.571
51.93	30.636
52.919	33.858
53.909	37.198
54.899	40.476
55.888	43.329
56.878	46.772
57.868	49.686
58.857	52.392
59.847	54.819
60.837	57.249
61.826	59.176
62.816	60.7
63.806	61.874
64.795	62.658
65.785	63.048
66.775	63.148
67.765	62.961
68.754	62.505
69.744	61.764
70.734	60.405
71.723	58.881
72.713	56.766
73.703	54.268
74.692	51.92
75.682	48.976
76.672	45.862
77.661	42.946
78.651	39.385
79.641	35.866
80.63	32.242
81.62	28.631
82.61	24.658
83.599	22.123
84.589	19.29
85.579	16.951
86.568	15.149
87.558	13.715
88.548	12.542
89.537	11.742
90.527	11.326
91.517	11.219
92.506	11.222
93.496	11.372
94.486	11.653
95.475	12.073
96.465	12.614
97.455	13.171
98.445	13.551
99.434	13.836

## Sheet: Sheet6
0.45685	22.154
1.4476	22.018
2.4383	21.776
3.429	21.458
4.4197	21.106
5.4104	20.684
6.4011	20.186
7.3918	19.907
8.3825	18.964
9.3732	18.355
10.364	17.709
11.355	17.116
12.345	16.616
13.336	16.249
14.327	15.991
15.317	15.858
16.308	15.757
17.299	15.757
18.289	15.814
19.28	15.907
20.271	15.982
21.262	16.085
22.252	16.214
23.243	16.271
24.234	16.268
25.224	16.163
26.215	15.96
27.206	15.609
28.197	15.192
29.187	14.734
30.178	14.278
31.169	13.833
32.159	13.406
33.15	12.955
34.141	12.527
35.131	12.386
36.122	12.142
37.113	11.927
38.104	11.776
39.094	11.696
40.085	11.802
41.076	12.144
42.066	12.709
43.057	13.447
44.048	14.342
45.038	15.35
46.029	16.479
47.02	17.807
48.011	19.353
49.001	21.137
49.992	22.983
50.983	25.015
51.973	27.213
52.964	29.544
53.955	32.083
54.945	34.772
55.936	37.319
56.927	40.071
57.918	42.552
58.908	45.545
59.899	48.248
60.89	50.815
61.88	53.171
62.871	55.221
63.862	56.99
64.853	58.515
65.843	59.763
66.834	60.658
67.825	61.297
68.815	61.603
69.806	61.517
70.797	61.145
71.787	60.416
72.778	59.369
73.769	57.983
74.76	56.349
75.75	54.446
76.741	52.365
77.732	50.113
78.722	47.624
79.713	45.112
80.704	42.535
81.694	39.975
82.685	37.45
83.676	35.086
84.667	32.779
85.657	30.616
86.648	28.607
87.639	26.966
88.629	25.337
89.62	23.802
90.611	22.635
91.601	21.706
92.592	20.96
93.583	20.353
94.574	19.876
95.564	19.438
96.555	19.059
97.546	18.798
98.536	18.606
99.527	18.326
