# Supplementary material for: Gait assessment using a 2D video-based motion analysis app in healthy subjects and subjects with lower limb amputation – A pilot study
Source: PLoS One. 2025 May 30;20(5):e0324499. doi: 10.1371/journal.pone.0324499 (PMC12124523; doi:10.1371/journal.pone.0324499)
Supplement: S1 Table — Raw data of all trials (M##) of the healthy subjects (0##) from the gait analysis recorded with the Orthelligent App (OV) and with the Qualisys system (Qual). (ZIP) [file pone.0324499.s001.zip › Subjects_healty_all_trials/010_OV_OM1.xlsx]

## Sheet: Sheet1
0.40496	-4.8481
1.3945	-4.901
2.384	-4.8156
3.3735	-4.7082
4.363	-4.5818
5.3526	-4.408
6.3421	-4.1999
7.3316	-3.9207
8.3211	-3.4777
9.3106	-3.0602
10.3	-2.66
11.29	-2.117
12.279	-1.5198
13.269	-0.92479
14.258	-0.21424
15.248	0.54631
16.237	1.3341
17.227	2.1155
18.216	2.8621
19.206	3.5396
20.195	4.2068
21.185	4.5581
22.174	5.0856
23.164	5.437
24.153	5.7167
25.143	5.9498
26.132	6.1596
27.122	6.378
28.111	6.6339
29.101	6.9318
30.091	7.2931
31.08	7.7115
32.07	8.2109
33.059	8.7797
34.049	9.4045
35.038	10.1
36.028	10.81
37.017	11.478
38.007	12.194
38.996	13.225
39.986	14.134
40.975	14.901
41.965	15.702
42.954	16.494
43.944	17.289
44.933	18.051
45.923	18.479
46.912	18.868
47.902	19.32
48.891	19.532
49.881	19.21
50.87	18.441
51.86	17.491
52.849	16.037
53.839	14.114
54.828	11.858
55.818	9.5319
56.807	7.4295
57.797	4.5551
58.787	2.1875
59.776	0.12801
60.766	-1.4577
61.755	-2.8477
62.745	-3.9099
63.734	-4.707
64.724	-5.165
65.713	-5.273
66.703	-5.08
67.692	-4.612
68.682	-3.9905
69.671	-3.3143
70.661	-2.7542
71.65	-1.9968
72.64	-1.5825
73.629	-1.1065
74.619	-0.58892
75.608	-0.012108
76.598	0.58561
77.587	1.137
78.577	1.4592
79.566	1.9495
80.556	2.1057
81.545	2.0696
82.535	1.8373
83.524	1.3971
84.514	0.77487
85.504	0.033261
86.493	-0.96959
87.483	-1.9272
88.472	-2.7804
89.462	-3.6226
90.451	-4.3884
91.441	-5.0293
92.43	-5.5478
93.42	-5.9654
94.409	-6.2735
95.399	-6.4513
96.388	-6.5089
97.378	-6.475
98.367	-6.3809
99.357	-6.4272

## Sheet: Sheet2
0.34803	-1.7331
1.3394	-1.598
2.3307	-1.6686
3.3221	-1.7566
4.3134	-1.8901
5.3048	-2.0549
6.2961	-2.262
7.2875	-2.3246
8.2788	-2.2586
9.2702	-2.2566
10.262	-2.2546
11.253	-2.1674
12.244	-1.9988
13.236	-1.7548
14.227	-1.367
15.218	-0.8305
16.21	-0.15251
17.201	0.67079
18.192	1.639
19.184	2.6954
20.175	3.8274
21.166	4.9653
22.158	6.1118
23.149	7.1786
24.14	8.1481
25.132	8.9866
26.123	9.6664
27.114	10.195
28.106	10.61
29.097	10.902
30.089	11.087
31.08	11.179
32.071	11.247
33.063	11.305
34.054	11.348
35.045	11.482
36.037	11.708
37.028	11.912
38.019	12.456
39.011	13.128
40.002	13.828
40.993	14.571
41.985	15.363
42.976	16.17
43.967	16.982
44.959	17.768
45.95	18.485
46.941	19.119
47.933	19.697
48.924	20.017
49.916	20.235
50.907	20.175
51.898	19.833
52.89	19.077
53.881	18.047
54.872	16.571
55.864	14.805
56.855	12.889
57.846	10.774
58.838	8.7445
59.829	6.8279
60.82	5.0517
61.812	3.4083
62.803	1.8859
63.794	0.46708
64.786	-0.75144
65.777	-1.6387
66.768	-2.1788
67.76	-2.4142
68.751	-2.426
69.743	-2.3498
70.734	-2.3087
71.725	-2.2662
72.717	-2.2213
73.708	-2.0786
74.699	-1.801
75.691	-1.3783
76.682	-0.86334
77.673	-0.34263
78.665	0.19404
79.656	0.3952
80.647	0.51428
81.639	0.60741
82.63	0.52065
83.621	0.29855
84.613	0.00051333
85.604	-0.31108
86.595	-0.90688
87.587	-1.5318
88.578	-1.93
89.57	-2.4016
90.561	-2.7699
91.552	-3.027
92.544	-3.1977
93.535	-3.287
94.526	-3.2933
95.518	-3.2014
96.509	-3.0288
97.5	-2.8248
98.492	-2.6703
99.483	-2.661

## Sheet: Sheet3
0.55641	21.735
1.5474	21.566
2.5385	21.187
3.5295	20.691
4.5205	20.091
5.5115	19.384
6.5025	18.346
7.4936	17.638
8.4846	16.759
9.4756	15.776
10.467	14.743
11.458	13.729
12.449	12.749
13.44	11.822
14.431	10.97
15.422	10.169
16.413	9.3716
17.404	8.5156
18.395	7.7313
19.386	7.0065
20.377	6.2613
21.368	5.4184
22.359	4.5352
23.35	3.591
24.341	2.5744
25.332	1.4861
26.323	0.32695
27.314	-0.86837
28.305	-2.1158
29.296	-3.3624
30.287	-4.589
31.278	-5.7933
32.269	-6.9525
33.26	-8.0486
34.251	-9.0987
35.242	-10.08
36.233	-11.028
37.224	-11.834
38.215	-12.651
39.206	-13.415
40.197	-14.082
41.188	-14.678
42.179	-15.25
43.17	-15.802
44.161	-16.305
45.152	-16.745
46.143	-16.999
47.135	-17.02
48.126	-17.077
49.117	-17.293
50.108	-17.379
51.099	-17.369
52.09	-17.303
53.081	-17.053
54.072	-16.605
55.063	-15.971
56.054	-15.257
57.045	-14.392
58.036	-13.353
59.027	-12.166
60.018	-10.887
61.009	-9.4985
62	-7.9432
62.991	-6.2951
63.982	-4.5273
64.973	-2.6694
65.964	-0.74283
66.955	1.3325
67.946	3.4635
68.937	5.5555
69.928	7.5902
70.919	9.561
71.91	11.453
72.901	13.29
73.892	14.786
74.883	16.011
75.874	17.339
76.865	18.721
77.856	19.723
78.847	20.484
79.838	21.189
80.829	21.55
81.82	21.894
82.811	22.132
83.802	22.304
84.793	22.445
85.784	22.434
86.775	22.532
87.766	22.589
88.757	22.592
89.749	22.594
90.74	22.597
91.731	22.6
92.722	22.603
93.713	22.605
94.704	22.608
95.695	22.611
96.686	22.614
97.677	22.616
98.668	22.619
99.659	22.49

## Sheet: Sheet4
0.53116	26.503
1.5179	26.483
2.5046	26.196
3.4913	25.754
4.478	25.196
5.4648	24.484
6.4515	23.646
7.4382	22.852
8.4249	21.381
9.4116	20.066
10.398	18.678
11.385	17.201
12.372	15.713
13.359	14.212
14.345	12.776
15.332	11.438
16.319	10.218
17.305	9.1808
18.292	8.3523
19.279	7.6622
20.266	7.1497
21.252	6.7119
22.239	6.2773
23.226	5.8096
24.212	5.2521
25.199	4.5744
26.186	3.7662
27.173	2.8097
28.159	1.7443
29.146	0.53474
30.133	-0.76629
31.119	-2.1467
32.106	-3.6075
33.093	-5.0684
34.08	-6.4721
35.066	-7.7893
36.053	-9.0188
37.04	-10.148
38.026	-11.14
39.013	-12.053
40	-12.912
40.987	-13.711
41.973	-14.451
42.96	-15.129
43.947	-15.716
44.934	-16.25
45.92	-16.706
46.907	-17.064
47.894	-17.369
48.88	-17.653
49.867	-17.938
50.854	-18.47
51.841	-18.436
52.827	-18.506
53.814	-18.52
54.801	-18.381
55.787	-18.015
56.774	-17.463
57.761	-16.954
58.748	-15.348
59.734	-14.009
60.721	-12.479
61.708	-10.813
62.694	-8.9773
63.681	-6.9713
64.668	-4.828
65.655	-2.5779
66.641	-0.25908
67.628	2.0202
68.615	4.2277
69.602	6.333
70.588	8.3326
71.575	10.232
72.562	12.09
73.548	13.909
74.535	15.652
75.522	17.346
76.509	18.985
77.495	20.607
78.482	21.835
79.469	22.988
80.455	24.103
81.442	24.962
82.429	25.726
83.416	26.354
84.402	26.876
85.389	27.333
86.376	27.666
87.362	27.911
88.349	27.933
89.336	28.22
90.323	28.264
91.309	28.266
92.296	28.269
93.283	28.299
94.269	28.375
95.256	28.381
96.243	28.384
97.23	28.366
98.216	28.297
99.203	28.293

## Sheet: Sheet5
0.52883	13.8
1.5193	14.184
2.5098	14.414
3.5002	14.744
4.4907	15.145
5.4811	15.557
6.4716	15.968
7.4621	16.202
8.4525	16.31
9.443	16.316
10.433	16.314
11.424	16.338
12.414	16.404
13.405	16.562
14.395	16.82
15.386	17.093
16.376	17.379
17.367	17.657
18.357	17.891
19.348	18.082
20.338	18.283
21.329	18.177
22.319	18.099
23.309	17.776
24.3	17.241
25.29	16.525
26.281	15.64
27.271	14.663
28.262	13.653
29.252	12.612
30.243	11.603
31.233	10.622
32.224	9.7098
33.214	8.9096
34.205	8.2468
35.195	7.7598
36.185	7.4411
37.176	7.227
38.166	7.1915
39.157	7.2589
40.147	7.4761
41.138	7.8015
42.128	8.254
43.119	8.853
44.109	9.5653
45.1	10.437
46.09	11.448
47.081	12.608
48.071	13.887
49.061	15.012
50.052	16.902
51.042	18.503
52.033	20.661
53.023	23.12
54.014	25.284
55.004	28.041
55.995	31.052
56.985	34.427
57.976	37.14
58.966	40.313
59.957	43.516
60.947	46.99
61.937	50.274
62.928	52.561
63.918	55.041
64.909	57.216
65.899	58.861
66.89	60.048
67.88	60.879
68.871	61.302
69.861	61.472
70.852	61.283
71.842	60.68
72.833	59.773
73.823	58.365
74.813	56.622
75.804	54.567
76.794	52.15
77.785	49.487
78.775	46.726
79.766	43.708
80.756	40.418
81.747	37.051
82.737	33.561
83.728	30.05
84.718	26.617
85.709	23.531
86.699	20.691
87.689	17.898
88.68	15.639
89.67	13.596
90.661	11.957
91.651	10.718
92.642	9.7675
93.632	8.9946
94.623	8.4683
95.613	8.1339
96.604	7.9564
97.594	7.9164
98.585	7.91
99.575	7.6231

## Sheet: Sheet6
0.52883	19.031
1.5159	19.441
2.503	19.685
3.4901	19.927
4.4772	20.134
5.4643	20.265
6.4514	20.047
7.4385	19.87
8.4256	19.615
9.4127	19.075
10.4	18.487
11.387	17.829
12.374	17.133
13.361	16.492
14.348	15.959
15.335	15.587
16.322	15.493
17.309	15.684
18.297	16.208
19.284	16.949
20.271	17.859
21.258	18.767
22.245	19.621
23.232	20.246
24.219	20.633
25.206	20.824
26.193	20.671
27.18	20.314
28.167	19.752
29.155	18.959
30.142	17.963
31.129	16.822
32.116	15.621
33.103	14.468
34.09	13.445
35.077	12.64
36.064	12.002
37.051	11.724
38.038	11.522
39.025	11.477
40.013	11.498
41	11.583
41.987	11.773
42.974	12.044
43.961	12.411
44.948	12.919
45.935	13.535
46.922	14.336
47.909	15.306
48.896	16.536
49.884	17.569
50.871	18.718
51.858	20.268
52.845	22.066
53.832	23.89
54.819	26.045
55.806	28.471
56.793	31.196
57.78	34.373
58.767	37.691
59.754	41.276
60.742	44.898
61.729	48.461
62.716	51.885
63.703	55.208
64.69	58.488
65.677	61.42
66.664	63.809
67.651	65.657
68.638	66.907
69.625	67.676
70.612	67.932
71.6	67.725
72.587	67.173
73.574	66.285
74.561	65.078
75.548	63.608
76.535	61.851
77.522	59.803
78.509	57.481
79.496	54.942
80.483	51.948
81.471	48.768
82.458	45.547
83.445	42.216
84.432	38.824
85.419	35.494
86.406	32.319
87.393	29.435
88.38	27.138
89.367	24.267
90.354	22.173
91.341	20.443
92.329	19.11
93.316	18.036
94.303	17.222
95.29	16.684
96.277	16.284
97.264	16.019
98.251	15.907
99.238	15.751
