# Supplementary material for: Gait assessment using a 2D video-based motion analysis app in healthy subjects and subjects with lower limb amputation – A pilot study
Source: PLoS One. 2025 May 30;20(5):e0324499. doi: 10.1371/journal.pone.0324499 (PMC12124523; doi:10.1371/journal.pone.0324499)
Supplement: S1 Table — Raw data of all trials (M##) of the healthy subjects (0##) from the gait analysis recorded with the Orthelligent App (OV) and with the Qualisys system (Qual). (ZIP) [file pone.0324499.s001.zip › Subjects_healty_all_trials/010_OV_OM14.xlsx]

## Sheet: Sheet1
0.61748	-5.9341
1.6064	-5.6907
2.5952	-5.5104
3.5841	-5.2641
4.573	-4.9477
5.5618	-4.741
6.5507	-4.351
7.5396	-3.8415
8.5284	-3.2295
9.5173	-2.5438
10.506	-1.8276
11.495	-1.1195
12.484	-0.39585
13.473	0.32123
14.462	1.1075
15.451	1.9047
16.439	2.7283
17.428	3.5424
18.417	4.329
19.406	5.0626
20.395	5.6971
21.384	6.2473
22.373	6.7128
23.362	7.0983
24.35	7.4551
25.339	7.7669
26.328	8.0532
27.317	8.3315
28.306	8.607
29.295	8.8786
30.284	9.1692
31.272	9.4743
32.261	9.8227
33.25	10.233
34.239	10.703
35.228	11.249
36.217	11.884
37.206	12.543
38.195	13.27
39.183	14.045
40.172	14.803
41.161	15.541
42.15	16.219
43.139	16.823
44.128	17.316
45.117	17.663
46.106	17.733
47.094	17.554
48.083	17.042
49.072	16.111
50.061	14.725
51.05	13.033
52.039	10.921
53.028	8.5527
54.016	5.978
55.005	3.4653
55.994	0.9399
56.983	-1.3652
57.972	-3.3308
58.961	-4.9668
59.95	-6.4077
60.939	-7.6478
61.927	-8.487
62.916	-8.885
63.905	-8.9251
64.894	-8.4544
65.883	-7.7264
66.872	-6.7406
67.861	-5.6072
68.85	-4.4936
69.838	-3.4625
70.827	-2.5412
71.816	-1.7575
72.805	-0.72859
73.794	0.10162
74.783	0.92457
75.772	1.5989
76.761	2.1185
77.749	2.3455
78.738	2.3581
79.727	2.3859
80.716	2.1105
81.705	1.648
82.694	1.1124
83.683	0.16717
84.671	-0.59583
85.66	-1.6175
86.649	-2.8536
87.638	-3.6072
88.627	-4.5556
89.616	-5.3597
90.605	-6.0252
91.594	-6.5588
92.582	-7.0042
93.571	-7.3498
94.56	-7.5677
95.549	-7.6826
96.538	-7.7221
97.527	-7.6675
98.516	-7.6415
99.505	-7.6829

## Sheet: Sheet2
0.60236	1.2965
1.5929	1.3379
2.5834	1.2279
3.5739	1.0736
4.5645	0.9226
5.555	0.83068
6.5455	0.74652
7.5361	0.71426
8.5266	0.77951
9.5171	0.90839
10.508	1.1115
11.498	1.3582
12.489	1.6848
13.479	2.1283
14.47	2.6693
15.46	3.35
16.451	4.1618
17.441	5.0945
18.432	6.1334
19.422	7.2543
20.413	8.394
21.403	9.547
22.394	10.628
23.385	11.634
24.375	12.546
25.366	13.341
26.356	13.997
27.347	14.544
28.337	14.97
29.328	15.232
30.318	15.37
31.309	15.425
32.299	15.416
33.29	15.395
34.28	15.407
35.271	15.423
36.261	15.608
37.252	15.988
38.242	16.417
39.233	16.949
40.224	17.547
41.214	18.189
42.205	18.842
43.195	19.435
44.186	19.94
45.176	20.272
46.167	20.403
47.157	20.298
48.148	19.952
49.138	19.196
50.129	18.079
51.119	16.682
52.11	14.747
53.1	12.612
54.091	10.408
55.081	7.9449
56.072	5.7283
57.063	3.8181
58.053	2.0991
59.044	0.51025
60.034	-0.92123
61.025	-2.1948
62.015	-3.171
63.006	-3.8445
63.996	-4.1602
64.987	-4.1165
65.977	-3.8384
66.968	-3.4175
67.958	-2.9084
68.949	-2.4267
69.939	-2.0008
70.93	-1.6387
71.921	-1.2885
72.911	-0.87983
73.902	-0.45794
74.892	-0.084114
75.883	0.25302
76.873	0.5502
77.864	0.63898
78.854	0.81028
79.845	0.93613
80.835	0.91257
81.826	0.83577
82.816	0.73615
83.807	0.53014
84.797	0.32063
85.788	0.087566
86.778	-0.24442
87.769	-0.32863
88.76	-0.51803
89.75	-0.65064
90.741	-0.72988
91.731	-0.73315
92.722	-0.67888
93.712	-0.58742
94.703	-0.45521
95.693	-0.28886
96.684	-0.13839
97.674	-0.0088811
98.665	0.065423
99.655	0.023549

## Sheet: Sheet3
0.49459	27.274
1.4821	26.889
2.4695	26.639
3.457	26.155
4.4445	25.672
5.4319	25.315
6.4194	24.674
7.4069	23.944
8.3944	23.14
9.3818	22.236
10.369	21.221
11.357	20.135
12.344	18.973
13.332	17.767
14.319	16.545
15.307	15.306
16.294	14.04
17.282	12.749
18.269	11.446
19.257	10.073
20.244	8.6871
21.232	7.2886
22.219	5.8674
23.206	4.4091
24.194	2.9219
25.181	1.4088
26.169	-0.14845
27.156	-1.7104
28.144	-3.3319
29.131	-4.9594
30.119	-6.5744
31.106	-8.1925
32.094	-9.7485
33.081	-11.308
34.069	-12.794
35.056	-14.308
36.044	-15.686
37.031	-16.955
38.019	-18.169
39.006	-19.308
39.993	-20.39
40.981	-21.403
41.968	-22.337
42.956	-23.167
43.943	-23.928
44.931	-24.569
45.918	-25.11
46.906	-25.538
47.893	-25.868
48.881	-26.043
49.868	-26.05
50.856	-26.042
51.843	-25.763
52.831	-25.277
53.818	-24.837
54.806	-23.803
55.793	-22.141
56.78	-20.712
57.768	-19.245
58.755	-17.579
59.743	-15.802
60.73	-13.956
61.718	-11.998
62.705	-9.9495
63.693	-7.7868
64.68	-5.5502
65.668	-3.4011
66.655	-1.8214
67.643	0.27099
68.63	2.5295
69.618	4.5594
70.605	6.4589
71.593	8.3138
72.58	10.134
73.568	11.942
74.555	13.694
75.542	15.371
76.53	16.947
77.517	18.385
78.505	19.596
79.492	20.762
80.48	21.78
81.467	22.575
82.455	23.262
83.442	23.871
84.43	24.375
85.417	24.794
86.405	25.195
87.392	25.536
88.38	25.777
89.367	26.05
90.355	26.317
91.342	26.541
92.329	26.757
93.317	26.921
94.304	27.063
95.292	27.171
96.279	27.298
97.267	27.371
98.254	27.449
99.242	27.498

## Sheet: Sheet4
0.48195	32.791
1.4748	32.389
2.4677	32.105
3.4606	31.661
4.4535	31.091
5.4464	30.503
6.4392	29.712
7.4321	28.756
8.425	27.634
9.4179	26.361
10.411	24.94
11.404	23.431
12.397	21.83
13.389	20.193
14.382	18.557
15.375	16.914
16.368	15.287
17.361	13.725
18.354	12.207
19.347	10.755
20.34	9.3424
21.332	7.9328
22.325	6.5719
23.318	5.2467
24.311	3.9201
25.304	2.5967
26.297	1.2546
27.29	-0.14405
28.283	-1.6003
29.276	-3.1491
30.268	-4.7675
31.261	-6.4403
32.254	-8.1423
33.247	-9.7702
34.24	-11.279
35.233	-12.723
36.226	-13.976
37.219	-15.294
38.212	-16.463
39.204	-17.558
40.197	-18.58
41.19	-19.537
42.183	-20.405
43.176	-21.207
44.169	-21.917
45.162	-22.534
46.155	-23.072
47.147	-23.52
48.14	-23.886
49.133	-24.159
50.126	-24.499
51.119	-24.458
52.112	-24.346
53.105	-24.132
54.098	-23.686
55.091	-23.091
56.083	-22.106
57.076	-20.942
58.069	-19.546
59.062	-17.904
60.055	-16.153
61.048	-14.271
62.041	-12.225
63.034	-10.092
64.026	-7.8165
65.019	-5.4168
66.012	-3.03
67.005	-0.64058
67.998	1.9575
68.991	4.3947
69.984	6.8036
70.977	9.0546
71.97	11.188
72.962	13.262
73.955	15.274
74.948	17.207
75.941	19.065
76.934	20.858
77.927	22.349
78.92	23.881
79.913	25.339
80.906	26.507
81.898	27.527
82.891	28.451
83.884	29.274
84.877	29.993
85.87	30.629
86.863	31.191
87.856	31.777
88.849	32.135
89.841	32.502
90.834	32.815
91.827	33.088
92.82	33.324
93.813	33.545
94.806	33.725
95.799	33.885
96.792	34.036
97.785	34.149
98.777	34.225
99.77	34.13

## Sheet: Sheet5
0.3043	17.623
1.2894	17.783
2.2746	18.232
3.2597	18.872
4.2448	19.453
5.2299	20.31
6.215	21.085
7.2002	21.777
8.1853	22.334
9.1704	22.747
10.156	22.965
11.141	23.085
12.126	23.028
13.111	22.893
14.096	22.901
15.081	22.675
16.066	22.517
17.051	22.338
18.037	22.106
19.022	21.773
20.007	21.292
20.992	20.757
21.977	19.678
22.962	18.864
23.947	17.852
24.932	16.789
25.918	15.622
26.903	14.384
27.888	13.079
28.873	11.736
29.858	10.395
30.843	9.0634
31.828	7.7932
32.813	6.6317
33.799	5.6342
34.784	4.7945
35.769	4.218
36.754	3.7159
37.739	3.4292
38.724	3.2972
39.709	3.3294
40.694	3.4844
41.68	3.8314
42.665	4.3741
43.65	5.1013
44.635	6.0471
45.62	7.2085
46.605	8.5855
47.59	10.129
48.575	11.857
49.56	13.829
50.546	15.711
51.531	17.858
52.516	20.402
53.501	23.546
54.486	26.408
55.471	29.786
56.456	33.323
57.441	36.928
58.427	40.452
59.412	43.876
60.397	47.074
61.382	50.004
62.367	52.659
63.352	55.107
64.337	57.279
65.322	58.867
66.308	60.099
67.293	60.837
68.278	61.083
69.263	60.935
70.248	60.361
71.233	59.359
72.218	58.031
73.203	56.437
74.189	54.558
75.174	52.276
76.159	50.03
77.144	47.378
78.129	45.115
79.114	42.172
80.099	39.181
81.084	36.07
82.07	32.851
83.055	29.586
84.04	26.362
85.025	23.331
86.01	20.741
86.995	18.275
87.98	15.945
88.965	14.161
89.951	12.661
90.936	11.574
91.921	10.685
92.906	9.9831
93.891	9.475
94.876	9.1726
95.861	9.0522
96.846	9.0545
97.832	9.1145
98.817	9.192

## Sheet: Sheet6
0.28782	23.21
1.2734	23.401
2.259	23.771
3.2446	24.22
4.2303	24.83
5.2159	25.254
6.2015	25.661
7.1871	25.863
8.1727	25.87
9.1583	25.641
10.144	25.212
11.13	24.655
12.115	23.966
13.101	23.227
14.086	22.579
15.072	21.953
16.058	21.468
17.043	21.13
18.029	20.93
19.014	20.811
20	20.686
20.986	20.466
21.971	20.147
22.957	19.816
23.942	19.443
24.928	19.031
25.914	18.551
26.899	17.952
27.885	17.235
28.87	16.322
29.856	15.227
30.842	14.004
31.827	12.727
32.813	11.541
33.799	10.601
34.784	9.9041
35.77	9.2209
36.755	9.0647
37.741	9.0819
38.727	9.1219
39.712	9.2775
40.698	9.5665
41.683	9.983
42.669	10.579
43.655	11.345
44.64	12.287
45.626	13.425
46.611	14.727
47.597	16.182
48.583	17.824
49.568	19.43
50.554	21.23
51.539	23.405
52.525	25.592
53.511	27.795
54.496	30.377
55.482	33.237
56.468	36.368
57.453	39.662
58.439	43.075
59.424	46.446
60.41	49.785
61.396	52.908
62.381	55.869
63.367	58.661
64.352	61.201
65.338	63.253
66.324	64.975
67.309	66.292
68.295	67.147
69.28	67.574
70.266	67.578
71.252	67.056
72.237	66.12
73.223	64.802
74.208	63.154
75.194	61.229
76.18	59.153
77.165	56.888
78.151	54.367
79.137	51.489
80.122	48.626
81.108	45.641
82.093	42.512
83.079	39.318
84.065	36.14
85.05	33.083
86.036	30.281
87.021	27.742
88.007	25.583
88.993	23.637
89.978	21.995
90.964	20.737
91.949	19.728
92.935	18.936
93.921	18.381
94.906	18.041
95.892	17.873
96.877	17.796
97.863	17.858
98.849	17.916
