# Supplementary material for: Gait assessment using a 2D video-based motion analysis app in healthy subjects and subjects with lower limb amputation – A pilot study
Source: PLoS One. 2025 May 30;20(5):e0324499. doi: 10.1371/journal.pone.0324499 (PMC12124523; doi:10.1371/journal.pone.0324499)
Supplement: S1 Table — Raw data of all trials (M##) of the healthy subjects (0##) from the gait analysis recorded with the Orthelligent App (OV) and with the Qualisys system (Qual). (ZIP) [file pone.0324499.s001.zip › Subjects_healty_all_trials/010_OV_OM18.xlsx]

## Sheet: Sheet1
0.46053	-4.7204
1.4507	-4.7978
2.4408	-4.7181
3.4309	-4.674
4.421	-4.6742
5.4112	-4.2482
6.4013	-3.9949
7.3914	-3.6158
8.3816	-3.1184
9.3717	-2.4746
10.362	-1.7553
11.352	-0.98254
12.342	-0.19341
13.332	0.58764
14.322	1.3914
15.312	2.1967
16.303	2.9826
17.293	3.7538
18.283	4.4665
19.273	5.1165
20.263	5.7008
21.253	6.2129
22.243	6.6728
23.233	7.0841
24.224	7.4535
25.214	7.8005
26.204	8.1547
27.194	8.5201
28.184	8.8884
29.174	9.265
30.164	9.6383
31.155	10.026
32.145	10.449
33.135	10.918
34.125	11.441
35.115	12.03
36.105	12.617
37.095	13.223
38.085	13.84
39.076	14.45
40.066	15.016
41.056	15.534
42.046	15.981
43.036	16.299
44.026	16.422
45.016	16.364
46.006	16.071
46.997	15.467
47.987	14.491
48.977	13.129
49.967	11.732
50.957	9.8487
51.947	8.0017
52.937	5.9542
53.927	3.9392
54.918	1.7363
55.908	-0.16465
56.898	-1.7011
57.888	-3.1192
58.878	-4.288
59.868	-5.2186
60.858	-5.8294
61.849	-6.17
62.839	-6.2335
63.829	-6.0326
64.819	-5.553
65.809	-4.9107
66.799	-4.1214
67.789	-3.228
68.779	-2.3352
69.77	-1.4965
70.76	-0.75966
71.75	-0.1124
72.74	0.45567
73.73	0.96759
74.72	1.7914
75.71	2.1926
76.7	2.5103
77.691	2.6821
78.681	2.7296
79.671	2.6029
80.661	2.4446
81.651	2.2531
82.641	2.0155
83.631	1.7249
84.621	1.3767
85.612	0.88989
86.602	0.56554
87.592	-0.010901
88.582	-0.58375
89.572	-1.0946
90.562	-1.7208
91.552	-2.2291
92.542	-2.4427
93.533	-2.5726
94.523	-2.6684
95.513	-2.7009
96.503	-2.7342
97.493	-2.7624
98.483	-2.8329
99.473	-2.9759

## Sheet: Sheet2
0.4404	0.0027741
1.4324	-0.068429
2.4244	-0.068429
3.4164	-0.069943
4.4084	0.024543
5.4004	0.19712
6.3924	0.41144
7.3844	0.68551
8.3764	0.99109
9.3684	1.3282
10.36	1.7241
11.352	2.1714
12.344	2.6781
13.336	3.2636
14.328	3.9697
15.32	4.7927
16.312	5.7296
17.304	6.7581
18.296	7.7736
19.288	8.7612
20.28	9.7296
21.272	10.669
22.264	11.593
23.256	12.525
24.248	13.414
25.24	14.212
26.232	14.91
27.224	15.463
28.216	15.897
29.208	16.164
30.2	16.333
31.192	16.357
32.184	16.35
33.176	16.381
34.168	16.401
35.16	16.381
36.152	16.622
37.144	16.761
38.136	16.941
39.128	17.153
40.12	17.407
41.112	17.693
42.104	17.986
43.096	18.201
44.088	18.311
45.08	18.159
46.072	17.826
47.064	17.077
48.056	16.009
49.048	14.61
50.04	12.633
51.032	10.797
52.024	8.4773
53.016	6.7478
54.008	4.741
55	2.8784
55.992	1.3533
56.984	-0.02562
57.976	-1.2137
58.968	-2.1968
59.96	-3.0081
60.952	-3.5353
61.944	-3.7816
62.936	-3.6556
63.928	-3.2362
64.92	-2.5914
65.912	-1.9225
66.904	-1.3446
67.896	-0.84929
68.888	-0.39634
69.88	-0.011667
70.872	0.33913
71.864	0.68001
72.856	0.956
73.848	1.2204
74.84	1.4625
75.832	1.6167
76.824	1.6496
77.816	1.6268
78.808	1.659
79.8	1.635
80.792	1.508
81.784	1.3492
82.776	1.128
83.768	0.81636
84.76	0.40355
85.752	-0.26551
86.744	-0.61832
87.736	-0.93684
88.728	-1.2584
89.72	-1.4954
90.712	-1.7296
91.704	-1.9176
92.696	-2.1014
93.688	-2.2567
94.68	-2.3469
95.672	-2.3469
96.664	-2.3011
97.656	-2.1836
98.648	-2.1291
99.64	-2.2312

## Sheet: Sheet3
0.42209	32.445
1.4102	32.22
2.3982	31.996
3.3863	31.551
4.3743	31.143
5.3624	30.775
6.3504	30.164
7.3385	29.407
8.3266	28.514
9.3146	27.478
10.303	26.314
11.291	25.073
12.279	23.743
13.267	22.336
14.255	20.867
15.243	19.337
16.231	17.793
17.219	16.167
18.207	14.466
19.195	12.696
20.183	10.854
21.171	8.9789
22.159	7.0932
23.147	5.2164
24.135	3.3536
25.124	1.4722
26.112	-0.42124
27.1	-2.3207
28.088	-4.2205
29.076	-6.1356
30.064	-8.0871
31.052	-9.741
32.04	-11.173
33.028	-12.858
34.016	-14.628
35.004	-16.209
35.992	-17.833
36.98	-19.267
37.968	-20.629
38.956	-21.882
39.944	-23.059
40.932	-24.115
41.921	-25.093
42.909	-25.933
43.897	-26.653
44.885	-27.217
45.873	-27.663
46.861	-27.942
47.849	-28.106
48.837	-28.105
49.825	-27.97
50.813	-27.752
51.801	-27.434
52.789	-26.605
53.777	-25.838
54.765	-24.916
55.753	-23.559
56.741	-22.151
57.729	-20.588
58.718	-18.924
59.706	-17.183
60.694	-15.367
61.682	-13.472
62.67	-11.491
63.658	-9.2904
64.646	-6.891
65.634	-5.1776
66.622	-3.0626
67.61	-0.60858
68.598	1.7924
69.586	4.1604
70.574	6.3161
71.562	8.3709
72.55	10.359
73.538	12.292
74.526	14.169
75.515	15.98
76.503	17.817
77.491	19.158
78.479	20.751
79.467	22.252
80.455	23.532
81.443	24.686
82.431	25.723
83.419	26.643
84.407	27.49
85.395	28.143
86.383	28.736
87.371	29.498
88.359	30.06
89.347	30.549
90.335	30.974
91.323	31.341
92.312	31.637
93.3	31.887
94.288	32.096
95.276	32.295
96.264	32.485
97.252	32.649
98.24	32.773
99.228	32.822

## Sheet: Sheet4
0.38179	40.29
1.3744	39.977
2.367	39.599
3.3596	38
4.3522	38
5.3448	37.946
6.3374	37.222
7.33	36.287
8.3226	35.16
9.3152	33.82
10.308	32.287
11.3	30.568
12.293	28.763
13.286	26.867
14.278	24.958
15.271	23.109
16.263	21.31
17.256	19.492
18.249	17.546
19.241	15.459
20.234	13.231
21.226	10.931
22.219	8.6892
23.212	6.5053
24.204	4.38
25.197	2.3249
26.189	0.32816
27.182	-1.6365
28.175	-3.5859
29.167	-5.5989
30.16	-7.6647
31.152	-9.7397
32.145	-11.753
33.138	-13.708
34.13	-15.535
35.123	-17.376
36.115	-18.814
37.108	-20.281
38.1	-21.677
39.093	-23.005
40.086	-24.248
41.078	-25.409
42.071	-26.484
43.063	-27.46
44.056	-28.315
45.049	-29.042
46.041	-29.654
47.034	-30.12
48.026	-30.441
49.019	-30.668
50.012	-30.747
51.004	-30.443
51.997	-30.126
52.989	-29.596
53.982	-28.673
54.975	-27.62
55.967	-26.353
56.96	-24.904
57.952	-23.168
58.945	-21.262
59.938	-19.196
60.93	-16.942
61.923	-14.573
62.915	-12.086
63.908	-9.5982
64.901	-7.0757
65.893	-4.4495
66.886	-1.6991
67.878	1.0069
68.871	3.9359
69.864	6.6707
70.856	9.3987
71.849	11.983
72.841	14.452
73.834	16.792
74.827	19.034
75.819	21.158
76.812	23.159
77.804	24.929
78.797	26.67
79.79	28.593
80.782	30.129
81.775	31.533
82.767	32.791
83.76	33.922
84.753	34.904
85.745	35.758
86.738	36.463
87.73	37.26
88.723	37.88
89.716	38.411
90.708	38.879
91.701	39.272
92.693	39.591
93.686	39.828
94.679	40.037
95.671	40.214
96.664	40.387
97.656	40.541
98.649	40.601
99.642	40.513

## Sheet: Sheet5
0.14264	19.448
1.1302	19.668
2.1177	20.213
3.1052	21.046
4.0928	21.919
5.0803	22.766
6.0679	23.801
7.0554	24.711
8.0429	25.419
9.0305	25.918
10.018	26.183
11.006	26.277
11.993	26.187
12.981	25.941
13.968	25.577
14.956	25.176
15.943	24.72
16.931	24.176
17.918	23.459
18.906	22.571
19.893	21.485
20.881	20.257
21.868	18.929
22.856	17.549
23.844	16.088
24.831	14.603
25.819	13.118
26.806	11.671
27.794	10.232
28.781	8.7537
29.769	7.2689
30.756	5.8017
31.744	4.4272
32.731	3.1505
33.719	2.0894
34.706	1.2566
35.694	0.48885
36.682	-0.060687
37.669	-0.40894
38.657	-0.55545
39.644	-0.53089
40.632	-0.31012
41.619	0.095915
42.607	0.77725
43.594	1.6926
44.582	2.8596
45.569	4.2378
46.557	5.8807
47.544	7.7049
48.532	9.6792
49.519	11.752
50.507	14.18
51.495	16.658
52.482	19.519
53.47	22.422
54.457	25.557
55.445	28.994
56.432	32.473
57.42	35.97
58.407	39.341
59.395	42.593
60.382	45.604
61.37	48.359
62.357	50.923
63.345	53.275
64.333	55.117
65.32	56.619
66.308	57.838
67.295	58.68
68.283	59.069
69.27	58.93
70.258	58.385
71.245	57.317
72.233	55.918
73.22	54.214
74.208	52.269
75.195	49.871
76.183	47.622
77.171	45.215
78.158	42.575
79.146	39.844
80.133	37.098
81.121	34.258
82.108	31.392
83.096	28.558
84.083	25.85
85.071	23.292
86.058	21.065
87.046	18.911
88.033	17.057
89.021	15.483
90.009	14.195
90.996	13.088
91.984	12.183
92.971	11.433
93.959	10.912
94.946	10.548
95.934	10.381
96.921	10.363
97.909	10.361
98.896	10.349

## Sheet: Sheet6
0.094245	27.619
1.084	27.865
2.0739	28.316
3.0637	28.903
4.0535	29.431
5.0433	30.488
6.0331	31.315
7.0229	31.894
8.0127	32.196
9.0025	32.12
9.9923	31.768
10.982	31.192
11.972	30.459
12.962	29.606
13.951	28.754
14.941	28.026
15.931	27.403
16.921	26.783
17.911	25.963
18.901	24.827
19.89	23.451
20.88	21.911
21.87	20.392
22.86	19.004
23.85	17.671
24.839	16.447
25.829	15.259
26.819	14.098
27.809	12.893
28.799	11.535
29.788	10.021
30.778	8.3699
31.768	6.7518
32.758	5.3607
33.748	4.2108
34.737	3.3367
35.727	2.8732
36.717	2.5941
37.707	2.4859
38.697	2.5093
39.686	2.7125
40.676	3.0944
41.666	3.6752
42.656	4.4739
43.646	5.4903
44.635	6.7255
45.625	8.1662
46.615	9.8543
47.605	11.709
48.595	13.503
49.584	16.033
50.574	18.452
51.564	21.08
52.554	24.221
53.544	27.12
54.533	30.371
55.523	33.782
56.513	37.261
57.503	40.822
58.493	44.348
59.482	47.811
60.472	51.033
61.462	54.188
62.452	56.803
63.442	59.137
64.431	61.103
65.421	62.709
66.411	64.026
67.401	64.99
68.391	65.62
69.38	65.72
70.37	65.483
71.36	64.689
72.35	63.519
73.34	61.999
74.33	60.199
75.319	58.132
76.309	55.909
77.299	53.796
78.289	51.06
79.279	48.341
80.268	45.489
81.258	42.625
82.248	39.679
83.238	36.956
84.228	34.341
85.217	31.925
86.207	29.691
87.197	27.564
88.187	25.862
89.177	24.449
90.166	23.331
91.156	22.4
92.146	21.656
93.136	21.096
94.126	20.758
95.115	20.575
96.105	20.578
97.095	20.697
98.085	20.786
99.075	20.72
