# Supplementary material for: Gait assessment using a 2D video-based motion analysis app in healthy subjects and subjects with lower limb amputation – A pilot study
Source: PLoS One. 2025 May 30;20(5):e0324499. doi: 10.1371/journal.pone.0324499 (PMC12124523; doi:10.1371/journal.pone.0324499)
Supplement: S1 Table — Raw data of all trials (M##) of the healthy subjects (0##) from the gait analysis recorded with the Orthelligent App (OV) and with the Qualisys system (Qual). (ZIP) [file pone.0324499.s001.zip › Subjects_healty_all_trials/010_OV_OME1.xlsx]

## Sheet: Sheet1
0.51948	1.5117
1.5079	1.7592
2.4964	1.9899
3.4848	2.236
4.4733	2.4428
5.4617	2.7344
6.4502	3.0041
7.4386	3.3225
8.4271	3.6992
9.4155	4.1522
10.404	4.6606
11.392	5.2069
12.381	5.7828
13.369	6.3513
14.358	6.8808
15.346	7.3759
16.335	7.8426
17.323	8.2803
18.312	8.6867
19.3	9.0582
20.288	9.4061
21.277	9.7382
22.265	10.119
23.254	10.501
24.242	10.744
25.231	10.779
26.219	11.15
27.208	11.454
28.196	11.71
29.184	11.998
30.173	12.323
31.161	12.716
32.15	13.159
33.138	13.675
34.127	14.253
35.115	14.848
36.104	15.48
37.092	16.13
38.08	16.793
39.069	17.429
40.057	18.025
41.046	18.553
42.034	18.96
43.023	19.215
44.011	19.275
45	19.086
45.988	18.614
46.976	17.781
47.965	16.655
48.953	15.236
49.942	13.693
50.93	11.47
51.919	10.208
52.907	7.703
53.896	5.8142
54.884	4.0742
55.872	2.8489
56.861	1.1653
57.849	-0.082196
58.838	-1.0352
59.826	-1.6325
60.815	-1.9357
61.803	-1.8965
62.792	-1.6776
63.78	-1.2844
64.769	-0.80619
65.757	-0.26515
66.745	0.31356
67.734	0.92781
68.722	1.5076
69.711	2.0002
70.699	2.3874
71.688	2.6925
72.676	2.9623
73.665	3.177
74.653	3.4192
75.641	3.5632
76.63	3.4657
77.618	3.3479
78.607	3.1227
79.595	2.7872
80.584	2.3796
81.572	1.9738
82.561	1.6145
83.549	1.2741
84.537	0.90881
85.526	0.57946
86.514	0.34434
87.503	0.078504
88.491	-0.3228
89.48	-0.43233
90.468	-0.52506
91.457	-0.58143
92.445	-0.58344
93.433	-0.58545
94.422	-0.58746
95.41	-0.58947
96.399	-0.59148
97.387	-0.59349
98.376	-0.5955
99.364	-0.70868

## Sheet: Sheet2
0.52374	0.21643
1.5091	0.40238
2.4944	0.48913
3.4798	0.52151
4.4651	0.45628
5.4505	0.53398
6.4358	0.65935
7.4212	0.8986
8.4065	1.2981
9.3918	1.8312
10.377	2.4561
11.363	3.1399
12.348	3.8694
13.333	4.5949
14.319	5.2756
15.304	5.9077
16.289	6.5096
17.275	7.0909
18.26	7.6489
19.245	8.1882
20.231	8.6994
21.216	9.2023
22.201	9.6757
23.187	10.134
24.172	10.601
25.157	11.052
26.143	11.538
27.128	12.071
28.113	12.624
29.099	13.221
30.084	13.87
31.069	14.563
32.055	15.359
33.04	16.199
34.025	16.892
35.011	17.715
35.996	18.569
36.982	19.409
37.967	20.197
38.952	20.939
39.938	21.574
40.923	22.072
41.908	22.432
42.894	22.578
43.879	22.46
44.864	22.06
45.85	21.38
46.835	20.274
47.82	18.83
48.806	16.986
49.791	15.01
50.776	12.08
51.762	9.4036
52.747	6.8692
53.732	4.2573
54.718	2.1457
55.703	0.28001
56.688	-1.5857
57.674	-3.1284
58.659	-4.2973
59.644	-5.112
60.63	-5.5824
61.615	-5.6338
62.6	-5.3365
63.586	-4.6843
64.571	-3.7969
65.557	-2.8047
66.542	-1.7993
67.527	-0.82671
68.513	0.054218
69.498	0.87688
70.483	1.58
71.469	2.1181
72.454	2.4606
73.439	2.6212
74.425	2.5191
75.41	2.4536
76.395	2.4439
77.381	2.2591
78.366	2.0163
79.351	1.7085
80.337	1.3483
81.322	0.93653
82.307	0.4499
83.293	-0.026722
84.278	-0.20202
85.263	-0.32588
86.249	-0.36894
87.234	-0.23391
88.219	-0.054219
89.205	0.082893
90.19	0.18972
91.176	0.2984
92.161	0.38531
93.146	0.50675
94.132	0.64985
95.117	0.76382
96.102	0.85983
97.088	0.91445
98.073	0.94712
99.058	0.96552

## Sheet: Sheet3
1.4724	24.786
2.4471	24.315
3.4217	23.669
4.3964	22.713
5.3711	21.997
6.3457	20.828
7.3204	19.613
8.295	18.369
9.2697	17.026
10.244	15.683
11.219	14.327
12.194	13.279
13.168	12.459
14.143	11.193
15.118	9.8757
16.092	8.5827
17.067	7.2875
18.042	6.0104
19.016	4.7537
19.991	3.5049
20.966	2.2545
21.94	0.98858
22.915	-0.25194
23.89	-1.5469
24.864	-2.8434
25.839	-4.1397
26.814	-5.4249
27.788	-6.6703
28.763	-7.7502
29.738	-8.7796
30.712	-9.7635
31.687	-10.735
32.662	-11.788
33.636	-12.755
34.611	-13.493
35.586	-14.367
36.56	-15.201
37.535	-16.013
38.509	-16.802
39.484	-17.555
40.459	-18.28
41.433	-18.962
42.408	-19.595
43.383	-20.163
44.357	-20.627
45.332	-20.978
46.307	-21.204
47.281	-21.27
48.256	-21.211
49.231	-20.971
50.205	-20.568
51.18	-20.023
52.155	-19.349
53.129	-18.228
54.104	-16.913
55.079	-15.508
56.053	-14.094
57.028	-12.254
58.003	-10.414
58.977	-8.5566
59.952	-6.6438
60.927	-4.6723
61.901	-2.664
62.876	-0.73525
63.851	1.4179
64.825	3.5288
65.8	5.5892
66.775	7.5694
67.749	9.4431
68.724	11.248
69.699	12.943
70.673	14.221
71.648	15.419
72.623	16.932
73.597	18.411
74.572	19.766
75.547	20.878
76.521	21.964
77.496	22.882
78.471	23.71
79.445	24.441
80.42	25.091
81.395	25.655
82.369	26.214
83.344	26.631
84.319	27.037
85.293	27.368
86.268	27.714
87.242	27.947
88.217	28.166
89.192	28.371
90.166	28.574
91.141	28.733
92.116	28.844
93.09	28.949
94.065	29.004
95.04	29.011
96.014	29.011
96.989	29.011
97.964	29.011
98.938	29.011

## Sheet: Sheet4
0.7288	27.372
1.711	27.094
2.6931	26.421
3.6753	25.504
4.6575	24.295
5.6397	22.888
6.6218	21.688
7.604	20.204
8.5862	18.719
9.5684	17.261
10.551	15.801
11.533	14.35
12.515	12.969
13.497	11.585
14.479	10.181
15.461	8.8271
16.444	7.5016
17.426	6.2031
18.408	4.9373
19.39	3.6805
20.372	2.4269
21.354	1.1739
22.337	-0.11375
23.319	-1.3813
24.301	-2.6861
25.283	-4.0163
26.265	-5.372
27.247	-6.7186
28.23	-8.0815
29.212	-9.4266
30.194	-10.691
31.176	-11.934
32.158	-13.135
33.141	-14.592
34.123	-15.37
35.105	-16.406
36.087	-17.443
37.069	-18.425
38.051	-19.348
39.034	-20.142
40.016	-20.865
40.998	-21.494
41.98	-22.061
42.962	-22.555
43.944	-22.992
44.927	-23.353
45.909	-23.668
46.891	-23.816
47.873	-23.845
48.855	-23.673
49.837	-23.415
50.82	-22.825
51.802	-22.034
52.784	-21.098
53.766	-19.97
54.748	-18.8
55.73	-17.336
56.713	-15.223
57.695	-13.386
58.677	-11.377
59.659	-9.267
60.641	-7.0796
61.624	-4.8501
62.606	-2.5636
63.588	-0.25653
64.57	2.0384
65.552	4.2365
66.534	6.3318
67.517	8.3222
68.499	10.228
69.481	12.077
70.463	13.826
71.445	15.519
72.427	17.195
73.41	18.819
74.392	20.249
75.374	21.479
76.356	22.965
77.338	24.082
78.32	25.109
79.303	26.045
80.285	26.924
81.267	27.718
82.249	28.416
83.231	29.112
84.214	29.679
85.196	30.116
86.178	30.542
87.16	30.9
88.142	31.165
89.124	31.356
90.107	31.466
91.089	31.533
92.071	31.539
93.053	31.582
94.035	31.607
95.017	31.632
96	31.632
96.982	31.591
97.964	31.582
98.946	31.582

## Sheet: Sheet5
2.636	22.464
3.599	22.471
4.5621	22.567
5.5251	22.656
6.4881	22.702
7.4511	22.582
8.4142	22.374
9.3772	22.055
10.34	21.657
11.303	21.233
12.266	20.797
13.229	20.34
14.192	19.871
15.155	19.403
16.118	18.926
17.081	18.422
18.044	17.894
19.007	17.327
19.97	16.796
20.933	16.15
21.896	15.103
22.859	14.45
23.822	13.761
24.785	12.937
25.749	12.082
26.712	11.242
27.675	10.424
28.638	9.6467
29.601	8.9577
30.564	8.335
31.527	7.8013
32.49	7.4121
33.453	7.1297
34.416	6.9188
35.379	6.8742
36.342	6.9416
37.305	7.1163
38.268	7.4035
39.231	7.8176
40.194	8.361
41.157	9.0599
42.12	9.9193
43.083	10.959
44.046	12.144
45.009	13.585
45.972	15.194
46.935	17.037
47.898	18.93
48.861	21.086
49.824	23.556
50.787	25.966
51.75	28.492
52.713	31.425
53.676	34.365
54.639	37.364
55.602	40.016
56.565	42.958
57.528	45.878
58.491	48.432
59.454	50.944
60.417	53.207
61.38	55.087
62.343	56.72
63.306	58.06
64.269	59.143
65.232	59.894
66.195	60.345
67.158	60.488
68.121	60.236
69.084	59.726
70.047	58.793
71.01	57.539
71.974	56.251
72.937	55.101
73.9	53.169
74.863	50.738
75.826	48.515
76.789	45.937
77.752	43.423
78.715	40.729
79.678	37.961
80.641	35.182
81.604	32.394
82.567	29.716
83.53	27.368
84.493	24.881
85.456	22.774
86.419	20.862
87.382	19.182
88.345	17.921
89.308	16.668
90.271	15.852
91.234	15.3
92.197	14.806
93.16	14.428
94.123	14.154
95.086	13.997
96.049	13.961
97.012	14.068
97.975	14.165
98.938	14.268

## Sheet: Sheet6
0.56603	22.062
1.5455	22.143
2.525	22.101
3.5044	21.964
4.4839	21.67
5.4634	21.492
6.4428	21.339
7.4223	21.033
8.4018	20.671
9.3813	20.271
10.361	19.863
11.34	19.447
12.32	19.024
13.299	18.616
14.279	18.225
15.258	17.857
16.238	17.514
17.217	17.2
18.196	16.906
19.176	16.604
20.155	16.254
21.135	15.841
22.114	15.356
23.094	14.819
24.073	14.244
25.053	13.623
26.032	12.927
27.012	12.218
27.991	11.502
28.971	10.814
29.95	10.202
30.93	9.6586
31.909	9.2148
32.889	8.86
33.868	8.5763
34.847	8.4506
35.827	8.4162
36.806	8.4597
37.786	8.6615
38.765	9.0341
39.745	9.5821
40.724	10.327
41.704	11.232
42.683	12.301
43.663	13.523
44.642	14.947
45.622	16.482
46.601	18.253
47.581	20.213
48.56	22.353
49.54	24.738
50.519	27.238
51.498	29.813
52.478	32.478
53.457	35.312
54.437	38.455
55.416	41.054
56.396	44.237
57.375	47.146
58.355	49.969
59.334	52.414
60.314	54.623
61.293	56.557
62.273	58.205
63.252	59.583
64.232	60.648
65.211	61.376
66.191	61.75
67.17	61.673
68.149	61.211
69.129	60.409
70.108	59.313
71.088	57.902
72.067	56.261
73.047	54.368
74.026	52.177
75.006	49.668
75.985	46.929
76.965	43.982
77.944	40.969
78.924	37.899
79.903	34.858
80.883	31.863
81.862	29.056
82.842	26.574
83.821	24.16
84.8	22.181
85.78	20.351
86.759	18.91
87.739	17.846
88.718	17.116
89.698	16.6
90.677	16.403
91.657	16.333
92.636	16.389
93.616	16.506
94.595	16.729
95.575	17.045
96.554	17.444
97.534	17.832
98.513	18.109
