# Supplementary material for: Gait assessment using a 2D video-based motion analysis app in healthy subjects and subjects with lower limb amputation – A pilot study
Source: PLoS One. 2025 May 30;20(5):e0324499. doi: 10.1371/journal.pone.0324499 (PMC12124523; doi:10.1371/journal.pone.0324499)
Supplement: S1 Table — Raw data of all trials (M##) of the healthy subjects (0##) from the gait analysis recorded with the Orthelligent App (OV) and with the Qualisys system (Qual). (ZIP) [file pone.0324499.s001.zip › Subjects_healty_all_trials/010_OV_OME2.xlsx]

## Sheet: Sheet1
1.3743	1.2459
2.3488	1.4385
3.3233	1.6536
4.2979	1.8616
5.2724	2.1088
6.2469	2.3785
7.2215	2.6862
8.196	3.0749
9.1705	3.5395
10.145	4.0785
11.12	4.6692
12.094	5.2953
13.069	5.929
14.043	6.5325
15.018	7.1015
15.992	7.6337
16.967	8.1419
17.941	8.6385
18.916	9.1188
19.89	9.576
20.865	10.019
21.839	10.43
22.814	10.817
23.788	11.158
24.763	11.464
25.737	11.719
26.712	11.934
27.687	12.121
28.661	12.288
29.636	12.482
30.61	12.705
31.585	12.974
32.559	13.389
33.534	13.866
34.508	14.393
35.483	14.569
36.457	15.089
37.432	15.73
38.406	16.379
39.381	17.017
40.355	17.615
41.33	18.134
42.304	18.545
43.279	18.789
44.254	18.826
45.228	18.61
46.203	18.111
47.177	17.275
48.152	16.113
49.126	14.647
50.101	12.913
51.075	10.461
52.05	8.0628
53.024	5.675
53.999	3.2256
54.973	1.4444
55.948	-0.75033
56.922	-2.4892
57.897	-3.8572
58.871	-4.9902
59.846	-5.8346
60.821	-6.3176
61.795	-6.4407
62.77	-6.1272
63.744	-5.5321
64.719	-4.6544
65.693	-3.6764
66.668	-2.6687
67.642	-1.7019
68.617	-0.8701
69.591	-0.14539
70.566	0.39955
71.54	0.87612
72.515	1.2656
73.489	1.5228
74.464	1.7268
75.438	1.945
76.413	2.0916
77.388	1.95
78.362	1.7347
79.337	1.4676
80.311	1.1452
81.286	0.79374
82.26	0.39059
83.235	-0.06928
84.209	-0.52915
85.184	-0.64015
86.158	-0.89189
87.133	-1.1129
88.107	-1.4815
89.082	-1.5971
90.056	-1.5086
91.031	-1.3584
92.005	-1.2133
92.98	-1.0592
93.955	-0.90066
94.929	-0.71347
95.904	-0.49739
96.878	-0.26148
97.853	-0.071532
98.827	0.047332

## Sheet: Sheet2
0.68813	0.20021
1.6678	0.1929
2.6474	0.13238
3.627	0.10954
4.6066	0.068847
5.5863	0.030067
6.5659	0.15149
7.5455	0.33373
8.5251	0.63117
9.5048	1.0167
10.484	1.4759
11.464	2.0011
12.444	2.5836
13.423	3.2119
14.403	3.8674
15.383	4.5327
16.362	5.2021
17.342	5.8456
18.321	6.4722
19.301	7.0496
20.281	7.5817
21.26	8.0788
22.24	8.5358
23.22	8.9659
24.199	9.3611
25.179	9.7446
26.158	10.108
27.138	10.471
28.118	10.842
29.097	11.231
30.077	11.653
31.057	12.104
32.036	12.646
33.016	13.206
33.995	13.76
34.975	14.408
35.955	15.07
36.934	15.772
37.914	16.481
38.894	17.172
39.873	17.823
40.853	18.391
41.832	18.846
42.812	19.155
43.792	19.254
44.771	19.165
45.751	18.842
46.731	18.184
47.71	17.249
48.69	15.972
49.669	14.236
50.649	12.347
51.629	10.269
52.608	8.0878
53.588	5.8975
54.568	3.9414
55.547	2.1215
56.527	0.60087
57.506	-0.68922
58.486	-1.8017
59.466	-2.6061
60.445	-3.1351
61.425	-3.3789
62.405	-3.3582
63.384	-3.058
64.364	-2.5568
65.343	-1.9016
66.323	-1.2011
67.303	-0.50149
68.282	0.094209
69.262	0.64043
70.242	1.1054
71.221	1.4628
72.201	1.703
73.18	1.8462
74.16	1.888
75.14	1.7693
76.119	1.7496
77.099	1.6907
78.079	1.5019
79.058	1.2765
80.038	0.97533
81.017	0.62766
81.997	0.2117
82.977	-0.16839
83.956	-0.53073
84.936	-0.88695
85.916	-1.1307
86.895	-1.3031
87.875	-1.36
88.854	-1.332
89.834	-1.1891
90.814	-0.98823
91.793	-0.79
92.773	-0.59933
93.753	-0.40968
94.732	-0.23125
95.712	-0.041228
96.691	0.1803
97.671	0.38265
98.651	0.52674

## Sheet: Sheet3
0.44359	25.92
1.4321	25.7
2.4206	25
3.4091	24.527
4.3975	23.615
5.386	22.451
6.3745	21.214
7.363	19.947
8.3515	18.639
9.34	17.316
10.328	16.002
11.317	14.702
12.305	13.4
13.294	12.098
14.282	10.765
15.271	9.423
16.259	8.0625
17.248	6.713
18.236	5.3643
19.225	4.1124
20.213	2.8727
21.202	1.6086
22.19	0.33797
23.179	-0.97789
24.167	-2.357
25.156	-3.771
26.144	-5.1463
27.133	-6.5129
28.121	-7.8168
29.11	-9.0674
30.098	-10.275
31.087	-11.413
32.075	-12.504
33.064	-13.539
34.052	-14.57
35.041	-15.508
36.029	-16.402
37.018	-17.229
38.006	-17.981
38.995	-18.634
39.983	-19.195
40.972	-19.706
41.96	-20.159
42.949	-20.526
43.937	-20.785
44.926	-20.966
45.914	-21
46.903	-20.969
47.891	-20.777
48.88	-20.475
49.868	-19.978
50.857	-19.484
51.845	-18.442
52.833	-17.406
53.822	-16.171
54.81	-14.775
55.799	-13.199
56.787	-11.492
57.776	-9.7229
58.764	-7.8768
59.753	-5.9796
60.741	-4.0411
61.73	-2.042
62.718	-0.0018214
63.707	2.0493
64.695	4.0782
65.684	6.0549
66.672	7.9901
67.661	9.7904
68.649	11.534
69.638	13.16
70.626	14.686
71.615	16.146
72.603	17.536
73.592	18.858
74.58	20.051
75.569	20.942
76.557	22.083
77.546	23.007
78.534	23.451
79.523	23.947
80.511	24.607
81.5	25.076
82.488	25.43
83.477	25.68
84.465	26.146
85.454	26.573
86.442	26.906
87.431	27.241
88.419	27.54
89.408	27.821
90.396	28.06
91.385	28.255
92.373	28.422
93.362	28.553
94.35	28.66
95.338	28.786
96.327	28.896
97.315	29.018
98.304	29.09
99.292	29.007

## Sheet: Sheet4
0.3773	26.767
1.3675	26.271
2.3577	25.417
3.348	24.383
4.3382	23.223
5.3284	21.707
6.3186	20.177
7.3089	18.609
8.2991	17.033
9.2893	15.498
10.28	14.04
11.27	12.678
12.26	11.412
13.25	10.202
14.24	9.0423
15.231	7.8858
16.221	6.7913
17.211	5.6942
18.201	4.6153
19.192	3.4915
20.182	2.3259
21.172	1.1336
22.162	-0.12456
23.152	-1.4145
24.143	-2.7693
25.133	-4.1609
26.123	-5.5554
27.113	-6.9146
28.104	-8.2246
29.094	-9.5055
30.084	-10.718
31.074	-11.897
32.064	-12.944
33.055	-14.165
34.045	-15.106
35.035	-16.062
36.025	-16.983
37.016	-17.835
38.006	-18.634
38.996	-19.385
39.986	-20.104
40.976	-20.749
41.967	-21.383
42.957	-21.95
43.947	-22.483
44.937	-22.935
45.928	-23.285
46.918	-23.49
47.908	-23.599
48.898	-23.518
49.888	-23.269
50.879	-22.959
51.869	-22.395
52.859	-21.646
53.849	-20.653
54.84	-19.548
55.83	-18.085
56.82	-16.348
57.81	-14.545
58.8	-12.602
59.791	-10.545
60.781	-8.4245
61.771	-6.2507
62.761	-4.0234
63.752	-1.7493
64.742	0.49297
65.732	2.7147
66.722	4.82
67.712	6.8189
68.703	8.7545
69.693	10.623
70.683	12.442
71.673	14.181
72.664	15.827
73.654	17.422
74.644	18.663
75.634	19.999
76.624	21.493
77.615	22.607
78.605	23.582
79.595	24.538
80.585	25.442
81.576	26.273
82.566	26.971
83.556	27.723
84.546	28.378
85.536	28.953
86.527	29.481
87.517	29.941
88.507	30.36
89.497	30.732
90.488	31.046
91.478	31.312
92.468	31.519
93.458	31.717
94.449	31.824
95.439	31.955
96.429	31.996
97.419	31.996
98.409	31.996
99.4	31.904

## Sheet: Sheet5
0.97353	21.919
1.9589	21.914
2.9443	22.034
3.9296	22.117
4.915	22.333
5.9004	22.317
6.8857	22.317
7.8711	22.101
8.8565	21.773
9.8418	21.344
10.827	20.896
11.813	20.427
12.798	19.932
13.783	19.413
14.769	18.874
15.754	18.403
16.739	17.807
17.725	17.057
18.71	16.577
19.696	15.961
20.681	15.322
21.666	14.654
22.652	13.902
23.637	13.062
24.622	12.141
25.608	11.148
26.593	10.163
27.578	9.2176
28.564	8.3355
29.549	7.5278
30.535	6.8066
31.52	6.1797
32.505	5.6678
33.491	5.3338
34.476	5.0715
35.461	4.9662
36.447	5.0459
37.432	5.2736
38.418	5.6872
39.403	6.2811
40.388	7.04
41.374	7.9699
42.359	9.0801
43.344	10.387
44.33	11.9
45.315	13.618
46.3	15.457
47.286	17.549
48.271	19.677
49.257	21.964
50.242	24.924
51.227	28.044
52.213	31.079
53.198	33.969
54.183	36.996
55.169	40.155
56.154	42.885
57.14	45.934
58.125	48.694
59.11	50.695
60.096	52.524
61.081	54.562
62.066	56.318
63.052	57.778
64.037	58.903
65.022	59.582
66.008	59.962
66.993	59.964
67.979	59.631
68.964	58.901
69.949	57.882
70.935	56.478
71.92	54.769
72.905	52.758
73.891	50.397
74.876	48.04
75.862	45.302
76.847	42.217
77.832	39.084
78.818	35.877
79.803	32.59
80.788	29.418
81.774	26.296
82.759	23.548
83.744	21.168
84.73	18.322
85.715	16.479
86.701	14.873
87.686	13.699
88.671	12.957
89.657	12.475
90.642	12.312
91.627	12.339
92.613	12.453
93.598	12.607
94.584	12.877
95.569	13.275
96.554	13.798
97.54	14.34
98.525	14.733
99.51	14.883

## Sheet: Sheet6
1.0326	21.419
2.0173	21.274
3.0021	21.084
3.9869	20.77
4.9716	20.521
5.9564	20.378
6.9411	20.114
7.9259	19.804
8.9107	19.451
9.8954	19.109
10.88	18.812
11.865	18.55
12.85	18.344
13.834	18.155
14.819	18.018
15.804	17.898
16.789	17.717
17.773	17.524
18.758	17.268
19.743	16.922
20.728	16.456
21.713	15.902
22.697	15.235
23.682	14.506
24.667	13.715
25.652	12.907
26.636	12.111
27.621	11.352
28.606	10.641
29.591	9.9918
30.575	9.4697
31.56	9.0474
32.545	8.5849
33.53	8.5274
34.514	8.4885
35.499	8.4884
36.484	8.5823
37.469	8.7984
38.453	9.1198
39.438	9.5614
40.423	10.115
41.408	10.825
42.392	11.663
43.377	12.661
44.362	13.839
45.347	15.184
46.332	16.76
47.316	18.548
48.301	20.555
49.286	22.718
50.271	25.037
51.255	27.496
52.24	30.223
53.225	33.099
54.21	36.105
55.194	39.33
56.179	42.253
57.164	45.06
58.149	47.888
59.133	50.499
60.118	53.114
61.103	55.215
62.088	57.04
63.072	58.51
64.057	59.74
65.042	60.576
66.027	61.086
67.011	61.166
67.996	60.866
68.981	60.18
69.966	59.172
70.951	57.791
71.935	56.098
72.92	54.143
73.905	51.885
74.89	49.319
75.874	46.654
76.859	43.752
77.844	40.78
78.829	37.725
79.813	34.623
80.798	31.535
81.783	28.595
82.768	26.045
83.752	23.568
84.737	21.334
85.722	19.502
86.707	17.99
87.691	16.836
88.676	16.062
89.661	15.546
90.646	15.345
91.63	15.312
92.615	15.354
93.6	15.476
94.585	15.69
95.57	15.999
96.554	16.398
97.539	16.808
98.524	17.098
99.509	17.233
