# Supplementary material for: Gait assessment using a 2D video-based motion analysis app in healthy subjects and subjects with lower limb amputation – A pilot study
Source: PLoS One. 2025 May 30;20(5):e0324499. doi: 10.1371/journal.pone.0324499 (PMC12124523; doi:10.1371/journal.pone.0324499)
Supplement: S1 Table — Raw data of all trials (M##) of the healthy subjects (0##) from the gait analysis recorded with the Orthelligent App (OV) and with the Qualisys system (Qual). (ZIP) [file pone.0324499.s001.zip › Subjects_healty_all_trials/010_OV_OME3.xlsx]

## Sheet: Sheet1
0.71676	-0.54641
1.7042	-0.34463
2.6916	-0.083035
3.6791	0.21322
4.6665	0.50546
5.6539	0.82987
6.6414	1.1676
7.6288	1.4863
8.6162	1.9063
9.6037	2.408
10.591	2.9912
11.579	3.6469
12.566	4.3431
13.553	5.0146
14.541	5.6214
15.528	6.1479
16.516	6.62
17.503	7.071
18.491	7.5907
19.478	8.129
20.465	8.3635
21.453	8.7136
22.44	9.2422
23.428	9.7287
24.415	10.198
25.403	10.638
26.39	10.968
27.377	11.251
28.365	11.523
29.352	11.812
30.34	12.118
31.327	12.536
32.315	12.939
33.302	13.339
34.29	13.773
35.277	14.189
36.264	14.688
37.252	15.257
38.239	15.862
39.227	16.483
40.214	17.092
41.202	17.65
42.189	18.121
43.176	18.472
44.164	18.653
45.151	18.616
46.139	18.375
47.126	17.717
48.114	17.05
49.101	15.83
50.088	14.138
51.076	12.036
52.063	9.7985
53.051	7.447
54.038	5.1022
55.026	2.9359
56.013	1.2109
57.001	-0.47108
57.988	-1.7549
58.975	-2.8733
59.963	-3.7886
60.95	-4.4343
61.938	-4.7622
62.925	-4.7353
63.913	-4.3232
64.9	-3.4934
65.887	-2.9463
66.875	-2.1245
67.862	-1.224
68.85	-0.52787
69.837	0.0062503
70.825	0.43271
71.812	0.79191
72.799	1.0837
73.787	1.2526
74.774	1.395
75.762	1.6566
76.749	1.6185
77.737	1.5224
78.724	1.3784
79.712	1.1737
80.699	0.90789
81.686	0.56201
82.674	0.03234
83.661	-0.47139
84.649	-0.97512
85.636	-1.2013
86.624	-1.5695
87.611	-1.8733
88.598	-2.1306
89.586	-2.3715
90.573	-2.5692
91.561	-2.7109
92.548	-2.7876
93.536	-2.794
94.523	-2.7802
95.51	-2.7241
96.498	-2.6495
97.485	-2.5863
98.473	-2.522
99.46	-2.4903

## Sheet: Sheet2
0.64519	-1.6492
1.631	-1.3333
2.6169	-1.1411
3.6027	-0.95247
4.5886	-0.83683
5.5744	-0.74492
6.5603	-0.57131
7.5461	-0.26782
8.5319	0.14007
9.5178	0.73848
10.504	1.4258
11.489	2.1584
12.475	2.9538
13.461	3.7256
14.447	4.4481
15.433	5.13
16.419	5.7915
17.405	6.4614
18.39	7.1325
19.376	7.7933
20.362	8.3867
21.348	8.9444
22.334	9.4785
23.32	9.9874
24.305	10.497
25.291	11.013
26.277	11.541
27.263	12.063
28.249	12.574
29.235	13.099
30.22	13.64
31.206	14.233
32.192	14.92
33.178	15.579
34.164	16.313
35.15	17.088
36.136	17.876
37.121	18.642
38.107	19.38
39.093	20.039
40.079	20.615
41.065	21.061
42.051	21.351
43.036	21.434
44.022	21.232
45.008	20.76
45.994	19.871
46.98	18.589
47.966	16.977
48.952	14.813
49.937	12.361
50.923	9.6802
51.909	6.9407
52.895	4.333
53.881	2.1835
54.867	-0.42458
55.852	-2.1784
56.838	-3.7772
57.824	-5.0817
58.81	-5.9782
59.796	-6.5008
60.782	-6.702
61.767	-6.4718
62.753	-5.9491
63.739	-5.0911
64.725	-4.0382
65.711	-2.9666
66.697	-1.8908
67.683	-0.85809
68.668	0.072792
69.654	0.90274
70.64	1.5598
71.626	2.0386
72.612	2.3529
73.598	2.4734
74.583	2.5872
75.569	2.6919
76.555	2.6693
77.541	2.5726
78.527	2.3818
79.513	2.1332
80.499	1.8232
81.484	1.4353
82.47	0.99875
83.456	0.68405
84.442	0.36863
85.428	0.13032
86.414	0.07741
87.399	0.16548
88.385	0.27393
89.371	0.39584
90.357	0.50179
91.343	0.61083
92.329	0.72169
93.314	0.83183
94.3	0.94432
95.286	1.0826
96.272	1.2063
97.258	1.3186
98.244	1.3996
99.23	1.4545

## Sheet: Sheet3
0.79843	28.498
1.7877	28.337
2.777	27.836
3.7663	27.017
4.7555	26.035
5.7448	25.184
6.7341	24.316
7.7234	23.062
8.7126	21.709
9.7019	20.321
10.691	18.92
11.68	17.523
12.67	16.17
13.659	14.858
14.648	13.527
15.638	12.18
16.627	10.801
17.616	9.3674
18.605	7.8916
19.595	6.3737
20.584	4.888
21.573	3.4321
22.562	1.9979
23.552	0.52757
24.541	-0.97422
25.53	-2.4368
26.52	-3.8875
27.509	-5.3634
28.498	-6.8586
29.487	-8.3081
30.477	-9.6675
31.466	-10.92
32.455	-12.036
33.445	-13.11
34.434	-14.084
35.423	-15.031
36.412	-15.841
37.402	-16.603
38.391	-17.331
39.38	-18.028
40.369	-18.675
41.359	-19.271
42.348	-19.805
43.337	-20.229
44.327	-20.502
45.316	-20.621
46.305	-20.563
47.294	-20.38
48.284	-20.11
49.273	-19.74
50.262	-19.234
51.251	-18.641
52.241	-17.812
53.23	-16.424
54.219	-15.041
55.209	-13.462
56.198	-11.913
57.187	-9.8934
58.176	-8.0675
59.166	-6.3078
60.155	-4.5627
61.144	-2.7535
62.134	-0.89228
63.123	1.1424
64.112	3.4505
65.101	5.7691
66.091	7.9888
67.08	10.108
68.069	12.084
69.058	13.95
70.048	15.742
71.037	17.336
72.026	18.726
73.016	20.115
74.005	21.504
74.994	22.893
75.983	24.085
76.973	24.98
77.962	25.841
78.951	26.567
79.94	27.038
80.93	27.342
81.919	27.63
82.908	27.937
83.898	28.259
84.887	28.556
85.876	28.758
86.865	28.983
87.855	29.164
88.844	29.278
89.833	29.373
90.822	29.427
91.812	29.535
92.801	29.665
93.79	29.842
94.78	30.004
95.769	30.138
96.758	30.189
97.747	30.207
98.737	30.209
99.726	30.087

## Sheet: Sheet4
0.74666	29.63
1.7375	29.267
2.7283	28.61
3.7192	27.752
4.71	26.611
5.7008	25.355
6.6917	23.891
7.6825	22.531
8.6733	21.125
9.6642	19.709
10.655	18.246
11.646	16.737
12.637	15.164
13.628	13.651
14.618	12.165
15.609	10.723
16.6	9.3232
17.591	7.931
18.582	6.5676
19.573	5.1943
20.563	3.8092
21.554	2.3844
22.545	0.94205
23.536	-0.46241
24.527	-1.8105
25.518	-3.1356
26.508	-4.495
27.499	-5.8947
28.49	-7.3426
29.481	-8.7895
30.472	-10.15
31.463	-11.429
32.453	-12.559
33.444	-13.655
34.435	-14.728
35.426	-15.804
36.417	-16.822
37.408	-17.798
38.398	-18.74
39.389	-19.621
40.38	-20.395
41.371	-21.093
42.362	-21.707
43.353	-22.256
44.343	-22.74
45.334	-23.182
46.325	-23.512
47.316	-23.69
48.307	-23.815
49.298	-23.736
50.288	-23.166
51.279	-22.458
52.27	-21.574
53.261	-20.584
54.252	-19.287
55.243	-17.688
56.233	-15.88
57.224	-13.895
58.215	-11.799
59.206	-9.5816
60.197	-7.2701
61.188	-4.9027
62.178	-2.4582
63.169	-0.092505
64.16	2.5017
65.151	4.9217
66.142	7.2087
67.133	9.3912
68.123	11.423
69.114	13.377
70.105	15.258
71.096	17.073
72.087	18.727
73.078	20.32
74.068	21.762
75.059	23.112
76.05	24.381
77.041	25.406
78.032	26.379
79.023	27.279
80.013	28.155
81.004	28.936
81.995	29.685
82.986	30.313
83.977	30.956
84.968	31.495
85.958	31.964
86.949	32.372
87.94	32.685
88.931	32.919
89.922	33.087
90.913	33.134
91.904	33.166
92.894	33.238
93.885	33.285
94.876	33.277
95.867	33.225
96.858	33.129
97.849	33.007
98.839	32.929
99.83	32.617

## Sheet: Sheet5
0.27779	20.474
1.2715	21.139
2.2652	21.468
3.259	21.911
4.2527	22.42
5.2464	22.87
6.2402	23.1
7.2339	23.303
8.2276	23.324
9.2213	23.089
10.215	22.74
11.209	22.354
12.203	21.918
13.196	21.434
14.19	20.909
15.184	20.335
16.177	19.702
17.171	19.011
18.165	18.293
19.159	17.645
20.152	16.985
21.146	15.923
22.14	14.946
23.134	14.167
24.127	13.338
25.121	12.361
26.115	11.26
27.108	10.148
28.102	9.0247
29.096	7.9596
30.09	6.9924
31.083	6.1484
32.077	5.507
33.071	4.9168
34.065	4.503
35.058	4.3766
36.052	4.4008
37.046	4.5905
38.039	4.9504
39.033	5.4625
40.027	6.1643
41.021	7.0455
42.014	8.0882
43.008	9.3299
44.002	10.768
44.996	12.366
45.989	14.131
46.983	16.041
47.977	18.155
48.97	20.554
49.964	22.971
50.958	25.673
51.952	28.221
52.945	31.49
53.939	34.689
54.933	37.752
55.927	40.526
56.92	44.15
57.914	47.121
58.908	49.901
59.901	52.372
60.895	54.745
61.889	56.817
62.883	58.61
63.876	60.103
64.87	61.248
65.864	61.974
66.858	62.804
67.851	62.667
68.845	62.274
69.839	61.539
70.832	60.438
71.826	59.022
72.82	57.37
73.814	55.347
74.807	53.461
75.801	50.504
76.795	47.772
77.789	44.714
78.782	41.434
79.776	38.038
80.77	34.567
81.763	31.076
82.757	28.174
83.751	24.792
84.745	21.755
85.738	18.917
86.732	16.667
87.726	14.969
88.72	13.511
89.713	12.355
90.707	11.574
91.701	11.049
92.694	10.688
93.688	10.523
94.682	10.522
95.676	10.684
96.669	10.975
97.663	11.307
98.657	11.55
99.651	11.548

## Sheet: Sheet6
0.30267	22.552
1.2927	22.471
2.2828	22.481
3.2729	22.477
4.2629	22.478
5.253	22.304
6.243	22.235
7.2331	21.963
8.2232	21.81
9.2132	21.592
10.203	21.258
11.193	20.824
12.183	20.282
13.173	19.748
14.164	19.255
15.154	18.828
16.144	18.424
17.134	18.024
18.124	17.616
19.114	17.167
20.104	16.634
21.094	16.024
22.084	15.353
23.074	14.664
24.064	13.984
25.054	13.341
26.044	12.683
27.034	11.977
28.024	11.242
29.014	10.521
30.004	9.8975
30.995	9.3797
31.985	8.9817
32.975	8.7391
33.965	8.7338
34.955	8.7293
35.945	8.8006
36.935	8.9755
37.925	9.2109
38.915	9.5822
39.905	10.097
40.895	10.773
41.885	11.663
42.875	12.721
43.865	13.97
44.855	15.369
45.845	16.943
46.835	18.728
47.826	20.682
48.816	22.75
49.806	25.078
50.796	27.675
51.786	30.491
52.776	33.368
53.766	36.435
54.756	39.573
55.746	42.776
56.736	45.62
57.726	48.51
58.716	51.248
59.706	53.73
60.696	55.928
61.686	57.8
62.676	59.412
63.667	60.714
64.657	61.666
65.647	62.252
66.637	62.449
67.627	62.207
68.617	61.543
69.607	60.59
70.597	59.29
71.587	57.687
72.577	55.809
73.567	53.823
74.557	51.577
75.547	48.718
76.537	45.649
77.527	42.706
78.517	39.62
79.507	36.563
80.498	33.492
81.488	30.587
82.478	27.824
83.468	25.668
84.458	23.426
85.448	21.295
86.438	19.731
87.428	18.514
88.418	17.667
89.408	17.076
90.398	16.742
91.388	16.666
92.378	16.668
93.368	16.728
94.358	16.919
95.348	17.216
96.338	17.586
97.329	17.993
98.319	18.304
99.309	18.424
