# Supplementary material for: Gait assessment using a 2D video-based motion analysis app in healthy subjects and subjects with lower limb amputation – A pilot study
Source: PLoS One. 2025 May 30;20(5):e0324499. doi: 10.1371/journal.pone.0324499 (PMC12124523; doi:10.1371/journal.pone.0324499)
Supplement: S1 Table — Raw data of all trials (M##) of the healthy subjects (0##) from the gait analysis recorded with the Orthelligent App (OV) and with the Qualisys system (Qual). (ZIP) [file pone.0324499.s001.zip › Subjects_healty_all_trials/010_Qual_M1.xlsx]

## Sheet: Tabelle1
	D:\Qualisys\2024_Orthelligent\Data\P010\Laufband1ms0001,c3d	D:\Qualisys\2024_Orthelligent\Data\P010\Laufband1ms0001,c3d	D:\Qualisys\2024_Orthelligent\Data\P010\Laufband1ms0001,c3d	D:\Qualisys\2024_Orthelligent\Data\P010\Laufband1ms0001,c3d	D:\Qualisys\2024_Orthelligent\Data\P010\Laufband1ms0001,c3d	D:\Qualisys\2024_Orthelligent\Data\P010\Laufband1ms0001,c3d	D:\Qualisys\2024_Orthelligent\Data\P010\Laufband1ms0001,c3d	D:\Qualisys\2024_Orthelligent\Data\P010\Laufband1ms0001,c3d	D:\Qualisys\2024_Orthelligent\Data\P010\Laufband1ms0001,c3d	D:\Qualisys\2024_Orthelligent\Data\P010\Laufband1ms0001,c3d	D:\Qualisys\2024_Orthelligent\Data\P010\Laufband1ms0001,c3d	D:\Qualisys\2024_Orthelligent\Data\P010\Laufband1ms0001,c3d	D:\Qualisys\2024_Orthelligent\Data\P010\Laufband1ms0001,c3d	D:\Qualisys\2024_Orthelligent\Data\P010\Laufband1ms0001,c3d	D:\Qualisys\2024_Orthelligent\Data\P010\Laufband1ms0001,c3d	D:\Qualisys\2024_Orthelligent\Data\P010\Laufband1ms0001,c3d	D:\Qualisys\2024_Orthelligent\Data\P010\Laufband1ms0001,c3d	D:\Qualisys\2024_Orthelligent\Data\P010\Laufband1ms0001,c3d	D:\Qualisys\2024_Orthelligent\Data\P010\Laufband1ms0001,c3d	D:\Qualisys\2024_Orthelligent\Data\P010\Laufband1ms0001,c3d	D:\Qualisys\2024_Orthelligent\Data\P010\Laufband1ms0001,c3d	D:\Qualisys\2024_Orthelligent\Data\P010\Laufband1ms0001,c3d	D:\Qualisys\2024_Orthelligent\Data\P010\Laufband1ms0001,c3d	D:\Qualisys\2024_Orthelligent\Data\P010\Laufband1ms0001,c3d	D:\Qualisys\2024_Orthelligent\Data\P010\Laufband1ms0001,c3d	D:\Qualisys\2024_Orthelligent\Data\P010\Laufband1ms0001,c3d	D:\Qualisys\2024_Orthelligent\Data\P010\Laufband1ms0001,c3d	D:\Qualisys\2024_Orthelligent\Data\P010\Laufband1ms0001,c3d	D:\Qualisys\2024_Orthelligent\Data\P010\Laufband1ms0001,c3d	D:\Qualisys\2024_Orthelligent\Data\P010\Laufband1ms0001,c3d	D:\Qualisys\2024_Orthelligent\Data\P010\Laufband1ms0001,c3d	D:\Qualisys\2024_Orthelligent\Data\P010\Laufband1ms0001,c3d	D:\Qualisys\2024_Orthelligent\Data\P010\Laufband1ms0001,c3d	D:\Qualisys\2024_Orthelligent\Data\P010\Laufband1ms0001,c3d	D:\Qualisys\2024_Orthelligent\Data\P010\Laufband1ms0001,c3d	D:\Qualisys\2024_Orthelligent\Data\P010\Laufband1ms0001,c3d	D:\Qualisys\2024_Orthelligent\Data\P010\Laufband1ms0001,c3d
	Left Ankle Mean Angle	Left Ankle Mean Angle	Left Knee Mean Angle	Left Knee Mean Angle	Left Hip Mean Angle	Left Hip Mean Angle	Right Ankle Mean Angle	Right Ankle Mean Angle	Right Knee Mean Angle	Right Knee Mean Angle	Right Hip Mean Angle	Right Hip Mean Angle	Speed	Left_Strides_Per_Minute_Count	Left_Strides_Per_Minute_Mean	Left_Strides_Per_Minute_StdDev	Right_Strides_Per_Minute_Count	Right_Strides_Per_Minute_Mean	Right_Strides_Per_Minute_StdDev	Left_Stride_Length_Count	Left_Stride_Length_Mean	Left_Stride_Length_StdDev	Right_Stride_Length_Count	Right_Stride_Length_Mean	Right_Stride_Length_StdDev	Left_Cycle_Time_Count	Left_Cycle_Time_Mean	Left_Cycle_Time_StdDev	Right_Cycle_Time_Count	Right_Cycle_Time_Mean	Right_Cycle_Time_StdDev	Left_Stance_Time_Count	Left_Stance_Time_Mean	Left_Stance_Time_StdDev	Right_Stance_Time_Count	Right_Stance_Time_Mean	Right_Stance_Time_StdDev
	P2D	P2D	P2D	P2D	P2D	P2D	P2D	P2D	P2D	P2D	P2D	P2D	METRIC	METRIC	METRIC	METRIC	METRIC	METRIC	METRIC	METRIC	METRIC	METRIC	METRIC	METRIC	METRIC	METRIC	METRIC	METRIC	METRIC	METRIC	METRIC	METRIC	METRIC	METRIC	METRIC	METRIC	METRIC
	ORIGINAL	ORIGINAL	ORIGINAL	ORIGINAL	ORIGINAL	ORIGINAL	ORIGINAL	ORIGINAL	ORIGINAL	ORIGINAL	ORIGINAL	ORIGINAL	TEMPORAL_DISTANCE	TEMPORAL_DISTANCE	TEMPORAL_DISTANCE	TEMPORAL_DISTANCE	TEMPORAL_DISTANCE	TEMPORAL_DISTANCE	TEMPORAL_DISTANCE	TEMPORAL_DISTANCE	TEMPORAL_DISTANCE	TEMPORAL_DISTANCE	TEMPORAL_DISTANCE	TEMPORAL_DISTANCE	TEMPORAL_DISTANCE	TEMPORAL_DISTANCE	TEMPORAL_DISTANCE	TEMPORAL_DISTANCE	TEMPORAL_DISTANCE	TEMPORAL_DISTANCE	TEMPORAL_DISTANCE	TEMPORAL_DISTANCE	TEMPORAL_DISTANCE	TEMPORAL_DISTANCE	TEMPORAL_DISTANCE	TEMPORAL_DISTANCE	TEMPORAL_DISTANCE
ITEM	X	Y	X	Y	X	Y	X	Y	X	Y	X	Y	X	X	X	X	X	X	X	X	X	X	X	X	X	X	X	X	X	X	X	X	X	X	X	X	X
1	1	-1.88515	1	-6.90869	1	39.6738	1	3.48899	1	-14.1008	1	41.5806	1.00071	28	54.6005	0.78386	29	54.6045	0.66268	28	1.09959	0.02629	29	1.10004	0.02897	28	1.09911	0.01564	29	1.09897	0.01325	29	0.72776	0.01392	29	0.74069	0.01193
2	2	-1.69652	2	-7.53897	2	39.9236	2	3.64332	2	-14.6704	2	41.8116
3	3	-1.58337	3	-8.483	3	40.0653	3	3.64874	3	-15.4122	3	41.9111
4	4	-1.63096	4	-9.64811	4	40.0986	4	3.43242	4	-16.2103	4	41.8557
5	5	-1.90663	5	-10.9235	5	40.0267	5	2.95783	5	-16.9712	5	41.6447
6	6	-2.42469	6	-12.2042	6	39.8578	6	2.25041	6	-17.6442	6	41.3023
7	7	-3.10557	7	-13.4272	7	39.6112	7	1.41764	7	-18.2398	7	40.8723
8	8	-3.76657	8	-14.6023	8	39.3183	8	0.63531	8	-18.8287	8	40.4066
9	9	-4.18938	9	-15.7986	9	39.0143	9	0.08621	9	-19.5028	9	39.9476
10	10	-4.22419	10	-17.0815	10	38.723	10	-0.1142	10	-20.3081	10	39.5108
11	11	-3.84401	11	-18.4462	11	38.439	11	0.04199	11	-21.197	11	39.0752
12	12	-3.13078	12	-19.7922	12	38.121	12	0.47118	12	-22.0368	12	38.5917
13	13	-2.23779	13	-20.9533	13	37.7041	13	1.04652	13	-22.6692	13	38.0094
14	14	-1.34093	14	-21.7625	14	37.1257	14	1.64717	14	-22.9785	14	37.3012
15	15	-0.57605	15	-22.1154	15	36.3536	15	2.19376	15	-22.9298	15	36.4728
16	16	-0.00088	16	-22.0035	16	35.398	16	2.65941	16	-22.5665	16	35.5548
17	17	0.3986	17	-21.5074	17	34.3083	17	3.05813	17	-21.9855	17	34.5895
18	18	0.68046	18	-20.7682	18	33.157	18	3.42453	18	-21.3068	18	33.6195
19	19	0.91767	19	-19.9431	19	32.0159	19	3.79581	19	-20.6451	19	32.6801
20	20	1.17262	20	-19.1621	20	30.9369	20	4.19922	20	-20.0831	20	31.7919
21	21	1.48044	21	-18.4997	21	29.9422	21	4.64485	21	-19.6529	21	30.9574
22	22	1.84525	22	-17.9709	22	29.025	22	5.12434	22	-19.3341	22	30.1605
23	23	2.24592	23	-17.5412	23	28.1562	23	5.61543	23	-19.0688	23	29.3717
24	24	2.64851	24	-17.1479	24	27.2953	24	6.09009	24	-18.7842	24	28.5556
25	25	3.02025	25	-16.7235	25	26.4022	25	6.52306	25	-18.4152	25	27.6811
26	26	3.33894	26	-16.2156	26	25.4474	26	6.89789	26	-17.9209	26	26.7292
27	27	3.59626	27	-15.5992	27	24.4186	27	7.20995	27	-17.2938	27	25.6977
28	28	3.7965	28	-14.8796	28	23.3219	28	7.46659	28	-16.5587	28	24.6015
29	29	3.95144	29	-14.0849	29	22.1778	29	7.68482	29	-15.7646	29	23.4676
30	30	4.07517	30	-13.2547	30	21.0129	30	7.88711	30	-14.9717	30	22.3278
31	31	4.18209	31	-12.4262	31	19.8521	31	8.09706	31	-14.2362	31	21.2104
32	32	4.28622	32	-11.6258	32	18.7133	32	8.33456	32	-13.5965	32	20.1329
33	33	4.39888	33	-10.8656	33	17.6049	33	8.61099	33	-13.0657	33	19.0999
34	34	4.52691	34	-10.1454	34	16.5278	34	8.92747	34	-12.6327	34	18.1045
35	35	4.67357	35	-9.46013	35	15.4784	35	9.27785	35	-12.2723	35	17.1346
36	36	4.8421	36	-8.80705	36	14.4531	36	9.65449	36	-11.9584	36	16.1793
37	37	5.03815	37	-8.18891	37	13.4495	37	10.0532	37	-11.6743	37	15.2334
38	38	5.26815	38	-7.61228	38	12.4666	38	10.4747	38	-11.4155	38	14.2981
39	39	5.53629	39	-7.0839	39	11.5031	39	10.9224	39	-11.1867	39	13.3788
40	40	5.84276	40	-6.60805	40	10.5563	40	11.3989	40	-10.9957	40	12.4819
41	41	6.18396	41	-6.1871	41	9.62325	41	11.9035	41	-10.8486	41	11.612
42	42	6.55464	42	-5.82464	42	8.7042	42	12.4327	42	-10.7491	42	10.7722
43	43	6.95089	43	-5.52868	43	7.80455	43	12.9813	43	-10.7003	43	9.9654
44	44	7.37155	44	-5.31298	44	6.93562	44	13.5456	44	-10.7082	44	9.19525
45	45	7.81779	45	-5.19583	45	6.11269	45	14.1233	45	-10.7822	45	8.46588
46	46	8.29108	46	-5.19689	46	5.35156	46	14.7126	46	-10.9336	46	7.78023
47	47	8.79065	47	-5.33284	47	4.66486	47	15.3101	47	-11.1716	47	7.13792
48	48	9.31145	48	-5.61364	48	4.05919	48	15.9084	48	-11.4998	48	6.53362
49	49	9.84331	49	-6.04103	49	3.53405	49	16.4949	49	-11.9145	49	5.95749
50	50	10.371	50	-6.60938	50	3.08274	50	17.0519	50	-12.4065	50	5.39706
51	51	10.875	51	-7.30856	51	2.69398	51	17.5581	51	-12.9652	51	4.84058
52	52	11.332	52	-8.12771	52	2.35486	52	17.99	52	-13.5842	52	4.28113
53	53	11.7138	53	-9.05907	53	2.05492	53	18.3216	53	-14.2655	53	3.71993
54	54	11.9855	54	-10.101	54	1.79034	54	18.5221	54	-15.021	54	3.16808
55	55	12.1028	55	-11.2597	55	1.56756	55	18.5531	55	-15.8716	55	2.64625
56	56	12.0088	56	-12.5494	56	1.40424	56	18.3647	56	-16.8445	56	2.18346
57	57	11.6316	57	-13.9918	57	1.32772	57	17.8935	57	-17.97	57	1.8148
58	58	10.8852	58	-15.6147	58	1.37157	58	17.0621	58	-19.2798	58	1.57824
59	59	9.6763	59	-17.4497	59	1.57109	59	15.7823	59	-20.8047	59	1.51015
60	60	7.92358	60	-19.528	60	1.9578	60	13.9661	60	-22.5731	60	1.64067
61	61	5.58927	61	-21.8717	61	2.55455	61	11.5485	61	-24.6088	61	1.99107
62	62	2.71607	62	-24.4841	62	3.3721	62	8.51978	62	-26.9277	62	2.57365
63	63	-0.54661	63	-27.3434	63	4.40792	63	4.96024	63	-29.5336	63	3.39219
64	64	-3.94247	64	-30.4076	64	5.64959	64	1.05734	64	-32.415	64	4.442
65	65	-7.13907	65	-33.6309	65	7.08036	65	-2.91296	65	-35.5446	65	5.71026
66	66	-9.78641	66	-36.9769	66	8.68249	66	-6.64094	66	-38.8795	66	7.17822
67	67	-11.5919	67	-40.4167	67	10.4375	67	-9.84542	67	-42.3602	67	8.8234
68	68	-12.3872	68	-43.9143	68	12.3248	68	-12.3099	68	-45.9087	68	10.6204
69	69	-12.1696	69	-47.4123	69	14.3209	69	-13.8892	69	-49.4327	69	12.541
70	70	-11.1233	70	-50.8275	70	16.4008	70	-14.5169	70	-52.834	70	14.555
71	71	-9.59248	71	-54.056	71	18.5385	71	-14.2297	71	-56.0158	71	16.632
72	72	-7.96329	72	-56.9862	72	20.7053	72	-13.1832	72	-58.8854	72	18.7408
73	73	-6.50249	73	-59.5172	73	22.8675	73	-11.6201	73	-61.3606	73	20.8493
74	74	-5.28402	74	-61.5731	74	24.9864	74	-9.79285	74	-63.3801	74	22.9239
75	75	-4.24555	75	-63.1098	75	27.0214	75	-7.89453	75	-64.9112	75	24.9318
76	76	-3.29352	76	-64.1122	76	28.9348	76	-6.03685	76	-65.9492	76	26.8444
77	77	-2.36832	77	-64.5874	77	30.6962	77	-4.26835	77	-66.5107	77	28.6403
78	78	-1.45431	78	-64.5557	78	32.2867	78	-2.60303	78	-66.6244	78	30.3081
79	79	-0.56392	79	-64.0425	79	33.6976	79	-1.04331	79	-66.3229	79	31.8457
80	80	0.27865	80	-63.0728	80	34.9288	80	0.40475	80	-65.6354	80	33.2573
81	81	1.04628	81	-61.6684	81	35.9853	81	1.72512	81	-64.5832	81	34.5494
82	82	1.71396	82	-59.8474	82	36.8738	82	2.89456	82	-63.1797	82	35.7279
83	83	2.26283	83	-57.6256	83	37.6007	83	3.89237	83	-61.4314	83	36.7963
84	84	2.68032	84	-55.0191	84	38.1716	84	4.70891	84	-59.3409	84	37.7546
85	85	2.95899	85	-52.0468	85	38.5919	85	5.34496	85	-56.9099	85	38.599
86	86	3.09472	86	-48.7321	86	38.8675	86	5.80511	86	-54.1414	86	39.3222
87	87	3.08294	87	-45.1052	87	39.0057	87	6.09139	87	-51.0429	87	39.916
88	88	2.91793	88	-41.2064	88	39.0154	88	6.20021	88	-47.6308	88	40.3727
89	89	2.59733	89	-37.0909	89	38.9101	89	6.12526	89	-43.9374	89	40.6873
90	90	2.12909	90	-32.8334	90	38.7097	90	5.86652	90	-40.0181	90	40.8602
91	91	1.53787	91	-28.532	91	38.4435	91	5.44226	91	-35.9574	91	40.9003
92	92	0.8646	92	-24.3084	92	38.1521	92	4.89849	92	-31.8703	92	40.8288
93	93	0.15755	93	-20.3008	93	37.8866	93	4.30787	93	-27.8983	93	40.6814
94	94	-0.53439	94	-16.6517	94	37.7032	94	3.75293	94	-24.1977	94	40.5084
95	95	-1.16135	95	-13.4908	95	37.6522	95	3.3019	95	-20.923	95	40.3678
96	96	-1.67307	96	-10.9163	96	37.7648	96	2.99416	96	-18.2078	96	40.3147
97	97	-2.02806	97	-8.97927	97	38.0394	97	2.84206	97	-16.1454	97	40.3873
98	98	-2.20706	98	-7.67662	98	38.4359	98	2.83856	98	-14.7713	98	40.593
99	99	-2.22051	99	-6.96047	99	38.886	99	2.95888	99	-14.0524	99	40.9017
100	100	-2.10546	100	-6.76133	100	39.3158	100	3.15769	100	-13.894	100	41.2535
101	101	-1.91819	101	-7.00888	101	39.6696	101	3.36976	101	-14.1678	101	41.5785
