# Supplementary material for: Gait assessment using a 2D video-based motion analysis app in healthy subjects and subjects with lower limb amputation – A pilot study
Source: PLoS One. 2025 May 30;20(5):e0324499. doi: 10.1371/journal.pone.0324499 (PMC12124523; doi:10.1371/journal.pone.0324499)
Supplement: S1 Table — Raw data of all trials (M##) of the healthy subjects (0##) from the gait analysis recorded with the Orthelligent App (OV) and with the Qualisys system (Qual). (ZIP) [file pone.0324499.s001.zip › Subjects_healty_all_trials/010_Qual_M14.xlsx]

## Sheet: Tabelle1
	D:\Qualisys\2024_Orthelligent\Data\P010\Laufband1,4ms0001,c3d	D:\Qualisys\2024_Orthelligent\Data\P010\Laufband1,4ms0001,c3d	D:\Qualisys\2024_Orthelligent\Data\P010\Laufband1,4ms0001,c3d	D:\Qualisys\2024_Orthelligent\Data\P010\Laufband1,4ms0001,c3d	D:\Qualisys\2024_Orthelligent\Data\P010\Laufband1,4ms0001,c3d	D:\Qualisys\2024_Orthelligent\Data\P010\Laufband1,4ms0001,c3d	D:\Qualisys\2024_Orthelligent\Data\P010\Laufband1,4ms0001,c3d	D:\Qualisys\2024_Orthelligent\Data\P010\Laufband1,4ms0001,c3d	D:\Qualisys\2024_Orthelligent\Data\P010\Laufband1,4ms0001,c3d	D:\Qualisys\2024_Orthelligent\Data\P010\Laufband1,4ms0001,c3d	D:\Qualisys\2024_Orthelligent\Data\P010\Laufband1,4ms0001,c3d	D:\Qualisys\2024_Orthelligent\Data\P010\Laufband1,4ms0001,c3d	D:\Qualisys\2024_Orthelligent\Data\P010\Laufband1,4ms0001,c3d	D:\Qualisys\2024_Orthelligent\Data\P010\Laufband1,4ms0001,c3d	D:\Qualisys\2024_Orthelligent\Data\P010\Laufband1,4ms0001,c3d	D:\Qualisys\2024_Orthelligent\Data\P010\Laufband1,4ms0001,c3d	D:\Qualisys\2024_Orthelligent\Data\P010\Laufband1,4ms0001,c3d	D:\Qualisys\2024_Orthelligent\Data\P010\Laufband1,4ms0001,c3d	D:\Qualisys\2024_Orthelligent\Data\P010\Laufband1,4ms0001,c3d	D:\Qualisys\2024_Orthelligent\Data\P010\Laufband1,4ms0001,c3d	D:\Qualisys\2024_Orthelligent\Data\P010\Laufband1,4ms0001,c3d	D:\Qualisys\2024_Orthelligent\Data\P010\Laufband1,4ms0001,c3d	D:\Qualisys\2024_Orthelligent\Data\P010\Laufband1,4ms0001,c3d	D:\Qualisys\2024_Orthelligent\Data\P010\Laufband1,4ms0001,c3d	D:\Qualisys\2024_Orthelligent\Data\P010\Laufband1,4ms0001,c3d	D:\Qualisys\2024_Orthelligent\Data\P010\Laufband1,4ms0001,c3d	D:\Qualisys\2024_Orthelligent\Data\P010\Laufband1,4ms0001,c3d	D:\Qualisys\2024_Orthelligent\Data\P010\Laufband1,4ms0001,c3d	D:\Qualisys\2024_Orthelligent\Data\P010\Laufband1,4ms0001,c3d	D:\Qualisys\2024_Orthelligent\Data\P010\Laufband1,4ms0001,c3d	D:\Qualisys\2024_Orthelligent\Data\P010\Laufband1,4ms0001,c3d	D:\Qualisys\2024_Orthelligent\Data\P010\Laufband1,4ms0001,c3d	D:\Qualisys\2024_Orthelligent\Data\P010\Laufband1,4ms0001,c3d	D:\Qualisys\2024_Orthelligent\Data\P010\Laufband1,4ms0001,c3d	D:\Qualisys\2024_Orthelligent\Data\P010\Laufband1,4ms0001,c3d	D:\Qualisys\2024_Orthelligent\Data\P010\Laufband1,4ms0001,c3d	D:\Qualisys\2024_Orthelligent\Data\P010\Laufband1,4ms0001,c3d
	Left Ankle Mean Angle	Left Ankle Mean Angle	Left Knee Mean Angle	Left Knee Mean Angle	Left Hip Mean Angle	Left Hip Mean Angle	Right Ankle Mean Angle	Right Ankle Mean Angle	Right Knee Mean Angle	Right Knee Mean Angle	Right Hip Mean Angle	Right Hip Mean Angle	Speed	Left_Strides_Per_Minute_Count	Left_Strides_Per_Minute_Mean	Left_Strides_Per_Minute_StdDev	Right_Strides_Per_Minute_Count	Right_Strides_Per_Minute_Mean	Right_Strides_Per_Minute_StdDev	Left_Stride_Length_Count	Left_Stride_Length_Mean	Left_Stride_Length_StdDev	Right_Stride_Length_Count	Right_Stride_Length_Mean	Right_Stride_Length_StdDev	Left_Cycle_Time_Count	Left_Cycle_Time_Mean	Left_Cycle_Time_StdDev	Right_Cycle_Time_Count	Right_Cycle_Time_Mean	Right_Cycle_Time_StdDev	Left_Stance_Time_Count	Left_Stance_Time_Mean	Left_Stance_Time_StdDev	Right_Stance_Time_Count	Right_Stance_Time_Mean	Right_Stance_Time_StdDev
	P2D	P2D	P2D	P2D	P2D	P2D	P2D	P2D	P2D	P2D	P2D	P2D	METRIC	METRIC	METRIC	METRIC	METRIC	METRIC	METRIC	METRIC	METRIC	METRIC	METRIC	METRIC	METRIC	METRIC	METRIC	METRIC	METRIC	METRIC	METRIC	METRIC	METRIC	METRIC	METRIC	METRIC	METRIC
	ORIGINAL	ORIGINAL	ORIGINAL	ORIGINAL	ORIGINAL	ORIGINAL	ORIGINAL	ORIGINAL	ORIGINAL	ORIGINAL	ORIGINAL	ORIGINAL	TEMPORAL_DISTANCE	TEMPORAL_DISTANCE	TEMPORAL_DISTANCE	TEMPORAL_DISTANCE	TEMPORAL_DISTANCE	TEMPORAL_DISTANCE	TEMPORAL_DISTANCE	TEMPORAL_DISTANCE	TEMPORAL_DISTANCE	TEMPORAL_DISTANCE	TEMPORAL_DISTANCE	TEMPORAL_DISTANCE	TEMPORAL_DISTANCE	TEMPORAL_DISTANCE	TEMPORAL_DISTANCE	TEMPORAL_DISTANCE	TEMPORAL_DISTANCE	TEMPORAL_DISTANCE	TEMPORAL_DISTANCE	TEMPORAL_DISTANCE	TEMPORAL_DISTANCE	TEMPORAL_DISTANCE	TEMPORAL_DISTANCE	TEMPORAL_DISTANCE	TEMPORAL_DISTANCE
ITEM	X	Y	X	Y	X	Y	X	Y	X	Y	X	Y	X	X	X	X	X	X	X	X	X	X	X	X	X	X	X	X	X	X	X	X	X	X	X	X	X
1	1	-1.29732	1	-5.48017	1	42.912	1	5.15453	1	-12.8833	1	45.1457	1.40272	31	60.3555	0.56277	31	60.3163	0.55731	31	1.3943	0.02317	31	1.39575	0.02458	31	0.99419	0.00923	31	0.99484	0.00917	31	0.6421	0.00854	31	0.65242	0.00682
2	2	-1.25492	2	-6.52354	2	43.3567	2	5.235	2	-13.4851	2	45.3767
3	3	-1.35052	3	-7.92715	3	43.6931	3	5.12222	3	-14.3148	3	45.4934
4	4	-1.65314	4	-9.59681	4	43.918	4	4.73922	4	-15.2807	4	45.4868
5	5	-2.18944	5	-11.4296	5	44.0359	5	4.04604	5	-16.308	5	45.3629
6	6	-2.90672	6	-13.3346	6	44.0595	6	3.07072	6	-17.3521	6	45.1437
7	7	-3.64911	7	-15.2602	7	44.0108	7	1.93349	7	-18.4135	7	44.8664
8	8	-4.19485	8	-17.2053	8	43.9171	8	0.8368	8	-19.5392	8	44.575
9	9	-4.35322	9	-19.1886	9	43.7995	9	-0.0001	9	-20.7954	9	44.3061
10	10	-4.0421	10	-21.1933	10	43.6589	10	-0.42391	10	-22.2109	10	44.0709
11	11	-3.30181	11	-23.1303	11	43.4657	11	-0.39558	11	-23.7274	11	43.8422
12	12	-2.27101	12	-24.8466	12	43.1633	12	0.01879	12	-25.1976	12	43.5577
13	13	-1.14417	13	-26.1755	13	42.6863	13	0.69563	13	-26.4361	13	43.1438
14	14	-0.10102	14	-26.9932	14	41.9828	14	1.5005	14	-27.2874	14	42.5446
15	15	0.7549	15	-27.2555	15	41.035	15	2.31983	15	-27.6728	15	41.7396
16	16	1.40419	16	-27.0024	16	39.8653	16	3.07928	16	-27.599	16	40.7445
17	17	1.88193	17	-26.3383	17	38.5292	17	3.7471	17	-27.1395	17	39.6009
18	18	2.2462	18	-25.4015	18	37.0986	18	4.3252	18	-26.4048	18	38.3624
19	19	2.55689	19	-24.3334	19	35.6435	19	4.83551	19	-25.5155	19	37.0815
20	20	2.86046	20	-23.2494	20	34.2175	20	5.30699	20	-24.5803	20	35.8029
21	21	3.18056	21	-22.2215	21	32.85	21	5.76456	21	-23.6776	21	34.557
22	22	3.51884	22	-21.2747	22	31.5457	22	6.22192	22	-22.8447	22	33.3566
23	23	3.8622	23	-20.3966	23	30.2894	23	6.67965	23	-22.08	23	32.1962
24	24	4.19037	24	-19.5503	24	29.053	24	7.12804	24	-21.3541	24	31.0557
25	25	4.48265	25	-18.6905	25	27.8043	25	7.55156	25	-20.625	25	29.9069
26	26	4.72383	26	-17.7779	26	26.5163	26	7.93413	26	-19.8514	26	28.7206
27	27	4.90734	27	-16.7904	27	25.1737	27	8.26419	27	-19.0041	27	27.4742
28	28	5.035	28	-15.7265	28	23.7753	28	8.53857	28	-18.0734	28	26.1563
29	29	5.11517	29	-14.6035	29	22.3328	29	8.7642	29	-17.0732	29	24.7697
30	30	5.16075	30	-13.4494	30	20.8649	30	8.95753	30	-16.0389	30	23.3305
31	31	5.1874	31	-12.2935	31	19.3913	31	9.14171	31	-15.0194	31	21.8634
32	32	5.21142	32	-11.1593	32	17.927	32	9.34184	32	-14.065	32	20.395
33	33	5.24731	33	-10.0607	33	16.4799	33	9.57928	33	-13.2139	33	18.947
34	34	5.3061	34	-9.00437	34	15.0515	34	9.86738	34	-12.4845	34	17.5318
35	35	5.3963	35	-7.99527	35	13.6405	35	10.2107	35	-11.8748	35	16.1526
36	36	5.52646	36	-7.04249	36	12.2478	36	10.6074	36	-11.3687	36	14.806
37	37	5.70642	37	-6.16214	37	10.8785	37	11.052	37	-10.9443	37	13.4868
38	38	5.94658	38	-5.37599	38	9.54221	38	11.5388	38	-10.5833	38	12.1925
39	39	6.25537	39	-4.70756	39	8.25091	39	12.063	39	-10.2763	39	10.926
40	40	6.63646	40	-4.17707	40	7.01657	40	12.6211	40	-10.0243	40	9.69552
41	41	7.0867	41	-3.79719	41	5.84845	41	13.2106	41	-9.837	41	8.51235
42	42	7.5953	42	-3.57086	42	4.75158	42	13.8278	42	-9.72805	42	7.38824
43	43	8.14435	43	-3.49189	43	3.72596	43	14.4662	43	-9.70965	43	6.33238
44	44	8.711	44	-3.54839	44	2.76784	44	15.1142	44	-9.78825	44	5.34916
45	45	9.27075	45	-3.72772	45	1.8729	45	15.7557	45	-9.96321	45	4.43746
46	46	9.80051	46	-4.02044	46	1.03861	46	16.371	46	-10.2288	46	3.59178
47	47	10.2808	47	-4.42271	47	0.265	47	16.9398	47	-10.5781	47	2.80467
48	48	10.6966	48	-4.9367	48	-0.44592	48	17.443	48	-11.0068	48	2.06849
49	49	11.0356	49	-5.56923	49	-1.09166	49	17.8641	49	-11.516	49	1.37602
50	50	11.2852	50	-6.32889	50	-1.67054	50	18.1885	50	-12.1129	50	0.72071
51	51	11.4268	51	-7.22295	51	-2.18235	51	18.4007	51	-12.8108	51	0.09728
52	52	11.4308	52	-8.25558	52	-2.62773	52	18.4798	52	-13.6254	52	-0.49762
53	53	11.253	53	-9.42817	53	-3.00575	53	18.3936	53	-14.5704	53	-1.06418
54	54	10.8329	54	-10.7422	54	-3.31038	54	18.0927	54	-15.6532	54	-1.59742
55	55	10.0952	55	-12.2032	55	-3.52677	55	17.5065	55	-16.8746	55	-2.08426
56	56	8.95361	56	-13.8243	56	-3.6295	56	16.5418	56	-18.2327	56	-2.50094
57	57	7.31963	57	-15.628	57	-3.58441	57	15.0877	57	-19.7288	57	-2.81277
58	58	5.11965	58	-17.6448	58	-3.35405	58	13.0272	58	-21.3741	58	-2.97794
59	59	2.32251	59	-19.9088	59	-2.9053	59	10.2615	59	-23.1927	59	-2.9549
60	60	-1.02441	60	-22.4493	60	-2.21608	60	6.75209	60	-25.2193	60	-2.70977
61	61	-4.76317	61	-25.2797	61	-1.27924	61	2.57209	61	-27.4923	61	-2.21977
62	62	-8.61769	62	-28.3885	62	-0.10334	62	-2.05511	62	-30.0448	62	-1.47313
63	63	-12.2288	63	-31.7347	63	1.2905	63	-6.76973	63	-32.8927	63	-0.46803
64	64	-15.2313	64	-35.2503	64	2.87473	64	-11.153	64	-36.0231	64	0.78843
65	65	-17.3437	65	-38.848	65	4.62151	65	-14.8277	65	-39.3877	65	2.28141
66	66	-18.4248	66	-42.4324	66	6.50613	66	-17.5206	66	-42.9051	66	3.98957
67	67	-18.488	67	-45.9117	67	8.5077	67	-19.0776	67	-46.4712	67	5.88497
68	68	-17.6902	68	-49.2066	68	10.6081	68	-19.4699	68	-49.9709	68	7.93348
69	69	-16.3002	69	-52.2522	69	12.7906	69	-18.8013	69	-53.291	69	10.0982
70	70	-14.6208	70	-54.9979	70	15.0391	70	-17.2986	70	-56.3302	70	12.3445
71	71	-12.8868	71	-57.4053	71	17.3346	71	-15.2616	71	-59.0083	71	14.6418
72	72	-11.2082	72	-59.444	72	19.6515	72	-12.9817	72	-61.2712	72	16.9621
73	73	-9.59384	73	-61.0877	73	21.956	73	-10.6748	73	-63.0912	73	19.2773
74	74	-8.01669	74	-62.314	74	24.2074	74	-8.46194	74	-64.462	74	21.5575
75	75	-6.46213	75	-63.1071	75	26.3635	75	-6.39075	75	-65.3922	75	23.7723
76	76	-4.94124	76	-63.46	76	28.3864	76	-4.46904	76	-65.9001	76	25.8952
77	77	-3.48249	77	-63.3743	77	30.2478	77	-2.68983	77	-66.0096	77	27.9063
78	78	-2.11999	78	-62.8583	78	31.9298	78	-1.04646	78	-65.7459	78	29.7951
79	79	-0.88644	79	-61.9242	79	33.4252	79	0.46054	79	-65.1318	79	31.5588
80	80	0.19077	80	-60.5865	80	34.7353	80	1.82299	80	-64.1857	80	33.1999
81	81	1.09268	81	-58.8616	81	35.8681	81	3.02843	81	-62.9216	81	34.7232
82	82	1.81243	82	-56.7685	82	36.8345	82	4.06586	82	-61.349	82	36.1327
83	83	2.35571	83	-54.3282	83	37.6465	83	4.93242	83	-59.4746	83	37.4298
84	84	2.73598	84	-51.5641	84	38.3155	84	5.63559	84	-57.3027	84	38.6126
85	85	2.96883	85	-48.5005	85	38.8518	85	6.18838	85	-54.836	85	39.6758
86	86	3.06654	86	-45.1632	86	39.2644	86	6.60239	86	-52.0775	86	40.6128
87	87	3.03515	87	-41.5805	87	39.5619	87	6.88316	87	-49.0326	87	41.4166
88	88	2.87643	88	-37.7856	88	39.7541	88	7.02956	88	-45.7143	88	42.0815
89	89	2.5928	89	-33.8216	89	39.8539	89	7.03714	89	-42.1491	89	42.6052
90	90	2.19269	90	-29.746	90	39.8789	90	6.90309	90	-38.3833	90	42.9907
91	91	1.69429	91	-25.6354	91	39.8526	91	6.63351	91	-34.4869	91	43.2482
92	92	1.12696	92	-21.5873	92	39.8062	92	6.25173	92	-30.556	92	43.3977
93	93	0.52925	93	-17.7191	93	39.7776	93	5.80289	93	-26.7109	93	43.4699
94	94	-0.05494	94	-14.1621	94	39.809	94	5.34985	94	-23.0918	94	43.5052
95	95	-0.58102	95	-11.0495	95	39.9406	95	4.96012	95	-19.8476	95	43.5498
96	96	-1.00867	96	-8.50071	96	40.2014	96	4.68881	96	-17.1183	96	43.6476
97	97	-1.30764	97	-6.60267	97	40.5994	97	4.56569	97	-15.0132	97	43.8295
98	98	-1.46476	98	-5.39258	98	41.1137	98	4.59035	98	-13.5864	98	44.1024
99	99	-1.49087	99	-4.85055	99	41.6945	99	4.7325	99	-12.8206	99	44.4423
100	100	-1.42386	100	-4.91209	100	42.2771	100	4.93508	100	-12.6298	100	44.7986
101	101	-1.3258	101	-5.49512	101	42.8033	101	5.12147	101	-12.8921	101	45.1128
