# Supplementary material for: Gait assessment using a 2D video-based motion analysis app in healthy subjects and subjects with lower limb amputation – A pilot study
Source: PLoS One. 2025 May 30;20(5):e0324499. doi: 10.1371/journal.pone.0324499 (PMC12124523; doi:10.1371/journal.pone.0324499)
Supplement: S1 Table — Raw data of all trials (M##) of the healthy subjects (0##) from the gait analysis recorded with the Orthelligent App (OV) and with the Qualisys system (Qual). (ZIP) [file pone.0324499.s001.zip › Subjects_healty_all_trials/010_Qual_M18.xlsx]

## Sheet: Tabelle1
	D:\Qualisys\2024_Orthelligent\Data\P010\Laufband1,8ms0001,c3d	D:\Qualisys\2024_Orthelligent\Data\P010\Laufband1,8ms0001,c3d	D:\Qualisys\2024_Orthelligent\Data\P010\Laufband1,8ms0001,c3d	D:\Qualisys\2024_Orthelligent\Data\P010\Laufband1,8ms0001,c3d	D:\Qualisys\2024_Orthelligent\Data\P010\Laufband1,8ms0001,c3d	D:\Qualisys\2024_Orthelligent\Data\P010\Laufband1,8ms0001,c3d	D:\Qualisys\2024_Orthelligent\Data\P010\Laufband1,8ms0001,c3d	D:\Qualisys\2024_Orthelligent\Data\P010\Laufband1,8ms0001,c3d	D:\Qualisys\2024_Orthelligent\Data\P010\Laufband1,8ms0001,c3d	D:\Qualisys\2024_Orthelligent\Data\P010\Laufband1,8ms0001,c3d	D:\Qualisys\2024_Orthelligent\Data\P010\Laufband1,8ms0001,c3d	D:\Qualisys\2024_Orthelligent\Data\P010\Laufband1,8ms0001,c3d	D:\Qualisys\2024_Orthelligent\Data\P010\Laufband1,8ms0001,c3d	D:\Qualisys\2024_Orthelligent\Data\P010\Laufband1,8ms0001,c3d	D:\Qualisys\2024_Orthelligent\Data\P010\Laufband1,8ms0001,c3d	D:\Qualisys\2024_Orthelligent\Data\P010\Laufband1,8ms0001,c3d	D:\Qualisys\2024_Orthelligent\Data\P010\Laufband1,8ms0001,c3d	D:\Qualisys\2024_Orthelligent\Data\P010\Laufband1,8ms0001,c3d	D:\Qualisys\2024_Orthelligent\Data\P010\Laufband1,8ms0001,c3d	D:\Qualisys\2024_Orthelligent\Data\P010\Laufband1,8ms0001,c3d	D:\Qualisys\2024_Orthelligent\Data\P010\Laufband1,8ms0001,c3d	D:\Qualisys\2024_Orthelligent\Data\P010\Laufband1,8ms0001,c3d	D:\Qualisys\2024_Orthelligent\Data\P010\Laufband1,8ms0001,c3d	D:\Qualisys\2024_Orthelligent\Data\P010\Laufband1,8ms0001,c3d	D:\Qualisys\2024_Orthelligent\Data\P010\Laufband1,8ms0001,c3d	D:\Qualisys\2024_Orthelligent\Data\P010\Laufband1,8ms0001,c3d	D:\Qualisys\2024_Orthelligent\Data\P010\Laufband1,8ms0001,c3d	D:\Qualisys\2024_Orthelligent\Data\P010\Laufband1,8ms0001,c3d	D:\Qualisys\2024_Orthelligent\Data\P010\Laufband1,8ms0001,c3d	D:\Qualisys\2024_Orthelligent\Data\P010\Laufband1,8ms0001,c3d	D:\Qualisys\2024_Orthelligent\Data\P010\Laufband1,8ms0001,c3d	D:\Qualisys\2024_Orthelligent\Data\P010\Laufband1,8ms0001,c3d	D:\Qualisys\2024_Orthelligent\Data\P010\Laufband1,8ms0001,c3d	D:\Qualisys\2024_Orthelligent\Data\P010\Laufband1,8ms0001,c3d	D:\Qualisys\2024_Orthelligent\Data\P010\Laufband1,8ms0001,c3d	D:\Qualisys\2024_Orthelligent\Data\P010\Laufband1,8ms0001,c3d	D:\Qualisys\2024_Orthelligent\Data\P010\Laufband1,8ms0001,c3d
	Left Ankle Mean Angle	Left Ankle Mean Angle	Left Knee Mean Angle	Left Knee Mean Angle	Left Hip Mean Angle	Left Hip Mean Angle	Right Ankle Mean Angle	Right Ankle Mean Angle	Right Knee Mean Angle	Right Knee Mean Angle	Right Hip Mean Angle	Right Hip Mean Angle	Speed	Left_Strides_Per_Minute_Count	Left_Strides_Per_Minute_Mean	Left_Strides_Per_Minute_StdDev	Right_Strides_Per_Minute_Count	Right_Strides_Per_Minute_Mean	Right_Strides_Per_Minute_StdDev	Left_Stride_Length_Count	Left_Stride_Length_Mean	Left_Stride_Length_StdDev	Right_Stride_Length_Count	Right_Stride_Length_Mean	Right_Stride_Length_StdDev	Left_Cycle_Time_Count	Left_Cycle_Time_Mean	Left_Cycle_Time_StdDev	Right_Cycle_Time_Count	Right_Cycle_Time_Mean	Right_Cycle_Time_StdDev	Left_Stance_Time_Count	Left_Stance_Time_Mean	Left_Stance_Time_StdDev	Right_Stance_Time_Count	Right_Stance_Time_Mean	Right_Stance_Time_StdDev
	P2D	P2D	P2D	P2D	P2D	P2D	P2D	P2D	P2D	P2D	P2D	P2D	METRIC	METRIC	METRIC	METRIC	METRIC	METRIC	METRIC	METRIC	METRIC	METRIC	METRIC	METRIC	METRIC	METRIC	METRIC	METRIC	METRIC	METRIC	METRIC	METRIC	METRIC	METRIC	METRIC	METRIC	METRIC
	ORIGINAL	ORIGINAL	ORIGINAL	ORIGINAL	ORIGINAL	ORIGINAL	ORIGINAL	ORIGINAL	ORIGINAL	ORIGINAL	ORIGINAL	ORIGINAL	TEMPORAL_DISTANCE	TEMPORAL_DISTANCE	TEMPORAL_DISTANCE	TEMPORAL_DISTANCE	TEMPORAL_DISTANCE	TEMPORAL_DISTANCE	TEMPORAL_DISTANCE	TEMPORAL_DISTANCE	TEMPORAL_DISTANCE	TEMPORAL_DISTANCE	TEMPORAL_DISTANCE	TEMPORAL_DISTANCE	TEMPORAL_DISTANCE	TEMPORAL_DISTANCE	TEMPORAL_DISTANCE	TEMPORAL_DISTANCE	TEMPORAL_DISTANCE	TEMPORAL_DISTANCE	TEMPORAL_DISTANCE	TEMPORAL_DISTANCE	TEMPORAL_DISTANCE	TEMPORAL_DISTANCE	TEMPORAL_DISTANCE	TEMPORAL_DISTANCE	TEMPORAL_DISTANCE
ITEM	X	Y	X	Y	X	Y	X	Y	X	Y	X	Y	X	X	X	X	X	X	X	X	X	X	X	X	X	X	X	X	X	X	X	X	X	X	X	X	X
1	1	0.90589	1	-6.5819	1	48.2678	1	7.62707	1	-15.5278	1	50.9637	1.80198	34	67.7381	0.78772	34	67.7127	0.64945	34	1.59591	0.02946	34	1.59731	0.02849	34	0.88588	0.01041	34	0.88618	0.00853	34	0.56662	0.00766	34	0.57221	0.0079
2	2	0.73311	2	-7.53126	2	48.7007	2	7.39827	2	-15.9288	2	51.1052
3	3	0.42098	3	-8.91323	3	49.1086	3	6.95866	3	-16.6238	3	51.1742
4	4	-0.08392	4	-10.6345	4	49.4791	4	6.2629	4	-17.5494	4	51.1758
5	5	-0.78912	5	-12.6151	5	49.8124	5	5.31425	5	-18.6679	5	51.1293
6	6	-1.62798	6	-14.7892	6	50.1153	6	4.19038	6	-19.9657	6	51.063
7	7	-2.44882	7	-17.113	7	50.3954	7	3.04908	7	-21.4539	7	51.0073
8	8	-3.05007	8	-19.5608	8	50.6541	8	2.09003	8	-23.1558	8	50.9849
9	9	-3.25705	9	-22.1015	9	50.8788	9	1.48442	9	-25.0739	9	50.9987
10	10	-2.98463	10	-24.6651	10	51.038	10	1.32141	10	-27.1524	10	51.023
11	11	-2.25464	11	-27.1269	11	51.0834	11	1.59366	11	-29.2602	11	51.0029
12	12	-1.18677	12	-29.3227	12	50.9554	12	2.21536	12	-31.2098	12	50.8639
13	13	0.0341	13	-31.0873	13	50.5943	13	3.0577	13	-32.8072	13	50.5302
14	14	1.22371	14	-32.2991	14	49.9544	14	3.98679	14	-33.9065	14	49.9447
15	15	2.26147	15	-32.91	15	49.0194	15	4.89655	15	-34.4455	15	49.0841
16	16	3.10793	16	-32.949	16	47.8073	16	5.72692	16	-34.4468	16	47.9608
17	17	3.78364	17	-32.501	17	46.3631	17	6.46254	17	-33.9934	17	46.6145
18	18	4.33667	18	-31.6789	18	44.7462	18	7.11742	18	-33.1967	18	45.0991
19	19	4.81636	19	-30.6	19	43.0182	19	7.71663	19	-32.1724	19	43.4724
20	20	5.2589	20	-29.3702	20	41.2346	20	8.28241	20	-31.0223	20	41.7885
21	21	5.68241	21	-28.0711	21	39.4387	21	8.82666	21	-29.8219	21	40.0913
22	22	6.08819	22	-26.7532	22	37.6588	22	9.34952	22	-28.6155	22	38.4113
23	23	6.46616	23	-25.4355	23	35.9075	23	9.843	23	-27.4177	23	36.7643
24	24	6.80151	24	-24.1128	24	34.1845	24	10.2958	24	-26.2207	24	35.1524
25	25	7.07971	25	-22.766	25	32.4812	25	10.6957	25	-25.0034	25	33.5676
26	26	7.28921	26	-21.3724	26	30.786	26	11.0306	26	-23.7407	26	31.995
27	27	7.42294	27	-19.9161	27	29.0882	27	11.2896	27	-22.4111	27	30.4179
28	28	7.47848	28	-18.3937	28	27.3817	28	11.466	28	-21.0036	28	28.8219
29	29	7.45786	29	-16.8168	29	25.6671	29	11.5598	29	-19.5214	29	27.1978
30	30	7.36778	30	-15.2095	30	23.9508	30	11.5786	30	-17.9838	30	25.5443
31	31	7.2203	31	-13.6031	31	22.2441	31	11.5384	31	-16.4239	31	23.868
32	32	7.03294	32	-12.0301	32	20.5596	32	11.4616	32	-14.8849	32	22.1824
33	33	6.8269	33	-10.5178	33	18.908	33	11.375	33	-13.4124	33	20.5045
34	34	6.62389	34	-9.08452	34	17.2948	34	11.3064	34	-12.0467	34	18.8503
35	35	6.44354	35	-7.73973	35	15.7187	35	11.2809	35	-10.8162	35	17.2304
36	36	6.30229	36	-6.48729	36	14.1733	36	11.3174	36	-9.73438	36	15.6475
37	37	6.21263	37	-5.33012	37	12.6496	37	11.4254	37	-8.79979	37	14.0967
38	38	6.18283	38	-4.27345	38	11.1394	38	11.6051	38	-8.00024	38	12.5684
39	39	6.21715	39	-3.32623	39	9.63759	39	11.8491	39	-7.31928	39	11.0526
40	40	6.31671	40	-2.50137	40	8.14386	40	12.146	40	-6.74323	40	9.54292
41	41	6.48031	41	-1.81515	41	6.66433	41	12.4841	41	-6.26646	41	8.04025
42	42	6.70487	42	-1.28639	42	5.21245	42	12.8531	42	-5.89336	42	6.55377
43	43	6.98477	43	-0.93437	43	3.80817	43	13.2447	43	-5.63767	43	5.10097
44	44	7.31039	44	-0.7759	44	2.47515	44	13.6514	44	-5.51954	44	3.70594
45	45	7.66631	45	-0.82214	45	1.2368	45	14.0642	45	-5.56073	45	2.39598
46	46	8.02992	46	-1.07666	46	0.11232	46	14.4699	46	-5.77968	46	1.19722
47	47	8.37141	47	-1.53555	47	-0.88573	47	14.8486	47	-6.18785	47	0.13002
48	48	8.65499	48	-2.18962	48	-1.7523	48	15.1729	48	-6.78846	48	-0.79383
49	49	8.84091	49	-3.0276	49	-2.48867	49	15.4077	49	-7.57704	49	-1.57193
50	50	8.88699	50	-4.03978	50	-3.0995	50	15.5099	50	-8.54297	50	-2.21024
51	51	8.74893	51	-5.22097	51	-3.58885	51	15.4292	51	-9.6715	51	-2.72062
52	52	8.37854	52	-6.57201	52	-3.95703	52	15.1079	52	-10.9466	52	-3.11728
53	53	7.72127	53	-8.10005	53	-4.19869	53	14.4805	53	-12.3545	53	-3.41268
54	54	6.71454	54	-9.81723	54	-4.30237	54	13.4745	54	-13.8868	54	-3.61344
55	55	5.28945	55	-11.7386	55	-4.25117	55	12.0129	55	-15.5425	55	-3.71768
56	56	3.37923	56	-13.8792	56	-4.025	56	10.0223	56	-17.3295	56	-3.71451
57	57	0.93806	57	-16.2516	57	-3.60484	57	7.44995	57	-19.2634	57	-3.58684
58	58	-2.02866	58	-18.8636	58	-2.97805	58	4.2938	58	-21.3681	58	-3.31611
59	59	-5.42919	59	-21.7177	59	-2.14198	59	0.63861	59	-23.6736	59	-2.88562
60	60	-9.06232	60	-24.8092	60	-1.10393	60	-3.31725	60	-26.2131	60	-2.28085
61	61	-12.6286	61	-28.123	61	0.12203	61	-7.26902	61	-29.0151	61	-1.48852
62	62	-15.7865	62	-31.6283	62	1.51887	62	-10.8612	62	-32.0924	62	-0.49677
63	63	-18.238	63	-35.2743	63	3.06925	63	-13.7742	63	-35.4286	63	0.70258
64	64	-19.7993	64	-38.9898	64	4.75671	64	-15.7951	64	-38.9697	64	2.11028
65	65	-20.4274	65	-42.6873	65	6.56554	65	-16.8459	65	-42.6253	65	3.71673
66	66	-20.2072	66	-46.2737	66	8.48007	66	-16.9783	66	-46.2776	66	5.50106
67	67	-19.3123	67	-49.6628	67	10.4844	67	-16.3454	67	-49.7987	67	7.43292
68	68	-17.9511	68	-52.785	68	12.5628	68	-15.157	68	-53.0698	68	9.47698
69	69	-16.3138	69	-55.5917	69	14.7002	69	-13.6281	69	-55.999	69	11.5997
70	70	-14.5388	70	-58.0526	70	16.8825	70	-11.9359	70	-58.5313	70	13.7752
71	71	-12.7081	71	-60.1503	71	19.097	71	-10.2003	71	-60.6451	71	15.9868
72	72	-10.8656	72	-61.8734	72	21.3311	72	-8.48802	72	-62.3409	72	18.223
73	73	-9.04076	73	-63.212	73	23.5698	73	-6.8296	73	-63.6294	73	20.4728
74	74	-7.26446	74	-64.1556	74	25.7941	74	-5.23753	74	-64.525	74	22.7216
75	75	-5.57149	75	-64.6944	75	27.9806	75	-3.72041	75	-65.0428	75	24.952
76	76	-3.99669	76	-64.8229	76	30.1042	76	-2.28893	76	-65.1991	76	27.1453
77	77	-2.56964	77	-64.5419	77	32.1401	77	-0.95518	77	-65.0114	77	29.2838
78	78	-1.31115	78	-63.8589	78	34.0665	78	0.27039	78	-64.499	78	31.3517
79	79	-0.23225	79	-62.7873	79	35.8663	79	1.38132	79	-63.682	79	33.3368
80	80	0.66521	80	-61.3456	80	37.5277	80	2.37616	80	-62.5803	80	35.2307
81	81	1.38789	81	-59.5557	81	39.0451	81	3.25826	81	-61.213	81	37.0282
82	82	1.95065	82	-57.4424	82	40.4181	82	4.0348	82	-59.5968	82	38.7262
83	83	2.37457	83	-55.032	83	41.6502	83	4.71572	83	-57.7449	83	40.3222
84	84	2.6835	84	-52.3511	84	42.7465	84	5.31249	84	-55.6671	84	41.812
85	85	2.9009	85	-49.4253	85	43.7114	85	5.83627	85	-53.3709	85	43.1896
86	86	3.04731	86	-46.2785	86	44.5468	86	6.29632	86	-50.8635	86	44.4464
87	87	3.1383	87	-42.9331	87	45.2522	87	6.69947	87	-48.1548	87	45.5736
88	88	3.18306	88	-39.4117	88	45.8255	88	7.04998	88	-45.2605	88	46.5632
89	89	3.18427	89	-35.7409	89	46.2664	89	7.34903	89	-42.204	89	47.4094
90	90	3.13916	90	-31.9558	90	46.5778	90	7.59444	90	-39.0183	90	48.1102
91	91	3.04135	91	-28.1055	91	46.7691	91	7.78124	91	-35.7473	91	48.669
92	92	2.88394	92	-24.2567	92	46.8572	92	7.90366	92	-32.4478	92	49.0956
93	93	2.664	93	-20.4967	93	46.8682	93	7.95888	93	-29.1927	93	49.4085
94	94	2.38826	94	-16.9331	94	46.8372	94	7.95196	94	-26.0723	94	49.6343
95	95	2.077	95	-13.6892	95	46.806	95	7.89916	95	-23.1918	95	49.8064
96	96	1.76252	96	-10.8935	96	46.8181	96	7.82604	96	-20.6628	96	49.9597
97	97	1.48129	97	-8.66383	97	46.9114	97	7.76011	97	-18.5879	97	50.1238
98	98	1.26185	98	-7.0885	98	47.1087	98	7.71949	98	-17.0421	98	50.3147
99	99	1.11249	99	-6.20938	99	47.4113	99	7.70105	99	-16.056	99	50.5304
100	100	1.01358	100	-6.01215	100	47.797	100	7.67329	100	-15.6054	100	50.7502
101	101	0.91646	101	-6.43596	101	48.2272	101	7.57738	101	-15.6218	101	50.9419
