# Supplementary material for: Gait assessment using a 2D video-based motion analysis app in healthy subjects and subjects with lower limb amputation – A pilot study
Source: PLoS One. 2025 May 30;20(5):e0324499. doi: 10.1371/journal.pone.0324499 (PMC12124523; doi:10.1371/journal.pone.0324499)
Supplement: S1 Table — Raw data of all trials (M##) of the healthy subjects (0##) from the gait analysis recorded with the Orthelligent App (OV) and with the Qualisys system (Qual). (ZIP) [file pone.0324499.s001.zip › Subjects_healty_all_trials/010_Qual_ME1.xlsx]

## Sheet: Tabelle1
	Mean	Mean	Std Dev	Std Dev	Mean	Mean	Std Dev	Std Dev	Mean	Mean	Std Dev	Std Dev	Mean	Mean	Std Dev	Std Dev	Mean	Mean	Std Dev	Std Dev	Mean	Mean	Std Dev	Std Dev	D:\Qualisys\2024_Orthelligent\Data\P010\ebenesGehen0001_OV,c3d	D:\Qualisys\2024_Orthelligent\Data\P010\ebenesGehen0001_OV,c3d	D:\Qualisys\2024_Orthelligent\Data\P010\ebenesGehen0001_OV,c3d	D:\Qualisys\2024_Orthelligent\Data\P010\ebenesGehen0001_OV,c3d	D:\Qualisys\2024_Orthelligent\Data\P010\ebenesGehen0001_OV,c3d	D:\Qualisys\2024_Orthelligent\Data\P010\ebenesGehen0001_OV,c3d	D:\Qualisys\2024_Orthelligent\Data\P010\ebenesGehen0001_OV,c3d	D:\Qualisys\2024_Orthelligent\Data\P010\ebenesGehen0001_OV,c3d	D:\Qualisys\2024_Orthelligent\Data\P010\ebenesGehen0001_OV,c3d	D:\Qualisys\2024_Orthelligent\Data\P010\ebenesGehen0001_OV,c3d	D:\Qualisys\2024_Orthelligent\Data\P010\ebenesGehen0001_OV,c3d	D:\Qualisys\2024_Orthelligent\Data\P010\ebenesGehen0001_OV,c3d	D:\Qualisys\2024_Orthelligent\Data\P010\ebenesGehen0001_OV,c3d	D:\Qualisys\2024_Orthelligent\Data\P010\ebenesGehen0001_OV,c3d	D:\Qualisys\2024_Orthelligent\Data\P010\ebenesGehen0001_OV,c3d	D:\Qualisys\2024_Orthelligent\Data\P010\ebenesGehen0001_OV,c3d	D:\Qualisys\2024_Orthelligent\Data\P010\ebenesGehen0001_OV,c3d	D:\Qualisys\2024_Orthelligent\Data\P010\ebenesGehen0001_OV,c3d	D:\Qualisys\2024_Orthelligent\Data\P010\ebenesGehen0001_OV,c3d	D:\Qualisys\2024_Orthelligent\Data\P010\ebenesGehen0001_OV,c3d	D:\Qualisys\2024_Orthelligent\Data\P010\ebenesGehen0001_OV,c3d	D:\Qualisys\2024_Orthelligent\Data\P010\ebenesGehen0001_OV,c3d	D:\Qualisys\2024_Orthelligent\Data\P010\ebenesGehen0001_OV,c3d	D:\Qualisys\2024_Orthelligent\Data\P010\ebenesGehen0001_OV,c3d	D:\Qualisys\2024_Orthelligent\Data\P010\ebenesGehen0001_OV,c3d
	Left Ankle Mean Angle	Left Ankle Mean Angle	Left Ankle Mean Angle	Left Ankle Mean Angle	Left Knee Mean Angle	Left Knee Mean Angle	Left Knee Mean Angle	Left Knee Mean Angle	Left Hip Mean Angle	Left Hip Mean Angle	Left Hip Mean Angle	Left Hip Mean Angle	Right Ankle Mean Angle	Right Ankle Mean Angle	Right Ankle Mean Angle	Right Ankle Mean Angle	Right Knee Mean Angle	Right Knee Mean Angle	Right Knee Mean Angle	Right Knee Mean Angle	Right Hip Mean Angle	Right Hip Mean Angle	Right Hip Mean Angle	Right Hip Mean Angle	Left Ankle Mean Angle	Left Ankle Mean Angle	Left Knee Mean Angle	Left Knee Mean Angle	Left Hip Mean Angle	Left Hip Mean Angle	Right Ankle Mean Angle	Right Ankle Mean Angle	Right Knee Mean Angle	Right Knee Mean Angle	Right Hip Mean Angle	Right Hip Mean Angle	Speed	Left_Strides_Per_Minute_Count	Left_Strides_Per_Minute_Mean	Left_Strides_Per_Minute_StdDev	Right_Strides_Per_Minute_Count	Right_Strides_Per_Minute_Mean	Right_Strides_Per_Minute_StdDev	Left_Stride_Length_Count	Left_Stride_Length_Mean	Left_Stride_Length_StdDev	Right_Stride_Length_Count	Right_Stride_Length_Mean	Right_Stride_Length_StdDev
	P2D	P2D	P2D	P2D	P2D	P2D	P2D	P2D	P2D	P2D	P2D	P2D	P2D	P2D	P2D	P2D	P2D	P2D	P2D	P2D	P2D	P2D	P2D	P2D	P2D	P2D	P2D	P2D	P2D	P2D	P2D	P2D	P2D	P2D	P2D	P2D	METRIC	METRIC	METRIC	METRIC	METRIC	METRIC	METRIC	METRIC	METRIC	METRIC	METRIC	METRIC	METRIC
	ORIGINAL	ORIGINAL	ORIGINAL	ORIGINAL	ORIGINAL	ORIGINAL	ORIGINAL	ORIGINAL	ORIGINAL	ORIGINAL	ORIGINAL	ORIGINAL	ORIGINAL	ORIGINAL	ORIGINAL	ORIGINAL	ORIGINAL	ORIGINAL	ORIGINAL	ORIGINAL	ORIGINAL	ORIGINAL	ORIGINAL	ORIGINAL	ORIGINAL	ORIGINAL	ORIGINAL	ORIGINAL	ORIGINAL	ORIGINAL	ORIGINAL	ORIGINAL	ORIGINAL	ORIGINAL	ORIGINAL	ORIGINAL	TEMPORAL_DISTANCE	TEMPORAL_DISTANCE	TEMPORAL_DISTANCE	TEMPORAL_DISTANCE	TEMPORAL_DISTANCE	TEMPORAL_DISTANCE	TEMPORAL_DISTANCE	TEMPORAL_DISTANCE	TEMPORAL_DISTANCE	TEMPORAL_DISTANCE	TEMPORAL_DISTANCE	TEMPORAL_DISTANCE	TEMPORAL_DISTANCE
ITEM	X	Y	X	Y	X	Y	X	Y	X	Y	X	Y	X	Y	X	Y	X	Y	X	Y	X	Y	X	Y	X	Y	X	Y	X	Y	X	Y	X	Y	X	Y	X	X	X	X	X	X	X	X	X	X	X	X	X
1	1	-11.2818	0	0.75827	1	-4.90615	0	0.96531	1	40.8065	0	1.51605	1	0.63594	0	0.64881	1	-12.4931	0	1.01999	1	44.0609	0	0.36446	1	-10.958	1	-5.98157	1	42.4782	1	1.38019	1	-13.6481	1	43.6962	2.20359	2	57.9764	0.79218	2	57.8317	0.19708	2	2.27787	0.00269	2	2.28906	0.01007
2	2	-11.3567	0	0.67838	2	-5.79868	0	1.03742	2	41.2057	0	1.56011	2	0.83318	0	0.61649	2	-13.2338	0	0.93146	2	44.379	0	0.36064	2	-11.0391	2	-6.96467	2	42.9323	2	1.54135	2	-14.2968	2	44.0077
3	3	-11.2075	0	0.58643	3	-7.10763	0	1.07565	3	41.534	0	1.57882	3	0.88906	0	0.56056	3	-14.181	0	0.83388	3	44.586	0	0.36675	3	-10.9012	3	-8.32676	3	43.2835	3	1.5356	3	-15.1379	3	44.1951
4	4	-10.8672	0	0.48157	4	-8.73025	0	1.07778	4	41.7757	0	1.5713	4	0.72471	0	0.49811	4	-15.2366	0	0.74364	4	44.6617	0	0.38242	4	-10.5792	4	-9.96026	4	43.5147	4	1.29899	4	-16.092	4	44.2443
5	5	-10.3642	0	0.36785	5	-10.5373	0	1.04181	5	41.9134	0	1.53633	5	0.3059	0	0.4539	5	-16.3169	0	0.67968	5	44.6001	0	0.40115	5	-10.1055	5	-11.7323	5	43.6066	5	0.82153	5	-17.0978	5	44.1596
6	6	-9.7196	0	0.25997	6	-12.3908	0	0.96627	6	41.9315	0	1.4739	6	-0.33423	0	0.44578	6	-17.3632	0	0.66327	6	44.4097	0	0.41493	6	-9.50558	6	-13.5033	6	43.5426	6	0.16642	6	-18.1174	6	43.9618
7	7	-8.94543	0	0.17298	7	-14.1748	0	0.85417	7	41.8219	0	1.38805	7	-1.08725	0	0.48312	7	-18.3503	0	0.71514	7	44.1109	0	0.42222	7	-8.79157	7	-15.1608	7	43.3187	7	-0.53458	7	-19.139	7	43.6803
8	8	-8.03844	0	0.11607	8	-15.8248	0	0.7218	8	41.5909	0	1.28825	8	-1.79216	0	0.57952	8	-19.2899	0	0.84001	8	43.7289	0	0.43216	8	-7.94735	8	-16.6575	8	42.9522	8	-1.12432	8	-20.171	8	43.3414
9	9	-6.98585	0	0.10102	9	-17.3352	0	0.60171	9	41.2591	0	1.1882	9	-2.28632	0	0.72583	9	-20.2154	0	1.0086	9	43.2871	0	0.45694	9	-6.9354	9	-18.0231	9	42.4817	9	-1.47388	9	-21.2225	9	42.957
10	10	-5.7924	0	0.11008	10	-18.7366	0	0.52817	10	40.8549	0	1.10185	10	-2.45797	0	0.88195	10	-21.1536	0	1.16705	10	42.8025	0	0.49495	10	-5.74568	10	-19.3301	10	41.9574	10	-1.51032	10	-22.2802	10	42.5235
11	11	-4.49378	0	0.12071	11	-20.0548	0	0.51916	11	40.4034	0	1.03909	11	-2.27748	0	1.00999	11	-22.0972	0	1.26573	11	42.2819	0	0.53047	11	-4.40754	11	-20.6345	11	41.4211	11	-1.22807	11	-23.296	11	42.0276
12	12	-3.14741	0	0.17166	12	-21.2751	0	0.57908	12	39.9127	0	1.00275	12	-1.79595	0	1.09179	12	-22.9922	0	1.28179	12	41.7201	0	0.55155	12	-2.95904	12	-21.9308	12	40.8859	12	-0.68607	12	-24.1928	12	41.454
13	13	-1.82279	0	0.32186	13	-22.3361	0	0.70269	13	39.3697	0	0.98857	13	-1.11177	0	1.12532	13	-23.7532	0	1.22407	13	41.1025	0	0.56083	13	-1.45193	13	-23.1433	13	40.3294	13	0.01767	13	-24.8864	13	40.7927
14	14	-0.59125	0	0.54428	14	-23.1524	0	0.86396	14	38.747	0	0.98686	14	-0.32729	0	1.11683	14	-24.2978	0	1.12431	14	40.4147	0	0.56849	14	0.02362	14	-24.1497	14	39.7049	14	0.7837	14	-25.3174	14	40.0459
15	15	0.49274	0	0.77493	15	-23.6518	0	1.01702	15	38.0193	0	0.9851	15	0.48107	0	1.07761	15	-24.5846	0	1.02492	15	39.6536	0	0.57937	15	1.35773	15	-24.8259	15	38.9634	15	1.54193	15	-25.4799	15	39.2315
16	16	1.4048	0	0.95614	16	-23.8023	0	1.11525	16	37.1761	0	0.97219	16	1.27127	0	1.02677	16	-24.6241	0	0.96752	16	38.8294	0	0.58996	16	2.46779	16	-25.0895	16	38.0734	16	2.26561	16	-25.4217	16	38.3792
17	17	2.14943	0	1.05702	17	-23.6196	0	1.13075	17	36.2252	0	0.94533	17	2.02722	0	0.98913	17	-24.4646	0	0.9804	17	37.9604	0	0.59654	17	3.32532	17	-24.9252	17	37.0326	17	2.96184	17	-25.2174	17	37.5185
18	18	2.74943	0	1.07558	18	-23.1586	0	1.06423	18	35.1897	0	0.91216	18	2.74582	0	0.98254	18	-24.1677	0	1.06839	18	37.0635	0	0.60263	18	3.95008	18	-24.3866	18	35.8685	18	3.64529	18	-24.9345	18	36.6677
19	19	3.2352	0	1.02964	19	-22.4968	0	0.94369	19	34.101	0	0.88486	19	3.42796	0	1.00979	19	-23.7882	0	1.21171	19	36.1493	0	0.61664	19	4.3904	19	-23.5786	19	34.6297	19	4.32091	19	-24.613	19	35.8281
20	20	3.6383	0	0.94602	20	-21.7153	0	0.8121	20	32.9898	0	0.87038	20	4.07487	0	1.06037	20	-23.3661	0	1.37297	20	35.2234	0	0.64043	20	4.70573	20	-22.6279	20	33.3705	20	4.98351	20	-24.266	20	34.9905
21	21	3.98629	0	0.85166	21	-20.8826	0	0.70914	21	31.8785	0	0.86542	21	4.68707	0	1.11665	21	-22.9253	0	1.50972	21	34.2895	0	0.66301	21	4.95248	21	-21.6496	21	32.1359	21	5.6221	21	-23.8904	21	34.1427
22	22	4.29855	0	0.76725	22	-20.042	0	0.65554	22	30.7766	0	0.86042	22	5.26266	0	1.16081	22	-22.474	0	1.58835	22	33.3487	0	0.66747	22	5.17272	22	-20.7214	22	30.951	22	6.22229	22	-23.4748	22	33.2723
23	23	4.58443	0	0.70651	23	-19.2091	0	0.65322	23	29.6798	0	0.84715	23	5.79733	0	1.18083	23	-22.006	0	1.59393	23	32.3978	0	0.64171	23	5.39149	23	-19.8755	23	29.8181	23	6.77062	23	-23.0064	23	32.3685
24	24	4.84513	0	0.67585	24	-18.3777	0	0.69772	24	28.5735	0	0.82362	24	6.2863	0	1.17205	24	-21.5063	0	1.53044	24	31.4293	0	0.58248	24	5.61796	24	-19.1044	24	28.7195	24	7.25805	24	-22.475	24	31.4233
25	25	5.07724	0	0.67584	25	-17.5322	0	0.78435	25	27.44	0	0.79391	25	6.72611	0	1.13613	25	-20.9572	0	1.41456	25	30.4326	0	0.49501	25	5.85017	25	-18.3775	25	27.6263	25	7.68077	25	-21.8736	25	30.4317
26	26	5.27683	0	0.70231	26	-16.6583	0	0.90186	26	26.2656	0	0.76464	26	7.11626	0	1.07944	26	-20.3447	0	1.26918	26	29.3969	0	0.39057	26	6.08022	26	-17.6571	26	26.5097	26	8.04097	26	-21.2007	26	29.3916
27	27	5.44264	0	0.74634	27	-15.75	0	1.02961	27	25.045	0	0.7399	27	7.46114	0	1.01076	27	-19.6647	0	1.11776	27	28.3144	0	0.28296	27	6.29721	27	-16.9086	27	25.3472	27	8.34831	27	-20.4639	27	28.3046
28	28	5.57853	0	0.79589	28	-14.8126	0	1.14268	28	23.7827	0	0.71887	28	7.77112	0	0.93929	28	-18.927	0	0.98064	28	27.1844	0	0.18428	28	6.49156	28	-16.1083	28	24.128	28	8.61923	28	-19.6829	28	27.1766
29	29	5.69268	0	0.83913	29	-13.8594	0	1.21941	29	22.4903	0	0.69726	29	8.06223	0	0.87347	29	-18.1572	0	0.87232	29	26.0157	0	0.10276	29	6.65769	29	-15.2453	29	22.8534	29	8.87497	29	-18.888	29	26.0179
30	30	5.79518	0	0.86686	30	-12.9068	0	1.24827	30	21.1831	0	0.67059	30	8.35375	0	0.81843	30	-17.3924	0	0.79765	30	24.8242	0	0.04457	30	6.79446	30	-14.3238	30	21.5364	30	9.13657	30	-18.114	30	24.8415
31	31	5.89532	0	0.87351	31	-11.9696	0	1.22985	31	19.8759	0	0.63724	31	8.66458	0	0.77391	31	-16.6738	0	0.74884	31	23.6303	0	0.02756	31	6.90374	31	-13.3599	31	20.1976	31	9.41974	31	-17.3905	31	23.6621
32	32	5.99966	0	0.85673	32	-11.0584	0	1.17361	32	18.5807	0	0.59749	32	9.00827	0	0.7347	32	-16.0358	0	0.70763	32	22.453	0	0.04531	32	6.98872	32	-12.3763	32	18.8587	32	9.73099	32	-16.7346	32	22.493
33	33	6.1133	0	0.81721	33	-10.1798	0	1.09209	33	17.3054	0	0.55102	33	9.39167	0	0.69345	33	-15.4985	0	0.65281	33	21.3049	0	0.06388	33	7.05488	33	-11.396	33	17.5375	33	10.0689	33	-16.1488	33	21.3429
34	34	6.24144	0	0.7585	34	-9.33732	0	0.99518	34	16.0537	0	0.49561	34	9.81591	0	0.64492	34	-15.0645	0	0.56833	34	20.1903	0	0.08758	34	7.11116	34	-10.4363	34	16.2442	34	10.4294	34	-15.6234	34	20.215
35	35	6.39062	0	0.68615	35	-8.53514	0	0.88858	35	14.8276	0	0.42873	35	10.2766	0	0.58752	35	-14.7199	0	0.44728	35	19.1055	0	0.12535	35	7.17032	35	-9.51037	35	14.9817	35	10.8069	35	-15.1402	35	19.1062
36	36	6.56919	0	0.60665	36	-7.78102	0	0.77524	36	13.6292	0	0.3492	36	10.7654	0	0.52401	36	-14.439	0	0.29533	36	18.0415	0	0.17943	36	7.24855	36	-8.63071	36	13.7499	36	11.195	36	-14.6772	36	18.0103
37	37	6.7867	0	0.52482	37	-7.08875	0	0.65774	37	12.4631	0	0.25871	37	11.2726	0	0.46138	37	-14.1922	0	0.15365	37	16.9883	0	0.24675	37	7.36149	37	-7.81364	37	12.5485	37	11.5897	37	-14.2153	37	16.9209
38	38	7.05319	0	0.44413	38	-6.4784	0	0.54038	38	11.3365	0	0.162	38	11.79	0	0.40897	38	-13.9534	0	0.2014	38	15.9379	0	0.32232	38	7.52342	38	-7.08159	38	11.3797	38	11.9893	38	-13.7434	38	15.8353
39	39	7.37664	0	0.36839	39	-5.97235	0	0.42975	39	10.2579	0	0.07092	39	12.3117	0	0.37561	39	-13.7064	0	0.38548	39	14.8873	0	0.3996	39	7.74636	39	-6.46051	39	10.248	39	12.3944	39	-13.2619	39	14.7562
40	40	7.7607	0	0.30246	40	-5.5895	0	0.33425	40	9.23385	0	0.06415	40	12.8335	0	0.36626	40	-13.4474	0	0.5772	40	13.8384	0	0.47058	40	8.03885	40	-5.97472	40	9.16009	40	12.8064	40	-12.7827	40	13.6919
41	41	8.20302	0	0.25144	41	-5.34075	0	0.26214	41	8.26672	0	0.1416	41	13.3532	0	0.3792	41	-13.1831	0	0.74875	41	12.7982	0	0.52746	41	8.40368	41	-5.64211	41	8.12188	41	13.2271	41	-12.3256	41	12.6538
42	42	8.6937	0	0.21867	42	-5.22702	0	0.2179	42	7.35375	0	0.2155	42	13.8712	0	0.40744	42	-12.9299	0	0.88936	42	11.7764	0	0.56496	42	8.83615	42	-5.47134	42	7.13737	42	13.66	42	-11.9145	42	11.654
43	43	9.21667	0	0.20399	43	-5.24152	0	0.20077	43	6.48958	0	0.27398	43	14.3894	0	0.4426	43	-12.7088	0	0.99465	43	10.7842	0	0.58192	43	9.32502	43	-5.46346	43	6.21028	43	14.1092	43	-11.5741	43	10.7032
44	44	9.75335	0	0.20517	44	-5.37457	0	0.21063	44	5.6697	0	0.31218	44	14.9095	0	0.47741	44	-12.5416	0	1.06534	44	9.83233	0	0.58159	44	9.85402	44	-5.61364	44	5.34424	44	14.578	44	-11.3254	44	9.80874
45	45	10.286	0	0.22196	45	-5.6184	0	0.25544	45	4.89334	0	0.32882	45	15.4311	0	0.50666	45	-12.4469	0	1.10695	45	8.93019	0	0.56987	45	10.4039	45	-5.91316	45	4.54192	45	15.0668	45	-11.1814	45	8.9735
46	46	10.7994	0	0.25523	46	-5.96879	0	0.34225	46	4.16312	0	0.32746	46	15.95	0	0.52748	46	-12.4375	0	1.12785	46	8.08462	0	0.55276	46	10.9542	46	-6.35108	46	3.80385	46	15.5715	46	-11.1463	46	8.19603
47	47	11.2811	0	0.30313	47	-6.42444	0	0.46697	47	3.48355	0	0.314	47	16.4591	0	0.53927	47	-12.5203	0	1.13769	47	7.29836	0	0.53425	47	11.485	47	-6.9162	47	3.13028	47	16.083	47	-11.2166	47	7.47098
48	48	11.7197	0	0.35972	48	-6.98634	0	0.61895	48	2.8602	0	0.29328	48	16.9485	0	0.54306	48	-12.6977	0	1.14554	48	6.56984	0	0.51522	48	11.9769	48	-7.59977	48	2.52392	48	16.5885	48	-11.3843	48	6.79038
49	49	12.1029	0	0.41694	49	-7.65609	0	0.78608	49	2.29752	0	0.26811	49	17.4075	0	0.54051	49	-12.9706	0	1.15938	49	5.89424	0	0.49448	49	12.4103	49	-8.39546	49	1.98794	49	17.0733	49	-11.6413	49	6.14489
50	50	12.4151	0	0.46754	50	-8.43547	0	0.95603	50	1.79725	0	0.24048	50	17.8248	0	0.53337	50	-13.3412	0	1.18576	50	5.26485	0	0.47051	50	12.7645	50	-9.29795	50	1.52279	50	17.5224	50	-11.9821	50	5.52541
51	51	12.635	0	0.50454	51	-9.32607	0	1.1165	51	1.35814	0	0.21338	51	18.1879	0	0.52336	51	-13.8139	0	1.22892	51	4.67425	0	0.44288	51	13.0147	51	-10.301	51	1.12462	51	17.9212	51	-12.4064	51	4.92442
52	52	12.7321	0	0.52058	52	-10.3291	0	1.2559	52	0.97801	0	0.19119	52	18.4809	0	0.51193	52	-14.3959	0	1.29025	52	4.11568	0	0.41297	52	13.127	52	-11.3977	52	0.7877	52	18.2544	52	-12.9195	52	4.33671
53	53	12.6646	0	0.50985	53	-11.4475	0	1.36513	53	0.657	0	0.17807	53	18.6817	0	0.50098	53	-15.0965	0	1.36876	53	3.58531	0	0.38426	53	13.0576	53	-12.5844	53	0.50851	53	18.5019	53	-13.5322	53	3.7609
54	54	12.3807	0	0.47026	54	-12.6892	0	1.43873	54	0.40069	0	0.17604	54	18.7587	0	0.49372	54	-15.9266	0	1.46316	54	3.08436	0	0.36188	54	12.7537	54	-13.8646	54	0.28938	54	18.6319	54	-14.2567	54	3.20005
55	55	11.8175	0	0.40523	55	-14.069	0	1.47627	55	0.22337	0	0.18449	55	18.6674	0	0.49459	55	-16.8974	0	1.57221	55	2.62044	0	0.35274	55	12.1539	55	-15.252	55	0.14179	55	18.5974	55	-15.1053	55	2.66201
56	56	10.9006	0	0.32402	56	-15.6102	0	1.48192	56	0.14894	0	0.20158	56	18.3459	0	0.50774	56	-18.0192	0	1.6938	56	2.20843	0	0.36475	56	11.1883	56	-16.7712	56	0.08704	56	18.3329	56	-16.0903	56	2.16017
57	57	9.54745	0	0.2412	57	-17.3432	0	1.46311	57	0.20894	0	0.22498	57	17.7117	0	0.53565	57	-19.3012	0	1.82414	57	1.87133	0	0.40406	57	9.78223	57	-18.4573	57	0.15438	57	17.7528	57	-17.2249	57	1.7152
58	58	7.67445	0	0.17598	58	-19.3014	0	1.42978	58	0.43818	0	0.25202	58	16.6599	0	0.57935	58	-20.7537	0	1.95753	58	1.64032	0	0.47168	58	7.8643	58	-20.3515	58	0.3775	58	16.7501	58	-18.5253	58	1.35725
59	59	5.2127	0	0.14593	59	-21.5131	0	1.3925	59	0.86809	0	0.27985	59	15.0682	0	0.63867	59	-22.3901	0	2.08709	59	1.55284	0	0.56275	59	5.37986	59	-22.4922	59	0.78906	59	15.2003	59	-20.0124	59	1.12628
60	60	2.13234	0	0.15747	60	-23.9898	0	1.35984	60	1.52021	0	0.30477	60	12.812	0	0.71052	60	-24.228	0	2.20652	60	1.64815	0	0.6685	60	2.31404	60	-24.9009	60	1.415	60	12.9748	60	-21.7109	60	1.0681
61	61	-1.52803	0	0.2142	61	-26.7152	0	1.33568	61	2.40245	0	0.32272	61	9.79779	0	0.78593	61	-26.2884	0	2.31072	61	1.96162	0	0.77893	61	-1.28312	61	-27.5685	61	2.26947	61	9.97498	61	-23.6479	61	1.22692
62	62	-5.63668	0	0.32417	62	-29.642	0	1.31947	62	3.5068	0	0.33073	62	6.01827	0	0.84853	62	-28.5917	0	2.39615	62	2.51891	0	0.88542	62	-5.27873	62	-30.451	62	3.35054	62	6.18524	62	-25.848	62	1.6362
63	63	-9.9574	0	0.48504	63	-32.7049	0	1.30901	63	4.81243	0	0.32793	63	1.61259	0	0.88046	63	-31.1519	0	2.45964	63	3.33184	0	0.98235	63	-9.45194	63	-33.4839	63	4.64367	63	1.73347	63	-28.3294	63	2.31249
64	64	-14.1639	0	0.68482	64	-35.8411	0	1.302	64	6.294	0	0.31654	64	-3.1034	0	0.87461	64	-33.9723	0	2.49674	64	4.39791	0	1.0664	64	-13.5091	64	-36.6024	64	6.12808	64	-3.07223	64	-31.1012	64	3.25636
65	65	-17.8835	0	0.90766	65	-39.0043	0	1.29465	65	7.92849	0	0.30198	65	-7.68073	0	0.84206	65	-37.0418	0	2.49973	65	5.70335	0	1.13517	65	-17.1205	65	-39.7535	65	7.78152	65	-7.782	65	-34.1618	65	4.45763
66	66	-20.7575	0	1.1319	66	-42.161	0	1.27949	66	9.69584	0	0.29201	66	-11.6542	0	0.80739	66	-40.3303	0	2.45718	66	7.22873	0	1.18561	66	-19.9672	66	-42.8945	66	9.57996	66	-11.9194	66	-37.4951	66	5.90213
67	67	-22.5008	0	1.3205	67	-45.2814	0	1.24714	67	11.5768	0	0.29373	67	-14.6639	0	0.78912	67	-43.7824	0	2.35821	67	8.95188	0	1.21482	67	-21.7888	67	-45.9868	67	11.4965	67	-15.1029	67	-41.0594	67	7.57292
68	68	-22.9683	0	1.41774	68	-48.334	0	1.19194	68	13.5526	0	0.30843	68	-16.5115	0	0.78656	68	-47.3147	0	2.1998	68	10.8475	0	1.22146	68	-22.445	68	-48.9975	68	13.5057	68	-17.1073	68	-44.7762	68	9.44742
69	69	-22.2333	0	1.37364	69	-51.2807	0	1.1146	69	15.6059	0	0.3317	69	-17.1584	0	0.77757	69	-50.8225	0	1.98989	69	12.8862	0	1.20702	69	-21.9906	69	-51.8935	69	15.5849	69	-17.8587	69	-48.5337	69	11.495
70	70	-20.6136	0	1.19705	70	-54.0669	0	1.01882	70	17.7185	0	0.35628	70	-16.7081	0	0.71793	70	-54.1901	0	1.74547	70	15.0345	0	1.17603	70	-20.6876	70	-54.6273	70	17.7116	70	-17.4088	70	-52.2013	70	13.6765
71	71	-18.5583	0	0.98066	71	-56.6189	0	0.90784	71	19.8671	0	0.37427	71	-15.3854	0	0.5607	71	-57.3018	0	1.49025	71	17.2558	0	1.13491	71	-18.8987	71	-57.1293	71	19.8582	71	-15.9301	71	-55.6446	71	15.9476
72	72	-16.4338	0	0.8238	72	-58.8553	0	0.78377	72	22.0213	0	0.37934	72	-13.4944	0	0.32224	72	-60.0529	0	1.25529	72	19.5113	0	1.08927	72	-16.9213	72	-59.3175	72	21.9909	72	-13.7175	72	-58.7391	72	18.2625
73	73	-14.4014	0	0.74118	73	-60.7033	0	0.64859	73	24.1441	0	0.36897	73	-11.3447	0	0.30621	73	-62.362	0	1.07813	73	21.7615	0	1.04244	73	-14.9107	73	-61.1161	73	24.0728	73	-11.1382	73	-61.3831	73	20.5769
74	74	-12.472	0	0.71434	74	-62.1112	0	0.5065	74	26.1958	0	0.34629	74	-9.17348	0	0.62277	74	-64.1801	0	0.99073	74	23.9668	0	0.99537	74	-12.9233	74	-62.4717	74	26.0685	74	-8.52326	74	-63.5104	74	22.8496
75	75	-10.6209	0	0.73897	75	-63.0531	0	0.36703	75	28.139	0	0.32023	75	-7.11255	0	0.94023	75	-65.4899	0	0.99733	75	26.0896	0	0.94768	75	-10.9868	75	-63.3603	75	27.9491	75	-6.08275	75	-65.0943	75	25.043
76	76	-8.8432	0	0.80141	76	-63.5255	0	0.24876	76	29.9438	0	0.30173	76	-5.20744	0	1.18334	76	-66.2986	0	1.0717	76	28.0981	0	0.89894	76	-9.12994	76	-63.7835	76	29.6944	76	-3.89599	76	-66.1392	76	27.1265
77	77	-7.15281	0	0.8773	77	-63.5394	0	0.19129	77	31.5901	0	0.29678	77	-3.45743	0	1.34402	77	-66.6292	0	1.18164	77	29.9704	0	0.84927	77	-7.378	77	-63.7581	77	31.2918	77	-1.96217	77	-66.6706	77	29.0801
78	78	-5.56848	0	0.94585	78	-63.1122	0	0.22855	78	33.067	0	0.30204	78	-1.84839	0	1.42924	78	-66.5147	0	1.3051	78	31.6964	0	0.79967	78	-5.74646	78	-63.307	78	32.7341	78	-0.25571	78	-66.7264	78	30.8958
79	79	-4.10779	0	0.99071	79	-62.2631	0	0.32136	79	34.3712	0	0.30974	79	-0.37074	0	1.44597	79	-65.9899	0	1.43036	79	33.2762	0	0.75194	79	-4.24484	79	-62.4534	79	34.0179	79	1.24199	79	-66.3486	79	32.5753
80	80	-2.78834	0	0.99898	80	-61.0089	0	0.4351	80	35.5036	0	0.31321	80	0.97515	0	1.39841	80	-65.0856	0	1.55226	80	34.7153	0	0.70788	80	-2.88632	80	-61.2176	80	35.1427	80	2.53468	80	-65.5756	80	34.1264
81	81	-1.6293	0	0.96307	81	-59.3629	0	0.56155	81	36.4667	0	0.30826	81	2.18075	0	1.29221	81	-63.8237	0	1.66952	81	36.0215	0	0.66997	81	-1.69221	81	-59.6144	81	36.1108	81	3.61881	81	-64.4351	81	35.5575
82	82	-0.64797	0	0.88328	82	-57.3354	0	0.69847	82	37.2645	0	0.29248	82	3.23467	0	1.13923	82	-62.2173	0	1.78346	82	37.2021	0	0.64226	82	-0.6848	82	-57.6536	82	36.9269	82	4.49444	82	-62.9439	82	36.8752
83	83	0.14589	0	0.76779	83	-54.9349	0	0.84236	83	37.9024	0	0.26371	83	4.12935	0	0.959	83	-60.2737	0	1.89523	83	38.2625	0	0.62972	83	0.1251	83	-55.3421	83	37.5985	83	5.1734	83	-61.1106	83	38.0821
84	84	0.75132	0	0.62782	84	-52.1719	0	0.98847	84	38.3872	0	0.22024	84	4.86154	0	0.77483	84	-57.9969	0	2.00249	84	39.2063	0	0.63508	84	0.74266	84	-52.6868	84	38.1343	84	5.67503	84	-58.9387	84	39.1762
85	85	1.17075	0	0.47103	85	-49.062	0	1.13102	85	38.7272	0	0.16197	85	5.42717	0	0.60981	85	-55.3909	0	2.09922	85	40.0348	0	0.65575	85	1.18238	85	-49.6981	85	38.5431	85	6.01569	85	-56.4298	85	40.1523
86	86	1.40347	0	0.30524	86	-45.6299	0	1.26265	86	38.9326	0	0.09196	86	5.81918	0	0.48427	86	-52.4643	0	2.177	86	40.7484	0	0.68453	86	1.45555	86	-46.3927	86	38.8336	86	6.20475	86	-53.5898	86	41.0036
87	87	1.44107	0	0.16312	87	-41.9097	0	1.37584	87	39.0149	0	0.03814	87	6.0297	0	0.41046	87	-49.2344	0	2.22789	87	41.3473	0	0.71301	87	1.56189	87	-42.7949	87	39.0139	87	6.24867	87	-50.4359	87	41.725
88	88	1.26756	0	0.19925	88	-37.9457	0	1.46519	88	38.9872	0	0.10115	88	6.04962	0	0.38047	88	-45.7304	0	2.24729	88	41.8325	0	0.73496	88	1.48933	88	-38.939	88	39.0922	88	6.15144	88	-47.0017	88	42.3143
89	89	0.86767	0	0.37984	89	-33.7946	0	1.52755	89	38.8647	0	0.19147	89	5.86951	0	0.36604	89	-41.9965	0	2.23279	89	42.2054	0	0.74685	89	1.22281	89	-34.8725	89	39.0774	89	5.91316	89	-43.3367	89	42.7708
90	90	0.24063	0	0.58374	90	-29.5312	0	1.56336	90	38.6673	0	0.2814	90	5.48502	0	0.34406	90	-38.0959	0	2.18525	90	42.4692	0	0.74711	90	0.75841	90	-30.6648	90	38.9848	90	5.53355	90	-39.5061	90	43.0964
91	91	-0.59017	0	0.7873	91	-25.2518	0	1.57642	91	38.4223	0	0.36665	91	4.90592	0	0.31454	91	-34.1126	0	2.10923	91	42.6316	0	0.73535	91	0.11473	91	-26.4122	91	38.8392	91	5.02114	91	-35.593	91	43.2988
92	92	-1.57606	0	0.98797	92	-21.0721	0	1.57225	92	38.1656	0	0.44689	92	4.16588	0	0.30693	92	-30.1513	0	2.01077	92	42.7074	0	0.71201	92	-0.66259	92	-22.2359	92	38.6771	92	4.40116	92	-31.6966	92	43.394
93	93	-2.65209	0	1.19532	93	-17.1212	0	1.55836	93	37.9423	0	0.52456	93	3.3275	0	0.36672	93	-26.3325	0	1.89758	93	42.7203	0	0.67887	93	-1.50661	93	-18.2756	93	38.5461	93	3.72174	93	-27.9314	93	43.4088
94	94	-3.74695	0	1.42338	94	-13.5325	0	1.54177	94	37.8035	0	0.60311	94	2.47551	0	0.49589	94	-22.7856	0	1.78019	94	42.7043	0	0.64095	94	-2.34064	94	-14.6779	94	38.4999	94	3.04777	94	-24.4249	94	43.3836
95	95	-4.79179	0	1.68129	95	-10.4316	0	1.52704	95	37.7978	0	0.68633	95	1.70013	0	0.65478	95	-19.6396	0	1.67066	95	42.7009	0	0.60571	95	-3.09107	95	-11.5814	95	38.5884	95	2.44605	95	-21.307	95	43.3673
96	96	-5.72521	0	1.97022	96	-7.92188	0	1.51712	96	37.9584	0	0.77685	96	1.07759	0	0.80559	96	-17.0108	0	1.5783	96	42.7522	0	0.57882	96	-3.69423	96	-9.09946	96	38.8449	96	1.97089	96	-18.6935	96	43.4068
97	97	-6.49561	0	2.28522	97	-6.07022	0	1.51441	97	38.2902	0	0.87307	97	0.65482	0	0.92514	97	-14.9859	0	1.50689	97	42.8877	0	0.56161	97	-4.10087	97	-7.303	97	39.271	97	1.65562	97	-16.6684	97	43.5326
98	98	-7.0665	0	2.61383	98	-4.8968	0	1.51689	98	38.7625	0	0.96644	98	0.44286	0	1.00428	98	-13.6036	0	1.45386	98	43.1135	0	0.55134	98	-4.28753	98	-6.20397	98	39.8283	98	1.50887	98	-15.2678	98	43.7498
99	99	-7.42254	0	2.93657	99	-4.37427	0	1.51334	99	39.3157	0	1.0424	99	0.41827	0	1.04335	99	-12.843	0	1.41182	99	43.4073	0	0.5442	99	-4.26289	99	-5.75301	99	40.4441	99	1.51194	99	-14.4725	99	44.0357
100	100	-7.57542	0	3.22985	100	-4.44134	0	1.48483	100	39.8809	0	1.08754	100	0.5286	0	1.04631	100	-12.6299	0	1.37115	100	43.7251	0	0.53714	100	-4.06805	100	-5.86103	100	41.0363	100	1.61656	100	-14.2116	100	44.3453
101	101	-7.56696	0	3.47028	101	-5.02215	0	1.41423	101	40.4005	0	1.09664	101	0.70011	0	1.01803	101	-12.8642	0	1.32514	101	44.0181	0	0.52907	101	-3.77397	101	-6.43044	101	41.5419	101	1.75057	101	-14.3884	101	44.6284
[truncated: 86 more columns]
