# Supplementary material for: Gait assessment using a 2D video-based motion analysis app in healthy subjects and subjects with lower limb amputation – A pilot study
Source: PLoS One. 2025 May 30;20(5):e0324499. doi: 10.1371/journal.pone.0324499 (PMC12124523; doi:10.1371/journal.pone.0324499)
Supplement: S1 Table — Raw data of all trials (M##) of the healthy subjects (0##) from the gait analysis recorded with the Orthelligent App (OV) and with the Qualisys system (Qual). (ZIP) [file pone.0324499.s001.zip › Subjects_healty_all_trials/010_Qual_ME2.xlsx]

## Sheet: Tabelle1
	Mean	Mean	Std Dev	Std Dev	Mean	Mean	Std Dev	Std Dev	Mean	Mean	Std Dev	Std Dev	Mean	Mean	Std Dev	Std Dev	Mean	Mean	Std Dev	Std Dev	Mean	Mean	Std Dev	Std Dev	D:\Qualisys\2024_Orthelligent\Data\P010\ebenesGehen0002_OV,c3d	D:\Qualisys\2024_Orthelligent\Data\P010\ebenesGehen0002_OV,c3d	D:\Qualisys\2024_Orthelligent\Data\P010\ebenesGehen0002_OV,c3d	D:\Qualisys\2024_Orthelligent\Data\P010\ebenesGehen0002_OV,c3d	D:\Qualisys\2024_Orthelligent\Data\P010\ebenesGehen0002_OV,c3d	D:\Qualisys\2024_Orthelligent\Data\P010\ebenesGehen0002_OV,c3d	D:\Qualisys\2024_Orthelligent\Data\P010\ebenesGehen0002_OV,c3d	D:\Qualisys\2024_Orthelligent\Data\P010\ebenesGehen0002_OV,c3d	D:\Qualisys\2024_Orthelligent\Data\P010\ebenesGehen0002_OV,c3d	D:\Qualisys\2024_Orthelligent\Data\P010\ebenesGehen0002_OV,c3d	D:\Qualisys\2024_Orthelligent\Data\P010\ebenesGehen0002_OV,c3d	D:\Qualisys\2024_Orthelligent\Data\P010\ebenesGehen0002_OV,c3d	D:\Qualisys\2024_Orthelligent\Data\P010\ebenesGehen0002_OV,c3d	D:\Qualisys\2024_Orthelligent\Data\P010\ebenesGehen0002_OV,c3d	D:\Qualisys\2024_Orthelligent\Data\P010\ebenesGehen0002_OV,c3d	D:\Qualisys\2024_Orthelligent\Data\P010\ebenesGehen0002_OV,c3d	D:\Qualisys\2024_Orthelligent\Data\P010\ebenesGehen0002_OV,c3d	D:\Qualisys\2024_Orthelligent\Data\P010\ebenesGehen0002_OV,c3d	D:\Qualisys\2024_Orthelligent\Data\P010\ebenesGehen0002_OV,c3d	D:\Qualisys\2024_Orthelligent\Data\P010\ebenesGehen0002_OV,c3d	D:\Qualisys\2024_Orthelligent\Data\P010\ebenesGehen0002_OV,c3d	D:\Qualisys\2024_Orthelligent\Data\P010\ebenesGehen0002_OV,c3d	D:\Qualisys\2024_Orthelligent\Data\P010\ebenesGehen0002_OV,c3d	D:\Qualisys\2024_Orthelligent\Data\P010\ebenesGehen0002_OV,c3d	D:\Qualisys\2024_Orthelligent\Data\P010\ebenesGehen0002_OV,c3d
	Left Ankle Mean Angle	Left Ankle Mean Angle	Left Ankle Mean Angle	Left Ankle Mean Angle	Left Knee Mean Angle	Left Knee Mean Angle	Left Knee Mean Angle	Left Knee Mean Angle	Left Hip Mean Angle	Left Hip Mean Angle	Left Hip Mean Angle	Left Hip Mean Angle	Right Ankle Mean Angle	Right Ankle Mean Angle	Right Ankle Mean Angle	Right Ankle Mean Angle	Right Knee Mean Angle	Right Knee Mean Angle	Right Knee Mean Angle	Right Knee Mean Angle	Right Hip Mean Angle	Right Hip Mean Angle	Right Hip Mean Angle	Right Hip Mean Angle	Left Ankle Mean Angle	Left Ankle Mean Angle	Left Knee Mean Angle	Left Knee Mean Angle	Left Hip Mean Angle	Left Hip Mean Angle	Right Ankle Mean Angle	Right Ankle Mean Angle	Right Knee Mean Angle	Right Knee Mean Angle	Right Hip Mean Angle	Right Hip Mean Angle	Speed	Left_Strides_Per_Minute_Count	Left_Strides_Per_Minute_Mean	Left_Strides_Per_Minute_StdDev	Right_Strides_Per_Minute_Count	Right_Strides_Per_Minute_Mean	Right_Strides_Per_Minute_StdDev	Left_Stride_Length_Count	Left_Stride_Length_Mean	Left_Stride_Length_StdDev	Right_Stride_Length_Count	Right_Stride_Length_Mean	Right_Stride_Length_StdDev
	P2D	P2D	P2D	P2D	P2D	P2D	P2D	P2D	P2D	P2D	P2D	P2D	P2D	P2D	P2D	P2D	P2D	P2D	P2D	P2D	P2D	P2D	P2D	P2D	P2D	P2D	P2D	P2D	P2D	P2D	P2D	P2D	P2D	P2D	P2D	P2D	METRIC	METRIC	METRIC	METRIC	METRIC	METRIC	METRIC	METRIC	METRIC	METRIC	METRIC	METRIC	METRIC
	ORIGINAL	ORIGINAL	ORIGINAL	ORIGINAL	ORIGINAL	ORIGINAL	ORIGINAL	ORIGINAL	ORIGINAL	ORIGINAL	ORIGINAL	ORIGINAL	ORIGINAL	ORIGINAL	ORIGINAL	ORIGINAL	ORIGINAL	ORIGINAL	ORIGINAL	ORIGINAL	ORIGINAL	ORIGINAL	ORIGINAL	ORIGINAL	ORIGINAL	ORIGINAL	ORIGINAL	ORIGINAL	ORIGINAL	ORIGINAL	ORIGINAL	ORIGINAL	ORIGINAL	ORIGINAL	ORIGINAL	ORIGINAL	TEMPORAL_DISTANCE	TEMPORAL_DISTANCE	TEMPORAL_DISTANCE	TEMPORAL_DISTANCE	TEMPORAL_DISTANCE	TEMPORAL_DISTANCE	TEMPORAL_DISTANCE	TEMPORAL_DISTANCE	TEMPORAL_DISTANCE	TEMPORAL_DISTANCE	TEMPORAL_DISTANCE	TEMPORAL_DISTANCE	TEMPORAL_DISTANCE
ITEM	X	Y	X	Y	X	Y	X	Y	X	Y	X	Y	X	Y	X	Y	X	Y	X	Y	X	Y	X	Y	X	Y	X	Y	X	Y	X	Y	X	Y	X	Y	X	X	X	X	X	X	X	X	X	X	X	X	X
1	1	-5.19128	0	3.46124	1	-5.52977	0	0.3954	1	41.093	0	1.16772	1	-2.58614	0	5.82077	1	-11.8877	0	0.11792	1	44.3997	0	2.55213	1	-9.18578	1	-5.89877	1	42.4409	1	-9.30733	1	-11.8773	1	47.3453	2.65108	2	59.2625	0.62081	3	59.1162	0.50192	2	2.68519	0.0215	3	2.6902	0.03815
2	2	-5.29148	0	3.61015	2	-6.3648	0	0.28647	2	41.4659	0	1.13254	2	-2.55614	0	6.05526	2	-12.6519	0	0.19147	2	44.7474	0	2.60315	2	-9.4595	2	-6.60043	2	42.7735	2	-9.54696	2	-12.6968	2	47.7511
3	3	-5.38535	0	3.57122	3	-7.56848	0	0.2095	3	41.7574	0	1.13343	3	-2.53747	0	6.10067	3	-13.6822	0	0.30731	3	44.9942	0	2.67561	3	-9.50903	3	-7.74568	3	43.0659	3	-9.57471	3	-13.9257	3	48.0809
4	4	-5.51759	0	3.33732	4	-9.06421	0	0.18916	4	41.9619	0	1.17122	4	-2.59522	0	5.94687	4	-14.8872	0	0.53902	4	45.129	0	2.76653	4	-9.3696	4	-9.27437	4	43.3113	4	-9.44277	4	-15.4631	4	48.321
5	5	-5.70502	0	2.93025	5	-10.7552	0	0.29951	5	42.0756	0	1.24215	5	-2.76185	0	5.58974	5	-16.1747	0	0.87137	5	45.1477	0	2.8618	5	-9.08192	5	-11.09	5	43.4985	5	-9.18154	5	-17.1723	5	48.4509
6	6	-5.91203	0	2.39572	6	-12.5371	0	0.51812	6	42.0964	0	1.33673	6	-3.02152	0	5.03325	6	-17.4623	0	1.2486	6	45.052	0	2.94052	6	-8.66283	6	-13.0695	6	43.6126	6	-8.78827	6	-18.9027	6	48.4473
7	7	-6.04202	0	1.79782	7	-14.3205	0	0.78732	7	42.0261	0	1.43935	7	-3.30809	0	4.30162	7	-18.6899	0	1.60886	7	44.8491	0	2.98142	7	-8.09085	7	-15.0856	7	43.6371	7	-8.2349	7	-20.5188	7	48.291
8	8	-5.96543	0	1.21391	8	-16.0524	0	1.0577	8	41.8718	0	1.5311	8	-3.51873	0	3.46041	8	-19.8298	0	1.89045	8	44.5505	0	2.96841	8	-7.3267	8	-17.0336	8	43.5595	8	-7.49444	8	-21.9249	8	47.9739
9	9	-5.58103	0	0.71798	9	-17.713	0	1.28604	9	41.644	0	1.59437	9	-3.54167	0	2.61734	9	-20.8871	0	2.03465	9	44.1717	0	2.89358	9	-6.35116	9	-18.8467	9	43.3727	9	-6.56232	9	-23.0786	9	47.5048
10	10	-4.86564	0	0.36653	10	-19.2913	0	1.44949	10	41.3516	0	1.61892	10	-3.29758	0	1.88185	10	-21.8833	0	2.00263	10	43.7315	0	2.76242	10	-5.18803	10	-20.4926	10	43.077	10	-5.46352	10	-23.9928	10	46.9129
11	11	-3.87609	0	0.21649	11	-20.758	0	1.55283	11	40.9951	0	1.6075	11	-2.77349	0	1.31285	11	-22.8262	0	1.805	11	43.244	0	2.60005	11	-3.89495	11	-21.9586	11	42.6796	11	-4.24991	11	-24.7215	11	46.2428
12	12	-2.7201	0	0.25293	12	-22.0556	0	1.61903	12	40.5631	0	1.57447	12	-2.02391	0	0.89554	12	-23.6873	0	1.51758	12	42.7096	0	2.44803	12	-2.54032	12	-23.2286	12	42.1881	12	-2.9831	12	-25.3273	12	45.5363
13	13	-1.52761	0	0.33608	13	-23.1082	0	1.67301	13	40.0348	0	1.53804	13	-1.14018	0	0.57307	13	-24.4053	0	1.27004	13	42.1147	0	2.34774	13	-1.19987	13	-24.2656	13	41.6027	13	-1.71608	13	-25.8486	13	44.8186
14	14	-0.42012	0	0.4271	14	-23.8472	0	1.73199	14	39.3901	0	1.51196	14	-0.21096	0	0.29691	14	-24.9134	0	1.19653	14	41.4433	0	2.31971	14	0.04093	14	-25.0174	14	40.9157	14	-0.48429	14	-26.2898	14	44.096
15	15	0.52593	0	0.51829	15	-24.2374	0	1.80248	15	38.6187	0	1.50132	15	0.70124	0	0.06494	15	-25.1714	0	1.3242	15	40.6885	0	2.35741	15	1.11062	15	-25.4389	15	40.1179	15	0.6903	15	-26.6355	15	43.3649
16	16	1.29532	0	0.59721	16	-24.2868	0	1.8794	16	37.7256	0	1.50208	16	1.56379	0	0.19974	16	-25.181	0	1.56241	16	39.8564	0	2.43836	16	1.98187	16	-25.5137	16	39.2061	16	1.79157	16	-26.8669	16	42.6187
17	17	1.91644	0	0.65249	17	-24.0406	0	1.94945	17	36.7292	0	1.50474	17	2.36613	0	0.39103	17	-24.978	0	1.82485	17	38.9624	0	2.53872	17	2.66981	17	-25.261	17	38.1881	17	2.80601	17	-26.9674	17	41.8491
18	18	2.43147	0	0.67843	18	-23.5644	0	1.99764	18	35.6557	0	1.49921	18	3.10815	0	0.54134	18	-24.6119	0	2.06513	18	38.0236	0	2.63914	18	3.21053	18	-24.731	18	37.0825	18	3.72259	18	-26.9195	18	41.0441
19	19	2.8764	0	0.67438	19	-22.9273	0	2.01138	19	34.5328	0	1.47771	19	3.79244	0	0.64583	19	-24.1303	0	2.25762	19	37.0535	0	2.72498	19	3.64234	19	-23.9919	19	35.9142	19	4.53383	19	-26.7071	19	40.1902
20	20	3.27443	0	0.64328	20	-22.1896	0	1.98381	20	33.3836	0	1.43699	20	4.42204	0	0.7069	20	-23.5743	0	2.38433	20	36.0625	0	2.78527	20	3.99728	20	-23.1159	20	34.7093	20	5.2382	20	-26.3244	20	39.2778
21	21	3.63782	0	0.59107	21	-21.3955	0	1.91673	21	32.2235	0	1.37876	21	5.00043	0	0.73184	21	-22.9774	0	2.43444	21	35.0592	0	2.81324	21	4.29909	21	-22.1666	21	33.4893	21	5.84259	21	-25.7855	21	38.3064
22	22	3.97058	0	0.52785	22	-20.5692	0	1.82129	22	31.059	0	1.30916	22	5.53047	0	0.7308	22	-22.3625	0	2.40944	22	34.0497	0	2.80825	22	4.56385	22	-21.1898	22	32.267	22	6.36133	22	-25.1254	22	37.2846
23	23	4.27022	0	0.46602	23	-19.7159	0	1.71436	23	29.887	0	1.23747	23	6.01267	0	0.71392	23	-21.7376	0	2.32608	23	33.0358	0	2.77573	23	4.79997	23	-20.2101	23	31.046	23	6.81126	23	-24.388	23	36.2258
24	24	4.53061	0	0.41716	24	-18.8285	0	1.61351	24	28.6988	0	1.1737	24	6.44572	0	0.69008	24	-21.0958	0	2.21444	24	32.0134	0	2.72575	24	5.01019	24	-19.2354	24	29.8232	24	7.2077	24	-23.612	24	35.141
25	25	4.74538	0	0.38866	25	-17.8981	0	1.53332	25	27.4841	0	1.12624	25	6.82869	0	0.66766	25	-20.4216	0	2.10956	25	30.9729	0	2.67054	25	5.19416	25	-18.264	25	28.5921	25	7.56319	25	-22.8232	25	34.0357
26	26	4.91136	0	0.38147	26	-16.9225	0	1.48395	26	26.2368	0	1.10004	26	7.16328	0	0.65625	26	-19.7001	0	2.0414	26	29.9031	0	2.62121	26	5.35083	26	-17.2925	26	27.3473	26	7.8898	26	-22.0344	26	32.9102
27	27	5.03201	0	0.39119	27	-15.9111	0	1.46997	27	24.9577	0	1.09597	27	7.45607	0	0.66473	27	-18.9262	0	2.02649	27	28.796	0	2.58559	27	5.48179	27	-16.3222	27	26.0879	27	8.20059	27	-21.2531	27	31.7636
28	28	5.11833	0	0.41267	28	-14.8837	0	1.49006	28	23.6542	0	1.11142	28	7.71936	0	0.69731	28	-18.1094	0	2.06449	28	27.6501	0	2.56671	28	5.59365	28	-15.362	28	24.8185	28	8.50927	28	-20.4859	28	30.5964
29	29	5.18636	0	0.44199	29	-13.8666	0	1.53712	29	22.3391	0	1.14148	29	7.97082	0	0.75137	29	-17.2748	0	2.1415	29	26.4725	0	2.56266	29	5.69666	29	-14.427	29	23.5476	29	8.82896	29	-19.7427	29	29.4128
30	30	5.25306	0	0.47686	30	-12.8846	0	1.59962	30	21.026	0	1.18059	30	8.23097	0	0.81817	30	-16.4587	0	2.23698	30	25.2777	0	2.56762	30	5.80299	30	-13.5327	30	22.2847	30	9.17011	30	-19.0374	30	28.22
31	31	5.3325	0	0.51376	31	-11.9552	0	1.66526	31	19.7261	0	1.22339	31	8.51834	0	0.88598	31	-15.6993	0	2.32989	31	24.0826	0	2.57344	31	5.92168	31	-12.6901	31	21.0372	31	9.53839	31	-18.3851	31	27.0255
32	32	5.43396	0	0.54715	32	-11.0853	0	1.72332	32	18.4457	0	1.265	32	8.84603	0	0.94383	32	-15.0276	0	2.40199	32	22.9019	0	2.57116	32	6.05582	32	-11.9017	32	19.8081	32	9.93477	32	-17.7968	32	25.8347
33	33	5.56191	0	0.57225	33	-10.2715	0	1.76479	33	17.1854	0	1.30134	33	9.22132	0	0.98436	33	-14.4616	0	2.44061	33	21.7449	0	2.5538	33	6.20444	33	-11.1607	33	18.5955	33	10.3579	33	-17.2765	33	24.6498
34	34	5.71831	0	0.58697	34	-9.50523	0	1.78202	34	15.9423	0	1.32988	34	9.64487	0	1.00385	34	-14.0034	0	2.43875	34	20.6135	0	2.51746	34	6.36714	34	-10.4566	34	17.3958	34	10.8033	34	-16.8181	34	23.4691
35	35	5.90491	0	0.59063	35	-8.77931	0	1.76872	35	14.7147	0	1.34997	35	10.1111	0	1.00074	35	-13.6392	0	2.39439	35	19.5031	0	2.46063	35	6.54578	35	-9.77988	35	16.2073	35	11.2623	35	-16.404	35	22.2873
36	36	6.12456	0	0.58151	36	-8.09357	0	1.72009	36	13.5048	0	1.36271	36	10.6096	0	0.97508	36	-13.3438	0	2.30858	36	18.4051	0	2.38309	36	6.74309	36	-9.12592	36	15.0323	36	11.724	36	-16.0088	36	21.0957
37	37	6.38124	0	0.55642	37	-7.45729	0	1.63376	37	12.3202	0	1.37129	37	11.1285	0	0.92778	37	-13.0883	0	2.18335	37	17.3109	0	2.28544	37	6.9616	37	-8.49838	37	13.8787	37	12.1775	37	-15.6056	37	19.886
38	38	6.68076	0	0.51286	38	-6.88879	0	1.51141	38	11.1727	0	1.38123	38	11.6578	0	0.85983	38	-12.849	0	2.02103	38	16.2155	0	2.16913	38	7.2058	38	-7.91131	38	12.7596	38	12.615	38	-15.1736	38	18.6545
39	39	7.0291	0	0.45163	39	-6.41054	0	1.36076	39	10.0749	0	1.39817	39	12.1915	0	0.77176	39	-12.612	0	1.8237	39	15.1193	0	2.0362	39	7.48251	39	-7.38734	39	11.6892	39	13.032	39	-14.7023	39	17.4036
40	40	7.43015	0	0.37735	40	-6.0433	0	1.19491	40	9.03738	0	1.42466	40	12.7271	0	0.66503	40	-12.3755	0	1.595	40	14.028	0	1.88926	40	7.79865	40	-6.95184	40	10.6785	40	13.4282	40	-14.1953	40	16.1416
41	41	7.88303	0	0.29802	41	-5.801	0	1.02991	41	8.06749	0	1.45852	41	13.2651	0	0.54412	41	-12.15	0	1.34248	41	12.9512	0	1.73272	41	8.15709	41	-6.62522	41	9.73358	41	13.8073	41	-13.6728	41	14.8826
42	42	8.37993	0	0.2263	42	-5.68801	0	0.8804	42	7.16834	0	1.49236	42	13.807	0	0.4189	42	-11.9544	0	1.07811	42	11.9017	0	1.5722	42	8.55332	42	-6.41701	42	8.85345	42	14.1778	42	-13.1675	42	13.6453
43	43	8.90657	0	0.18646	43	-5.69967	0	0.75689	43	6.33863	0	1.51612	43	14.3547	0	0.30669	43	-11.8115	0	0.8167	43	10.8924	0	1.41198	43	8.97555	43	-6.32513	43	8.03162	43	14.5509	43	-12.7186	43	12.447
44	44	9.44528	0	0.20834	44	-5.82595	0	0.66662	44	5.57412	0	1.52092	44	14.9092	0	0.23459	44	-11.7425	0	0.57398	44	9.93471	0	1.25501	44	9.40829	44	-6.34058	44	7.25909	44	14.9382	44	-12.3645	44	11.3019
45	45	9.978	0	0.28373	45	-6.0561	0	0.61759	45	4.87012	0	1.50132	45	15.4689	0	0.2278	45	-11.7645	0	0.36611	45	9.0374	0	1.10493	45	9.83533	45	-6.4534	45	6.52766	45	15.3477	45	-12.1381	45	10.223
46	46	10.4886	0	0.3836	46	-6.38234	0	0.61607	46	4.22275	0	1.45601	46	16.0292	0	0.2702	46	-11.8877	0	0.21	46	8.20553	0	0.9656	46	10.2416	46	-6.65714	46	5.8317	46	15.7805	46	-12.0599	46	9.21985
47	47	10.9637	0	0.48874	47	-6.80125	0	0.6559	47	3.62869	0	1.38776	47	16.5817	0	0.32722	47	-12.1146	0	0.13424	47	7.4393	0	0.83963	47	10.6148	47	-6.95127	47	5.16871	47	16.2297	47	-12.135	47	8.29662
48	48	11.3925	0	0.5885	48	-7.31322	0	0.71667	48	3.08428	0	1.30309	48	17.115	0	0.38254	48	-12.4419	0	0.15091	48	6.73464	0	0.72815	48	10.9435	48	-7.34083	48	4.53924	48	16.6813	48	-12.3557	48	7.45229
49	49	11.7653	0	0.67778	49	-7.92097	0	0.77486	49	2.58454	0	1.21094	49	17.6158	0	0.4327	49	-12.8638	0	0.19732	49	6.0842	0	0.63103	49	11.2165	49	-7.83524	49	3.94532	49	17.1171	49	-12.7075	49	6.6818
50	50	12.0703	0	0.75592	50	-8.62823	0	0.81331	50	2.12388	0	1.12026	50	18.0687	0	0.47932	50	-13.3752	0	0.24091	50	5.47777	0	0.5478	50	11.421	50	-8.44564	50	3.38947	50	17.5157	50	-13.1754	50	5.97617
51	51	12.2911	0	0.82692	51	-9.43923	0	0.82431	51	1.69765	0	1.03814	51	18.4562	0	0.52551	51	-13.9744	0	0.27825	51	4.90461	0	0.47829	51	11.5383	51	-9.18256	51	2.87431	51	17.854	51	-13.7486	51	5.32455
52	52	12.4041	0	0.89863	52	-10.3575	0	0.80826	52	1.30259	0	0.96978	52	18.7572	0	0.57497	52	-14.6651	0	0.30891	52	4.35592	0	0.42208	52	11.5415	52	-10.0528	52	2.40248	52	18.106	52	-14.4229	52	4.71644
53	53	12.3765	0	0.97962	53	-11.3855	0	0.77068	53	0.93837	0	0.91889	53	18.9452	0	0.63263	53	-15.4553	0	0.3303	53	3.8271	0	0.37896	53	11.394	53	-11.0581	53	1.97758	53	18.2395	53	-15.2011	53	4.14472
54	54	12.1631	0	1.07657	54	-12.5263	0	0.7196	54	0.61047	0	0.88719	54	18.9844	0	0.70441	54	-16.3568	0	0.33826	54	3.31955	0	0.34986	54	11.0483	54	-12.1969	54	1.60591	54	18.2125	54	-16.0917	54	3.60853
55	55	11.7051	0	1.19365	55	-13.7858	0	0.66297	55	0.33283	0	0.87443	55	18.8273	0	0.79708	55	-17.3844	0	0.33037	55	2.84352	0	0.33623	55	10.4431	55	-13.4675	55	1.29903	55	17.9703	55	-17.1089	55	3.11608
56	56	10.9276	0	1.33187	56	-15.1753	0	0.60735	56	0.12938	0	0.87824	56	18.4116	0	0.91685	56	-18.5569	0	0.30769	56	2.42052	0	0.33902	56	9.50388	56	-14.8723	56	1.0762	56	17.444	56	-18.2724	56	2.68751
57	57	9.74128	0	1.48703	57	-16.714	0	0.55698	57	0.03304	0	0.8932	57	17.655	0	1.06847	57	-19.8955	0	0.27621	57	2.08383	0	0.35793	57	8.14623	57	-16.4229	57	0.96479	57	16.5462	57	-19.6074	57	2.35585
58	58	8.04806	0	1.64828	58	-18.4283	0	0.51326	58	0.08256	0	0.91092	58	16.4545	0	1.25534	58	-21.4231	0	0.24547	58	1.87582	0	0.39078	58	6.28419	58	-18.1414	58	0.99887	58	15.1694	58	-21.1431	58	2.1651
59	59	5.75571	0	1.79542	59	-20.3491	0	0.47326	59	0.31796	0	0.92349	59	14.6936	0	1.47835	59	-23.1622	0	0.22365	59	1.84239	0	0.43364	59	3.84754	59	-20.0602	59	1.21645	59	13.1957	59	-22.9093	59	2.16371
60	60	2.80544	0	1.89661	60	-22.5035	0	0.42922	60	0.77435	0	0.92871	60	12.2638	0	1.73223	60	-25.1337	0	0.21104	60	2.02577	0	0.48171	60	0.81219	60	-22.2168	60	1.65491	60	10.5241	60	-24.932	60	2.3949
61	61	-0.78711	0	1.91003	61	-24.9042	0	0.36974	61	1.47423	0	0.93125	61	9.10296	0	1.99796	61	-27.3538	0	0.20088	61	2.45619	0	0.53056	61	-2.75928	61	-24.6416	61	2.34218	61	7.11868	61	-27.2288	61	2.88807
62	62	-4.89092	0	1.79346	62	-27.5401	0	0.28253	62	2.42058	0	0.93868	62	5.24798	0	2.23501	62	-29.83	0	0.19062	62	3.14665	0	0.57829	62	-6.68467	62	-27.3443	62	3.28628	62	3.07035	62	-29.8051	62	3.65478
63	63	-9.24069	0	1.52568	63	-30.3775	0	0.16829	63	3.59866	0	0.95662	63	0.88567	0	2.3831	63	-32.5582	0	0.19465	63	4.09456	0	0.62625	63	-10.66	63	-30.3057	63	4.47324	63	-1.35632	63	-32.6543	63	4.69129
64	64	-13.4598	0	1.14803	64	-33.3737	0	0.12567	64	4.98343	0	0.98693	64	-3.6383	0	2.38543	64	-35.5226	0	0.24218	64	5.28513	0	0.67833	64	-14.3035	64	-33.4789	64	5.87433	64	-5.74083	64	-35.7585	64	5.98139
65	65	-17.1247	0	0.86716	65	-36.4884	0	0.26823	65	6.54707	0	1.02792	65	-7.88417	0	2.22549	65	-38.6951	0	0.34381	65	6.69489	0	0.73877	65	-17.2415	65	-36.7972	65	7.45584	65	-9.60773	65	-39.0867	65	7.49866
66	66	-19.8449	0	1.02628	66	-39.685	0	0.43091	66	8.26334	0	1.07468	66	-11.434	0	1.9613	66	-42.0322	0	0.48339	66	8.29614	0	0.81063	66	-19.189	66	-40.181	66	9.18548	66	-12.5641	66	-42.5891	66	9.21193
67	67	-21.326	0	1.45457	67	-42.9218	0	0.54703	67	10.1093	0	1.12117	67	-13.9877	0	1.73343	67	-45.4697	0	0.63636	67	10.0595	0	0.89436	67	-19.9852	67	-43.547	67	11.0359	67	-14.3831	67	-46.1902	67	11.0883
68	68	-21.4296	0	1.8166	68	-46.1441	0	0.59266	68	12.0646	0	1.16179	68	-15.3982	0	1.69916	68	-48.9213	0	0.77974	68	11.9544	0	0.98736	68	-19.612	68	-46.8165	68	12.9841	68	-15.0136	68	-49.7908	68	13.0944
69	69	-20.2528	0	1.96718	69	-49.2821	0	0.56798	69	14.1102	0	1.19256	69	-15.6746	0	1.87414	69	-52.2842	0	0.89801	69	13.9503	0	1.08515	69	-18.2314	69	-49.9186	69	15.0102	69	-14.5663	69	-53.2782	69	15.198
70	70	-18.1843	0	1.89567	70	-52.2509	0	0.49262	70	16.2258	0	1.21175	70	-14.9744	0	2.1134	70	-55.4499	0	0.98344	70	16.018	0	1.18314	70	-16.1934	70	-52.7871	70	17.0953	70	-13.2939	70	-56.5372	70	17.3685
71	71	-15.8003	0	1.70298	71	-54.9566	0	0.39954	71	18.3879	0	1.2197	71	-13.5739	0	2.27508	71	-58.3138	0	1.03365	71	18.1307	0	1.27717	71	-13.9482	71	-55.3578	71	19.22	71	-11.538	71	-59.46	71	19.5766
72	72	-13.5843	0	1.52196	72	-57.3108	0	0.3277	72	20.567	0	1.21849	72	-11.7973	0	2.30205	72	-60.7866	0	1.0507	72	20.2615	0	1.36352	72	-11.8682	72	-57.5726	72	21.3621	72	-9.62769	72	-61.9588	72	21.7928
73	73	-11.7209	0	1.40218	73	-59.2446	0	0.30578	73	22.7287	0	1.21182	73	-9.92181	0	2.21056	73	-62.8045	0	1.04065	73	22.3822	0	1.4386	73	-10.1104	73	-59.3841	73	23.4951	73	-7.78592	73	-63.9764	73	23.9867
74	74	-10.1471	0	1.3157	74	-60.7164	0	0.32918	74	24.8344	0	1.20416	74	-8.11689	0	2.04997	74	-64.3359	0	1.01165	74	24.4637	0	1.49899	74	-8.62916	74	-60.7578	74	25.5869	74	-6.10241	74	-65.4882	74	26.1273
75	75	-8.72699	0	1.24199	75	-61.7094	0	0.37438	75	26.8468	0	1.19947	75	-6.44478	0	1.86844	75	-65.3781	0	0.97184	75	26.477	0	1.54244	75	-7.29378	75	-61.6733	75	27.6022	75	-4.57382	75	-66.4965	75	28.1847
76	76	-7.36467	0	1.1885	76	-62.2263	0	0.4269	76	28.7334	0	1.20065	76	-4.90193	0	1.69943	76	-65.9488	0	0.92906	76	28.3956	0	1.56972	76	-5.99588	76	-62.1252	76	29.5074	76	-3.15938	76	-67.0212	76	30.1341
77	77	-6.02456	0	1.167	77	-62.2828	0	0.48371	77	30.471	0	1.21018	77	-3.46192	0	1.55788	77	-66.0769	0	0.89102	77	30.199	0	1.58516	77	-4.68857	77	-62.1228	77	31.276	77	-1.82085	77	-67.0931	77	31.9591
78	78	-4.71216	0	1.17914	78	-61.9005	0	0.54702	78	32.0453	0	1.22964	78	-2.09941	0	1.44138	78	-65.7959	0	0.86348	78	31.8749	0	1.59464	78	-3.37604	78	-61.6833	78	32.8896	78	-0.53935	78	-66.7464	78	33.6519
79	79	-3.4524	0	1.21525	79	-61.1024	0	0.62016	79	33.4507	0	1.25808	79	-0.80082	0	1.33687	79	-65.1369	0	0.84864	79	33.4178	0	1.60317	79	-2.09185	79	-60.8254	79	34.3377	79	0.68191	79	-66.0121	79	35.2111
80	80	-2.27512	0	1.25968	80	-59.9109	0	0.70552	80	34.6886	0	1.2926	80	0.43094	0	1.2319	80	-64.1244	0	0.84476	80	34.8273	0	1.61307	80	-0.88002	80	-59.5682	80	35.6164	80	1.82416	80	-64.9126	80	36.6377
81	81	-1.20735	0	1.29704	81	-58.3461	0	0.80313	81	35.7635	0	1.32904	81	1.57866	0	1.11989	81	-62.7736	0	0.84925	81	36.1052	0	1.62452	81	0.21885	81	-57.9312	81	36.7261	81	2.86175	81	-63.4614	81	37.9332
82	82	-0.26879	0	1.31594	82	-56.4255	0	0.91054	82	36.681	0	1.36246	82	2.61964	0	1.00002	82	-61.0921	0	0.86082	82	37.254	0	1.63688	82	1.17488	82	-55.932	82	37.6682	82	3.77261	82	-61.6656	82	39.0991
83	83	0.53131	0	1.31048	83	-54.1651	0	1.02337	83	37.4463	0	1.38925	83	3.53208	0	0.87497	83	-59.0811	0	0.87991	83	38.2754	0	1.64998	83	1.97203	83	-53.5874	83	38.4467	83	4.5424	83	-59.5306	83	40.1369
84	84	1.1922	0	1.27933	84	-51.5808	0	1.13596	84	38.0651	0	1.40682	84	4.2974	0	0.74866	84	-56.74	0	0.9073	84	39.1695	0	1.66519	84	2.60549	84	-50.914	84	39.0678	84	5.16174	84	-57.0644	84	41.0492
85	85	1.71619	0	1.22314	85	-48.6895	0	1.24149	85	38.5431	0	1.41339	85	4.89929	0	0.62484	85	-54.0694	0	0.94184	85	39.9363	0	1.68553	85	3.07554	85	-47.9312	85	39.5403	85	5.62079	85	-54.2806	85	41.8402
86	86	2.10246	0	1.14277	86	-45.5112	0	1.33281	86	38.887	0	1.40795	86	5.32416	0	0.50861	86	-51.0762	0	0.97903	86	40.5764	0	1.71519	86	3.38057	86	-44.6638	86	39.8746	86	5.90916	86	-51.2021	86	42.5162
87	87	2.3442	0	1.03935	87	-42.0693	0	1.40289	87	39.104	0	1.38962	87	5.56176	0	0.40756	87	-47.7789	0	1.01203	87	41.0924	0	1.75901	87	3.51362	87	-41.1419	87	40.0808	87	6.01665	87	-47.8635	87	43.0863
88	88	2.43056	0	0.91673	88	-38.3932	0	1.4453	88	39.2019	0	1.35737	88	5.60323	0	0.33377	88	-44.2111	0	1.03627	88	41.4897	0	1.82126	88	3.46693	88	-37.4021	88	40.1688	88	5.92975	88	-44.3117	88	43.5609
89	89	2.34909	0	0.78488	89	-34.5222	0	1.4539	89	39.1903	0	1.311	89	5.44075	0	0.31185	89	-40.4245	0	1.05367	89	41.7762	0	1.9044	89	3.23867	89	-33.4915	89	40.1491	89	5.63303	89	-40.6048	89	43.9505
90	90	2.09209	0	0.6583	90	-30.5112	0	1.42365	90	39.0823	0	1.25198	90	5.06965	0	0.36455	90	-36.4904	0	1.07231	90	41.9627	0	2.00852	90	2.83753	90	-29.4736	90	40.0359	90	5.11478	90	-36.8097	90	44.2647
91	91	1.66578	0	0.55725	91	-26.4353	0	1.35064	91	38.8982	0	1.18514	91	4.497	0	0.47736	91	-32.4997	0	1.10228	91	42.0646	0	2.13049	91	2.29237	91	-25.4323	91	39.8523	91	4.37801	91	-33.0026	91	44.5141
92	92	1.09627	0	0.50485	92	-22.3927	0	1.23317	92	38.6683	0	1.11868	92	3.75268	0	0.61854	92	-28.5615	0	1.14772	92	42.1044	0	2.26369	92	1.65413	92	-21.473	92	39.6329	92	3.44803	92	-29.2695	92	44.7127
93	93	0.43159	0	0.51719	93	-18.504	0	1.0739	93	38.4344	0	1.06278	93	2.89375	0	0.77135	93	-24.7986	0	1.19911	93	42.1128	0	2.39782	93	0.98831	93	-17.7187	93	39.4233	93	2.37162	93	-25.7026	93	44.879
94	94	-0.26411	0	0.59362	94	-14.905	0	0.88234	94	38.2463	0	1.02663	94	1.99729	0	0.94169	94	-21.3376	0	1.2321	94	42.1269	0	2.51983	94	0.36128	94	-14.3007	94	39.2735	94	1.21054	94	-22.3946	94	45.0353
95	95	-0.92324	0	0.71664	95	-11.7338	0	0.67737	95	38.1553	0	1.01584	95	1.14554	0	1.15133	95	-18.2982	0	1.21528	95	42.1856	0	2.61626	95	-0.17441	95	-11.3454	95	39.2327	95	0.03418	95	-19.4328	95	45.2059
96	96	-1.48667	0	0.85887	96	-9.11154	0	0.49387	96	38.2023	0	1.03042	96	0.4101	0	1.42	96	-15.7817	0	1.12162	96	42.322	0	2.67535	96	-0.58762	96	-8.95779	96	39.338	96	-1.08832	96	-16.8927	96	45.4104
97	97	-1.91235	0	0.99151	97	-7.12374	0	0.39176	97	38.4045	0	1.06373	97	-0.15945	0	1.7504	97	-13.8577	0	0.93849	97	42.5532	0	2.69025	97	-0.86761	97	-7.20443	97	39.6014	97	-2.09791	97	-14.8313	97	45.6579
98	98	-2.18151	0	1.09037	98	-5.80513	0	0.41555	98	38.7461	0	1.10547	98	-0.54264	0	2.12589	98	-12.5509	0	0.676	98	42.8714	0	2.66283	98	-1.02274	98	-6.09985	98	40.001	98	-2.95376	98	-13.283	98	45.9424
99	99	-2.30074	0	1.14035	99	-5.13668	0	0.5111	99	39.181	0	1.14708	99	-0.74972	0	2.5173	99	-11.8367	0	0.3727	99	43.2438	0	2.60624	99	-1.07733	99	-5.60758	99	40.4857	99	-3.637	99	-12.2613	99	46.2459
100	100	-2.30115	0	1.13717	100	-5.05866	0	0.61299	100	39.648	0	1.18546	100	-0.81902	0	2.89054	100	-11.6507	0	0.13653	100	43.6224	0	2.54118	100	-1.06798	100	-5.65986	100	40.9935	100	-4.15111	100	-11.7626	100	46.5443
101	101	-2.23553	0	1.08753	101	-5.49298	0	0.69998	101	40.0904	0	1.2219	101	-0.81168	0	3.21347	101	-11.9117	0	0.25776	101	43.9616	0	2.48786	101	-1.0402	101	-6.18369	101	41.4715	101	-4.52216	101	-11.7721	101	46.8161
[truncated: 86 more columns]
