# Supplementary material for: Gait assessment using a 2D video-based motion analysis app in healthy subjects and subjects with lower limb amputation – A pilot study
Source: PLoS One. 2025 May 30;20(5):e0324499. doi: 10.1371/journal.pone.0324499 (PMC12124523; doi:10.1371/journal.pone.0324499)
Supplement: S1 Table — Raw data of all trials (M##) of the healthy subjects (0##) from the gait analysis recorded with the Orthelligent App (OV) and with the Qualisys system (Qual). (ZIP) [file pone.0324499.s001.zip › Subjects_healty_all_trials/010_Qual_ME3.xlsx]

## Sheet: Tabelle1
	Mean	Mean	Std Dev	Std Dev	Mean	Mean	Std Dev	Std Dev	Mean	Mean	Std Dev	Std Dev	Mean	Mean	Std Dev	Std Dev	Mean	Mean	Std Dev	Std Dev	Mean	Mean	Std Dev	Std Dev	D:\Qualisys\2024_Orthelligent\Data\P010\ebenesGehen0003_OV,c3d	D:\Qualisys\2024_Orthelligent\Data\P010\ebenesGehen0003_OV,c3d	D:\Qualisys\2024_Orthelligent\Data\P010\ebenesGehen0003_OV,c3d	D:\Qualisys\2024_Orthelligent\Data\P010\ebenesGehen0003_OV,c3d	D:\Qualisys\2024_Orthelligent\Data\P010\ebenesGehen0003_OV,c3d	D:\Qualisys\2024_Orthelligent\Data\P010\ebenesGehen0003_OV,c3d	D:\Qualisys\2024_Orthelligent\Data\P010\ebenesGehen0003_OV,c3d	D:\Qualisys\2024_Orthelligent\Data\P010\ebenesGehen0003_OV,c3d	D:\Qualisys\2024_Orthelligent\Data\P010\ebenesGehen0003_OV,c3d	D:\Qualisys\2024_Orthelligent\Data\P010\ebenesGehen0003_OV,c3d	D:\Qualisys\2024_Orthelligent\Data\P010\ebenesGehen0003_OV,c3d	D:\Qualisys\2024_Orthelligent\Data\P010\ebenesGehen0003_OV,c3d	D:\Qualisys\2024_Orthelligent\Data\P010\ebenesGehen0003_OV,c3d	D:\Qualisys\2024_Orthelligent\Data\P010\ebenesGehen0003_OV,c3d	D:\Qualisys\2024_Orthelligent\Data\P010\ebenesGehen0003_OV,c3d	D:\Qualisys\2024_Orthelligent\Data\P010\ebenesGehen0003_OV,c3d	D:\Qualisys\2024_Orthelligent\Data\P010\ebenesGehen0003_OV,c3d	D:\Qualisys\2024_Orthelligent\Data\P010\ebenesGehen0003_OV,c3d	D:\Qualisys\2024_Orthelligent\Data\P010\ebenesGehen0003_OV,c3d	D:\Qualisys\2024_Orthelligent\Data\P010\ebenesGehen0003_OV,c3d	D:\Qualisys\2024_Orthelligent\Data\P010\ebenesGehen0003_OV,c3d	D:\Qualisys\2024_Orthelligent\Data\P010\ebenesGehen0003_OV,c3d	D:\Qualisys\2024_Orthelligent\Data\P010\ebenesGehen0003_OV,c3d	D:\Qualisys\2024_Orthelligent\Data\P010\ebenesGehen0003_OV,c3d	D:\Qualisys\2024_Orthelligent\Data\P010\ebenesGehen0003_OV,c3d
	Left Ankle Mean Angle	Left Ankle Mean Angle	Left Ankle Mean Angle	Left Ankle Mean Angle	Left Knee Mean Angle	Left Knee Mean Angle	Left Knee Mean Angle	Left Knee Mean Angle	Left Hip Mean Angle	Left Hip Mean Angle	Left Hip Mean Angle	Left Hip Mean Angle	Right Ankle Mean Angle	Right Ankle Mean Angle	Right Ankle Mean Angle	Right Ankle Mean Angle	Right Knee Mean Angle	Right Knee Mean Angle	Right Knee Mean Angle	Right Knee Mean Angle	Right Hip Mean Angle	Right Hip Mean Angle	Right Hip Mean Angle	Right Hip Mean Angle	Left Ankle Mean Angle	Left Ankle Mean Angle	Left Knee Mean Angle	Left Knee Mean Angle	Left Hip Mean Angle	Left Hip Mean Angle	Right Ankle Mean Angle	Right Ankle Mean Angle	Right Knee Mean Angle	Right Knee Mean Angle	Right Hip Mean Angle	Right Hip Mean Angle	Speed	Left_Strides_Per_Minute_Count	Left_Strides_Per_Minute_Mean	Left_Strides_Per_Minute_StdDev	Right_Strides_Per_Minute_Count	Right_Strides_Per_Minute_Mean	Right_Strides_Per_Minute_StdDev	Left_Stride_Length_Count	Left_Stride_Length_Mean	Left_Stride_Length_StdDev	Right_Stride_Length_Count	Right_Stride_Length_Mean	Right_Stride_Length_StdDev
	P2D	P2D	P2D	P2D	P2D	P2D	P2D	P2D	P2D	P2D	P2D	P2D	P2D	P2D	P2D	P2D	P2D	P2D	P2D	P2D	P2D	P2D	P2D	P2D	P2D	P2D	P2D	P2D	P2D	P2D	P2D	P2D	P2D	P2D	P2D	P2D	METRIC	METRIC	METRIC	METRIC	METRIC	METRIC	METRIC	METRIC	METRIC	METRIC	METRIC	METRIC	METRIC
	ORIGINAL	ORIGINAL	ORIGINAL	ORIGINAL	ORIGINAL	ORIGINAL	ORIGINAL	ORIGINAL	ORIGINAL	ORIGINAL	ORIGINAL	ORIGINAL	ORIGINAL	ORIGINAL	ORIGINAL	ORIGINAL	ORIGINAL	ORIGINAL	ORIGINAL	ORIGINAL	ORIGINAL	ORIGINAL	ORIGINAL	ORIGINAL	ORIGINAL	ORIGINAL	ORIGINAL	ORIGINAL	ORIGINAL	ORIGINAL	ORIGINAL	ORIGINAL	ORIGINAL	ORIGINAL	ORIGINAL	ORIGINAL	TEMPORAL_DISTANCE	TEMPORAL_DISTANCE	TEMPORAL_DISTANCE	TEMPORAL_DISTANCE	TEMPORAL_DISTANCE	TEMPORAL_DISTANCE	TEMPORAL_DISTANCE	TEMPORAL_DISTANCE	TEMPORAL_DISTANCE	TEMPORAL_DISTANCE	TEMPORAL_DISTANCE	TEMPORAL_DISTANCE	TEMPORAL_DISTANCE
ITEM	X	Y	X	Y	X	Y	X	Y	X	Y	X	Y	X	Y	X	Y	X	Y	X	Y	X	Y	X	Y	X	Y	X	Y	X	Y	X	Y	X	Y	X	Y	X	X	X	X	X	X	X	X	X	X	X	X	X
1	1	-4.2513	0	2.73079	1	-6.0117	0	2.518	1	41.954	0	0.74571	1	1.47257	0	0.69529	1	-12.2881	0	1.38249	1	45.3295	0	0.9267	1	-7.17432	1	-3.12008	1	41.1122	1	1.50707	1	-10.9165	1	44.3104	3.11711	3	60.2101	0.92731	3	60.8112	0.17762	3	3.10985	0.04527	3	3.07241	0.03
2	2	-4.31558	0	2.74669	2	-6.79113	0	2.47007	2	42.2317	0	0.64686	2	1.58859	0	0.55383	2	-13.0743	0	1.52702	2	45.6831	0	1.01709	2	-7.30477	2	-3.93907	2	41.4972	2	1.59318	2	-11.5556	2	44.582
3	3	-4.39607	0	2.66979	3	-7.98104	0	2.41292	3	42.5951	0	0.693	3	1.52843	0	0.38546	3	-14.0734	0	1.65938	3	45.9207	0	1.10753	3	-7.33829	3	-5.21394	3	41.8145	3	1.51056	3	-12.4272	3	44.74
4	4	-4.53078	0	2.51091	4	-9.4801	0	2.33532	4	42.8711	0	0.72963	4	1.22109	0	0.21322	4	-15.189	0	1.77665	4	46.0272	0	1.19563	4	-7.32023	4	-6.85106	4	42.0569	4	1.1843	4	-13.4407	4	44.7718
5	5	-4.74029	0	2.28445	5	-11.1864	0	2.24848	5	43.0523	0	0.75918	5	0.64431	0	0.08621	5	-16.3358	0	1.88176	5	45.9974	0	1.28083	5	-7.28859	5	-8.72614	5	42.2137	5	0.57744	5	-14.5106	5	44.6734
6	6	-5.00568	0	2.01365	6	-12.9909	0	2.16452	6	43.1358	0	0.78805	6	-0.15524	0	0.11119	6	-17.4489	0	1.98193	6	45.8355	0	1.36356	6	-7.25537	6	-10.6984	6	42.2716	6	-0.28114	6	-15.5669	6	44.4487
7	7	-5.26168	0	1.71807	7	-14.798	0	2.09248	7	43.1223	0	0.82147	7	-1.05797	0	0.19413	7	-18.4935	0	2.08417	7	45.5536	0	1.4435	7	-7.18553	7	-12.641	7	42.2221	7	-1.28008	7	-16.5692	7	44.1099
8	8	-5.40009	0	1.41177	8	-16.5486	0	2.0379	8	43.0153	0	0.85977	8	-1.89261	0	0.30655	8	-19.4712	0	2.1886	8	45.1709	0	1.51793	8	-6.99355	8	-14.4751	8	42.0687	8	-2.24212	8	-17.5179	8	43.678
9	9	-5.29892	0	1.11837	9	-18.2265	0	2.00459	9	42.917	0	0.94995	9	-2.48676	0	0.46288	9	-20.4127	0	2.28636	9	44.7118	0	1.58265	9	-6.58059	9	-16.1827	9	41.8284	9	-2.9807	9	-18.4476	9	43.1814
10	10	-4.87104	0	0.88261	10	-19.8434	0	1.99239	10	42.6925	0	1.01356	10	-2.72178	0	0.63808	10	-21.3532	0	2.36486	10	44.2016	0	1.63407	10	-5.88904	10	-17.7856	10	41.5247	10	-3.3581	10	-19.3985	10	42.6497
11	11	-4.11203	0	0.73518	11	-21.3935	0	1.98989	11	42.4216	0	1.07787	11	-2.56537	0	0.79315	11	-22.2998	0	2.414	11	43.6576	0	1.66981	11	-4.92216	11	-19.3072	11	41.1771	11	-3.3203	11	-20.3835	11	42.1038
12	12	-3.09393	0	0.67842	12	-22.8339	0	1.97673	12	42.098	0	1.13187	12	-2.07055	0	0.90113	12	-23.212	0	2.42942	12	43.0802	0	1.68902	12	-3.74097	12	-20.7381	12	40.7912	12	-2.90444	12	-21.3695	12	41.5476
13	13	-1.94474	0	0.68641	13	-24.0852	0	1.93521	13	41.6983	0	1.16458	13	-1.33995	0	0.95558	13	-24.0072	0	2.41387	13	42.4534	0	1.69374	13	-2.45793	13	-22.0247	13	40.3539	13	-2.20848	13	-22.2821	13	40.9687
14	14	-0.80402	0	0.72562	14	-25.0549	0	1.86048	14	41.1889	0	1.1694	14	-0.48244	0	0.96554	14	-24.5968	0	2.37627	14	41.7573	0	1.68948	14	-1.20512	14	-23.0829	14	39.8386	14	-1.34584	14	-23.0347	14	40.3475
15	15	0.22496	0	0.77085	15	-25.6691	0	1.75947	15	40.5395	0	1.14607	15	0.41587	0	0.94538	15	-24.9265	0	2.32914	15	40.9822	0	1.68348	15	-0.08434	15	-23.8322	15	39.2167	15	-0.41094	15	-23.5664	15	39.6695
16	16	1.09317	0	0.81471	16	-25.8939	0	1.64587	16	39.7346	0	1.09965	16	1.30142	0	0.90827	16	-24.995	0	2.2866	16	40.1331	0	1.68242	16	0.85837	16	-24.2256	16	38.4693	16	0.53422	16	-23.862	16	38.9315
17	17	1.79805	0	0.85934	17	-25.7424	0	1.53569	17	38.7773	0	1.03777	17	2.14857	0	0.86501	17	-24.8454	0	2.26134	17	39.2248	0	1.69136	17	1.62551	17	-24.2615	17	37.5919	17	1.45564	17	-23.9467	17	38.1387
18	18	2.36592	0	0.90257	18	-25.2683	0	1.44441	18	37.6879	0	0.96902	18	2.94783	0	0.82483	18	-24.5409	0	2.26032	18	38.2739	0	1.71309	18	2.2444	18	-23.9764	18	36.5938	18	2.33402	18	-23.8646	18	37.2972
19	19	2.83254	0	0.93769	19	-24.5507	0	1.38217	19	36.4978	0	0.90172	19	3.69651	0	0.79507	19	-24.1419	0	2.28172	19	37.2949	0	1.74706	19	2.74802	19	-23.4317	19	35.4944	19	3.15586	19	-23.6575	19	36.4112
20	20	3.22927	0	0.96184	20	-23.6768	0	1.35108	20	35.2432	0	0.8424	20	4.39398	0	0.77972	20	-23.6932	0	2.31421	20	36.2995	0	1.78827	20	3.16725	20	-22.6993	20	34.3204	20	3.91096	20	-23.3552	20	35.4836
21	21	3.57747	0	0.97899	21	-22.7254	0	1.34785	21	33.9582	0	0.79588	21	5.0402	0	0.77808	21	-23.2196	0	2.3419	21	35.2963	0	1.8281	21	3.52661	21	-21.8486	21	33.1005	21	4.59397	21	-22.9745	21	34.5185
22	22	3.89047	0	0.99492	22	-21.7536	0	1.36915	22	32.6694	0	0.76626	22	5.63548	0	0.78542	22	-22.7264	0	2.35177	22	34.2896	0	1.85741	22	3.84129	22	-20.9354	22	31.8596	22	5.20516	22	-22.5206	22	33.5202
23	23	4.1759	0	1.01314	23	-20.7918	0	1.41345	23	31.3919	0	0.7565	23	6.17998	0	0.79546	23	-22.2038	0	2.33886	23	33.2777	0	1.86989	23	4.11816	23	-19.9961	23	30.6133	23	5.74921	23	-21.9904	23	32.4915
24	24	4.43578	0	1.03535	24	-19.8464	0	1.47891	24	30.1287	0	0.76703	24	6.67337	0	0.80276	24	-21.6334	0	2.30541	24	32.2532	0	1.86345	24	4.35826	24	-19.0475	24	29.3663	24	6.23251	24	-21.3769	24	31.4321
25	25	4.66775	0	1.06314	25	-18.9074	0	1.56175	25	28.8727	0	0.79509	25	7.11429	0	0.80498	25	-20.9952	0	2.25776	25	31.2047	0	1.8407	25	4.56092	25	-18.0921	25	28.1151	25	6.65992	25	-20.6741	25	30.3382
26	26	4.86768	0	1.09789	26	-17.9584	0	1.6564	26	27.6113	0	0.83522	26	7.50099	0	0.80333	26	-20.2749	0	2.20296	26	30.1197	0	1.80731	26	4.72649	26	-17.1245	26	26.8519	26	7.03363	26	-19.8805	26	29.2043
27	27	5.03242	0	1.13989	27	-16.9858	0	1.75625	27	26.3327	0	0.88097	27	7.83453	0	0.80008	27	-19.4684	0	2.14624	27	28.9884	0	1.76963	27	4.85747	27	-16.1387	27	25.5691	27	7.35626	27	-19.0016	27	28.0258
28	28	5.16282	0	1.18867	28	-15.9854	0	1.85502	28	25.0304	0	0.92653	28	8.12264	0	0.79663	28	-18.5868	0	2.09052	28	27.8076	0	1.73332	28	4.95878	28	-15.1324	28	24.2626	28	7.63477	28	-18.0517	28	26.8022
29	29	5.26484	0	1.24363	29	-14.9624	0	1.94837	29	23.7039	0	0.96728	29	8.38126	0	0.79282	29	-17.6579	0	2.03752	29	26.5833	0	1.70226	29	5.03863	29	-14.1103	29	22.9338	29	7.883	29	-17.0571	29	25.5399
30	30	5.3474	0	1.30387	30	-13.9284	0	2.03493	30	22.3578	0	1.00048	30	8.63214	0	0.78748	30	-16.7236	0	1.98817	30	25.3303	0	1.67803	30	5.10728	30	-13.0835	30	21.5889	30	8.12069	30	-16.0562	30	24.253
31	31	5.41944	0	1.36667	31	-12.8964	0	2.11499	31	20.9987	0	1.02515	31	8.8992	0	0.77992	31	-15.8333	0	1.94366	31	24.0682	0	1.66089	31	5.17507	31	-12.0671	31	20.2368	31	8.37065	31	-15.0943	31	22.9598
32	32	5.4882	0	1.42858	32	-11.876	0	2.18955	32	19.6327	0	1.0415	32	9.2037	0	0.77105	32	-15.034	0	1.90648	32	22.8167	0	1.65084	32	5.25067	32	-11.0751	32	18.8863	32	8.65302	32	-14.2143	32	21.6778
33	33	5.55959	0	1.48535	33	-10.8728	0	2.25821	33	18.2642	0	1.04978	33	9.56006	0	0.76242	33	-14.3594	0	1.88057	33	21.5905	0	1.64816	33	5.34205	33	-10.1181	33	17.5447	33	8.98195	33	-13.4478	33	20.4201
34	34	5.63894	0	1.53142	34	-9.89026	0	2.31643	34	16.8968	0	1.04913	34	9.97404	0	0.75559	34	-13.8227	0	1.87038	34	20.3963	0	1.6528	34	5.45587	34	-9.20323	34	16.2176	34	9.3646	34	-12.8081	34	19.1925
35	35	5.7325	0	1.56027	35	-8.93421	0	2.35432	35	15.5353	0	1.03721	35	10.4426	0	0.75153	35	-13.4149	0	1.87916	35	19.2322	0	1.66354	35	5.59669	35	-8.33509	35	14.9092	35	9.80057	35	-12.2892	35	17.9935
36	36	5.84899	0	1.56426	36	-8.0158	0	2.35816	36	14.1868	0	1.01105	36	10.956	0	0.7496	36	-13.1099	0	1.90624	36	18.0894	0	1.67699	36	5.76797	36	-7.51852	36	13.6224	36	10.2839	36	-11.8706	36	16.8172
37	37	6.00001	0	1.53577	37	-7.15345	0	2.31403	37	12.8626	0	0.96765	37	11.5016	0	0.74824	37	-12.8723	0	1.94638	37	16.9565	0	1.6878	37	5.97259	37	-6.76073	37	12.3609	37	10.8052	37	-11.5245	37	15.657
38	38	6.19968	0	1.46911	38	-6.37252	0	2.21218	38	11.5771	0	0.90473	38	12.067	0	0.74518	38	-12.6683	0	1.99008	38	15.8242	0	1.6895	38	6.21462	38	-6.07382	38	11.1307	38	11.3552	38	-11.2256	38	14.5092
39	39	6.4625	0	1.36354	39	-5.70219	0	2.05138	39	10.347	0	0.82345	39	12.6423	0	0.73847	39	-12.4738	0	2.02645	39	14.6894	0	1.67615	39	6.49973	39	-5.47464	39	9.9398	39	11.9254	39	-10.9567	39	13.3748
40	40	6.79946	0	1.22582	40	-5.1699	0	1.84116	40	9.18807	0	0.73028	40	13.2211	0	0.72613	40	-12.2797	0	2.04519	40	13.5559	0	1.6432	40	6.83333	40	-4.98161	40	8.79723	40	12.5103	40	-10.7136	40	12.2609
41	41	7.21443	0	1.07039	41	-4.79553	0	1.60093	41	8.11204	0	0.63768	41	13.8008	0	0.70716	41	-12.0919	0	2.03897	41	12.4343	0	1.58894	41	7.21813	41	-4.61195	41	7.71238	41	13.1068	41	-10.504	41	11.1788
42	42	7.7019	0	0.91729	42	-4.58777	0	1.3567	42	7.12432	0	0.56281	42	14.381	0	0.68172	42	-11.9278	0	2.0044	42	11.3394	0	1.51499	42	7.65134	42	-4.37896	42	6.69421	42	13.7129	42	-10.3447	42	10.1402
43	43	8.24733	0	0.7876	43	-4.54322	0	1.13499	43	6.22339	0	0.52142	43	14.9624	0	0.65054	43	-11.8107	0	1.94245	43	10.2885	0	1.42562	43	8.12378	43	-4.2889	43	5.74811	43	14.3275	43	-10.255	43	9.15594
44	44	8.83017	0	0.69829	44	-4.64938	0	0.95626	44	5.40232	0	0.51667	44	15.5448	0	0.61496	44	-11.7636	0	1.85762	44	9.29756	0	1.32612	44	8.62168	44	-4.34094	44	4.87547	44	14.9486	44	-10.2529	44	8.23493
45	45	9.42717	0	0.65743	45	-4.88931	0	0.82952	45	4.65197	0	0.5355	45	16.1248	0	0.57733	45	-11.8046	0	1.75741	45	8.37908	0	1.22191	45	9.12872	45	-4.52997	45	4.07673	45	15.5717	45	-10.3505	45	7.38259
46	46	10.0146	0	0.66162	46	-5.24632	0	0.74954	46	3.96374	0	0.56052	46	16.6957	0	0.54127	46	-11.9442	0	1.65129	46	7.54033	0	1.11801	46	9.62706	46	-4.84998	46	3.3521	46	16.1882	46	-10.5518	46	6.59918
47	47	10.5704	0	0.69887	47	-5.70793	0	0.69945	47	3.33168	0	0.58031	47	17.2462	0	0.51136	47	-12.188	0	1.54891	47	6.79455	0	1.01695	47	10.0998	47	-5.29715	47	2.70149	47	16.7852	47	-10.8537	47	5.87884
48	48	11.0745	0	0.75503	48	-6.26707	0	0.65888	48	2.75161	0	0.59017	48	17.7839	0	0.48578	48	-12.5031	0	1.47035	48	5.86956	0	1.04917	48	10.5326	48	-5.87026	48	2.12276	48	17.3477	48	-11.2476	48	5.21051
49	49	11.5098	0	0.81882	49	-6.92256	0	0.61155	49	2.22054	0	0.58962	49	18.2594	0	0.47737	49	-12.94	0	1.40317	49	5.22407	0	0.97289	49	10.9116	49	-6.56936	49	1.6102	49	17.8597	49	-11.7242	49	4.58032
50	50	11.8616	0	0.88344	50	-7.67799	0	0.54905	50	1.7372	0	0.58003	50	18.6756	0	0.48512	50	-13.4683	0	1.36164	50	4.61007	0	0.92813	50	11.2213	50	-7.39417	50	1.15635	50	18.3054	50	-12.2784	50	3.97505
51	51	12.1146	0	0.94542	51	-8.5399	0	0.47208	51	1.30229	0	0.56428	51	19.0153	0	0.5113	51	-14.091	0	1.34602	51	4.03308	0	0.90639	51	11.4424	51	-8.34304	51	0.75406	51	18.6671	51	-12.9112	51	3.38538
52	52	12.2475	0	1.00225	52	-9.51554	0	0.38845	52	0.91768	0	0.54704	52	19.2596	0	0.5571	52	-14.8142	0	1.3549	52	3.48767	0	0.90771	52	11.5488	52	-9.41261	52	0.39688	52	18.9241	52	-13.6313	52	2.80801
53	53	12.2267	0	1.05128	53	-10.6115	0	0.31115	53	0.58667	0	0.53394	53	19.3836	0	0.62315	53	-15.6484	0	1.38532	53	2.97176	0	0.92955	53	11.505	53	-10.599	53	0.08103	53	19.0495	53	-14.4543	53	2.2465
54	54	12.0023	0	1.08809	54	-11.835	0	0.25499	54	0.31565	0	0.53015	54	19.3529	0	0.71012	54	-16.6068	0	1.43335	54	2.49121	0	0.96563	54	11.2633	54	-11.9012	54	-0.19154	54	19.0076	54	-15.3999	54	1.71183
55	55	11.5063	0	1.10549	55	-13.1965	0	0.22873	55	0.11655	0	0.53924	55	19.1163	0	0.8207	55	-17.7083	0	1.49389	55	2.098	0	0.99592	55	10.7602	55	-13.3239	55	-0.41048	55	18.7484	55	-16.4871	55	1.22138
56	56	10.652	0	1.09499	56	-14.7121	0	0.22652	56	0.00854	0	0.56229	56	18.6072	0	0.95328	56	-18.9603	0	1.56767	56	1.76959	0	1.03911	56	9.91347	56	-14.8797	56	-0.55543	56	18.2032	56	-17.7317	56	0.79809
57	57	9.33728	0	1.0505	57	-16.4037	0	0.23708	57	0.01804	0	0.59764	57	17.7382	0	1.10368	57	-20.3721	0	1.6567	57	1.50023	0	1.09563	57	8.62339	57	-16.5899	57	-0.59653	57	17.282	57	-19.1459	57	0.4714
58	58	7.45545	0	0.97269	58	-18.2974	0	0.25723	58	0.17692	0	0.64165	58	16.3963	0	1.26754	58	-21.9627	0	1.75824	58	1.35901	0	1.15663	58	6.78193	58	-18.4823	58	-0.49699	58	15.8749	58	-20.7405	58	0.27715
59	59	4.91791	0	0.87326	59	-20.4189	0	0.2934	59	0.51884	0	0.68999	59	14.4564	0	1.43271	59	-23.7495	0	1.86873	59	1.38824	0	1.22056	59	4.29491	59	-20.5876	59	-0.21759	59	13.8619	59	-22.5281	59	0.25463
60	60	1.68808	0	0.77724	60	-22.7842	0	0.35261	60	1.07276	0	0.73845	60	11.8021	0	1.57842	60	-25.7504	0	1.98299	60	1.62519	0	1.28496	60	1.11821	60	-22.9308	60	0.27635	60	11.1391	60	-24.522	60	0.43997
61	61	-2.17709	0	0.7189	61	-25.389	0	0.43437	61	1.85598	0	0.78365	61	8.36982	0	1.67253	61	-27.9808	0	2.09454	61	2.09785	0	1.34656	61	-2.69781	61	-25.5196	61	1.0074	61	7.66619	61	-26.7362	61	0.86176
62	62	-6.49336	0	0.73338	62	-28.205	0	0.53181	62	2.87084	0	0.82397	62	4.21136	0	1.67372	62	-30.4489	0	2.19584	62	2.82143	0	1.40147	62	-6.97091	62	-28.3368	62	1.98162	62	3.52753	62	-29.1824	62	1.53818
63	63	-10.9426	0	0.85093	63	-31.1853	0	0.63854	63	4.10497	0	0.861	63	-0.45025	0	1.54443	63	-33.1539	0	2.27854	63	3.79795	0	1.44609	63	-11.3784	63	-31.3415	63	3.1877	63	-1.01994	63	-31.8686	63	2.47551
64	64	-15.1055	0	1.08359	64	-34.2804	0	0.75029	64	5.53724	0	0.89993	64	-5.22021	0	1.27657	64	-36.0851	0	2.33542	64	5.01757	0	1.47722	64	-15.4941	64	-34.4805	64	4.60193	64	-5.55826	64	-34.7958	64	3.66866
65	65	-18.5339	0	1.41257	65	-37.4497	0	0.86163	65	7.14466	0	0.94621	65	-9.61922	0	0.92687	65	-39.2192	0	2.36448	65	6.46111	0	1.49288	65	-18.8719	65	-37.6998	65	6.19692	65	-9.60906	65	-37.9499	65	5.10244
66	66	-20.8419	0	1.79321	66	-40.6611	0	0.96435	66	8.90491	0	1.00205	66	-13.2185	0	0.68276	66	-42.5151	0	2.36997	66	8.10281	0	1.49319	66	-21.1458	66	-40.9468	66	7.94625	66	-12.7758	66	-41.2905	66	6.75277
67	67	-21.7838	0	2.15923	67	-43.8813	0	1.04894	67	10.7971	0	1.06564	67	-15.7327	0	0.80484	67	-45.9093	0	2.36112	67	9.91307	0	1.48077	67	-22.1033	67	-44.167	67	9.82508	67	-14.8357	67	-44.7444	67	8.5886
68	68	-21.3196	0	2.42873	68	-47.0672	0	1.10669	68	12.802	0	1.13402	68	-17.0445	0	1.12353	68	-49.316	0	2.34799	68	11.8602	0	1.46001	68	-21.7382	68	-47.3012	68	11.8087	68	-15.7517	68	-48.2085	68	10.5738
69	69	-19.6814	0	2.54151	69	-50.1602	0	1.13317	69	14.9027	0	1.20479	69	-17.196	0	1.38294	69	-52.6353	0	2.33794	69	13.9124	0	1.43556	69	-20.2979	69	-50.2844	69	13.8733	69	-15.6419	69	-51.5645	69	12.6708
70	70	-17.3731	0	2.51409	70	-53.0854	0	1.13284	70	17.0818	0	1.27545	70	-16.3711	0	1.48671	70	-55.7625	0	2.33438	70	16.04	0	1.41173	70	-18.2446	70	-53.0477	70	15.9973	70	-14.7333	70	-54.6938	70	14.8435
71	71	-14.9841	0	2.41763	71	-55.759	0	1.12087	71	19.3188	0	1.34316	71	-14.8558	0	1.42627	71	-58.5966	0	2.33714	71	18.216	0	1.39154	71	-16.0585	71	-55.5226	71	18.1599	71	-13.3015	71	-57.4909	71	17.0584
72	72	-12.8973	0	2.28772	72	-58.1016	0	1.1175	72	21.5852	0	1.40481	72	-12.9622	0	1.24355	72	-61.052	0	2.34487	72	20.4142	0	1.37671	72	-14.0187	72	-57.6485	72	20.3372	72	-11.6035	72	-59.8742	72	19.2837
73	73	-11.1706	0	2.11941	73	-60.0484	0	1.13849	73	23.8433	0	1.45778	73	-10.9436	0	0.99998	73	-63.0706	0	2.35669	73	22.6071	0	1.36699	73	-12.1666	73	-59.3772	73	22.4988	73	-9.827	73	-61.7964	73	21.4889
74	74	-9.67422	0	1.915	74	-61.554	0	1.18759	74	26.0484	0	1.50124	74	-8.95417	0	0.75993	74	-64.6255	0	2.37255	74	24.7655	0	1.36059	74	-10.4306	74	-60.6767	74	24.6082	74	-8.07887	74	-63.2429	74	23.6446
75	75	-8.27175	0	1.69129	75	-62.5947	0	1.25786	75	28.1554	0	1.53636	75	-7.06193	0	0.59525	75	-65.7149	0	2.39194	75	26.8595	0	1.35486	75	-8.74644	75	-61.5311	75	26.627	75	-6.40286	75	-64.2245	75	25.7242
76	76	-6.89249	0	1.46512	76	-63.1659	0	1.33862	76	30.1253	0	1.5649	76	-5.2826	0	0.56723	76	-66.3537	0	2.41304	76	28.8613	0	1.34771	76	-7.09363	76	-61.939	76	28.5208	76	-4.80211	76	-64.7665	76	27.7049
77	77	-5.52585	0	1.24819	77	-63.2771	0	1.42111	77	31.9304	0	1.58767	77	-3.60747	0	0.64937	77	-66.566	0	2.43303	77	30.7489	0	1.33831	77	-5.48321	77	-61.9107	77	30.2652	77	-3.25919	77	-64.9006	77	29.569
78	78	-4.19523	0	1.05121	78	-62.9438	0	1.50007	78	33.5545	0	1.60405	78	-2.02286	0	0.76153	78	-66.3795	0	2.44882	78	32.5079	0	1.32641	78	-3.94098	78	-61.4612	78	31.8465	78	-1.75641	78	-64.6576	78	31.306
79	79	-2.9324	0	0.88388	79	-62.1844	0	1.57351	79	34.9923	0	1.61293	79	-0.52297	0	0.8564	79	-65.8198	0	2.45784	79	34.1307	0	1.31183	79	-2.49877	79	-60.6055	79	33.26	79	-0.29137	79	-64.0632	79	32.9115
80	80	-1.76922	0	0.75734	80	-61.018	0	1.64254	80	36.2456	0	1.61396	80	0.88324	0	0.91753	80	-64.9061	0	2.45744	80	35.6146	0	1.29405	80	-1.1906	80	-59.3567	80	34.507	80	1.11706	80	-63.1345	80	34.3847
81	81	-0.73799	0	0.68729	81	-59.4597	0	1.70998	81	37.3208	0	1.60806	81	2.17408	0	0.94016	81	-63.6486	0	2.44432	81	36.9589	0	1.27249	81	-0.04881	81	-57.7251	81	35.5912	81	2.43483	81	-61.8791	81	35.7257
82	82	0.13561	0	0.67687	82	-57.5225	0	1.77867	82	38.2258	0	1.59743	82	3.32241	0	0.92474	82	-62.0503	0	2.41576	82	38.1635	0	1.24712	82	0.90249	82	-55.7215	82	36.5173	82	3.62421	82	-60.2976	82	36.9342
83	83	0.84111	0	0.70444	83	-55.2214	0	1.85106	83	38.9695	0	1.58433	83	4.30397	0	0.87791	83	-60.109	0	2.37044	83	39.229	0	1.21867	83	1.65179	83	-53.3589	83	37.2909	83	4.65447	83	-58.3859	83	38.0091
84	84	1.38253	0	0.74513	84	-52.5748	0	1.92872	84	39.5602	0	1.56991	84	5.10175	0	0.81268	84	-57.8218	0	2.3081	84	40.1558	0	1.18769	84	2.20285	84	-50.6549	84	37.9185	84	5.50615	84	-56.1403	84	38.9497
85	85	1.77146	0	0.78544	85	-49.6045	0	2.01141	85	40.0057	0	1.55376	85	5.70635	0	0.74559	85	-55.1896	0	2.22904	85	40.9451	0	1.15407	85	2.57065	85	-47.632	85	38.4074	85	6.16747	85	-53.562	85	39.7567
86	86	2.01684	0	0.8174	86	-46.335	0	2.09654	86	40.3125	0	1.53371	86	6.11464	0	0.69151	86	-52.2209	0	2.13369	86	41.5999	0	1.11757	86	2.7691	86	-44.3175	86	38.7657	86	6.63164	86	-50.6599	86	40.4323
87	87	2.12008	0	0.8318	87	-42.7944	0	2.17904	87	40.4872	0	1.50623	87	6.32723	0	0.65861	87	-48.9337	0	2.02258	87	42.1246	0	1.07836	87	2.79988	87	-40.743	87	39.0022	87	6.89516	87	-47.4525	87	40.9802
88	88	2.07622	0	0.82099	88	-39.017	0	2.2516	88	40.5388	0	1.46736	88	6.34561	0	0.64744	88	-45.3573	0	1.89724	88	42.5249	0	1.03698	88	2.65144	88	-36.9461	88	39.1272	88	6.95626	88	-43.9668	88	41.4048
89	89	1.87772	0	0.78468	89	-35.0464	0	2.30534	89	40.4788	0	1.41342	89	6.16989	0	0.65322	89	-41.5352	0	1.76053	89	42.8077	0	0.99477	89	2.30682	89	-32.9725	89	39.1528	89	6.8135	89	-40.242	89	41.7123
90	90	1.52133	0	0.73487	90	-30.9396	0	2.33088	90	40.3239	0	1.34169	90	5.79952	0	0.67107	90	-37.5307	0	1.61676	90	42.9826	0	0.95395	90	1.75764	90	-28.8814	90	39.0943	90	6.46588	90	-36.3356	90	41.9117
91	91	1.01439	0	0.70099	91	-26.7734	0	2.32052	91	40.0977	0	1.25096	91	5.2416	0	0.69686	91	-33.43	0	1.47219	91	43.0639	0	0.91772	91	1.0112	91	-24.7489	91	38.9727	91	5.91748	91	-32.3266	91	42.0167
92	92	0.37731	0	0.72597	92	-22.6474	0	2.27016	92	39.8334	0	1.14169	92	4.52353	0	0.72757	92	-29.3429	0	1.33271	92	43.0727	0	0.88922	92	0.09386	92	-20.6704	92	38.817	92	5.1898	92	-28.3188	92	42.0479
93	93	-0.35449	0	0.83684	93	-18.6822	0	2.18114	93	39.5744	0	1.01601	93	3.70164	0	0.7643	93	-25.3992	0	1.20337	93	43.0378	0	0.87098	93	-0.94779	93	-16.7594	93	38.6651	93	4.33609	93	-24.4371	93	42.0326
94	94	-1.13105	0	1.02222	94	-15.0124	0	2.0621	94	39.3711	0	0.87791	94	2.85682	0	0.81214	94	-21.7401	0	1.08937	94	42.9967	0	0.86356	94	-2.05086	94	-13.1419	94	38.5627	94	3.44327	94	-20.8208	94	42.0067
95	95	-1.89239	0	1.25402	95	-11.7747	0	1.92982	95	39.2745	0	0.73588	95	2.08123	0	0.87202	95	-18.5086	0	0.99838	95	42.9944	0	0.86469	95	-3.14521	95	-9.94411	95	38.5554	95	2.61704	95	-17.6108	95	42.0135
96	96	-2.57924	0	1.50797	96	-9.09098	0	1.8076	96	39.3247	0	0.60725	96	1.45956	0	0.93361	96	-15.8341	0	0.94028	96	43.0746	0	0.87012	96	-4.16403	96	-7.2777	96	38.6779	96	1.95483	96	-14.9347	96	42.0963
97	97	-3.14506	0	1.76814	97	-7.05134	0	1.72187	97	39.5388	0	0.52269	97	1.05034	0	0.9805	97	-13.8132	0	0.92275	97	43.2672	0	0.87553	97	-5.05547	97	-5.22311	97	38.9402	97	1.52089	97	-12.8887	97	42.2846
98	98	-3.56547	0	2.02458	98	-5.69899	0	1.69506	98	39.9025	0	0.51332	98	0.87215	0	1.00086	98	-12.4891	0	0.94579	98	43.575	0	0.87911	98	-5.79127	98	-3.81607	98	39.3202	98	1.33354	98	-11.5195	98	42.5814
99	99	-3.84314	0	2.26872	99	-5.02586	0	1.7347	99	40.3723	0	0.5738	99	0.89829	0	0.99071	99	-11.8369	0	1.00239	99	43.9685	0	0.88409	99	-6.36811	99	-3.04703	99	39.7701	99	1.36448	99	-10.8112	99	42.957
100	100	-4.00777	0	2.48823	100	-4.98185	0	1.82722	100	40.8872	0	0.66588	100	1.06211	0	0.95002	100	-11.7691	0	1.08409	100	44.3934	0	0.89881	100	-6.80291	100	-2.87545	100	40.2345	100	1.54639	100	-10.6857	100	43.3562
101	101	-4.11138	0	2.66511	101	-5.4938	0	1.94324	101	41.388	0	0.75602	101	1.27116	0	0.87972	101	-12.1663	0	1.1848	101	44.791	0	0.93318	101	-7.12713	101	-3.25014	101	40.6694	101	1.78553	101	-11.0271	101	43.7169
[truncated: 86 more columns]
