# Supplementary material for: Gait assessment using a 2D video-based motion analysis app in healthy subjects and subjects with lower limb amputation – A pilot study
Source: PLoS One. 2025 May 30;20(5):e0324499. doi: 10.1371/journal.pone.0324499 (PMC12124523; doi:10.1371/journal.pone.0324499)
Supplement: S2 Table — Raw data of all trials (M##) of the subjects with amputation (0##) from the gait analysis recorded with the Orthelligent App (OV) and with the Qualisys system (Qual). (ZIP) [file pone.0324499.s002.zip]

Archive with 13 entries (12 files):
- Subjects_amputation_all_trials/
- Subjects_amputation_all_trials/015_OV_ME1-norm.xlsx
- Subjects_amputation_all_trials/015_OV_ME2-norm.xlsx
- Subjects_amputation_all_trials/015_OV_ME3-norm.xlsx
- Subjects_amputation_all_trials/015_Qaul_ME1.xlsx
- Subjects_amputation_all_trials/015_Qaul_ME2.xlsx
- Subjects_amputation_all_trials/015_Qaul_ME3.xlsx
- Subjects_amputation_all_trials/016_OV_ME1-norm.xlsx
- Subjects_amputation_all_trials/016_OV_ME2-norm.xlsx
- Subjects_amputation_all_trials/016_OV_ME3-norm.xlsx
- Subjects_amputation_all_trials/016_Qaul_ME1.xlsx
- Subjects_amputation_all_trials/016_Qaul_ME2.xlsx
- Subjects_amputation_all_trials/016_Qaul_ME3.xlsx
