# Supplementary material for: Gait assessment using a 2D video-based motion analysis app in healthy subjects and subjects with lower limb amputation – A pilot study
Source: PLoS One. 2025 May 30;20(5):e0324499. doi: 10.1371/journal.pone.0324499 (PMC12124523; doi:10.1371/journal.pone.0324499)
Supplement: S2 Table — Raw data of all trials (M##) of the subjects with amputation (0##) from the gait analysis recorded with the Orthelligent App (OV) and with the Qualisys system (Qual). (ZIP) [file pone.0324499.s002.zip › Subjects_amputation_all_trials/015_OV_ME1-norm.xlsx]

## Sheet: Sheet1
Var1	Var2
0.40512	0.038065
1.3937	-0.0086449
2.3823	-0.26285
3.3708	-0.64701
4.3594	-1.0683
5.348	-1.3457
6.3365	-1.451
7.3251	-1.5563
8.3137	-1.4082
9.3022	-1.1653
10.291	-0.49831
11.279	0.090364
12.268	0.60298
13.256	1.1734
14.245	1.8252
15.234	2.5563
16.222	2.9687
17.211	3.6126
18.199	4.1642
19.188	4.6576
20.176	5.0816
21.165	5.4419
22.154	5.7471
23.142	6.019
24.131	6.2447
25.119	6.4303
26.108	6.5899
27.096	6.6974
28.085	6.7443
29.074	6.807
30.062	6.8908
31.051	6.9797
32.039	7.1368
33.028	7.3221
34.016	7.4862
35.005	7.8863
35.994	8.4005
36.982	8.9742
37.971	9.6524
38.959	10.44
39.948	11.286
40.936	12.197
41.925	13.138
42.913	14.086
43.902	15.062
44.891	15.998
45.879	16.849
46.868	17.56
47.856	18.09
48.845	18.236
49.833	18.15
50.822	17.553
51.811	16.485
52.799	14.914
53.788	12.729
54.776	10.164
55.765	7.4056
56.753	4.0306
57.742	0.79801
58.731	-2.48
59.719	-5.5871
60.708	-8.431
61.696	-10.942
62.685	-12.627
63.673	-13.763
64.662	-14.209
65.651	-13.941
66.639	-13.125
67.628	-11.896
68.616	-10.358
69.605	-8.6377
70.593	-6.9056
71.582	-5.2159
72.57	-3.7975
73.559	-2.5268
74.548	-1.6911
75.536	-1.1325
76.525	-0.93421
77.513	-1.0211
78.502	-1.2729
79.49	-1.6529
80.479	-2.091
81.468	-2.4682
82.456	-2.7416
83.445	-2.923
84.433	-2.7291
85.422	-2.6638
86.41	-2.3929
87.399	-2
88.388	-1.5139
89.376	-0.9157
90.365	-0.22058
91.353	0.45379
92.342	1.1139
93.33	1.6425
94.319	2.0404
95.308	2.3445
96.296	2.5949
97.285	2.8095
98.273	2.9574
99.262	2.9338

## Sheet: Sheet2
Var1	Var2
0.37756	2.2898
1.3684	2.1891
2.3592	1.8093
3.3501	1.2781
4.3409	0.65586
5.3318	-0.010627
6.3226	-0.40703
7.3134	-0.76917
8.3043	-0.91505
9.2951	-0.85142
10.286	-0.61522
11.277	-0.26768
12.268	0.1356
13.258	0.67793
14.249	1.3736
15.24	2.1972
16.231	3.1547
17.222	4.2712
18.213	5.4232
19.204	6.6026
20.194	7.7659
21.185	8.8645
22.176	9.8598
23.167	10.749
24.158	11.492
25.149	12.033
26.139	12.367
27.13	12.53
28.121	12.525
29.112	12.461
30.103	12.357
31.094	12.187
32.084	11.999
33.075	11.781
34.066	11.773
35.057	11.845
36.048	12.075
37.039	12.452
38.03	12.967
39.02	13.608
40.011	14.332
41.002	15.116
41.993	15.98
42.984	16.896
43.975	17.861
44.965	18.875
45.956	19.883
46.947	20.79
47.938	21.534
48.929	21.967
49.92	22.05
50.91	21.765
51.901	21.109
52.892	19.91
53.883	18.319
54.874	16.449
55.865	14.125
56.855	11.804
57.846	9.4892
58.837	7.2268
59.828	5.0714
60.819	3.2306
61.81	1.5596
62.801	0.12533
63.791	-0.87984
64.782	-1.5462
65.773	-1.8378
66.764	-1.8687
67.755	-1.6848
68.746	-1.4529
69.736	-1.1033
70.727	-0.66285
71.718	-0.12293
72.709	0.30547
73.7	0.76722
74.691	1.1516
75.681	1.3724
76.672	1.541
77.663	1.6651
78.654	1.755
79.645	1.8158
80.636	1.8706
81.627	1.9353
82.617	1.9943
83.608	2.0624
84.599	2.5282
85.59	3.0075
86.581	3.6404
87.572	4.2934
88.562	4.8948
89.553	5.4193
90.544	5.8498
91.535	6.1888
92.526	6.4343
93.517	6.633
94.507	6.7662
95.498	6.8319
96.489	6.8149
97.48	6.7403
98.471	6.6998
99.462	6.5013

## Sheet: Sheet3
Var1	Var2
0.53343	22.206
1.5237	21.827
2.514	21.49
3.5043	21.066
4.4946	20.591
5.4848	20.03
6.4751	19.372
7.4654	18.665
8.4557	17.96
9.446	17.17
10.436	16.35
11.427	15.55
12.417	14.821
13.407	14.185
14.397	13.683
15.388	13.28
16.378	12.932
17.368	12.588
18.359	12.2
19.349	11.761
20.339	11.286
21.329	10.766
22.32	10.184
23.31	9.48
24.3	8.6181
25.291	7.5947
26.281	6.3998
27.271	5.0931
28.261	3.72
29.252	2.3315
30.242	0.93401
31.232	-0.40243
32.223	-1.6712
33.213	-2.8692
34.203	-4.1706
35.193	-4.7683
36.184	-5.5394
37.174	-6.2677
38.164	-6.9642
39.154	-7.4922
40.145	-8.0472
41.135	-8.5845
42.125	-8.9901
43.116	-9.3228
44.106	-9.5419
45.096	-9.7121
46.086	-9.6474
47.077	-9.4124
48.067	-8.9189
49.057	-8.1726
50.048	-7.206
51.038	-5.8098
52.028	-4.1859
53.018	-2.473
54.009	-0.61625
54.999	1.3251
55.989	3.0513
56.98	5.5409
57.97	7.7208
58.96	9.9047
59.95	12.04
60.941	14.079
61.931	16.041
62.921	17.928
63.912	19.795
64.902	21.648
65.892	23.455
66.882	25.174
67.873	26.78
68.863	28.279
69.853	29.638
70.844	30.88
71.834	32.027
72.824	33.073
73.814	34.03
74.805	34.782
75.795	35.505
76.785	35.988
77.776	36.328
78.766	36.463
79.756	36.48
80.746	36.3
81.737	35.96
82.727	35.492
83.717	34.887
84.708	34.329
85.698	33.815
86.688	33.251
87.678	32.692
88.669	32.18
89.659	31.689
90.649	31.249
91.64	30.847
92.63	30.552
93.62	30.333
94.61	30.188
95.601	30.082
96.591	29.935
97.581	29.832
98.572	29.714
99.562	29.427

## Sheet: Sheet4
Var1	Var2
0.53343	29.19
1.524	28.69
2.5146	28.331
3.5052	27.879
4.4958	27.37
5.4864	26.626
6.477	25.687
7.4675	25.358
8.4581	24.574
9.4487	23.789
10.439	23.015
11.43	22.288
12.42	21.581
13.411	20.898
14.402	20.215
15.392	19.537
16.383	18.889
17.373	18.323
18.364	17.847
19.355	17.385
20.345	16.83
21.336	16.142
22.326	15.28
23.317	14.328
24.308	13.325
25.298	12.333
26.289	11.363
27.279	10.377
28.27	9.2556
29.26	7.9561
30.251	6.4188
31.242	4.7781
32.232	3.1185
33.223	1.4686
34.213	-0.14069
35.204	-1.5779
36.195	-3.058
37.185	-4.5303
38.176	-6.0439
39.166	-7.5085
40.157	-8.9199
41.147	-10.26
42.138	-11.386
43.129	-12.35
44.119	-13.081
45.11	-13.55
46.1	-13.799
47.091	-13.839
48.082	-13.637
49.072	-13.263
50.063	-12.723
51.053	-11.685
52.044	-10.359
53.035	-8.7698
54.025	-6.9475
55.016	-4.9427
56.006	-3.1706
56.997	-1.3415
57.987	0.93421
58.978	2.8094
59.969	4.6006
60.959	6.2905
61.95	7.9566
62.94	9.6283
63.931	11.284
64.922	12.918
65.912	14.462
66.903	15.914
67.893	17.226
68.884	18.46
69.875	19.677
70.865	20.979
71.856	22.336
72.846	23.803
73.837	24.856
74.827	26.013
75.818	26.934
76.809	27.733
77.799	28.454
78.79	29.097
79.78	29.675
80.771	30.159
81.762	30.514
82.752	30.737
83.743	30.641
84.733	30.799
85.724	30.703
86.714	30.566
87.705	30.369
88.696	30.146
89.686	29.898
90.677	29.632
91.667	29.389
92.658	29.175
93.649	28.964
94.639	28.767
95.63	28.559
96.62	28.334
97.611	28.139
98.602	27.969
99.592	27.605

## Sheet: Sheet5
Var1	Var2
0.4073	7.6963
1.3987	8.1454
2.3901	8.5921
3.3815	9.1652
4.373	9.7924
5.3644	10.468
6.3558	11.104
7.3472	11.742
8.3386	12.359
9.33	12.952
10.321	13.536
11.313	14.064
12.304	14.554
13.296	15.006
14.287	15.457
15.279	15.912
16.27	16.368
17.261	16.77
18.253	17.133
19.244	17.418
20.236	17.608
21.227	17.54
22.218	17.493
23.21	17.147
24.201	16.604
25.193	15.923
26.184	15.13
27.176	14.232
28.167	13.277
29.158	12.229
30.15	11.143
31.141	10.079
32.133	9.0932
33.124	8.2564
34.115	7.3802
35.107	7.1078
36.098	6.8036
37.09	6.6041
38.081	6.625
39.073	6.7821
40.064	7.1106
41.055	7.4283
42.047	8.1941
43.038	8.9075
44.03	9.809
45.021	10.966
46.012	12.492
47.004	14.253
47.995	16.09
48.987	18.643
49.978	21.5
50.969	24.504
51.961	27.894
52.952	31.704
53.944	35.447
54.935	38.85
55.927	41.674
56.918	45.114
57.909	48.608
58.901	52.499
59.892	55.676
60.884	57.773
61.875	59.975
62.866	61.686
63.858	63.203
64.849	64.457
65.841	65.442
66.832	66.073
67.824	66.387
68.815	66.267
69.806	65.841
70.798	65.042
71.789	63.993
72.781	62.617
73.772	60.893
74.763	58.823
75.755	56.143
76.746	53.224
77.738	49.963
78.729	46.339
79.721	42.414
80.712	38.284
81.703	33.911
82.695	30.145
83.686	24.772
84.678	20.806
85.669	16.739
86.66	13.15
87.652	9.9313
88.643	7.2128
89.635	5.3181
90.626	3.7344
91.618	2.5978
92.609	1.9305
93.6	1.5065
94.592	1.3627
95.583	1.3964
96.575	1.5621
97.566	1.7886
98.557	1.9549
99.549	1.9876

## Sheet: Sheet6
Var1	Var2
0.40231	6.0497
1.3947	6.472
2.3871	6.8029
3.3796	7.2194
4.372	7.6917
5.3644	8.2395
6.3568	8.6468
7.3492	9.054
8.3417	9.4387
9.3341	9.7654
10.326	10.085
11.319	10.454
12.311	10.863
13.304	11.37
14.296	11.974
15.289	12.666
16.281	13.521
17.273	14.508
18.266	15.544
19.258	16.538
20.251	17.361
21.243	17.923
22.236	18.281
23.228	18.456
24.22	18.531
25.213	18.468
26.205	18.366
27.198	18.096
28.19	17.578
29.182	16.845
30.175	15.911
31.167	14.88
32.16	13.91
33.152	12.918
34.145	12.032
35.137	11.322
36.129	10.551
37.122	9.8315
38.114	9.1495
39.107	8.5835
40.099	8.1496
41.091	7.878
42.084	8.018
43.076	8.3691
44.069	9.068
45.061	10.138
46.054	11.521
47.046	13.26
48.038	15.368
49.031	17.563
50.023	20.431
51.016	23.404
52.008	26.862
53.001	30.599
53.993	34.578
54.985	38.614
55.978	42.816
56.97	45.177
57.963	49.404
58.955	52.344
59.947	55.089
60.94	57.086
61.932	58.57
62.925	59.758
63.917	60.522
64.91	60.968
65.902	61.124
66.894	60.932
67.887	60.433
68.879	59.764
69.872	58.914
70.864	58.043
71.856	57.035
72.849	55.498
73.841	54.176
74.834	52.701
75.826	50.53
76.819	48.096
77.811	45.2
78.803	42.178
79.796	38.943
80.788	35.698
81.781	32.306
82.773	28.798
83.766	25.749
84.758	22.046
85.75	19.07
86.743	16.606
87.735	14.252
88.728	12.256
89.72	10.659
90.712	9.374
91.705	8.3812
92.697	7.7209
93.69	7.2429
94.682	6.9524
95.675	6.7836
96.667	6.6926
97.659	6.612
98.652	6.5732
99.644	6.3312
