# Supplementary material for: Gait assessment using a 2D video-based motion analysis app in healthy subjects and subjects with lower limb amputation – A pilot study
Source: PLoS One. 2025 May 30;20(5):e0324499. doi: 10.1371/journal.pone.0324499 (PMC12124523; doi:10.1371/journal.pone.0324499)
Supplement: S2 Table — Raw data of all trials (M##) of the subjects with amputation (0##) from the gait analysis recorded with the Orthelligent App (OV) and with the Qualisys system (Qual). (ZIP) [file pone.0324499.s002.zip › Subjects_amputation_all_trials/015_OV_ME2-norm.xlsx]

## Sheet: Sheet1
Var1	Var2
0.57135	-4.7383
1.5613	-4.6634
2.5513	-4.7092
3.5412	-4.7355
4.5312	-4.7355
5.5212	-4.7357
6.5111	-4.5381
7.5011	-4.2393
8.491	-3.8666
9.481	-3.3567
10.471	-2.7469
11.461	-2.0523
12.451	-1.3085
13.441	-0.55502
14.431	0.16323
15.421	0.86301
16.411	1.5148
17.401	2.1208
18.391	2.7016
19.381	3.2256
20.371	3.6544
21.361	4.0105
22.351	4.2876
23.34	4.5297
24.33	4.754
25.32	4.9842
26.31	5.2169
27.3	5.4734
28.29	5.783
29.28	6.1257
30.27	6.5183
31.26	6.9334
32.25	7.3678
33.24	7.8281
34.23	8.3454
35.22	8.9045
36.21	9.5786
37.2	10.27
38.19	10.979
39.18	11.712
40.17	12.447
41.16	13.208
42.15	13.938
43.14	14.634
44.13	15.253
45.12	15.671
46.11	15.931
47.1	15.922
48.09	15.676
49.08	15.06
50.069	14.49
51.059	13.252
52.049	11.77
53.039	9.4564
54.029	7.0226
55.019	4.116
56.009	1.0655
56.999	-2.0675
57.989	-5.1101
58.979	-8.0226
59.969	-10.775
60.959	-13.17
61.949	-14.754
62.939	-15.873
63.929	-16.203
64.919	-15.862
65.909	-15.001
66.899	-13.71
67.889	-12.092
68.879	-10.418
69.869	-8.6179
70.859	-6.7062
71.849	-4.8301
72.839	-3.3016
73.829	-1.8393
74.819	-1.2997
75.808	-0.95834
76.798	-0.8878
77.788	-1.0442
78.778	-1.3224
79.768	-1.5969
80.758	-1.8008
81.748	-1.9626
82.738	-2.1558
83.728	-2.1595
84.718	-1.9673
85.708	-1.5916
86.698	-1.12
87.688	-0.42599
88.678	0.28791
89.668	0.90757
90.658	1.2772
91.648	1.395
92.638	1.3555
93.628	1.3233
94.618	1.3233
95.608	1.2613
96.598	1.0509
97.588	0.77985
98.578	0.53251
99.568	0.19499

## Sheet: Sheet2
Var1	Var2
0.59552	3.5204
1.5866	3.1477
2.5777	2.5918
3.5688	1.9142
4.5598	1.2349
5.5509	0.68015
6.542	0.23239
7.5331	0.13246
8.5242	0.29952
9.5153	0.64499
10.506	1.1129
11.497	1.7656
12.489	2.5448
13.48	3.4318
14.471	4.3552
15.462	5.261
16.453	6.1572
17.444	7.0707
18.435	8.0226
19.426	9.0113
20.417	9.9995
21.408	10.985
22.399	11.904
23.39	12.764
24.381	13.554
25.373	14.266
26.364	14.907
27.355	15.467
28.346	15.836
29.337	16.054
30.328	16.063
31.319	15.888
32.31	15.635
33.301	15.344
34.292	15.05
35.283	14.757
36.274	14.599
37.266	14.524
38.257	14.573
39.248	14.752
40.239	15.107
41.23	15.582
42.221	16.293
43.212	17.123
44.203	18.068
45.194	19.048
46.185	19.974
47.176	20.779
48.167	21.361
49.159	21.771
50.15	21.79
51.141	21.559
52.132	20.908
53.123	19.775
54.114	18.216
55.105	16.321
56.096	14.04
57.087	11.928
58.078	9.6733
59.069	7.5054
60.06	5.511
61.052	3.6163
62.043	1.9047
63.034	0.39039
64.025	-0.77664
65.016	-1.5709
66.007	-2.0352
66.998	-2.1644
67.989	-2.115
68.98	-1.9882
69.971	-1.732
70.962	-1.3587
71.953	-0.89901
72.945	-0.3838
73.936	0.035352
74.927	0.4035
75.918	0.5685
76.909	0.72798
77.9	0.78232
78.891	0.75012
79.882	0.63637
80.873	0.49913
81.864	0.29994
82.855	0.09645
83.846	-0.022932
84.838	-0.0047869
85.829	0.13489
86.82	0.44994
87.811	0.89245
88.802	1.3158
89.793	1.7178
90.784	2.0554
91.775	2.3196
92.766	2.5024
93.757	2.6273
94.748	2.7237
95.739	2.7623
96.731	2.7659
97.722	2.741
98.713	2.7298
99.704	2.5134

## Sheet: Sheet3
Var1	Var2
0.32912	21.024
1.3166	20.981
2.304	20.788
3.2914	20.636
4.2788	20.472
5.2663	20.074
6.2537	19.627
7.2411	18.972
8.2285	18.223
9.216	17.3
10.203	16.375
11.191	15.48
12.178	14.643
13.166	13.802
14.153	12.899
15.141	11.91
16.128	10.858
17.115	9.7947
18.103	8.7899
19.09	7.8111
20.078	6.8091
21.065	5.7611
22.053	4.6401
23.04	3.4832
24.027	2.3228
25.015	1.1851
26.002	0.087748
26.99	-0.90143
27.977	-1.7619
28.965	-2.488
29.952	-3.1027
30.939	-3.6217
31.927	-4.1287
32.914	-4.6557
33.902	-5.221
34.889	-5.7972
35.877	-6.479
36.864	-7.1591
37.851	-7.8434
38.839	-8.5564
39.826	-9.3187
40.814	-10.11
41.801	-10.83
42.789	-11.45
43.776	-11.854
44.763	-12.019
45.751	-11.929
46.738	-11.384
47.726	-10.412
48.713	-9.1291
49.701	-7.6022
50.688	-5.4811
51.675	-3.2788
52.663	-1.0348
53.65	1.1885
54.638	3.6922
55.625	6.3317
56.613	8.6536
57.6	10.82
58.587	12.654
59.575	14.091
60.562	15.229
61.55	16.187
62.537	17.177
63.525	18.423
64.512	19.947
65.499	21.674
66.487	23.512
67.474	25.313
68.462	26.976
69.449	28.487
70.436	29.974
71.424	31.472
72.411	32.893
73.399	34.041
74.386	34.957
75.374	35.356
76.361	35.469
77.348	35.346
78.336	35.129
79.323	34.896
80.311	34.743
81.298	34.546
82.286	34.346
83.273	34.142
84.26	33.859
85.248	33.525
86.235	33.141
87.223	32.757
88.21	32.352
89.198	31.932
90.185	31.644
91.172	31.452
92.16	31.417
93.147	31.399
94.135	31.427
95.122	31.478
96.11	31.643
97.097	31.825
98.084	31.988
99.072	32.049

## Sheet: Sheet4
Var1	Var2
0.32912	27.836
1.3233	27.697
2.3176	27.418
3.3118	27.117
4.306	26.794
5.3002	26.419
6.2945	25.976
7.2887	25.317
8.2829	24.823
9.2771	24.136
10.271	23.419
11.266	22.704
12.26	22.018
13.254	21.344
14.248	20.652
15.242	19.925
16.237	19.213
17.231	18.552
18.225	17.965
19.219	17.445
20.214	16.93
21.208	16.344
22.202	15.673
23.196	14.896
24.191	14.001
25.185	12.989
26.179	11.893
27.173	10.687
28.167	9.3853
29.162	7.9776
30.156	6.4997
31.15	5.0081
32.144	3.5584
33.139	2.1129
34.133	0.68691
35.127	-0.4264
36.121	-1.6153
37.115	-2.7433
38.11	-3.8462
39.104	-4.9289
40.098	-6.0133
41.092	-7.0939
42.087	-8.1733
43.081	-9.2209
44.075	-10.16
45.069	-10.998
46.063	-11.697
47.058	-12.175
48.052	-12.479
49.046	-12.379
50.04	-12.17
51.035	-11.551
52.029	-10.585
53.023	-9.1145
54.017	-7.3758
55.011	-5.5298
56.006	-3.3763
57	-1.538
57.994	0.99423
58.988	3.0953
59.983	5.1072
60.977	7.0455
61.971	8.8955
62.965	10.675
63.959	12.417
64.954	14.019
65.948	15.567
66.942	17.07
67.936	18.587
68.931	20.135
69.925	21.725
70.919	23.332
71.913	24.933
72.907	26.445
73.902	27.796
74.896	29.086
75.89	30.186
76.884	30.928
77.879	31.754
78.873	32.347
79.867	32.873
80.861	33.235
81.856	33.468
82.85	33.464
83.844	33.46
84.838	33.308
85.832	32.953
86.827	32.549
87.821	32.077
88.815	31.582
89.809	31.061
90.804	30.497
91.798	29.946
92.792	29.462
93.786	29.029
94.78	28.697
95.775	28.46
96.769	28.313
97.763	28.202
98.757	28.145
99.752	28.067

## Sheet: Sheet5
Var1	Var2
0.46822	7.0868
1.4566	7.1959
2.4449	7.6313
3.4332	8.3265
4.4216	9.2085
5.4099	10.147
6.3982	11.03
7.3866	11.993
8.3749	12.665
9.3632	13.221
10.352	13.744
11.34	14.241
12.328	14.75
13.317	15.224
14.305	15.552
15.293	15.667
16.282	15.591
17.27	15.321
18.258	14.865
19.247	14.364
20.235	13.774
21.223	13.146
22.212	12.463
23.2	11.713
24.188	10.926
25.177	10.153
26.165	9.4248
27.153	8.773
28.142	8.3056
29.13	7.9475
30.118	7.7113
31.107	7.5456
32.095	7.3973
33.083	7.2686
34.072	7.2076
35.06	7.1576
36.048	7.2468
37.037	7.4197
38.025	7.6685
39.013	8.0131
40.002	8.4396
40.99	8.9344
41.978	9.6744
42.967	10.443
43.955	11.459
44.943	12.785
45.932	14.405
46.92	16.304
47.908	18.876
48.897	22.242
49.885	25.658
50.873	29.556
51.862	33.578
52.85	37.598
53.838	41.414
54.827	45.578
55.815	49.239
56.803	52.769
57.792	56.005
58.78	58.6
59.768	60.305
60.757	61.363
61.745	61.807
62.733	62.138
63.722	62.548
64.71	63.038
65.698	63.584
66.687	63.973
67.675	63.941
68.663	63.484
69.652	62.633
70.64	61.805
71.628	60.564
72.617	59.416
73.605	57.681
74.593	55.325
75.582	51.983
76.57	48.917
77.558	44.792
78.547	40.639
79.535	36.415
80.523	32.166
81.512	27.948
82.5	23.557
83.488	19.72
84.477	15.272
85.465	11.384
86.453	8.5707
87.442	5.8543
88.43	3.8785
89.418	2.3561
90.407	1.3967
91.395	0.8624
92.383	0.80106
93.372	0.97721
94.36	1.3178
95.348	1.8217
96.337	2.4625
97.325	3.1259
98.313	3.6177
99.302	3.8032

## Sheet: Sheet6
Var1	Var2
1.1781	3.3662
2.1628	3.6367
3.1474	4.1029
4.132	4.7853
5.1166	5.5902
6.1012	6.2823
7.0858	6.9763
8.0705	7.9601
9.0551	8.8056
10.04	9.5471
11.024	10.313
12.009	11.178
12.994	12.079
13.978	12.93
14.963	13.682
15.947	14.328
16.932	14.999
17.917	15.774
18.901	16.702
19.886	17.726
20.871	18.741
21.855	19.608
22.84	20.292
23.824	20.766
24.809	21.019
25.794	21.019
26.778	20.894
27.763	20.492
28.747	19.901
29.732	19.069
30.717	18.004
31.701	16.781
32.686	15.506
33.671	14.133
34.655	12.892
35.64	11.969
36.624	11.124
37.609	10.422
38.594	9.8947
39.578	9.4902
40.563	9.1344
41.547	8.9758
42.532	8.9725
43.517	9.1809
44.501	9.714
45.486	10.494
46.471	11.523
47.455	12.897
48.44	14.696
49.424	16.691
50.409	19.3
51.394	22.154
52.378	25.457
53.363	29.211
54.348	33.263
55.332	37.248
56.317	41.278
57.301	44.184
58.286	48.5
59.271	51.577
60.255	54.41
61.24	56.603
62.224	58.281
63.209	59.602
64.194	60.532
65.178	61.077
66.163	61.45
67.148	61.601
68.132	61.663
69.117	61.657
70.101	61.588
71.086	61.335
72.071	60.94
73.055	60.199
74.04	59.145
75.024	57.672
76.009	55.58
76.994	53.298
77.978	50.391
78.963	47.204
79.948	43.845
80.932	40.165
81.917	36.352
82.901	32.418
83.886	28.496
84.871	24.641
85.855	21.126
86.84	17.861
87.825	14.984
88.809	12.587
89.794	10.556
90.778	8.834
91.763	7.4416
92.748	6.3983
93.732	5.5671
94.717	5.0394
95.701	4.7591
96.686	4.6949
97.671	4.7795
98.655	4.8501
99.64	4.7061
