# Supplementary material for: Gait assessment using a 2D video-based motion analysis app in healthy subjects and subjects with lower limb amputation – A pilot study
Source: PLoS One. 2025 May 30;20(5):e0324499. doi: 10.1371/journal.pone.0324499 (PMC12124523; doi:10.1371/journal.pone.0324499)
Supplement: S2 Table — Raw data of all trials (M##) of the subjects with amputation (0##) from the gait analysis recorded with the Orthelligent App (OV) and with the Qualisys system (Qual). (ZIP) [file pone.0324499.s002.zip › Subjects_amputation_all_trials/015_OV_ME3-norm.xlsx]

## Sheet: Sheet1
Var1	Var2
0.34519	-3.945
1.3335	-3.9517
2.3218	-4.1311
3.3102	-4.3302
4.2985	-4.5015
5.2868	-4.5973
6.2752	-4.4936
7.2635	-4.3809
8.2518	-4.2467
9.2402	-3.8963
10.228	-3.4615
11.217	-2.9136
12.205	-2.2621
13.193	-1.5376
14.182	-0.76344
15.17	-0.0043933
16.158	0.71468
17.147	1.3435
18.135	1.8892
19.123	2.3666
20.112	2.7784
21.1	3.1683
22.088	3.508
23.077	3.7373
24.065	3.8854
25.053	3.9876
26.042	4.0691
27.03	4.1804
28.018	4.358
29.007	4.5922
29.995	4.8852
30.983	5.251
31.972	5.6636
32.96	6.2484
33.948	6.8772
34.937	7.5242
35.925	8.3517
36.913	9.2987
37.902	10.313
38.89	11.367
39.878	12.44
40.867	13.505
41.855	14.528
42.843	15.499
43.832	16.383
44.82	17.108
45.808	17.684
46.797	17.965
47.785	17.921
48.773	17.548
49.762	16.627
50.75	15.4
51.738	13.827
52.727	11.567
53.715	8.8287
54.703	6.3944
55.692	3.265
56.68	0.26108
57.668	-2.6075
58.657	-5.0242
59.645	-7.6945
60.633	-9.5212
61.622	-11.055
62.61	-12.164
63.598	-12.748
64.587	-12.673
65.575	-12.091
66.563	-11.092
67.552	-9.7815
68.54	-8.4142
69.528	-7.0417
70.517	-5.6332
71.505	-4.2879
72.493	-3.0502
73.482	-2.0122
74.47	-1.2204
75.458	-0.94793
76.447	-1.0452
77.435	-1.3774
78.423	-1.9089
79.412	-2.4937
80.4	-3.0319
81.388	-3.4994
82.377	-3.8945
83.365	-4.0518
84.353	-4.1188
85.341	-3.7783
86.33	-3.1951
87.318	-2.4097
88.306	-1.6285
89.295	-0.87153
90.283	-0.15862
91.271	0.50136
92.26	1.0811
93.248	1.5149
94.236	1.7374
95.225	1.7644
96.213	1.7532
97.201	1.6277
98.19	1.4338
99.178	1.2059

## Sheet: Sheet2
Var1	Var2
0.33091	4.705
1.3229	4.2276
2.3149	3.4226
3.3069	2.3787
4.2989	1.2273
5.2909	0.19692
6.2829	-0.66695
7.2749	-1.4406
8.2669	-1.7203
9.2589	-1.7368
10.251	-1.4706
11.243	-1.0026
12.235	-0.38761
13.227	0.3686
14.219	1.2934
15.211	2.3135
16.203	3.4248
17.195	4.5892
18.187	5.7127
19.179	6.8251
20.171	7.8942
21.163	8.9066
22.155	9.846
23.147	10.709
24.139	11.379
25.131	11.804
26.123	12.04
27.115	12.002
28.107	11.843
29.099	11.646
30.091	11.356
31.083	11.028
32.075	10.647
33.067	10.381
34.059	10.114
35.051	9.6922
36.043	8.8933
37.035	7.8838
38.027	7.0806
39.019	6.8195
40.011	7.1907
41.003	8.3034
41.995	9.6111
42.987	11.005
43.979	12.412
44.971	13.768
45.963	15.266
46.955	17.099
47.947	19.156
48.939	20.686
49.931	20.875
50.923	20.878
51.915	19.602
52.907	17.666
53.899	15.346
54.891	12.629
55.883	10.027
56.875	7.5313
57.867	5.2748
58.859	2.9291
59.851	1.0102
60.843	-0.60499
61.835	-1.8399
62.827	-2.5719
63.819	-2.8788
64.811	-2.7623
65.803	-2.368
66.795	-1.839
67.787	-1.2442
68.779	-0.60308
69.771	-0.00058443
70.763	0.5563
71.755	1.1161
72.747	1.5797
73.739	1.6185
74.731	1.6704
75.723	1.6063
76.715	1.4117
77.707	1.1764
78.699	0.93034
79.691	0.71104
80.683	0.53869
81.675	0.48233
82.667	0.57498
83.659	0.75473
84.651	0.76445
85.643	0.97729
86.635	1.2069
87.627	1.4543
88.619	1.6887
89.611	1.8874
90.603	2.0139
91.595	2.0881
92.587	2.0881
93.579	2.0587
94.571	2.0512
95.563	2.0601
96.555	2.0441
97.547	2.0455
98.539	2.0704
99.531	1.9192

## Sheet: Sheet3
Var1	Var2
0.53066	19.482
1.5173	19.374
2.5038	19.081
3.4904	18.767
4.477	18.278
5.4636	17.787
6.4502	17.297
7.4368	16.806
8.4234	16.202
9.41	15.482
10.397	14.761
11.383	14.093
12.37	13.487
13.356	12.893
14.343	12.254
15.33	11.542
16.316	10.764
17.303	9.976
18.289	9.1806
19.276	8.3007
20.262	7.2818
21.249	6.0924
22.236	4.7057
23.222	3.1909
24.209	1.6199
25.195	0.061977
26.182	-1.4799
27.169	-2.9733
28.155	-4.388
29.142	-5.7414
30.128	-6.9774
31.115	-8.0199
32.102	-8.8441
33.088	-9.3943
34.075	-9.9444
35.061	-10.492
36.048	-10.969
37.035	-11.377
38.021	-11.766
39.008	-12.204
39.994	-12.666
40.981	-13.183
41.967	-13.691
42.954	-14.178
43.941	-14.534
44.927	-14.707
45.914	-14.74
46.9	-14.496
47.887	-14.002
48.874	-13.342
49.86	-12.251
50.847	-10.849
51.833	-9.2497
52.82	-7.2556
53.807	-4.7845
54.793	-2.2789
55.78	0.28364
56.766	2.6949
57.753	5.0481
58.739	7.2917
59.726	9.4345
60.713	11.682
61.699	13.835
62.686	15.864
63.672	17.742
64.659	19.453
65.646	21.04
66.632	22.504
67.619	23.917
68.605	25.289
69.592	26.595
70.579	27.825
71.565	28.926
72.552	29.88
73.538	30.617
74.525	31.301
75.512	31.84
76.498	32.215
77.485	32.586
78.471	32.585
79.458	32.669
80.444	32.611
81.431	32.399
82.418	31.935
83.404	31.381
84.391	30.681
85.377	29.689
86.364	28.629
87.351	27.714
88.337	27.022
89.324	26.554
90.31	26.167
91.297	25.796
92.284	25.408
93.27	25.009
94.257	24.747
95.243	24.822
96.23	25.269
97.217	25.954
98.203	26.58
99.19	26.742

## Sheet: Sheet4
Var1	Var2
0.51171	25.902
1.4993	25.607
2.4868	25.116
3.4744	24.574
4.4619	24.048
5.4495	23.566
6.437	23.084
7.4246	22.631
8.4121	22.169
9.3997	21.615
10.387	21.017
11.375	20.396
12.362	19.819
13.35	19.202
14.337	18.558
15.325	17.817
16.313	16.957
17.3	15.979
18.288	14.965
19.275	13.99
20.263	13.112
21.25	12.341
22.238	11.599
23.225	10.825
24.213	9.998
25.2	9.1112
26.188	8.1495
27.176	7.0997
28.163	5.9811
29.151	4.7628
30.138	3.3917
31.126	1.894
32.113	0.35458
33.101	-1.2158
34.088	-2.6981
35.076	-3.6931
36.063	-4.0569
37.051	-3.8895
38.039	-3.6483
39.026	-3.6088
40.014	-4.0401
41.001	-4.8242
41.989	-5.7019
42.976	-6.5328
43.964	-7.2748
44.951	-7.9335
45.939	-8.7847
46.927	-9.9223
47.914	-11.36
48.902	-12.495
49.889	-12.393
50.877	-11.887
51.864	-10.356
52.852	-8.1558
53.839	-5.5141
54.827	-2.8931
55.814	-0.35697
56.802	2.0808
57.79	4.3547
58.777	6.5854
59.765	8.4811
60.752	10.375
61.74	12.206
62.727	13.863
63.715	15.4
64.702	16.757
65.69	17.872
66.678	18.903
67.665	19.992
68.653	21.265
69.64	22.719
70.628	24.215
71.615	25.536
72.603	26.749
73.59	27.816
74.578	28.841
75.565	29.854
76.553	30.875
77.541	31.955
78.528	32.816
79.516	33.437
80.503	33.812
81.491	33.847
82.478	33.653
83.466	33.369
84.453	33.036
85.441	32.589
86.428	32.083
87.416	31.547
88.404	30.991
89.391	30.468
90.379	29.983
91.366	29.572
92.354	29.243
93.341	29
94.329	28.791
95.316	28.618
96.304	28.421
97.292	28.226
98.279	28.087
99.267	27.732

## Sheet: Sheet5
Var1	Var2
0.47599	7.2262
1.4646	7.5709
2.4531	8.0041
3.4417	8.6966
4.4302	9.593
5.4188	10.545
6.4074	11.293
7.3959	11.971
8.3845	12.592
9.3731	13.054
10.362	13.511
11.35	14.015
12.339	14.602
13.327	15.165
14.316	15.559
15.304	15.741
16.293	15.674
17.282	15.472
18.27	15.207
19.259	14.878
20.247	14.242
21.236	13.543
22.224	12.608
23.213	11.517
24.202	10.357
25.19	9.2115
26.179	8.1513
27.167	7.2304
28.156	6.3932
29.144	5.6034
30.133	4.8757
31.121	4.2959
32.11	3.8601
33.099	3.7313
34.087	3.6025
35.076	3.5091
36.064	3.679
37.053	3.8972
38.041	4.2508
39.03	4.6862
40.019	5.2153
41.007	5.843
41.996	6.604
42.984	7.4662
43.973	8.5269
44.961	9.8592
45.95	11.407
46.938	13.304
47.927	15.575
48.916	17.874
49.904	20.802
50.893	23.967
51.881	28.08
52.87	30.801
53.858	34.739
54.847	38.951
55.836	42.855
56.824	46.956
57.813	50.073
58.801	53.277
59.79	56.294
60.778	59.107
61.767	61.318
62.756	62.996
63.744	64.67
64.733	65.552
65.721	66.231
66.71	66.421
67.698	66.313
68.687	65.95
69.675	65.122
70.664	64.041
71.653	62.665
72.641	60.818
73.63	58.384
74.618	55.728
75.607	52.473
76.595	49.102
77.584	45.475
78.573	41.443
79.561	37.58
80.55	33.781
81.538	29.613
82.527	25.222
83.515	20.398
84.504	16.672
85.492	14.157
86.481	12.369
87.47	10.273
88.458	8.6264
89.447	7.3434
90.435	6.3497
91.424	5.7351
92.412	5.4679
93.401	5.4987
94.39	5.6389
95.378	5.6456
96.367	5.5349
97.355	4.9288
98.344	4.6099
99.332	4.0874

## Sheet: Sheet6
Var1	Var2
0.48731	3.3714
1.4754	3.359
2.4635	3.2596
3.4516	3.275
4.4398	3.496
5.4279	3.8084
6.416	4.2815
7.4041	4.7568
8.3922	5.2768
9.3803	5.7758
10.368	6.3437
11.357	7.0392
12.345	7.8807
13.333	8.8334
14.321	9.8184
15.309	10.737
16.297	11.592
17.285	12.398
18.273	13.181
19.261	14.02
20.25	14.89
21.238	15.749
22.226	16.471
23.214	16.984
24.202	17.255
25.19	17.389
26.178	17.321
27.166	17.023
28.154	16.53
29.143	15.775
30.131	14.744
31.119	13.544
32.107	12.278
33.095	11.002
34.083	9.7146
35.071	8.2561
36.059	6.4355
37.047	4.2661
38.036	2.1063
39.024	0.21683
40.012	-1.0405
41	-1.6821
41.988	-1.8456
42.976	-1.5614
43.964	-0.81509
44.952	0.19078
45.941	1.993
46.929	4.4693
47.917	7.8908
48.905	12.334
49.893	17.015
50.881	21.795
51.869	26.877
52.857	31.824
53.845	36.852
54.834	41.67
55.822	46.11
56.81	50.439
57.798	53.787
58.786	57
59.774	59.416
60.762	61.375
61.75	62.764
62.738	63.581
63.727	64.016
64.715	63.781
65.703	63.205
66.691	62.395
67.679	61.527
68.667	60.729
69.655	59.981
70.643	59.018
71.631	57.666
72.62	56.199
73.608	53.938
74.596	51.626
75.584	49.038
76.572	46.268
77.56	43.328
78.548	39.949
79.536	36.418
80.524	32.612
81.513	28.607
82.501	24.778
83.489	20.989
84.477	17.36
85.465	14.196
86.453	11.768
87.441	9.4729
88.429	7.5575
89.417	6.2522
90.406	5.38
91.394	4.8279
92.382	4.6025
93.37	4.5707
94.358	4.6472
95.346	4.8615
96.334	5.1768
97.322	5.4766
98.311	5.7416
99.299	5.8405
