# Supplementary material for: Gait assessment using a 2D video-based motion analysis app in healthy subjects and subjects with lower limb amputation – A pilot study
Source: PLoS One. 2025 May 30;20(5):e0324499. doi: 10.1371/journal.pone.0324499 (PMC12124523; doi:10.1371/journal.pone.0324499)
Supplement: S2 Table — Raw data of all trials (M##) of the subjects with amputation (0##) from the gait analysis recorded with the Orthelligent App (OV) and with the Qualisys system (Qual). (ZIP) [file pone.0324499.s002.zip › Subjects_amputation_all_trials/015_Qaul_ME1.xlsx]

## Sheet: Tabelle1
	Mean	Mean	Std Dev	Std Dev	Mean	Mean	Std Dev	Std Dev	Mean	Mean	Std Dev	Std Dev	Mean	Mean	Std Dev	Std Dev	Mean	Mean	Std Dev	Std Dev	Mean	Mean	Std Dev	Std Dev	D:\Qualisys\2024_Orthelligent\Data\P015\ebenesGehen0003_1,c3d	D:\Qualisys\2024_Orthelligent\Data\P015\ebenesGehen0003_1,c3d	D:\Qualisys\2024_Orthelligent\Data\P015\ebenesGehen0003_1,c3d	D:\Qualisys\2024_Orthelligent\Data\P015\ebenesGehen0003_1,c3d	D:\Qualisys\2024_Orthelligent\Data\P015\ebenesGehen0003_1,c3d	D:\Qualisys\2024_Orthelligent\Data\P015\ebenesGehen0003_1,c3d	D:\Qualisys\2024_Orthelligent\Data\P015\ebenesGehen0003_1,c3d	D:\Qualisys\2024_Orthelligent\Data\P015\ebenesGehen0003_1,c3d	D:\Qualisys\2024_Orthelligent\Data\P015\ebenesGehen0003_1,c3d	D:\Qualisys\2024_Orthelligent\Data\P015\ebenesGehen0003_1,c3d	D:\Qualisys\2024_Orthelligent\Data\P015\ebenesGehen0003_1,c3d	D:\Qualisys\2024_Orthelligent\Data\P015\ebenesGehen0003_1,c3d	D:\Qualisys\2024_Orthelligent\Data\P015\ebenesGehen0003_1,c3d	D:\Qualisys\2024_Orthelligent\Data\P015\ebenesGehen0003_1,c3d	D:\Qualisys\2024_Orthelligent\Data\P015\ebenesGehen0003_1,c3d	D:\Qualisys\2024_Orthelligent\Data\P015\ebenesGehen0003_1,c3d	D:\Qualisys\2024_Orthelligent\Data\P015\ebenesGehen0003_1,c3d	D:\Qualisys\2024_Orthelligent\Data\P015\ebenesGehen0003_1,c3d	D:\Qualisys\2024_Orthelligent\Data\P015\ebenesGehen0003_1,c3d	D:\Qualisys\2024_Orthelligent\Data\P015\ebenesGehen0003_1,c3d	D:\Qualisys\2024_Orthelligent\Data\P015\ebenesGehen0003_1,c3d	D:\Qualisys\2024_Orthelligent\Data\P015\ebenesGehen0003_1,c3d	D:\Qualisys\2024_Orthelligent\Data\P015\ebenesGehen0003_1,c3d	D:\Qualisys\2024_Orthelligent\Data\P015\ebenesGehen0003_1,c3d	D:\Qualisys\2024_Orthelligent\Data\P015\ebenesGehen0003_1,c3d
	Left Ankle Mean Angle	Left Ankle Mean Angle	Left Ankle Mean Angle	Left Ankle Mean Angle	Left Knee Mean Angle	Left Knee Mean Angle	Left Knee Mean Angle	Left Knee Mean Angle	Left Hip Mean Angle	Left Hip Mean Angle	Left Hip Mean Angle	Left Hip Mean Angle	Right Ankle Mean Angle	Right Ankle Mean Angle	Right Ankle Mean Angle	Right Ankle Mean Angle	Right Knee Mean Angle	Right Knee Mean Angle	Right Knee Mean Angle	Right Knee Mean Angle	Right Hip Mean Angle	Right Hip Mean Angle	Right Hip Mean Angle	Right Hip Mean Angle	Left Ankle Mean Angle	Left Ankle Mean Angle	Left Knee Mean Angle	Left Knee Mean Angle	Left Hip Mean Angle	Left Hip Mean Angle	Right Ankle Mean Angle	Right Ankle Mean Angle	Right Knee Mean Angle	Right Knee Mean Angle	Right Hip Mean Angle	Right Hip Mean Angle	Speed	Left_Strides_Per_Minute_Count	Left_Strides_Per_Minute_Mean	Left_Strides_Per_Minute_StdDev	Right_Strides_Per_Minute_Count	Right_Strides_Per_Minute_Mean	Right_Strides_Per_Minute_StdDev	Left_Stride_Length_Count	Left_Stride_Length_Mean	Left_Stride_Length_StdDev	Right_Stride_Length_Count	Right_Stride_Length_Mean	Right_Stride_Length_StdDev
	P2D	P2D	P2D	P2D	P2D	P2D	P2D	P2D	P2D	P2D	P2D	P2D	P2D	P2D	P2D	P2D	P2D	P2D	P2D	P2D	P2D	P2D	P2D	P2D	P2D	P2D	P2D	P2D	P2D	P2D	P2D	P2D	P2D	P2D	P2D	P2D	METRIC	METRIC	METRIC	METRIC	METRIC	METRIC	METRIC	METRIC	METRIC	METRIC	METRIC	METRIC	METRIC
	ORIGINAL	ORIGINAL	ORIGINAL	ORIGINAL	ORIGINAL	ORIGINAL	ORIGINAL	ORIGINAL	ORIGINAL	ORIGINAL	ORIGINAL	ORIGINAL	ORIGINAL	ORIGINAL	ORIGINAL	ORIGINAL	ORIGINAL	ORIGINAL	ORIGINAL	ORIGINAL	ORIGINAL	ORIGINAL	ORIGINAL	ORIGINAL	ORIGINAL	ORIGINAL	ORIGINAL	ORIGINAL	ORIGINAL	ORIGINAL	ORIGINAL	ORIGINAL	ORIGINAL	ORIGINAL	ORIGINAL	ORIGINAL	TEMPORAL_DISTANCE	TEMPORAL_DISTANCE	TEMPORAL_DISTANCE	TEMPORAL_DISTANCE	TEMPORAL_DISTANCE	TEMPORAL_DISTANCE	TEMPORAL_DISTANCE	TEMPORAL_DISTANCE	TEMPORAL_DISTANCE	TEMPORAL_DISTANCE	TEMPORAL_DISTANCE	TEMPORAL_DISTANCE	TEMPORAL_DISTANCE
ITEM	X	Y	X	Y	X	Y	X	Y	X	Y	X	Y	X	Y	X	Y	X	Y	X	Y	X	Y	X	Y	X	Y	X	Y	X	Y	X	Y	X	Y	X	Y	X	X	X	X	X	X	X	X	X	X	X	X	X
1	1	5.32353	0	0.63672	1	8.54453	0	0.51086	1	19.7991	0	0.86727	1	12.9728	0	0.13921	1	-1.4793	0	0.81755	1	28.0951	0	0.83538	1	4.85789	1	8.82063	1	18.8141	1	12.813	1	-2.29194	1	27.6834	3.0828	1	52.6316	0	2	52.6326	0.32646	1	3.50655	0	2	3.51832	0.00262
2	2	5.15124	0	0.807	2	7.85765	0	0.6351	2	20.1444	0	0.89418	2	12.5154	0	0.22365	2	-1.01564	0	0.54553	2	27.7375	0	0.81497	2	4.57478	2	8.18821	2	19.1357	2	12.2572	2	-1.57567	2	27.2121
3	3	4.523	0	0.92798	3	6.62494	0	0.68652	3	20.6009	0	0.90024	3	11.688	0	0.31212	3	-1.04647	0	0.31721	3	27.3893	0	0.80312	3	3.90127	3	6.95913	3	19.5881	3	11.3276	3	-1.3929	3	26.7786
4	4	3.44009	0	0.95264	4	5.07489	0	0.66024	4	21.0809	0	0.87754	4	10.5402	0	0.38269	4	-1.41647	0	0.18048	4	27.0132	0	0.78601	4	2.86031	4	5.34714	4	20.0923	4	10.0985	4	-1.62446	4	26.3547
5	5	2.06109	0	0.86166	5	3.37823	0	0.58061	5	21.5203	0	0.82318	5	9.22799	0	0.41324	5	-1.99204	0	0.16637	5	26.5871	0	0.753	5	1.62003	5	3.51736	5	20.5894	5	8.75103	5	-2.15522	5	25.9222
6	6	0.67766	0	0.68673	6	1.59665	0	0.51887	6	21.9007	0	0.74354	6	7.92707	0	0.39905	6	-2.69337	0	0.21928	6	26.1114	0	0.70097	6	0.46109	6	1.54139	6	21.0571	6	7.46673	6	-2.90259	6	25.4809
7	7	-0.3615	0	0.53197	7	-0.30123	0	0.57611	7	22.2488	0	0.65373	7	6.7462	0	0.35408	7	-3.48691	0	0.30615	7	25.6068	0	0.63457	7	-0.31219	7	-0.58272	7	21.5093	7	6.33993	7	-3.81424	7	25.0469
8	8	-0.79554	0	0.51323	8	-2.34637	0	0.77063	8	22.5988	0	0.57782	8	5.7238	0	0.29571	8	-4.35531	0	0.43053	8	25.0968	0	0.56612	8	-0.50617	8	-2.83996	8	21.9596	8	5.39661	8	-4.84691	8	24.6351
9	9	-0.57334	0	0.60097	9	-4.47106	0	1.05219	9	22.9384	0	0.55059	9	4.88211	0	0.24525	9	-5.27728	0	0.58509	9	24.593	0	0.51508	9	-0.11702	9	-5.11348	9	22.3727	9	4.65635	9	-5.95226	9	24.2435
10	10	0.15994	0	0.726	10	-6.50332	0	1.37697	10	23.1924	0	0.59401	10	4.2565	0	0.23718	10	-6.22123	0	0.7512	10	24.0918	0	0.50042	10	0.70654	10	-7.20597	10	22.6606	10	4.14455	10	-7.07335	10	23.8545
11	11	1.16508	0	0.88688	11	-8.26574	0	1.69122	11	23.2655	0	0.68516	11	3.87013	0	0.27388	11	-7.14811	0	0.90938	11	23.5828	0	0.52662	11	1.74988	11	-8.95509	11	22.734	11	3.8636	11	-8.15135	11	23.4472
12	12	2.19237	0	1.08489	12	-9.67393	0	1.93488	12	23.0965	0	0.78183	12	3.70603	0	0.3185	12	-8.01913	0	1.04574	12	23.0556	0	0.57948	12	2.79069	12	-10.3067	12	22.546	12	3.77906	12	-9.13689	12	23.0061
13	13	3.05009	0	1.28373	13	-10.7488	0	2.07511	13	22.68	0	0.85744	13	3.71028	0	0.34872	13	-8.80378	0	1.15429	13	22.5042	0	0.63889	13	3.65322	13	-11.297	13	22.1015	13	3.83213	13	-9.99939	13	22.5253
14	14	3.65716	0	1.43703	14	-11.5613	0	2.11758	14	22.0553	0	0.90542	14	3.81885	0	0.36014	14	-9.48488	0	1.23525	14	21.9253	0	0.69099	14	4.25991	14	-11.9956	14	21.4429	14	3.96481	14	-10.7287	14	22.0053
15	15	4.04069	0	1.51857	15	-12.1705	0	2.09192	15	21.2822	0	0.9311	15	3.98589	0	0.35378	15	-10.0579	0	1.29076	15	21.3161	0	0.73026	15	4.62959	15	-12.4615	15	20.6295	15	4.14211	15	-11.3274	15	21.4462
16	16	4.2909	0	1.52418	16	-12.5959	0	2.02927	16	20.416	0	0.9439	16	4.19243	0	0.33279	16	-10.5264	0	1.32245	16	20.6725	0	0.75606	16	4.83826	16	-12.7255	16	19.7167	16	4.3563	16	-11.8031	16	20.8443
17	17	4.50772	0	1.46697	17	-12.8272	0	1.94836	17	19.4927	0	0.95117	17	4.43989	0	0.30319	17	-10.8958	0	1.33158	17	19.9885	0	0.76776	17	4.97689	17	-12.7975	17	18.7435	17	4.61797	17	-12.1641	17	20.1919
18	18	4.75872	0	1.36989	18	-12.8544	0	1.85414	18	18.5311	0	0.95443	18	4.7407	0	0.27421	18	-11.1727	0	1.31998	18	19.2591	0	0.76422	18	5.1163	18	-12.6901	18	17.735	18	4.94429	18	-12.4195	18	19.4819
19	19	5.06376	0	1.25648	19	-12.694	0	1.74341	19	17.5442	0	0.95171	19	5.10868	0	0.26006	19	-11.3654	0	1.29112	19	18.4836	0	0.74677	19	5.29068	19	-12.4362	19	16.7106	19	5.3512	19	-12.58	19	18.7111
20	20	5.40795	0	1.1455	20	-12.389	0	1.61788	20	16.5441	0	0.94338	20	5.55146	0	0.27297	20	-11.4826	0	1.24981	20	17.6653	0	0.71849	20	5.50463	20	-12.0806	20	15.6855	20	5.84536	20	-12.6557	20	17.8801
21	21	5.76175	0	1.04994	21	-11.9892	0	1.48688	21	15.5386	0	0.93164	21	6.06593	0	0.30908	21	-11.5296	0	1.20351	21	16.8083	0	0.68447	21	5.74353	21	-11.6641	21	14.6681	21	6.41762	21	-12.6564	21	16.9942
22	22	6.09403	0	0.9754	22	-11.5354	0	1.35977	22	14.5286	0	0.91758	22	6.63809	0	0.35319	22	-11.5106	0	1.16156	22	15.9162	0	0.65167	22	5.98223	22	-11.2151	22	13.66	22	7.04538	22	-12.5934	22	16.0625
23	23	6.38086	0	0.91692	23	-11.0555	0	1.2416	23	13.5123	0	0.90073	23	7.24739	0	0.39406	23	-11.4305	0	1.13242	23	14.9906	0	0.62678	23	6.19728	23	-10.7507	23	12.6602	23	7.70239	23	-12.4776	23	15.0931
24	24	6.61071	0	0.86446	24	-10.5628	0	1.13701	24	12.4877	0	0.88218	24	7.87112	0	0.42796	24	-11.2936	0	1.12079	24	14.0305	0	0.61327	24	6.37543	24	-10.2782	24	11.6666	24	8.36514	24	-12.3157	24	14.0897
25	25	6.78461	0	0.80953	25	-10.0558	0	1.05093	25	11.4524	0	0.86517	25	8.49137	0	0.45484	25	-11.1016	0	1.12766	25	13.0313	0	0.61099	25	6.51455	25	-9.79648	25	10.6757	25	9.01657	25	-12.1084	25	13.0504
26	26	6.91373	0	0.74654	26	-9.52343	0	0.98568	26	10.403	0	0.85411	26	9.09854	0	0.47695	26	-10.8549	0	1.15155	26	11.9881	0	0.61745	26	6.62433	26	-9.29898	26	9.68178	26	9.64834	26	-11.8537	26	11.9712
27	27	7.01687	0	0.67322	27	-8.9525	0	0.94049	27	9.33642	0	0.85243	27	9.68987	0	0.49627	27	-10.5552	0	1.18851	27	10.9003	0	0.62955	27	6.72486	27	-8.77855	27	8.67994	27	10.2576	27	-11.5487	27	10.8512
28	28	7.11734	0	0.5915	28	-8.33721	0	0.91344	28	8.25255	0	0.86106	28	10.2655	0	0.51412	28	-10.2051	0	1.23313	28	9.77324	0	0.64508	28	6.84209	28	-8.23292	28	7.66867	28	10.8445	28	-11.191	28	9.69419
29	29	7.23905	0	0.50793	29	-7.68262	0	0.90368	29	7.15482	0	0.87767	29	10.8257	0	0.53057	29	-9.80883	0	1.28028	29	8.61692	0	0.66301	29	7.00347	29	-7.66738	29	6.65159	29	11.4101	29	-10.7808	29	8.50814
30	30	7.39957	0	0.43315	30	-7.00182	0	0.91331	30	6.04984	0	0.89932	30	11.37	0	0.54269	30	-9.37211	0	1.32516	30	7.44291	0	0.68255	30	7.2284	30	-7.0938	30	5.63604	30	11.9532	30	-10.3211	30	7.30376
31	31	7.60638	0	0.38206	31	-6.31122	0	0.94605	31	4.94626	0	0.92552	31	11.8978	0	0.5458	31	-8.9019	0	1.36266	31	6.26207	0	0.70255	31	7.52285	31	-6.52532	31	4.62921	31	12.4713	31	-9.81649	31	6.09201
32	32	7.859	0	0.37229	32	-5.62537	0	1.00432	32	3.85191	0	0.95753	32	12.4082	0	0.53634	32	-8.40565	0	1.38762	32	5.08364	0	0.72105	32	7.88108	32	-5.972	32	3.63364	32	12.9624	32	-9.27359	32	4.88303
33	33	8.15197	0	0.41085	33	-4.95407	0	1.08709	33	2.77265	0	0.99668	33	12.9002	0	0.51286	33	-7.88991	0	1.39536	33	3.9147	0	0.7352	33	8.29023	33	-5.43873	33	2.6457	33	13.4248	33	-8.69922	33	3.68561
34	34	8.47725	0	0.48614	34	-4.30296	0	1.18964	34	1.71366	0	1.04289	34	13.3742	0	0.47665	34	-7.35909	0	1.3825	34	2.75934	0	0.74228	34	8.73371	34	-4.92611	34	1.66092	34	13.8603	34	-8.09868	34	2.50489
35	35	8.82758	0	0.57915	35	-3.67469	0	1.30521	35	0.67759	0	1.09332	35	13.8324	0	0.43049	35	-6.81556	0	1.34749	35	1.61834	0	0.74024	35	9.19583	35	-4.4323	35	0.67683	35	14.2732	35	-7.47562	35	1.34241
36	36	9.19854	0	0.67474	36	-3.07077	0	1.42515	36	-0.33697	0	1.14231	36	14.279	0	0.37699	36	-6.2609	0	1.29012	36	0.49066	0	0.72728	36	9.66653	36	-3.95538	36	-0.3076	36	14.6685	36	-6.83345	36	0.19765
37	37	9.5891	0	0.76286	37	-2.49303	0	1.53814	37	-1.33383	0	1.18256	37	14.7178	0	0.31894	37	-5.69703	0	1.21158	37	-0.6255	0	0.70241	37	10.1426	37	-3.49449	37	-1.2907	37	15.0515	37	-6.17633	37	-0.93137
38	38	10.0013	0	0.83789	38	-1.94481	0	1.63498	38	-2.31676	0	1.20795	38	15.1524	0	0.25954	38	-5.127	0	1.11493	38	-1.73214	0	0.66618	38	10.6275	38	-3.05324	38	-2.2657	38	15.4275	38	-5.51049	38	-2.04692
39	39	10.44	0	0.8985	39	-1.43312	0	1.71266	39	-3.28792	0	1.21462	39	15.5846	0	0.20231	39	-4.55557	0	1.00457	39	-2.83129	0	0.6206	39	11.1303	39	-2.64349	39	-3.22131	39	15.8002	39	-4.84469	39	-3.15018
40	40	10.9104	0	0.94553	40	-0.96665	0	1.77155	40	-4.24853	0	1.19885	40	16.0152	0	0.15032	40	-3.99007	0	0.88459	40	-3.92407	0	0.56787	40	11.6621	40	-2.28176	40	-4.14594	40	16.173	40	-4.19036	40	-4.24071
41	41	11.4169	0	0.98023	41	-0.55473	0	1.81248	41	-5.19915	0	1.15753	41	16.4452	0	0.10622	41	-3.44111	0	0.75832	41	-5.01051	0	0.51006	41	12.2318	41	-1.98437	41	-5.03241	41	16.5491	41	-3.56152	41	-5.3171
42	42	11.9628	0	1.00458	42	-0.20664	0	1.83878	42	-6.13993	0	1.0932	42	16.8773	0	0.07579	42	-2.92255	0	0.62842	42	-6.0892	0	0.44886	42	12.8446	42	-1.7631	42	-5.88095	42	16.9339	42	-2.97495	42	-6.37681
43	43	12.5505	0	1.02083	43	0.06924	0	1.85687	43	-7.07072	0	1.01619	43	17.3198	0	0.06704	43	-2.45269	0	0.49699	43	-7.15617	0	0.38503	43	13.5006	43	-1.62277	43	-6.69838	43	17.3394	43	-2.45156	43	-7.41519
44	44	13.1798	0	1.03029	44	0.26576	0	1.87437	44	-7.99092	0	0.94216	44	17.7858	0	0.07522	44	-2.05399	0	0.36622	44	-8.20344	0	0.31854	44	14.1936	44	-1.56287	44	-7.49481	44	17.7822	44	-2.01601	44	-8.42412
45	45	13.8473	0	1.03261	45	0.3789	0	1.89662	45	-8.90047	0	0.88628	45	18.2919	0	0.08674	45	-1.7515	0	0.23896	45	-9.21799	0	0.24975	45	14.9115	45	-1.5773	45	-8.2834	45	18.2792	45	-1.69465	45	-9.39145
46	46	14.5453	0	1.02511	46	0.40831	0	1.92251	46	-9.79934	0	0.85452	46	18.8548	0	0.09608	46	-1.57017	0	0.11946	46	-10.1819	0	0.1804	46	15.639	46	-1.6556	46	-9.0778	46	18.8443	46	-1.51205	46	-10.3019
47	47	15.2635	0	1.00421	47	0.35376	0	1.94537	47	-10.6847	0	0.84083	47	19.4888	0	0.10312	47	-1.53172	0	0.03862	47	-11.0749	0	0.1127	47	16.3608	47	-1.78934	47	-9.88529	47	19.4874	47	-1.48862	47	-11.1394
48	48	15.9895	0	0.96702	48	0.21297	0	1.95611	48	-11.5494	0	0.8323	48	20.2048	0	0.10759	48	-1.65133	0	0.12174	48	-11.879	0	0.04968	48	17.0628	48	-1.97503	48	-10.7042	48	20.2154	48	-1.63815	48	-11.891
49	49	16.7093	0	0.91271	49	-0.02109	0	1.94755	49	-12.3813	0	0.81763	49	21.0093	0	0.10897	49	-1.93461	0	0.22565	49	-12.5862	0	0.02998	49	17.7322	49	-2.21725	49	-11.5233	49	21.0324	49	-1.96627	49	-12.5516
50	50	17.4093	0	0.84292	50	-0.3627	0	1.91888	50	-13.1639	0	0.79269	50	21.9017	0	0.10729	50	-2.37984	0	0.32551	50	-13.2011	0	0.07955	50	18.3592	50	-2.53389	50	-12.3212	50	21.9369	50	-2.47365	50	-13.1252
51	51	18.0768	0	0.76047	51	-0.8336	0	1.87438	51	-13.8787	0	0.76026	51	22.8698	0	0.10367	51	-2.98572	0	0.42154	51	-13.7355	0	0.12967	51	18.9359	51	-2.9538	51	-13.0712	51	22.9166	51	-3.16305	51	-13.621
52	52	18.6992	0	0.6689	52	-1.46285	0	1.82131	52	-14.5074	0	0.72704	52	23.888	0	0.09979	52	-3.75898	0	0.51725	52	-14.202	0	0.17631	52	19.4547	52	-3.51465	52	-13.744	52	23.9454	52	-4.04522	52	-14.0469
53	53	19.2583	0	0.57073	53	-2.28272	0	1.76755	53	-15.0332	0	0.70032	53	24.9172	0	0.09543	53	-4.71822	0	0.61752	53	-14.6064	0	0.22275	53	19.9013	53	-4.25619	53	-14.3132	53	24.9815	53	-5.14242	53	-14.4025
54	54	19.722	0	0.46769	54	-3.32263	0	1.71991	54	-15.4414	0	0.68501	54	25.9049	0	0.08729	54	-5.89549	0	0.72837	54	-14.9405	0	0.27521	54	20.2469	54	-5.21242	54	-14.757	54	25.9683	54	-6.4896	54	-14.6713
55	55	20.0371	0	0.36138	55	-4.60468	0	1.68444	55	-15.7159	0	0.68371	55	26.7858	0	0.06929	55	-7.33606	0	0.85616	55	-15.1769	0	0.34164	55	20.4419	55	-6.40801	55	-15.0564	55	26.8343	55	-8.13265	55	-14.8181
56	56	20.1242	0	0.2539	56	-6.14104	0	1.66631	56	-15.8361	0	0.6977	56	27.4815	0	0.03745	56	-9.09347	0	1.00557	56	-15.2708	0	0.42954	56	20.4109	56	-7.85722	56	-15.1899	56	27.496	56	-10.1214	56	-14.7939
57	57	19.8763	0	0.15277	57	-7.93196	0	1.67004	57	-15.7754	0	0.7282	57	27.9059	0	0.03913	57	-11.2205	0	1.17468	57	-15.1675	0	0.54201	57	20.0527	57	-9.56446	57	-15.1311	57	27.861	57	-12.4967	57	-14.5469
58	58	19.1633	0	0.10597	58	-9.96689	0	1.69843	58	-15.5059	0	0.77559	58	27.9715	0	0.12504	58	-13.7556	0	1.35144	58	-14.817	0	0.67399	58	19.2423	58	-11.5259	58	-14.8535	58	27.8349	58	-15.2765	58	-14.0388
59	59	17.8413	0	0.19307	59	-12.2312	0	1.75164	59	-15.0032	0	0.83936	59	27.5955	0	0.25139	59	-16.7079	0	1.51675	59	-14.1908	0	0.8137	59	17.839	59	-13.7335	59	-14.3352	59	27.3303	59	-18.445	59	-13.2565
60	60	15.7722	0	0.34402	60	-14.7183	0	1.82799	60	-14.2487	0	0.91869	60	26.7122	0	0.40436	60	-20.0471	0	1.65195	60	-13.2899	0	0.9474	60	15.7055	60	-16.185	60	-13.5602	60	26.291	60	-21.9523	60	-12.2154
61	61	12.8653	0	0.51712	61	-17.445	0	1.92399	61	-13.2327	0	1.01017	61	25.3059	0	0.55425	61	-23.7087	0	1.74322	61	-12.1414	0	1.06285	61	12.7495	61	-18.8943	61	-12.52	61	24.7298	61	-25.7214	61	-10.9533
62	62	9.1414	0	0.67939	62	-20.4555	0	2.03416	62	-11.9575	0	1.10806	62	23.4532	0	0.65872	62	-27.604	0	1.78275	62	-10.7889	0	1.15096	62	8.98462	62	-21.8925	62	-11.2181	62	22.7648	62	-29.6588	62	-9.52066
63	63	4.78212	0	0.79361	63	-23.8016	0	2.1488	63	-10.438	0	1.20583	63	21.3417	0	0.67897	63	-31.6336	0	1.77036	63	-9.27984	0	1.20808	63	4.57642	63	-25.2101	63	-9.67105	63	20.6233	63	-33.6677	63	-7.96635
64	64	0.11179	0	0.83863	64	-27.5011	0	2.25214	64	-8.70142	0	1.29713	64	19.2393	0	0.60251	64	-35.698	0	1.71345	64	-7.65453	0	1.23618	64	-0.1692	64	-28.8451	64	-7.90914	64	18.5879	64	-37.6589	64	-6.32757
65	65	-4.47952	0	0.82193	65	-31.5023	0	2.32441	65	-6.78603	0	1.37611	65	17.4154	0	0.45522	65	-39.7032	0	1.62368	65	-5.94174	0	1.24086	65	-4.8667	65	-32.7367	65	-5.97384	65	16.9067	65	-41.553	65	-4.62664
66	66	-8.61084	0	0.77026	66	-35.6826	0	2.34766	66	-4.73672	0	1.43836	66	16.0543	0	0.28972	66	-43.5693	0	1.51532	66	-4.15582	0	1.22931	66	-9.12087	66	-36.7668	66	-3.91178	66	15.7197	66	-45.2872	66	-2.87001
67	67	-11.9502	0	0.71725	67	-39.8764	0	2.31056	67	-2.59958	0	1.48145	67	15.2143	0	0.17952	67	-47.2455	0	1.40058	67	-2.29507	0	1.20663	67	-12.5817	67	-40.7821	67	-1.7703	67	15.0407	67	-48.8255	67	-1.05037
68	68	-14.2331	0	0.69185	68	-43.9121	0	2.21157	68	-0.41791	0	1.50553	68	14.8338	0	0.17836	68	-50.7157	0	1.28224	68	-0.34609	0	1.173	68	-14.9672	68	-44.6202	68	0.40543	68	14.7717	68	-52.1561	68	0.84665
69	69	-15.2884	0	0.68601	69	-47.639	0	2.05966	69	1.76927	0	1.51238	69	14.7616	0	0.20073	69	-53.9826	0	1.15511	69	1.7056	0	1.12544	69	-16.0734	69	-48.1332	69	2.57393	69	14.7504	69	-55.2779	69	2.8337
70	70	-15.0932	0	0.63624	70	-50.9434	0	1.87398	70	3.9287	0	1.50445	70	14.8234	0	0.19651	70	-57.0454	0	1.01276	70	3.86401	0	1.06096	70	-15.827	70	-51.2073	70	4.69939	70	14.8174	70	-58.184	70	4.91235
71	71	-13.8205	0	0.48212	71	-53.7574	0	1.68103	71	6.03493	0	1.48472	71	14.8934	0	0.1759	71	-59.8794	0	0.85279	71	6.11232	0	0.97891	71	-14.374	71	-53.7754	71	6.75529	71	14.8695	71	-60.8456	71	7.06433
72	72	-11.8189	0	0.26345	72	-56.0566	0	1.50993	72	8.07295	0	1.45709	72	14.9165	0	0.15278	72	-62.4266	0	0.67997	72	8.40949	0	0.88306	72	-12.1196	72	-55.8152	72	8.72767	72	14.8656	72	-63.2057	72	9.24997
73	73	-9.50526	0	0.23324	73	-57.8525	0	1.39017	73	10.0374	0	1.42533	73	14.886	0	0.13307	73	-64.6101	0	0.5071	73	10.6998	0	0.78344	73	-9.61797	73	-57.3398	73	10.614	73	14.8042	73	-65.1956	73	11.4201
74	74	-7.22254	0	0.42135	74	-59.1791	0	1.34487	74	11.9286	0	1.39261	74	14.8188	0	0.12155	74	-66.3631	0	0.34956	74	12.9306	0	0.6928	74	-7.3405	74	-58.3879	74	12.4188	74	14.7065	74	-66.7592	74	13.531
75	75	-5.16095	0	0.6553	75	-60.0747	0	1.37607	75	13.7446	0	1.36051	75	14.7428	0	0.12265	75	-67.6453	0	0.22392	75	15.0639	0	0.62136	75	-5.51567	75	-59.0072	75	14.1467	75	14.6053	75	-67.8631	75	15.5509
76	76	-3.37244	0	0.96327	76	-60.5658	0	1.4648	76	15.4768	0	1.3297	76	14.6819	0	0.13419	76	-68.4396	0	0.16234	76	17.0765	0	0.57433	76	-4.14042	76	-59.2333	76	15.7949	76	14.5275	76	-68.4937	76	17.4592
77	77	-1.8274	0	1.33654	77	-60.6629	0	1.58707	77	17.1126	0	1.30133	77	14.6439	0	0.14656	77	-68.7425	0	0.19226	77	18.9567	0	0.55037	77	-3.0922	77	-59.0822	77	17.3542	77	14.482	77	-68.6494	77	19.2443
78	78	-0.46612	0	1.72627	78	-60.3638	0	1.72515	78	18.6395	0	1.2765	78	14.6283	0	0.15082	78	-68.5598	0	0.26546	78	20.7002	0	0.54298	78	-2.23063	78	-58.5533	78	18.8131	78	14.4695	78	-68.3366	78	20.899
79	79	0.77217	0	2.08747	79	-59.6573	0	1.86704	79	20.0455	0	1.25564	79	14.6348	0	0.1456	79	-67.9027	0	0.3437	79	22.3065	0	0.54521	79	-1.442	79	-57.6364	79	20.1587	79	14.4879	79	-67.5656	79	22.4194
80	80	1.93028	0	2.38689	80	-58.5262	0	1.99951	80	21.3187	0	1.23854	80	14.6591	0	0.13564	80	-66.7841	0	0.41897	80	23.7749	0	0.55234	80	-0.64996	80	-56.3218	80	21.3773	80	14.5293	80	-66.3458	80	23.8016
81	81	3.01979	0	2.59258	81	-56.951	0	2.11	81	22.4471	0	1.22523	81	14.6904	0	0.12338	81	-65.2169	0	0.49205	81	25.1036	0	0.56107	81	0.18838	81	-54.5997	81	22.455	81	14.5826	81	-64.6856	81	25.0429
82	82	4.01841	0	2.66939	82	-54.9155	0	2.19129	82	23.4203	0	1.21555	82	14.7171	0	0.10715	82	-63.2166	0	0.56598	82	26.2901	0	0.56619	82	1.08719	82	-52.4593	82	23.3768	82	14.6364	82	-62.5975	82	26.1414
83	83	4.87904	0	2.58741	83	-52.4134	0	2.24175	83	24.2302	0	1.20854	83	14.7287	0	0.08286	83	-60.8085	0	0.64282	83	27.3341	0	0.56234	83	2.03207	83	-49.8949	83	24.1308	83	14.6807	83	-60.1072	83	27.0969
84	84	5.55143	0	2.34608	84	-49.4528	0	2.26216	84	24.8718	0	1.2027	84	14.717	0	0.04637	84	-58.0316	0	0.72354	84	28.2402	0	0.55026	84	2.97529	84	-46.9135	84	24.7102	84	14.7085	84	-57.2569	84	27.9128
85	85	6.00388	0	1.98796	85	-46.0609	0	2.25522	85	25.3423	0	1.19801	85	14.6788	0	0.03183	85	-54.9388	0	0.81201	85	29.0175	0	0.53861	85	3.84427	85	-43.5389	85	25.1123	85	14.7156	85	-54.1012	85	28.5964
86	86	6.23449	0	1.58598	86	-42.2878	0	2.22418	86	25.6409	0	1.19534	86	14.6129	0	0.09191	86	-51.5945	0	0.91345	86	29.678	0	0.54123	86	4.56749	86	-39.8167	86	25.337	86	14.6924	86	-50.7036	86	29.1582
87	87	6.26631	0	1.21763	87	-38.2054	0	2.17059	87	25.7693	0	1.19622	87	14.5139	0	0.15265	87	-48.0682	0	1.02964	87	30.2341	0	0.57118	87	5.10094	87	-35.8146	87	25.3854	87	14.6221	87	-47.1314	87	29.6118
88	88	6.13904	0	0.95323	88	-33.8988	0	2.09673	88	25.731	0	1.20283	88	14.3739	0	0.18835	88	-44.4262	0	1.15453	88	30.6967	0	0.63149	88	5.43659	88	-31.6118	88	25.2597	88	14.4878	88	-43.4509	88	29.972
89	89	5.89951	0	0.83479	89	-29.4525	0	2.00846	89	25.5303	0	1.21661	89	14.1911	0	0.18694	89	-40.7203	0	1.27275	89	31.0714	0	0.71271	89	5.59823	89	-27.2808	89	24.9631	89	14.285	89	-39.7212	89	30.2504
90	90	5.59159	0	0.83756	90	-24.9387	0	1.91152	90	25.1733	0	1.23665	90	13.9685	0	0.1506	90	-36.9774	0	1.36483	90	31.3572	0	0.79996	90	5.63465	90	-22.8837	90	24.5046	90	14.0197	90	-35.9821	90	30.4527
91	91	5.25004	0	0.89818	91	-20.4156	0	1.81063	91	24.6717	0	1.25839	91	13.7115	0	0.09539	91	-33.2009	0	1.4156	91	31.5483	0	0.87982	91	5.60767	91	-18.472	91	23.903	91	13.7058	91	-32.2473	91	30.5789
92	92	4.90389	0	0.9805	92	-15.9316	0	1.71173	92	24.0489	0	1.27491	92	13.436	0	0.0674	92	-29.3814	0	1.42302	92	31.6357	0	0.94356	92	5.5737	92	-14.09	92	23.1917	92	13.3681	92	-28.5062	92	30.6231
93	93	4.59254	0	1.08392	93	-11.5351	0	1.61998	93	23.3433	0	1.27804	93	13.1703	0	0.11235	93	-25.5154	0	1.39705	93	31.6105	0	0.98804	93	5.57476	93	-9.78435	93	22.4211	93	13.0463	93	-24.7397	93	30.5739
94	94	4.37272	0	1.20504	94	-7.28852	0	1.53135	94	22.6072	0	1.25987	94	12.9486	0	0.16775	94	-21.6216	0	1.35023	94	31.4655	0	1.01408	94	5.64163	94	-5.6261	94	21.6548	94	12.7871	94	-20.9452	94	30.4174
95	95	4.29041	0	1.31831	95	-3.27328	0	1.43106	95	21.8965	0	1.21537	95	12.8021	0	0.20655	95	-17.7533	0	1.29081	95	31.198	0	1.02487	95	5.77772	95	-1.71559	95	20.956	95	12.6281	95	-17.1571	95	30.1414
96	96	4.35232	0	1.38675	96	0.40806	0	1.29933	96	21.2565	0	1.14437	96	12.7519	0	0.2278	96	-14.0008	0	1.22095	96	30.8118	0	1.0245	96	5.95176	96	1.82157	96	20.3732	96	12.5848	96	-13.4576	96	29.7429
97	97	4.53075	0	1.38228	97	3.62707	0	1.12108	97	20.7163	0	1.05119	97	12.8011	0	0.23526	97	-10.4871	0	1.13744	97	30.3218	0	1.01539	97	6.12137	97	4.83951	97	19.9349	97	12.6493	97	-9.97503	97	29.2366
98	98	4.78083	0	1.30492	98	6.23464	0	0.89034	98	20.2995	0	0.94285	98	12.9308	0	0.23058	98	-7.35935	0	1.03403	98	29.7598	0	0.99856	98	6.2633	98	7.18287	98	19.6607	98	12.7914	98	-6.86958	98	28.6603
99	99	5.05766	0	1.17393	99	8.07648	0	0.6106	99	20.0427	0	0.82763	99	13.0922	0	0.21363	99	-4.76953	0	0.90626	99	29.1758	0	0.97762	99	6.38045	99	8.70443	99	19.5783	99	12.9548	99	-4.30506	99	28.0691
100	100	5.30623	0	1.01318	100	9.03275	0	0.29575	100	19.9917	0	0.71565	100	13.2032	0	0.18924	100	-2.83723	0	0.75429	100	28.6228	0	0.95864	100	6.46395	100	9.30496	100	19.7179	100	13.0512	100	-2.40806	100	27.5187
101	101	5.43239	0	0.88368	101	9.07782	0	0.08168	101	20.1691	0	0.6199	101	13.1568	0	0.17824	101	-1.60246	0	0.58301	101	28.131	0	0.94482	101	6.44163	101	8.99376	101	20.0784	101	12.9679	101	-1.22218	101	27.0422
[truncated: 86 more columns]
