# Supplementary material for: Gait assessment using a 2D video-based motion analysis app in healthy subjects and subjects with lower limb amputation – A pilot study
Source: PLoS One. 2025 May 30;20(5):e0324499. doi: 10.1371/journal.pone.0324499 (PMC12124523; doi:10.1371/journal.pone.0324499)
Supplement: S2 Table — Raw data of all trials (M##) of the subjects with amputation (0##) from the gait analysis recorded with the Orthelligent App (OV) and with the Qualisys system (Qual). (ZIP) [file pone.0324499.s002.zip › Subjects_amputation_all_trials/015_Qaul_ME2.xlsx]

## Sheet: Tabelle1
	Mean	Mean	Std Dev	Std Dev	Mean	Mean	Std Dev	Std Dev	Mean	Mean	Std Dev	Std Dev	Mean	Mean	Std Dev	Std Dev	Mean	Mean	Std Dev	Std Dev	Mean	Mean	Std Dev	Std Dev	D:\Qualisys\2024_Orthelligent\Data\P015\ebenesGehen0001_1,c3d	D:\Qualisys\2024_Orthelligent\Data\P015\ebenesGehen0001_1,c3d	D:\Qualisys\2024_Orthelligent\Data\P015\ebenesGehen0001_1,c3d	D:\Qualisys\2024_Orthelligent\Data\P015\ebenesGehen0001_1,c3d	D:\Qualisys\2024_Orthelligent\Data\P015\ebenesGehen0001_1,c3d	D:\Qualisys\2024_Orthelligent\Data\P015\ebenesGehen0001_1,c3d	D:\Qualisys\2024_Orthelligent\Data\P015\ebenesGehen0001_1,c3d	D:\Qualisys\2024_Orthelligent\Data\P015\ebenesGehen0001_1,c3d	D:\Qualisys\2024_Orthelligent\Data\P015\ebenesGehen0001_1,c3d	D:\Qualisys\2024_Orthelligent\Data\P015\ebenesGehen0001_1,c3d	D:\Qualisys\2024_Orthelligent\Data\P015\ebenesGehen0001_1,c3d	D:\Qualisys\2024_Orthelligent\Data\P015\ebenesGehen0001_1,c3d	D:\Qualisys\2024_Orthelligent\Data\P015\ebenesGehen0001_1,c3d	D:\Qualisys\2024_Orthelligent\Data\P015\ebenesGehen0001_1,c3d	D:\Qualisys\2024_Orthelligent\Data\P015\ebenesGehen0001_1,c3d	D:\Qualisys\2024_Orthelligent\Data\P015\ebenesGehen0001_1,c3d	D:\Qualisys\2024_Orthelligent\Data\P015\ebenesGehen0001_1,c3d	D:\Qualisys\2024_Orthelligent\Data\P015\ebenesGehen0001_1,c3d	D:\Qualisys\2024_Orthelligent\Data\P015\ebenesGehen0001_1,c3d	D:\Qualisys\2024_Orthelligent\Data\P015\ebenesGehen0001_1,c3d	D:\Qualisys\2024_Orthelligent\Data\P015\ebenesGehen0001_1,c3d	D:\Qualisys\2024_Orthelligent\Data\P015\ebenesGehen0001_1,c3d	D:\Qualisys\2024_Orthelligent\Data\P015\ebenesGehen0001_1,c3d	D:\Qualisys\2024_Orthelligent\Data\P015\ebenesGehen0001_1,c3d	D:\Qualisys\2024_Orthelligent\Data\P015\ebenesGehen0001_1,c3d
	Left Ankle Mean Angle	Left Ankle Mean Angle	Left Ankle Mean Angle	Left Ankle Mean Angle	Left Knee Mean Angle	Left Knee Mean Angle	Left Knee Mean Angle	Left Knee Mean Angle	Left Hip Mean Angle	Left Hip Mean Angle	Left Hip Mean Angle	Left Hip Mean Angle	Right Ankle Mean Angle	Right Ankle Mean Angle	Right Ankle Mean Angle	Right Ankle Mean Angle	Right Knee Mean Angle	Right Knee Mean Angle	Right Knee Mean Angle	Right Knee Mean Angle	Right Hip Mean Angle	Right Hip Mean Angle	Right Hip Mean Angle	Right Hip Mean Angle	Left Ankle Mean Angle	Left Ankle Mean Angle	Left Knee Mean Angle	Left Knee Mean Angle	Left Hip Mean Angle	Left Hip Mean Angle	Right Ankle Mean Angle	Right Ankle Mean Angle	Right Knee Mean Angle	Right Knee Mean Angle	Right Hip Mean Angle	Right Hip Mean Angle	Speed	Left_Strides_Per_Minute_Count	Left_Strides_Per_Minute_Mean	Left_Strides_Per_Minute_StdDev	Right_Strides_Per_Minute_Count	Right_Strides_Per_Minute_Mean	Right_Strides_Per_Minute_StdDev	Left_Stride_Length_Count	Left_Stride_Length_Mean	Left_Stride_Length_StdDev	Right_Stride_Length_Count	Right_Stride_Length_Mean	Right_Stride_Length_StdDev
	P2D	P2D	P2D	P2D	P2D	P2D	P2D	P2D	P2D	P2D	P2D	P2D	P2D	P2D	P2D	P2D	P2D	P2D	P2D	P2D	P2D	P2D	P2D	P2D	P2D	P2D	P2D	P2D	P2D	P2D	P2D	P2D	P2D	P2D	P2D	P2D	METRIC	METRIC	METRIC	METRIC	METRIC	METRIC	METRIC	METRIC	METRIC	METRIC	METRIC	METRIC	METRIC
	ORIGINAL	ORIGINAL	ORIGINAL	ORIGINAL	ORIGINAL	ORIGINAL	ORIGINAL	ORIGINAL	ORIGINAL	ORIGINAL	ORIGINAL	ORIGINAL	ORIGINAL	ORIGINAL	ORIGINAL	ORIGINAL	ORIGINAL	ORIGINAL	ORIGINAL	ORIGINAL	ORIGINAL	ORIGINAL	ORIGINAL	ORIGINAL	ORIGINAL	ORIGINAL	ORIGINAL	ORIGINAL	ORIGINAL	ORIGINAL	ORIGINAL	ORIGINAL	ORIGINAL	ORIGINAL	ORIGINAL	ORIGINAL	TEMPORAL_DISTANCE	TEMPORAL_DISTANCE	TEMPORAL_DISTANCE	TEMPORAL_DISTANCE	TEMPORAL_DISTANCE	TEMPORAL_DISTANCE	TEMPORAL_DISTANCE	TEMPORAL_DISTANCE	TEMPORAL_DISTANCE	TEMPORAL_DISTANCE	TEMPORAL_DISTANCE	TEMPORAL_DISTANCE	TEMPORAL_DISTANCE
ITEM	X	Y	X	Y	X	Y	X	Y	X	Y	X	Y	X	Y	X	Y	X	Y	X	Y	X	Y	X	Y	X	Y	X	Y	X	Y	X	Y	X	Y	X	Y	X	X	X	X	X	X	X	X	X	X	X	X	X
1	1	4.48107	0	0.32708	1	8.11404	0	1.06649	1	19.3521	0	0.2715	1	12.6274	0	0.60637	1	-2.21977	0	0.96575	1	27.5447	0	0.9849	1	4.2129	1	8.96113	1	19.6084	1	11.9345	1	-2.69631	1	27.8274	2.28716	1	53.0973	0	1	52.4017	0	1	2.60124	0	1	2.60205	0
2	2	4.88698	0	0.80559	2	7.49258	0	1.30814	2	19.5403	0	0.40582	2	12.1247	0	0.79904	2	-1.47876	0	0.52887	2	27.0321	0	0.78101	2	4.19964	2	8.34681	2	19.8596	2	11.2294	2	-1.47456	2	27.1168
3	3	5.02143	0	1.32256	3	6.21482	0	1.4364	3	19.8941	0	0.50202	3	11.2837	0	0.99469	3	-1.31074	0	0.36702	3	26.5757	0	0.59444	3	3.83986	3	7.04667	3	20.304	3	10.1906	3	-0.9539	3	26.5064
4	4	4.74862	0	1.82945	4	4.51879	0	1.40454	4	20.3274	0	0.56445	4	10.1741	0	1.13295	4	-1.58365	0	0.49731	4	26.1505	0	0.43213	4	3.06194	4	5.26574	4	20.863	4	8.94181	4	-1.02125	4	25.9823
5	5	4.05629	0	2.23963	5	2.63657	0	1.1987	5	20.7533	0	0.64758	5	8.95732	0	1.16748	5	-2.16822	0	0.65346	5	25.7375	0	0.29282	5	1.96075	5	3.19049	5	21.4636	5	7.68404	5	-1.54291	5	25.5298
6	6	3.08926	0	2.45648	6	0.72614	0	0.85034	6	21.1101	0	0.81751	6	7.79222	0	1.11502	6	-2.96938	0	0.77955	6	25.3308	0	0.17614	6	0.79391	6	0.93858	6	22.0539	6	6.55899	6	-2.39917	6	25.1429
7	7	2.11963	0	2.41983	7	-1.16635	0	0.55382	7	21.379	0	1.08497	7	6.75952	0	1.03994	7	-3.92316	0	0.89306	7	24.9344	0	0.12822	7	-0.09863	7	-1.44813	7	22.6099	7	5.58605	7	-3.4923	7	24.8192
8	8	1.46217	0	2.14762	8	-3.07651	0	0.76441	8	21.5785	0	1.39419	8	5.87386	0	0.99753	8	-4.97982	0	1.00098	8	24.5514	0	0.20288	8	-0.429	8	-3.93769	8	23.1174	8	4.72825	8	-4.74151	8	24.5482
9	9	1.34622	0	1.70803	9	-5.0167	0	1.21415	9	21.7255	0	1.66824	9	5.14108	0	1.0033	9	-6.09225	0	1.09506	9	24.1733	0	0.30876	9	-0.06799	9	-6.4139	9	23.5361	9	3.98328	9	-6.07393	9	24.2994
10	10	1.82102	0	1.16236	10	-6.89116	0	1.56403	10	21.7936	0	1.85199	10	4.58511	0	1.0464	10	-7.21101	0	1.16367	10	23.7796	0	0.39474	10	0.93577	10	-8.66844	10	23.7877	10	3.39925	10	-7.41699	10	24.0246
11	11	2.7615	0	0.57549	11	-8.52986	0	1.75703	11	21.719	0	1.93823	11	4.23049	0	1.10399	11	-8.28589	0	1.197	11	23.3467	0	0.44121	11	2.38814	11	-10.5127	11	23.7967	11	3.03345	11	-8.69846	11	23.6752
12	12	3.93159	0	0.09697	12	-9.80498	0	1.84034	12	21.4466	0	1.95164	12	4.07714	0	1.14129	12	-9.27192	0	1.18851	12	22.8579	0	0.43981	12	3.97972	12	-11.8775	12	23.5293	12	2.91887	12	-9.85209	12	23.2184
13	13	5.067	0	0.32631	13	-10.7045	0	1.86432	13	20.9647	0	1.91331	13	4.09364	0	1.12394	13	-10.1372	0	1.13489	13	22.3091	0	0.39106	13	5.37312	13	-12.8089	13	22.994	13	3.04809	13	-10.8285	13	22.6448
14	14	5.97579	0	0.43676	14	-11.3079	0	1.85184	14	20.3021	0	1.83536	14	4.23268	0	1.03784	14	-10.8695	0	1.03729	14	21.7066	0	0.30393	14	6.34669	14	-13.4105	14	22.2337	14	3.37752	14	-11.6074	14	21.9691
15	15	6.59136	0	0.32548	15	-11.7112	0	1.80895	15	19.5089	0	1.72975	15	4.45021	0	0.89264	15	-11.4743	0	0.90301	15	21.0605	0	0.1945	15	6.85829	15	-13.7793	15	21.3128	15	3.84805	15	-12.1982	15	21.2192
16	16	6.95166	0	0.06244	16	-11.9722	0	1.7405	16	18.637	0	1.61114	16	4.72208	0	0.71859	16	-11.9646	0	0.74519	16	20.376	0	0.08375	16	7.00573	16	-13.9725	16	20.2997	16	4.40842	16	-12.6272	16	20.4205
17	17	7.14998	0	0.24833	17	-12.1047	0	1.6611	17	17.7265	0	1.49519	17	5.04744	0	0.56549	17	-12.3512	0	0.57774	17	19.6518	0	0.05834	17	6.96362	17	-14.0187	17	19.2512	17	5.02766	17	-12.9185	17	19.5864
18	18	7.29061	0	0.50455	18	-12.1016	0	1.59276	18	16.8014	0	1.39587	18	5.43645	0	0.49435	18	-12.6388	0	0.41152	18	18.8835	0	0.14961	18	6.91306	18	-13.9371	18	18.204	18	5.68798	18	-13.0835	18	18.7182
19	19	7.45371	0	0.63713	19	-11.9611	0	1.55831	19	15.8727	0	1.32172	19	5.89789	0	0.5224	19	-12.8269	0	0.25984	19	18.067	0	0.23857	19	6.98396	19	-13.7516	19	17.175	19	6.37326	19	-13.1268	19	17.8137
20	20	7.67937	0	0.61432	20	-11.7048	0	1.57324	20	14.947	0	1.2714	20	6.4299	0	0.59115	20	-12.9145	0	0.15592	20	17.2012	0	0.31244	20	7.23722	20	-13.4958	20	16.1683	20	7.06378	20	-13.0552	20	16.8741
21	21	7.97285	0	0.44065	21	-11.3721	0	1.63379	21	14.0295	0	1.23441	21	7.01586	0	0.64263	21	-12.9038	0	0.1636	21	16.2899	0	0.36457	21	7.67714	21	-13.2011	21	15.179	21	7.73687	21	-12.8825	21	15.9066
22	22	8.31371	0	0.16475	22	-10.9986	0	1.71484	22	13.1206	0	1.19892	22	7.62774	0	0.65745	22	-12.8027	0	0.24061	22	15.3409	0	0.3914	22	8.26023	22	-12.8782	22	14.1944	22	8.3732	22	-12.6283	22	14.922
23	23	8.66137	0	0.22141	23	-10.6014	0	1.78278	23	12.2141	0	1.15719	23	8.23546	0	0.64354	23	-12.6222	0	0.31929	23	14.3628	0	0.39331	23	8.90401	23	-12.5137	23	13.1977	23	8.96288	23	-12.3139	23	13.9297
24	24	8.96767	0	0.54463	24	-10.1765	0	1.81028	24	11.2989	0	1.10645	24	8.8159	0	0.62007	24	-12.3726	0	0.38207	24	13.3617	0	0.37518	24	9.51173	24	-12.0794	24	12.1732	24	9.50751	24	-11.9586	24	12.9355
25	25	9.19317	0	0.81273	25	-9.70598	0	1.78415	25	10.362	0	1.048	25	9.3566	0	0.60354	25	-12.0604	0	0.42507	25	12.3416	0	0.34719	25	9.99833	25	-11.5455	25	11.109	25	10.0158	25	-11.5758	25	11.9407
26	26	9.31746	0	0.98937	26	-9.16944	0	1.70509	26	9.39127	0	0.98553	26	9.85583	0	0.60137	26	-11.6889	0	0.44853	26	11.3042	0	0.3205	26	10.3092	26	-10.8916	26	9.99876	26	10.4991	26	-11.171	26	10.9436
27	27	9.34325	0	1.07105	27	-8.55544	0	1.58341	27	8.38159	0	0.92202	27	10.3185	0	0.61323	27	-11.2595	0	0.45444	27	10.2507	0	0.29963	27	10.4352	27	-10.1156	27	8.84228	27	10.9674	27	-10.743	27	9.94116
28	28	9.29649	0	1.07897	28	-7.86818	0	1.43327	28	7.33738	0	0.85868	28	10.7514	0	0.63641	28	-10.774	0	0.44511	28	9.184	0	0.27993	28	10.4138	28	-9.23464	28	7.64556	28	11.4253	28	-10.2868	28	8.93175
29	29	9.21772	0	1.0471	29	-7.12815	0	1.26805	29	6.27239	0	0.79716	29	11.1615	0	0.6695	29	-10.2367	0	0.42217	29	8.10934	0	0.25386	29	10.3119	29	-8.28142	29	6.42084	29	11.8751	29	-9.79915	29	7.91561
30	30	9.14805	0	1.00812	30	-6.36614	0	1.09827	30	5.206	0	0.74357	30	11.5546	0	0.71137	30	-9.65447	0	0.38635	30	7.03337	0	0.21794	30	10.2001	30	-7.29549	30	5.18504	30	12.3171	30	-9.28003	30	6.8943
31	31	9.11765	0	0.98306	31	-5.61259	0	0.93216	31	4.15637	0	0.71081	31	11.9341	0	0.76082	31	-9.03486	0	0.33881	31	5.96195	0	0.17353	31	10.1302	31	-6.31332	31	3.95505	31	12.7506	31	-8.73161	31	5.86923
32	32	9.14264	0	0.97633	32	-4.89024	0	0.77854	32	3.1357	0	0.71476	32	12.3015	0	0.81491	32	-8.38513	0	0.2822	32	4.89875	0	0.12459	32	10.1248	32	-5.36268	32	2.74459	32	13.1718	32	-8.15652	32	4.84105
33	33	9.22781	0	0.97864	33	-4.21265	0	0.65025	33	2.14944	0	0.76291	33	12.6572	0	0.86952	33	-7.7117	0	0.21993	33	3.84542	0	0.07576	33	10.1828	33	-4.46262	33	1.56382	33	13.5753	33	-7.55764	33	3.81003
34	34	9.36975	0	0.97449	34	-3.5855	0	0.56309	34	1.19766	0	0.84734	34	13.0022	0	0.92191	34	-7.0207	0	0.15698	34	2.80232	0	0.03407	34	10.2883	34	-3.62515	34	0.42035	34	13.9581	34	-6.93776	34	2.77559
35	35	9.56137	0	0.95048	35	-3.00881	0	0.52645	35	0.27645	0	0.95104	35	13.3391	0	0.97177	35	-6.31862	0	0.10136	35	1.76945	0	0.03198	35	10.4238	35	-2.85683	35	-0.68145	35	14.3229	35	-6.29971	35	1.73599
36	36	9.79622	0	0.90145	36	-2.47933	0	0.53299	36	-0.62032	0	1.05757	36	13.6708	0	1.01787	36	-5.61289	0	0.06744	36	0.74702	0	0.0652	36	10.5811	36	-2.16096	36	-1.7404	36	14.6754	36	-5.64561	36	0.68875
37	37	10.0724	0	0.83276	37	-1.9943	0	0.56088	37	-1.49955	0	1.15468	37	14.0008	0	1.0561	37	-4.91145	0	0.06416	37	-0.26439	0	0.10274	37	10.768	37	-1.54236	37	-2.7572	37	15.0201	37	-4.97835	37	-0.36476
38	38	10.3927	0	0.75526	38	-1.55504	0	0.58582	38	-2.36667	0	1.23346	38	14.3336	0	1.08128	38	-4.22241	0	0.06883	38	-1.26533	0	0.14462	38	11.0026	38	-1.01019	38	-3.73191	38	15.3596	38	-4.30184	38	-1.42035
39	39	10.7627	0	0.67973	39	-1.16803	0	0.59087	39	-3.22483	0	1.28814	39	14.6746	0	1.0918	39	-3.55475	0	0.0607	39	-2.25772	0	0.19119	39	11.3025	39	-0.57623	39	-4.66383	39	15.6983	39	-3.62298	39	-2.47302
40	40	11.1874	0	0.61562	40	-0.84208	0	0.56766	40	-4.07474	0	1.31599	40	15.0304	0	1.09105	40	-2.91925	0	0.03617	40	-3.24387	0	0.23885	40	11.6808	40	-0.25011	40	-5.55218	40	16.0448	40	-2.95311	40	-3.51792
41	41	11.67	0	0.57039	41	-0.58281	0	0.51586	41	-4.91713	0	1.31714	41	15.4083	0	1.08457	41	-2.32876	0	0.0282	41	-4.22632	0	0.28123	41	12.1434	41	-0.03321	41	-6.39864	41	16.4112	41	-2.30819	41	-4.5506
42	42	12.2108	0	0.54861	42	-0.38999	0	0.44028	42	-5.75547	0	1.29514	42	15.8163	0	1.07669	42	-1.79825	0	0.08102	42	-5.20669	0	0.31244	42	12.6903	42	0.08213	42	-7.21094	42	16.8091	42	-1.70726	42	-5.56709
43	43	12.8064	0	0.55084	43	-0.25989	0	0.34819	43	-6.59499	0	1.25623	43	16.2614	0	1.068	43	-1.34446	0	0.15111	43	-6.18422	0	0.32951	43	13.315	43	0.1081	43	-8.00132	43	17.2459	43	-1.17082	43	-6.56317
44	44	13.45	0	0.57338	44	-0.18628	0	0.24948	44	-7.44173	0	1.20779	44	16.7517	0	1.05756	44	-0.98631	0	0.22905	44	-7.15396	0	0.33328	44	14.0054	44	0.05872	44	-8.78427	44	17.7273	44	-0.72216	44	-7.53232
45	45	14.1328	0	0.60895	45	-0.16443	0	0.16428	45	-8.29979	0	1.15581	45	17.2965	0	1.04567	45	-0.74378	0	0.31028	45	-8.10618	0	0.32815	45	14.7453	45	-0.05695	45	-9.57135	45	18.2618	45	-0.38568	45	-8.46536
46	46	14.8451	0	0.64897	46	-0.1949	0	0.15451	46	-9.16846	0	1.10328	46	17.9052	0	1.03265	46	-0.63463	0	0.39185	46	-9.02747	0	0.31996	46	15.5175	46	-0.23838	46	-10.3669	46	18.8585	46	-0.18233	46	-9.35166
47	47	15.5768	0	0.68628	47	-0.28457	0	0.24947	47	-10.0408	0	1.04904	47	18.5856	0	1.01911	47	-0.67275	0	0.47097	47	-9.90183	0	0.31297	47	16.3056	47	-0.49549	47	-11.1656	47	19.5275	47	-0.12921	47	-10.1791
48	48	16.3172	0	0.71645	48	-0.44498	0	0.39659	48	-10.9036	0	0.98834	48	19.3435	0	1.00624	48	-0.86654	0	0.54483	48	-10.7146	0	0.30792	48	17.0956	48	-0.84706	48	-11.9515	48	20.2766	48	-0.23793	48	-10.9374
49	49	17.0552	0	0.73751	49	-0.69194	0	0.58034	49	-11.738	0	0.9147	49	20.1802	0	0.99444	49	-1.21728	0	0.61107	49	-11.4577	0	0.30246	49	17.8737	49	-1.31818	49	-12.699	49	21.1079	49	-0.51233	49	-11.6234
50	50	17.7793	0	0.74763	50	-1.04562	0	0.80358	50	-12.521	0	0.82256	50	21.0917	0	0.98213	50	-1.72086	0	0.6666	50	-12.1305	0	0.29265	50	18.6242	50	-1.9375	50	-13.3767	50	22.0154	50	-0.95156	50	-12.242
51	51	18.4764	0	0.74283	51	-1.52958	0	1.07145	51	-13.2284	0	0.70767	51	22.066	0	0.9662	51	-2.37263	0	0.70862	51	-12.7375	0	0.2741	51	19.327	51	-2.73545	51	-13.9513	51	22.9834	51	-1.55438	51	-12.8033
52	52	19.1317	0	0.71491	52	-2.17021	0	1.38691	52	-13.8376	0	0.56977	52	23.0822	0	0.94257	52	-3.17501	0	0.73599	52	-13.2827	0	0.24217	52	19.9561	52	-3.74152	52	-14.3913	52	23.985	52	-2.32641	52	-13.3167
53	53	19.725	0	0.65078	53	-2.99506	0	1.74898	53	-14.3302	0	0.42173	53	24.1077	0	0.90506	53	-4.14218	0	0.74993	53	-13.7643	0	0.19262	53	20.476	53	-4.98122	53	-14.6712	53	24.979	53	-3.28557	53	-13.7799
54	54	20.2269	0	0.53434	54	-4.0294	0	2.15123	54	-14.6932	0	0.32551	54	25.0978	0	0.84525	54	-5.30156	0	0.75568	54	-14.1698	0	0.12373	54	20.8372	54	-6.47141	54	-14.7754	54	25.9103	54	-4.46347	54	-14.1713
55	55	20.593	0	0.35709	55	-5.29269	0	2.58314	55	-14.9183	0	0.41021	55	25.9963	0	0.75446	55	-6.6926	0	0.76332	55	-14.473	0	0.04244	55	20.9735	55	-8.21804	55	-14.6959	55	26.7131	55	-5.904	55	-14.4478
56	56	20.7597	0	0.21262	56	-6.79569	0	3.03336	56	-14.9983	0	0.65747	56	26.7358	0	0.62492	56	-8.36268	0	0.78731	56	-14.6353	0	0.09912	56	20.7992	56	-10.2172	56	-14.4296	56	27.3125	56	-7.6578	56	-14.5508
57	57	20.6426	0	0.48448	57	-8.54007	0	3.49274	57	-14.9233	0	0.98029	57	27.2414	0	0.45302	57	-10.3607	0	0.84135	57	-14.6106	0	0.24677	57	20.2113	57	-12.4594	57	-13.974	57	27.6316	57	-9.77361	57	-14.4187
58	58	20.1388	0	1.00792	58	-10.5215	0	3.95631	58	-14.6775	0	1.3387	58	27.4343	0	0.24439	58	-12.726	0	0.93007	58	-14.3552	0	0.42952	58	19.0963	58	-14.9354	58	-13.3266	58	27.5956	58	-12.285	58	-14.0067
59	59	19.1322	0	1.67611	59	-12.7336	0	4.42537	59	-14.2416	0	1.70717	59	27.2383	0	0.11271	59	-15.4758	0	1.04375	59	-13.8407	0	0.63479	59	17.3447	59	-17.6429	59	-12.4876	59	27.1357	59	-15.1968	59	-13.3013
60	60	17.5063	0	2.44562	60	-15.1736	0	4.90902	60	-13.5972	0	2.06288	60	26.5901	0	0.34769	60	-18.5991	0	1.16064	60	-13.06	0	0.8414	60	14.8819	60	-20.5925	60	-11.4614	60	26.2015	60	-18.4809	60	-12.3198
61	61	15.1718	0	3.23992	61	-17.8503	0	5.41962	61	-12.7272	0	2.38706	61	25.458	0	0.63361	61	-22.0567	0	1.25393	61	-12.0274	0	1.02454	61	11.7127	61	-23.809	61	-10.2523	61	24.7874	61	-22.0792	61	-11.103
62	62	12.1043	0	3.9517	62	-20.7856	0	5.95365	62	-11.6198	0	2.66604	62	23.8739	0	0.88178	62	-25.7836	0	1.29836	62	-10.7737	0	1.1616	62	7.94494	62	-27.31	62	-8.863	62	22.9665	62	-25.911	62	-9.70393
63	63	8.37542	0	4.47783	63	-24.0023	0	6.4698	63	-10.2742	0	2.89032	63	21.961	0	1.03474	63	-29.6954	0	1.27588	63	-9.33897	0	1.23659	63	3.77133	63	-31.0676	63	-7.30153	63	20.9098	63	-29.8833	63	-8.17745
64	64	4.17018	0	4.75301	64	-27.5043	0	6.88897	64	-8.70609	0	3.05406	64	19.9331	0	1.05028	64	-33.6967	0	1.17874	64	-7.76392	0	1.24354	64	-0.55882	64	-34.9909	64	-5.58586	64	18.8667	64	-33.9025	64	-6.5691
65	65	-0.22114	0	4.75203	65	-31.2546	0	7.12518	65	-6.94802	0	3.15638	65	18.0459	0	0.92599	65	-37.6905	0	1.01035	65	-6.08307	0	1.18804	65	-4.74506	65	-38.9453	65	-3.74448	65	17.0933	65	-37.8801	65	-4.90873
66	66	-4.44178	0	4.46991	66	-35.1668	0	7.12544	66	-5.04443	0	3.20305	66	16.515	0	0.70687	66	-41.5859	0	0.78412	66	-4.32016	0	1.08709	66	-8.43584	66	-42.79	66	-1.81137	66	15.7656	66	-41.7399	66	-3.20622
67	67	-8.11455	0	3.92038	67	-39.1172	0	6.88673	67	-3.0422	0	3.20645	67	15.4542	0	0.4622	67	-45.3146	0	0.5251	67	-2.48389	0	0.96733	67	-11.2557	67	-46.4043	67	0.18056	67	14.9392	67	-45.4359	67	-1.44923
68	68	-10.8873	0	3.18226	68	-42.9678	0	6.44686	68	-0.984	0	3.18134	68	14.8616	0	0.26798	68	-48.8453	0	0.26903	68	-0.5679	0	0.85735	68	-12.8801	68	-49.6955	68	2.20176	68	14.5528	68	-48.9572	68	0.38921
69	69	-12.4864	0	2.48254	69	-46.5857	0	5.86374	69	1.09316	0	3.13914	69	14.6365	0	0.19038	69	-52.1748	0	0.11555	69	1.44082	0	0.77744	69	-13.1337	69	-52.596	69	4.2242	69	14.4614	69	-52.308	69	2.33422
70	70	-12.7869	0	2.20351	70	-49.8583	0	5.19866	70	3.15776	0	3.08555	70	14.6219	0	0.19619	70	-55.3073	0	0.2578	70	3.55107	0	0.73347	70	-12.0739	70	-55.0637	70	6.2221	70	14.5001	70	-55.485	70	4.39524
71	71	-11.8795	0	2.43485	71	-52.7056	0	4.50429	71	5.185	0	3.02122	71	14.6707	0	0.21035	71	-58.2325	0	0.43756	71	5.75726	0	0.71914	71	-10.0155	71	-57.0824	71	8.17599	71	14.55	71	-58.4626	71	6.55866
72	72	-10.0775	0	2.76605	72	-55.0834	0	3.82016	72	7.15796	0	2.94508	72	14.6926	0	0.21696	72	-60.9097	0	0.60341	72	8.03134	0	0.72693	72	-7.44871	72	-58.6585	72	10.0752	72	14.5591	72	-61.1865	72	8.78645
73	73	-7.81835	0	2.89699	73	-56.9802	0	3.17593	73	9.06809	0	2.85817	73	14.6585	0	0.21321	73	-63.2679	0	0.76233	73	10.3245	0	0.75732	73	-4.86285	73	-59.8177	73	11.9169	73	14.5243	73	-63.5814	73	11.0255
74	74	-5.50959	0	2.77933	74	-58.41	0	2.59334	74	10.915	0	2.76324	74	14.5806	0	0.20163	74	-65.2307	0	0.92249	74	12.5808	0	0.81573	74	-2.59764	74	-60.5977	74	13.7024	74	14.466	74	-65.5752	74	13.2222
75	75	-3.41514	0	2.47799	75	-59.3997	0	2.08164	75	12.702	0	2.66194	75	14.4901	0	0.19336	75	-66.7412	0	1.08962	75	14.7515	0	0.90585	75	-0.79695	75	-61.0299	75	15.4305	75	14.4125	75	-67.1185	75	15.3354
76	76	-1.64122	0	2.07247	76	-59.9724	0	1.63639	76	14.4297	0	2.55411	76	14.4178	0	0.1981	76	-67.7688	0	1.26559	76	16.803	0	1.02485	76	0.5428	76	-61.1238	76	17.0936	76	14.3852	76	-68.1863	76	17.3412
77	77	-0.18334	0	1.61933	77	-60.1402	0	1.24852	77	16.0924	0	2.43978	77	14.381	0	0.21634	77	-68.3006	0	1.44934	77	18.7153	0	1.16525	77	1.49777	77	-60.8686	77	18.6794	77	14.3906	77	-68.7706	77	19.2294
78	78	1.02244	0	1.15328	78	-59.9069	0	0.91907	78	17.6792	0	2.31892	78	14.3834	0	0.24231	78	-68.3347	0	1.63713	78	20.4785	0	1.31745	78	2.17175	78	-60.2455	78	20.1726	78	14.4238	78	-68.8752	78	20.9959
79	79	2.06031	0	0.70711	79	-59.2738	0	0.68119	79	19.177	0	2.19045	79	14.4221	0	0.26937	79	-67.8795	0	1.82455	79	22.0904	0	1.47247	79	2.67581	79	-59.2397	79	21.5574	79	14.4773	79	-68.5135	79	22.6378
80	80	3.00596	0	0.36481	80	-58.2394	0	0.61364	80	20.5716	0	2.052	80	14.4898	0	0.29115	80	-66.9498	0	2.00659	80	23.5544	0	1.62251	80	3.11634	80	-57.8427	80	22.8182	80	14.5388	80	-67.7005	80	24.1515
81	81	3.90447	0	0.37486	81	-56.7976	0	0.73876	81	21.8484	0	1.90164	81	14.5759	0	0.30394	81	-65.56	0	2.17294	81	24.8737	0	1.75957	81	3.57542	81	-56.0499	81	23.9406	81	14.5971	81	-66.4405	81	25.5281
82	82	4.76086	0	0.5912	82	-54.9401	0	0.96275	82	22.9937	0	1.73851	82	14.6689	0	0.30733	82	-63.7246	0	2.30932	82	26.0502	0	1.87623	82	4.09806	82	-53.8585	82	24.9118	82	14.646	82	-64.7339	82	26.7569
83	83	5.54422	0	0.74533	83	-52.6604	0	1.21074	83	23.9951	0	1.56217	83	14.755	0	0.29776	83	-61.4626	0	2.40374	83	27.0854	0	1.96749	83	4.68598	83	-51.268	83	25.7203	83	14.6799	83	-62.5886	83	27.831
84	84	6.20553	0	0.7838	84	-49.9612	0	1.45066	84	24.8422	0	1.37207	84	14.8186	0	0.27119	84	-58.805	0	2.4492	84	27.9825	0	2.03157	84	5.30048	84	-48.2862	84	26.3556	84	14.6935	84	-60.0274	84	28.7494
85	85	6.69664	0	0.71504	85	-46.8616	0	1.66959	85	25.5273	0	1.16828	85	14.8443	0	0.22641	85	-55.7976	0	2.44339	85	28.7479	0	2.06968	85	5.87099	85	-44.935	85	26.8105	85	14.6841	85	-57.0904	85	29.5182
86	86	6.98694	0	0.58622	86	-43.3996	0	1.86648	86	26.0456	0	0.95096	86	14.8197	0	0.16916	86	-52.4994	0	2.38836	86	29.3901	0	2.0857	86	6.31448	86	-41.2487	86	27.0809	86	14.6538	86	-53.8311	86	30.1487
87	87	7.07863	0	0.48902	87	-39.6323	0	2.04885	87	26.3949	0	0.72238	87	14.7379	0	0.11619	87	-48.9846	0	2.28834	87	29.9204	0	2.0837	87	6.56487	87	-37.2742	87	27.1676	87	14.6039	87	-50.316	87	30.6559
88	88	7.00309	0	0.52775	88	-35.6278	0	2.22727	88	26.573	0	0.4873	88	14.5962	0	0.1174	88	-45.3358	0	2.14796	88	30.3507	0	2.06578	88	6.59036	88	-33.0675	88	27.0737	88	14.5249	88	-46.618	88	31.0533
89	89	6.80278	0	0.68277	89	-31.4502	0	2.40488	89	26.5756	0	0.25858	89	14.3955	0	0.17337	89	-41.6265	0	1.97291	89	30.6898	0	2.03202	89	6.39121	89	-28.6889	89	26.8028	89	14.3984	89	-42.8033	89	31.3495
90	90	6.51725	0	0.87845	90	-27.1563	0	2.57186	90	26.3982	0	0.11423	90	14.1423	0	0.21193	90	-37.9052	0	1.76992	90	30.9423	0	1.98197	90	5.98808	90	-24.2063	90	26.3636	90	14.2076	90	-38.9232	90	31.5489
91	91	6.17011	0	1.0861	91	-22.7952	0	2.70984	91	26.041	0	0.2374	91	13.8521	0	0.19651	91	-34.1874	0	1.54461	91	31.1077	0	1.91532	91	5.41729	91	-19.6899	91	25.7735	91	13.95	91	-35.0033	91	31.6529
92	92	5.77294	0	1.28827	92	-18.4118	0	2.80222	92	25.5143	0	0.39501	92	13.5498	0	0.1223	92	-30.4654	0	1.29892	92	31.1829	0	1.83138	92	4.7459	92	-15.2038	92	25.0582	92	13.6417	92	-31.0492	92	31.6625
93	93	5.3447	0	1.44431	93	-14.0601	0	2.84019	93	24.8443	0	0.51208	93	13.2655	0	0.05408	93	-26.7255	0	1.03068	93	31.1611	0	1.72794	93	4.08157	93	-10.813	93	24.2563	93	13.3169	93	-27.0572	93	31.5713
94	94	4.92404	0	1.50198	94	-9.81377	0	2.81967	94	24.0769	0	0.57222	94	13.03	0	0.16462	94	-22.9694	0	0.74463	94	31.0317	0	1.60181	94	3.54445	94	-6.59732	94	23.4252	94	13.0253	94	-23.0345	94	31.3624
95	95	4.56329	0	1.43144	95	-5.76116	0	2.74184	95	23.2709	0	0.56681	95	12.87	0	0.28528	95	-19.2313	0	0.48834	95	30.7842	0	1.45401	95	3.22179	95	-2.64636	95	22.6332	95	12.8136	95	-19.0205	95	31.0189
96	96	4.3092	0	1.24033	96	-1.99631	0	2.61407	96	22.483	0	0.49791	96	12.8013	0	0.37386	96	-15.5864	0	0.44169	96	30.4145	0	1.29256	96	3.14062	96	0.95135	96	21.9365	96	12.7054	96	-15.0991	96	30.5377
97	97	4.18922	0	0.96667	97	1.37754	0	2.44393	97	21.7544	0	0.38251	97	12.824	0	0.42325	97	-12.1478	0	0.68357	97	29.9322	0	1.13059	97	3.27425	97	4.09878	97	21.3616	97	12.6962	97	-11.3955	97	29.9383
98	98	4.20775	0	0.66664	98	4.23914	0	2.23185	98	21.1115	0	0.25568	98	12.918	0	0.43546	98	-9.05352	0	1.01341	98	29.3655	0	0.98078	98	3.56344	98	6.67315	98	20.9146	98	12.7542	98	-8.05997	98	29.2611
99	99	4.35336	0	0.40774	99	6.45005	0	1.97679	99	20.5823	0	0.20709	99	13.0375	0	0.42334	99	-6.44669	0	1.32968	99	28.7592	0	0.85155	99	3.9361	99	8.5333	99	20.6073	99	12.8148	99	-5.24748	99	28.564
100	100	4.59591	0	0.25405	100	7.87641	0	1.68336	100	20.2108	0	0.31563	100	13.1067	0	0.42485	100	-4.44351	0	1.58663	100	28.1634	0	0.7466	100	4.31304	100	9.55308	100	20.4732	100	12.7757	100	-3.08745	100	27.9099
101	101	4.86042	0	0.23834	101	8.44019	0	1.36267	101	20.043	0	0.48751	101	13.0271	0	0.50777	101	-3.09315	0	1.75227	101	27.612	0	0.6647	101	4.58678	101	9.67985	101	20.5476	101	12.51	101	-1.64438	101	27.3444
[truncated: 86 more columns]
