# Supplementary material for: Gait assessment using a 2D video-based motion analysis app in healthy subjects and subjects with lower limb amputation – A pilot study
Source: PLoS One. 2025 May 30;20(5):e0324499. doi: 10.1371/journal.pone.0324499 (PMC12124523; doi:10.1371/journal.pone.0324499)
Supplement: S2 Table — Raw data of all trials (M##) of the subjects with amputation (0##) from the gait analysis recorded with the Orthelligent App (OV) and with the Qualisys system (Qual). (ZIP) [file pone.0324499.s002.zip › Subjects_amputation_all_trials/015_Qaul_ME3.xlsx]

## Sheet: Tabelle1
	Mean	Mean	Std Dev	Std Dev	Mean	Mean	Std Dev	Std Dev	Mean	Mean	Std Dev	Std Dev	Mean	Mean	Std Dev	Std Dev	Mean	Mean	Std Dev	Std Dev	Mean	Mean	Std Dev	Std Dev	D:\Qualisys\2024_Orthelligent\Data\P015\ebenesGehen0002_1,c3d	D:\Qualisys\2024_Orthelligent\Data\P015\ebenesGehen0002_1,c3d	D:\Qualisys\2024_Orthelligent\Data\P015\ebenesGehen0002_1,c3d	D:\Qualisys\2024_Orthelligent\Data\P015\ebenesGehen0002_1,c3d	D:\Qualisys\2024_Orthelligent\Data\P015\ebenesGehen0002_1,c3d	D:\Qualisys\2024_Orthelligent\Data\P015\ebenesGehen0002_1,c3d	D:\Qualisys\2024_Orthelligent\Data\P015\ebenesGehen0002_1,c3d	D:\Qualisys\2024_Orthelligent\Data\P015\ebenesGehen0002_1,c3d	D:\Qualisys\2024_Orthelligent\Data\P015\ebenesGehen0002_1,c3d	D:\Qualisys\2024_Orthelligent\Data\P015\ebenesGehen0002_1,c3d	D:\Qualisys\2024_Orthelligent\Data\P015\ebenesGehen0002_1,c3d	D:\Qualisys\2024_Orthelligent\Data\P015\ebenesGehen0002_1,c3d	D:\Qualisys\2024_Orthelligent\Data\P015\ebenesGehen0002_1,c3d	D:\Qualisys\2024_Orthelligent\Data\P015\ebenesGehen0002_1,c3d	D:\Qualisys\2024_Orthelligent\Data\P015\ebenesGehen0002_1,c3d	D:\Qualisys\2024_Orthelligent\Data\P015\ebenesGehen0002_1,c3d	D:\Qualisys\2024_Orthelligent\Data\P015\ebenesGehen0002_1,c3d	D:\Qualisys\2024_Orthelligent\Data\P015\ebenesGehen0002_1,c3d	D:\Qualisys\2024_Orthelligent\Data\P015\ebenesGehen0002_1,c3d	D:\Qualisys\2024_Orthelligent\Data\P015\ebenesGehen0002_1,c3d	D:\Qualisys\2024_Orthelligent\Data\P015\ebenesGehen0002_1,c3d	D:\Qualisys\2024_Orthelligent\Data\P015\ebenesGehen0002_1,c3d	D:\Qualisys\2024_Orthelligent\Data\P015\ebenesGehen0002_1,c3d	D:\Qualisys\2024_Orthelligent\Data\P015\ebenesGehen0002_1,c3d	D:\Qualisys\2024_Orthelligent\Data\P015\ebenesGehen0002_1,c3d
	Left Ankle Mean Angle	Left Ankle Mean Angle	Left Ankle Mean Angle	Left Ankle Mean Angle	Left Knee Mean Angle	Left Knee Mean Angle	Left Knee Mean Angle	Left Knee Mean Angle	Left Hip Mean Angle	Left Hip Mean Angle	Left Hip Mean Angle	Left Hip Mean Angle	Right Ankle Mean Angle	Right Ankle Mean Angle	Right Ankle Mean Angle	Right Ankle Mean Angle	Right Knee Mean Angle	Right Knee Mean Angle	Right Knee Mean Angle	Right Knee Mean Angle	Right Hip Mean Angle	Right Hip Mean Angle	Right Hip Mean Angle	Right Hip Mean Angle	Left Ankle Mean Angle	Left Ankle Mean Angle	Left Knee Mean Angle	Left Knee Mean Angle	Left Hip Mean Angle	Left Hip Mean Angle	Right Ankle Mean Angle	Right Ankle Mean Angle	Right Knee Mean Angle	Right Knee Mean Angle	Right Hip Mean Angle	Right Hip Mean Angle	Speed	Left_Strides_Per_Minute_Count	Left_Strides_Per_Minute_Mean	Left_Strides_Per_Minute_StdDev	Right_Strides_Per_Minute_Count	Right_Strides_Per_Minute_Mean	Right_Strides_Per_Minute_StdDev	Left_Stride_Length_Count	Left_Stride_Length_Mean	Left_Stride_Length_StdDev	Right_Stride_Length_Count	Right_Stride_Length_Mean	Right_Stride_Length_StdDev
	P2D	P2D	P2D	P2D	P2D	P2D	P2D	P2D	P2D	P2D	P2D	P2D	P2D	P2D	P2D	P2D	P2D	P2D	P2D	P2D	P2D	P2D	P2D	P2D	P2D	P2D	P2D	P2D	P2D	P2D	P2D	P2D	P2D	P2D	P2D	P2D	METRIC	METRIC	METRIC	METRIC	METRIC	METRIC	METRIC	METRIC	METRIC	METRIC	METRIC	METRIC	METRIC
	ORIGINAL	ORIGINAL	ORIGINAL	ORIGINAL	ORIGINAL	ORIGINAL	ORIGINAL	ORIGINAL	ORIGINAL	ORIGINAL	ORIGINAL	ORIGINAL	ORIGINAL	ORIGINAL	ORIGINAL	ORIGINAL	ORIGINAL	ORIGINAL	ORIGINAL	ORIGINAL	ORIGINAL	ORIGINAL	ORIGINAL	ORIGINAL	ORIGINAL	ORIGINAL	ORIGINAL	ORIGINAL	ORIGINAL	ORIGINAL	ORIGINAL	ORIGINAL	ORIGINAL	ORIGINAL	ORIGINAL	ORIGINAL	TEMPORAL_DISTANCE	TEMPORAL_DISTANCE	TEMPORAL_DISTANCE	TEMPORAL_DISTANCE	TEMPORAL_DISTANCE	TEMPORAL_DISTANCE	TEMPORAL_DISTANCE	TEMPORAL_DISTANCE	TEMPORAL_DISTANCE	TEMPORAL_DISTANCE	TEMPORAL_DISTANCE	TEMPORAL_DISTANCE	TEMPORAL_DISTANCE
ITEM	X	Y	X	Y	X	Y	X	Y	X	Y	X	Y	X	Y	X	Y	X	Y	X	Y	X	Y	X	Y	X	Y	X	Y	X	Y	X	Y	X	Y	X	Y	X	X	X	X	X	X	X	X	X	X	X	X	X
1	1	5.32338	0	1.20099	1	8.66728	0	0.37407	1	20.173	0	0.53492	1	13.1736	0	0.29188	1	-1.86674	0	0.30793	1	28.2304	0	0.62498	1	5.74194	1	9.09266	1	19.6	1	13.495	1	-2.22209	1	28.8488	2.66351	1	51.9481	0	1	51.9481	0	1	3.07366	0	1	3.07905	0
2	2	5.68683	0	1.27524	2	8.04076	0	0.15693	2	20.3936	0	0.40555	2	12.8316	0	0.40301	2	-1.37046	0	0.22528	2	27.8264	0	0.61025	2	6.29107	2	8.14728	2	19.9669	2	13.2512	2	-1.62351	2	28.4315
3	3	5.65072	0	1.43206	3	6.83295	0	0.26774	3	20.7129	0	0.28206	3	12.1533	0	0.51672	3	-1.37602	0	0.18858	3	27.4325	0	0.62027	3	6.53107	3	6.61649	3	20.4266	3	12.6601	3	-1.58339	3	28.0497
4	4	5.07944	0	1.6379	4	5.32819	0	0.51288	4	21.0348	0	0.18411	4	11.1567	0	0.59114	4	-1.72093	0	0.1925	4	27.0153	0	0.65078	4	6.28562	4	4.81285	4	20.8632	4	11.7068	4	-1.93957	4	27.6659
5	5	4.00247	0	1.81942	5	3.77223	0	0.72459	5	21.2772	0	0.12662	5	9.96087	0	0.59061	5	-2.26773	0	0.24185	5	26.5541	0	0.69409	5	5.5112	5	3.01205	5	21.1783	5	10.4863	5	-2.54698	5	27.254
6	6	2.62835	0	1.89463	6	2.28193	0	0.85861	6	21.4075	0	0.11122	6	8.7319	0	0.5183	6	-2.93938	0	0.32725	6	26.0491	0	0.73942	6	4.3355	6	1.367	6	21.3268	6	9.17053	6	-3.31694	6	26.8071
7	7	1.29385	0	1.81801	7	0.82245	0	0.89916	7	21.4568	0	0.12892	7	7.59527	0	0.40711	7	-3.70942	0	0.43579	7	25.5169	0	0.77815	7	3.04544	7	-0.13883	7	21.3387	7	7.90463	7	-4.21261	7	26.3343
8	8	0.33375	0	1.6172	8	-0.7067	0	0.87594	8	21.4889	0	0.17817	8	6.60259	0	0.2944	8	-4.56857	0	0.56481	8	24.9795	0	0.81131	8	1.98805	8	-1.62552	8	21.291	8	6.75049	8	-5.21803	8	25.8554
9	9	-0.0736	0	1.36484	9	-2.33786	0	0.84917	9	21.5397	0	0.26307	9	5.7655	0	0.23374	9	-5.50164	0	0.71077	9	24.4523	0	0.84591	9	1.39854	9	-3.16202	9	21.2372	9	5.71885	9	-6.31067	9	25.3876
10	10	0.04978	0	1.13536	10	-3.97981	0	0.87554	10	21.581	0	0.39254	10	5.10117	0	0.2924	10	-6.48045	0	0.86032	10	23.9379	0	0.88192	10	1.32508	10	-4.67625	10	21.1581	10	4.84384	10	-7.4502	10	24.9282
11	11	0.55695	0	0.9879	11	-5.48165	0	0.95811	11	21.541	0	0.55809	11	4.63329	0	0.40567	11	-7.46436	0	0.99284	11	23.4261	0	0.90756	11	1.689	11	-6.01166	11	20.9807	11	4.19261	11	-8.57842	11	24.4528
12	12	1.25599	0	0.94736	12	-6.74513	0	1.04265	12	21.3561	0	0.73067	12	4.36365	0	0.49355	12	-8.40814	0	1.08849	12	22.9022	0	0.90852	12	2.34463	12	-7.06377	12	20.6451	12	3.80191	12	-9.63162	12	23.9315
13	13	1.96844	0	0.99967	13	-7.76702	0	1.08254	13	20.9992	0	0.88707	13	4.26034	0	0.53542	13	-9.27575	0	1.13647	13	22.3565	0	0.88021	13	3.10749	13	-7.831	13	20.1344	13	3.64393	13	-10.5623	13	23.3499
14	14	2.58115	0	1.10588	14	-8.60325	0	1.08108	14	20.4798	0	1.02074	14	4.27246	0	0.54061	14	-10.0475	0	1.13687	14	21.7856	0	0.82864	14	3.81709	14	-8.37151	14	19.4654	14	3.64881	14	-11.3478	14	22.7111
15	15	3.05974	0	1.21534	15	-9.30656	0	1.08522	15	19.8308	0	1.1332	15	4.35816	0	0.52681	15	-10.7166	0	1.09618	15	21.1854	0	0.76285	15	4.38904	15	-8.75085	15	18.6752	15	3.75123	15	-11.9812	15	22.0191
16	16	3.42529	0	1.28114	16	-9.88339	0	1.14024	16	19.0895	0	1.22641	16	4.50092	0	0.51398	16	-11.2837	0	1.02716	16	20.5495	0	0.69433	16	4.80682	16	-8.99969	16	17.8058	16	3.91383	16	-12.4639	16	21.2767
17	17	3.72527	0	1.27166	17	-10.2988	0	1.24867	17	18.2829	0	1.29994	17	4.70525	0	0.52425	17	-11.7537	0	0.95443	17	19.8727	0	0.63755	17	5.09363	17	-9.10954	17	16.8915	17	4.12108	17	-12.8064	17	20.4896
18	18	4.0083	0	1.18051	18	-10.5148	0	1.37664	18	17.4282	0	1.34969	18	4.98676	0	0.57136	18	-12.1347	0	0.91091	18	19.153	0	0.60389	18	5.29049	18	-9.06761	18	15.9587	18	4.37471	18	-13.0273	18	19.6649
19	19	4.30335	0	1.02249	19	-10.5245	0	1.48898	19	16.5401	0	1.37077	19	5.36245	0	0.65049	19	-12.4347	0	0.91943	19	18.3913	0	0.59545	19	5.43378	19	-8.88107	19	15.029	19	4.69065	19	-13.1471	19	18.8088
20	20	4.61682	0	0.82585	20	-10.3647	0	1.5711	20	15.6361	0	1.3627	20	5.83909	0	0.74446	20	-12.6593	0	0.97568	20	17.5909	0	0.60448	20	5.55114	20	-8.58393	20	14.1195	20	5.08556	20	-13.185	20	17.9268
21	21	4.94365	0	0.62625	21	-10.0949	0	1.62629	21	14.7302	0	1.32945	21	6.40447	0	0.83671	21	-12.8117	0	1.05443	21	16.7565	0	0.61919	21	5.66589	21	-8.22544	21	13.2393	21	5.56119	21	-13.1585	21	17.0259
22	22	5.27279	0	0.4583	22	-9.76674	0	1.6636	22	13.8257	0	1.27677	22	7.02974	0	0.91674	22	-12.8946	0	1.13009	22	15.8926	0	0.63044	22	5.79144	22	-7.84579	22	12.3858	22	6.10087	22	-13.0844	22	16.1136
23	23	5.59144	0	0.34655	23	-9.41477	0	1.6952	23	12.9184	0	1.2122	23	7.68227	0	0.97826	23	-12.9104	0	1.18739	23	15.0008	0	0.63494	23	5.92597	23	-7.46352	23	11.5467	23	6.68109	23	-12.9765	23	15.1946
24	24	5.89085	0	0.29814	24	-9.05651	0	1.7328	24	12.0021	0	1.14571	24	8.33411	0	1.01829	24	-12.8595	0	1.22017	24	14.0778	0	0.63494	24	6.05924	24	-7.0776	24	10.7047	24	7.27957	24	-12.8431	24	14.2681
25	25	6.16796	0	0.30208	25	-8.69078	0	1.78091	25	11.0689	0	1.08755	25	8.9658	0	1.03596	25	-12.7396	0	1.22811	25	13.1169	0	0.6353	25	6.18247	25	-6.67346	25	9.84107	25	7.87994	25	-12.6851	25	13.3263
26	26	6.4207	0	0.34064	26	-8.30003	0	1.83473	26	10.1084	0	1.04435	26	9.56886	0	1.03087	26	-12.5481	0	1.21533	26	12.1112	0	0.64099	26	6.28906	26	-6.23144	26	8.93995	26	8.47531	26	-12.4971	26	12.3587
27	27	6.64808	0	0.40044	27	-7.86204	0	1.88459	27	9.11128	0	1.01777	27	10.1441	0	1.00331	27	-12.2832	0	1.18857	27	11.0583	0	0.6539	27	6.37491	27	-5.73721	27	7.99326	27	9.06698	27	-12.2702	27	11.3559
28	28	6.85452	0	0.47474	28	-7.3628	0	1.92134	28	8.07312	0	1.00537	28	10.6964	0	0.95565	28	-11.9455	0	1.15532	28	9.96274	0	0.67077	28	6.443	28	-5.18879	28	7.00235	28	9.65907	28	-11.9934	28	10.313
29	29	7.05234	0	0.55716	29	-6.80342	0	1.93927	29	6.99731	0	1.00209	29	11.2304	0	0.8931	29	-11.5381	0	1.12196	29	8.83391	0	0.68546	29	6.50821	29	-4.59757	29	5.97744	29	10.2517	29	-11.6566	29	9.22909
30	30	7.25928	0	0.63965	30	-6.19932	0	1.93688	30	5.89568	0	1.00264	30	11.7464	0	0.82534	30	-11.0663	0	1.09206	30	7.68407	0	0.69208	30	6.59363	30	-3.98426	30	4.93466	30	10.836	30	-11.251	30	8.10774
31	31	7.49093	0	0.71422	31	-5.57278	0	1.91703	31	4.78689	0	1.00344	31	12.2413	0	0.76464	31	-10.5357	0	1.06567	31	6.52534	0	0.68624	31	6.72032	31	-3.37026	31	3.89183	31	11.3955	31	-10.7691	31	6.95422
32	32	7.75611	0	0.77548	32	-4.945	0	1.88532	32	3.69183	0	1.00223	32	12.711	0	0.72196	32	-9.9517	0	1.04081	32	5.36691	0	0.66579	32	6.90047	32	-2.77182	32	2.86541	32	11.9138	32	-10.2048	32	5.77366
33	33	8.05565	0	0.82132	33	-4.33017	0	1.84823	33	2.62598	0	1.00029	33	13.1521	0	0.70401	33	-9.319	0	1.01685	33	4.21436	0	0.63183	33	7.13534	33	-2.19632	33	1.86408	33	12.38	33	-9.55664	33	4.57158
34	34	8.38475	0	0.85225	34	-3.73527	0	1.80911	34	1.59594	0	1.0011	34	13.5641	0	0.71152	34	-8.64208	0	0.99567	34	3.07031	0	0.58873	34	7.41822	34	-1.647	34	0.88907	34	12.7931	34	-8.8288	34	3.35494
35	35	8.73818	0	0.87093	35	-3.16326	0	1.76674	35	0.59966	0	1.00827	35	13.9495	0	0.74003	35	-7.92582	0	0.98027	35	1.93552	0	0.54287	35	7.74069	35	-1.12805	35	-0.0635	35	13.1596	35	-8.03134	35	2.13161
36	36	9.11426	0	0.88108	36	-2.61639	0	1.71777	36	-0.36956	0	1.02453	36	14.3121	0	0.78198	36	-7.17634	0	0.97316	36	0.81005	0	0.50004	36	8.09843	36	-0.64559	36	-0.99909	36	13.4897	36	-7.17864	36	0.9092
37	37	9.51366	0	0.88582	37	-2.09809	0	1.65753	37	-1.3186	0	1.04907	37	14.6556	0	0.82882	37	-6.40159	0	0.97431	37	-0.30622	0	0.46296	37	8.49114	37	-0.20844	37	-1.91959	37	13.7945	37	-6.28812	37	-0.30493
38	38	9.93799	0	0.88591	38	-1.61308	0	1.58119	38	-2.25285	0	1.07785	38	14.9842	0	0.87314	38	-5.61239	0	0.98164	38	-1.41239	0	0.43184	38	8.92136	38	0.17326	38	-2.82347	38	14.0844	38	-5.3807	38	-1.5024
39	39	10.3895	0	0.87976	39	-1.16677	0	1.48478	39	-3.17586	0	1.10552	39	15.3029	0	0.90956	39	-4.82271	0	0.99127	39	-2.50634	0	0.40519	39	9.39323	39	0.4898	39	-3.70751	39	14.3694	39	-4.48049	39	-2.67507
40	40	10.8703	0	0.86291	40	-0.76445	0	1.36544	40	-4.08927	0	1.12765	40	15.6176	0	0.93478	40	-4.04873	0	0.99826	40	-3.58572	0	0.38057	40	9.91244	40	0.73169	40	-4.56725	40	14.6597	40	-3.61314	40	-3.81691
41	41	11.3819	0	0.83031	41	-0.41131	0	1.22499	41	-4.99282	0	1.14328	41	15.9362	0	0.9468	41	-3.30819	0	0.99783	41	-4.64838	0	0.35589	41	10.4846	41	0.8918	41	-5.39823	41	14.9669	41	-2.80467	41	-4.92459
42	42	11.9267	0	0.77961	42	-0.11273	0	1.07317	42	-5.8859	0	1.15319	42	16.2688	0	0.9449	42	-2.62035	0	0.98671	42	-5.69185	0	0.33044	42	11.113	42	0.9693	42	-6.20036	42	15.3037	42	-2.08037	42	-5.99646
43	43	12.5073	0	0.71187	43	0.12651	0	0.92594	43	-6.76927	0	1.15681	43	16.6284	0	0.92994	43	-2.00673	0	0.96462	43	-6.71285	0	0.30621	43	11.797	43	0.97078	43	-6.98008	43	15.6837	43	-1.46479	43	-7.03163
44	44	13.1249	0	0.62974	44	0.3021	0	0.80128	44	-7.64481	0	1.15243	44	17.0308	0	0.90393	44	-1.49152	0	0.93438	44	-7.70595	0	0.28723	44	12.5316	44	0.90773	44	-7.74909	44	16.1206	44	-0.98232	44	-8.02847
45	45	13.778	0	0.53512	45	0.41013	0	0.70989	45	-8.51497	0	1.13627	45	17.4916	0	0.86833	45	-1.10027	0	0.9019	45	-8.66189	0	0.27676	45	13.3086	45	0.79235	45	-8.52149	45	16.6287	45	-0.65685	45	-8.98139
46	46	14.4609	0	0.4287	46	0.44637	0	0.64769	46	-9.38077	0	1.10322	46	18.0254	0	0.8251	46	-0.85651	0	0.87593	46	-9.56754	0	0.27433	46	14.1171	46	0.63397	46	-9.30889	46	17.2212	46	-0.50901	46	-9.87976
47	47	15.1647	0	0.31259	47	0.40667	0	0.5996	47	-10.2407	0	1.04984	47	18.6428	0	0.77786	47	-0.77716	0	0.867	47	-10.4085	0	0.27488	47	14.9432	47	0.43757	47	-10.117	47	17.9066	47	-0.55138	47	-10.7099
48	48	15.8775	0	0.19246	48	0.28693	0	0.54992	48	-11.0896	0	0.97632	48	19.3495	0	0.73219	48	-0.87057	0	0.88371	48	-11.1723	0	0.27234	48	15.7712	48	0.20229	48	-10.9431	48	18.6864	48	-0.78595	48	-11.4591
49	49	16.5871	0	0.08321	49	0.08	0	0.49006	49	-11.9174	0	0.8864	49	20.146	0	0.69269	49	-1.13671	0	0.9275	49	-11.8536	0	0.2641	49	16.5874	49	-0.08211	49	-11.7745	49	19.5583	49	-1.20531	49	-12.1227
50	50	17.2826	0	0.08475	50	-0.22827	0	0.41942	50	-12.7084	0	0.78672	50	21.0274	0	0.6609	50	-1.56963	0	0.9923	50	-12.4572	0	0.25115	50	17.3804	50	-0.4356	50	-12.5892	50	20.5169	50	-1.79716	50	-12.7063
51	51	17.9552	0	0.17935	51	-0.6606	0	0.34139	51	-13.4424	0	0.6844	51	21.9831	0	0.63455	51	-2.16367	0	1.0705	51	-12.9957	0	0.23587	51	18.1396	51	-0.88622	51	-13.3599	51	21.5519	51	-2.55133	51	-13.2239
52	52	18.5959	0	0.26894	52	-1.24674	0	0.26036	52	-14.0985	0	0.58542	52	22.9947	0	0.60865	52	-2.92068	0	1.15766	52	-13.483	0	0.22051	52	18.8535	52	-1.46732	52	-14.0594	52	22.6452	52	-3.46615	52	-13.6908
53	53	19.1923	0	0.34125	53	-2.02058	0	0.18241	53	-14.6572	0	0.49363	53	24.0322	0	0.57748	53	-3.85474	0	1.25293	53	-13.9256	0	0.20639	53	19.5063	53	-2.21392	53	-14.6634	53	23.7679	53	-4.55218	53	-14.1167
54	54	19.7217	0	0.39228	54	-3.01449	0	0.1272	54	-15.1023	0	0.41069	54	25.0519	0	0.53617	54	-4.99421	0	1.35732	54	-14.3153	0	0.19362	54	20.073	54	-3.15614	54	-15.155	54	24.8783	54	-5.83385	54	-14.4972
55	55	20.1429	0	0.4225	55	-4.25224	0	0.15254	55	-15.4202	0	0.33875	55	25.9949	0	0.48211	55	-6.38066	0	1.47151	55	-14.6238	0	0.1835	55	20.514	55	-4.31425	55	-15.5232	55	25.919	55	-7.34833	55	-14.8089
56	56	20.3899	0	0.43862	56	-5.74378	0	0.25943	56	-15.5965	0	0.28513	56	26.7873	0	0.4169	56	-8.0647	0	1.59476	56	-14.8031	0	0.18392	56	20.7716	56	-5.69768	56	-15.7579	56	26.8176	56	-9.14228	56	-15.008
57	57	20.37	0	0.4554	57	-7.48362	0	0.40463	57	-15.6122	0	0.26409	57	27.3432	0	0.35103	57	-10.0984	0	1.72455	57	-14.793	0	0.20983	57	20.7709	57	-7.30743	57	-15.8421	57	27.4877	57	-11.2657	57	-15.0349
58	58	19.9662	0	0.49241	58	-9.4531	0	0.565	58	-15.4436	0	0.286	58	27.5724	0	0.30946	58	-12.5254	0	1.85671	58	-14.5352	0	0.26725	58	20.4186	58	-9.13924	58	-15.7514	58	27.8331	58	-13.7639	58	-14.8265
59	59	19.0418	0	0.56697	59	-11.6279	0	0.72156	59	-15.066	0	0.34277	59	27.3882	0	0.32345	59	-15.368	0	1.98551	59	-13.9897	0	0.34455	59	19.5977	59	-11.185	59	-15.4589	59	27.7539	59	-16.6659	59	-14.3336
60	60	17.4514	0	0.69172	60	-13.9901	0	0.86016	60	-14.4567	0	0.41748	60	26.7171	0	0.39726	60	-18.6149	0	2.10443	60	-13.1465	0	0.425	60	18.175	60	-13.4353	60	-14.9387	60	27.1589	60	-19.9688	60	-13.5351
61	61	15.0647	0	0.86841	61	-16.5417	0	0.97399	61	-13.5985	0	0.49615	61	25.521	0	0.49924	61	-22.2165	0	2.20612	61	-12.0259	0	0.49872	61	16.0176	61	-15.8905	61	-14.1683	61	25.9899	61	-23.6261	61	-12.4452
62	62	11.8187	0	1.07998	62	-19.32	0	1.06601	62	-12.483	0	0.56859	62	23.8377	0	0.58904	62	-26.0907	0	2.2829	62	-10.6717	0	0.56413	62	13.0385	62	-18.577	62	-13.1329	62	24.2714	62	-27.5513	62	-11.108
63	63	7.78621	0	1.29162	63	-22.3905	0	1.14862	63	-11.1164	0	0.62745	63	21.8145	0	0.63275	63	-30.135	0	2.32881	63	-9.13822	0	0.62587	63	9.26626	63	-21.5482	63	-11.8313	63	22.1546	63	-31.6331	63	-9.58247
64	64	3.2039	0	1.46736	64	-25.8089	0	1.22966	64	-9.52139	0	0.66842	64	19.6985	0	0.61096	64	-34.2415	0	2.34072	64	-7.47635	0	0.69082	64	4.89504	64	-24.8605	64	-10.2812	64	19.9074	64	-35.7541	64	-7.92603
65	65	-1.5706	0	1.59105	65	-29.5726	0	1.30293	65	-7.73506	0	0.69085	65	17.7721	0	0.53049	65	-38.3068	0	2.31914	65	-5.72543	0	0.76296	65	0.26601	65	-28.528	65	-8.51818	65	17.8396	65	-39.8065	65	-6.18154
66	66	-6.13921	0	1.67702	66	-33.5966	0	1.35259	66	-5.80349	0	0.69802	66	16.2601	0	0.42401	66	-42.2408	0	2.27055	66	-3.90862	0	0.84049	66	-4.20296	66	-32.4879	66	-6.59163	66	16.1993	66	-43.7064	66	-4.36927
67	67	-10.1192	0	1.75974	67	-37.7312	0	1.36647	67	-3.77481	0	0.69676	67	15.2683	0	0.33235	67	-45.9825	0	2.20874	67	-2.03039	0	0.91758	67	-8.08794	67	-36.6018	67	-4.55741	67	15.106	67	-47.4094	67	-2.48465
68	68	-13.1696	0	1.87184	68	-41.8	0	1.34537	68	-1.69309	0	0.69552	68	14.7775	0	0.28152	68	-49.5111	0	2.1496	68	-0.07809	0	0.98759	68	-11.0114	68	-40.6853	68	-2.46998	68	14.5515	68	-50.9162	68	-0.50279
69	69	-15.0173	0	2.01712	69	-45.6332	0	1.30173	69	0.40425	0	0.70127	69	14.6631	0	0.25879	69	-52.833	0	2.10546	69	1.96806	0	1.04637	69	-12.6971	69	-44.5478	69	-0.37596	69	14.417	69	-54.2523	69	1.60845
70	70	-15.5103	0	2.13839	70	-49.0903	0	1.25416	70	2.48665	0	0.71696	70	14.7468	0	0.2398	70	-55.9561	0	2.08143	70	4.12045	0	1.09477	70	-13.0582	70	-48.0236	70	1.68922	70	14.5175	70	-57.4318	70	3.86833
71	71	-14.6975	0	2.10741	71	-52.0741	0	1.22261	71	4.52876	0	0.74141	71	14.8718	0	0.2232	71	-58.8654	0	2.06981	71	6.371	0	1.1373	71	-12.2868	71	-50.9919	71	3.70054	71	14.6761	71	-60.4263	71	6.26438
72	72	-12.8583	0	1.79442	72	-54.5308	0	1.22544	72	6.51067	0	0.772	72	14.9493	0	0.21493	72	-61.5109	0	2.05003	72	8.68525	0	1.1763	72	-10.807	72	-53.3833	72	5.6413	72	14.779	72	-63.1577	72	8.74614
73	73	-10.4261	0	1.19604	73	-56.4458	0	1.27513	73	8.42097	0	0.80664	73	14.9523	0	0.21218	73	-63.8163	0	2.00211	73	11.0088	0	1.20851	73	-9.05667	73	-55.1795	73	7.504	73	14.7829	73	-65.5236	73	11.2385
74	74	-7.84313	0	0.46499	74	-57.8391	0	1.37329	74	10.2575	0	0.84321	74	14.8912	0	0.21264	74	-65.7079	0	1.9207	74	13.2844	0	1.22905	74	-7.30772	74	-56.4088	74	9.29092	74	14.6966	74	-67.4396	74	13.6663
75	75	-5.4309	0	0.21338	75	-58.7522	0	1.5076	75	12.0232	0	0.87891	75	14.7964	0	0.22055	75	-67.1374	0	1.81385	75	15.4667	0	1.23564	75	-5.66818	75	-57.1306	75	11.01	75	14.5607	75	-68.8596	75	15.9731
76	76	-3.34225	0	0.71612	76	-59.2273	0	1.65656	76	13.7193	0	0.91126	76	14.7021	0	0.2427	76	-68.0814	0	1.69339	76	17.5248	0	1.2285	76	-4.16046	76	-57.4104	76	12.6671	76	14.4229	76	-69.7683	76	18.1242
77	77	-1.58916	0	1.02405	77	-59.2934	0	1.80014	77	15.3421	0	0.9395	77	14.6289	0	0.27764	77	-68.5317	0	1.57025	77	19.4399	0	1.20908	77	-2.76468	77	-57.2972	77	14.2603	77	14.3143	77	-70.1676	77	20.1041
78	78	-0.10479	0	1.16341	78	-58.9653	0	1.9268	78	16.8838	0	0.96444	78	14.5835	0	0.31735	78	-68.4914	0	1.45476	78	21.2027	0	1.1795	78	-1.44342	78	-56.8161	78	15.7806	78	14.2496	78	-70.0699	78	21.9103
79	79	1.19714	0	1.17891	79	-58.2458	0	2.03289	79	18.3342	0	0.98613	79	14.566	0	0.35572	79	-67.9726	0	1.35777	79	22.8117	0	1.1429	79	-0.161	79	-55.9723	79	17.2163	79	14.2309	79	-69.4968	79	23.5508
80	80	2.38667	0	1.1068	80	-57.1286	0	2.11668	80	19.6819	0	1.00265	80	14.5691	0	0.38683	80	-66.9922	0	1.29091	80	24.2701	0	1.10299	80	1.11109	80	-54.7603	80	18.5565	80	14.247	80	-68.4745	80	25.0383
81	81	3.50042	0	0.97188	81	-55.6013	0	2.17485	81	20.915	0	1.01139	81	14.5811	0	0.40379	81	-65.5682	0	1.26563	81	25.5831	0	1.0644	81	2.38077	81	-53.1716	81	19.7903	81	14.2798	81	-67.0288	81	26.385
82	82	4.53528	0	0.79658	82	-53.6495	0	2.20294	82	22.0201	0	1.009	82	14.5926	0	0.40404	82	-63.7187	0	1.28686	82	26.7567	0	1.03175	82	3.61943	82	-51.1981	82	20.9068	82	14.3122	82	-65.1831	82	27.6008
83	83	5.45283	0	0.60242	83	-51.2646	0	2.19615	83	22.9844	0	0.99179	83	14.5973	0	0.39126	83	-61.466	0	1.35243	83	27.7964	0	1.00851	83	4.765	83	-48.839	83	21.8962	83	14.3294	83	-62.9627	83	28.6914
84	84	6.19855	0	0.40421	84	-48.4538	0	2.15212	84	23.7966	0	0.95725	84	14.5873	0	0.37217	84	-58.8388	0	1.45665	84	28.7054	0	0.99554	84	5.74979	84	-46.1071	84	22.7503	84	14.3169	84	-60.3981	84	29.6572
85	85	6.73064	0	0.22869	85	-45.2457	0	2.07527	85	24.4484	0	0.90593	85	14.555	0	0.35492	85	-55.8727	0	1.58964	85	29.4851	0	0.9902	85	6.52462	85	-43.0272	85	23.4608	85	14.2644	85	-57.5214	85	30.4927
86	86	7.03906	0	0.20678	86	-41.6898	0	1.97618	86	24.9342	0	0.84031	86	14.4953	0	0.34742	86	-52.6116	0	1.73279	86	30.136	0	0.98632	86	7.07079	86	-39.6339	86	24.0195	86	14.1694	86	-54.3628	86	31.1882
87	87	7.14341	0	0.38473	87	-37.8472	0	1.86581	87	25.2488	0	0.76262	87	14.4046	0	0.3506	87	-49.1068	0	1.85767	87	30.6596	0	0.97503	87	7.40025	87	-35.9702	87	24.4175	87	14.0386	87	-50.9481	87	31.7339
88	88	7.08202	0	0.62144	88	-33.7799	0	1.75584	88	25.3862	0	0.67685	88	14.2826	0	0.35745	88	-45.4153	0	1.93263	88	31.0586	0	0.94708	88	7.54999	88	-32.0797	88	24.6432	88	13.8854	88	-47.3052	88	32.1231
89	89	6.90613	0	0.88731	89	-29.5451	0	1.65709	89	25.3403	0	0.58867	89	14.1266	0	0.36069	89	-41.5925	0	1.93165	89	31.3386	0	0.89487	89	7.57386	89	-28.0063	89	24.6847	89	13.7149	89	-43.4644	89	32.3556
90	90	6.66794	0	1.17701	90	-25.194	0	1.57647	90	25.1088	0	0.50363	90	13.9319	0	0.35615	90	-37.6818	0	1.84077	90	31.5064	0	0.81401	90	7.52448	90	-23.7964	90	24.5361	90	13.5222	90	-39.4532	90	32.4366
91	91	6.40256	0	1.48211	91	-20.7734	0	1.51795	91	24.6975	0	0.42951	91	13.6978	0	0.34485	91	-33.7089	0	1.66331	91	31.5682	0	0.70607	91	7.4348	91	-19.4964	91	24.2016	91	13.3011	91	-35.2966	91	32.3764
92	92	6.12737	0	1.78983	92	-16.3331	0	1.47519	92	24.1269	0	0.37618	92	13.4343	0	0.33398	92	-29.6872	0	1.41993	92	31.5283	0	0.5786	92	7.31676	92	-15.1577	92	23.7018	92	13.0526	92	-31.0233	92	32.1897
93	93	5.86197	0	2.07973	93	-11.9342	0	1.42806	93	23.4361	0	0.3492	93	13.1673	0	0.33183	93	-25.6332	0	1.14325	93	31.3899	0	0.44363	93	7.18044	93	-10.8479	93	23.0785	93	12.7946	93	-26.6763	93	31.8939
94	94	5.63667	0	2.3166	94	-7.65545	0	1.35641	94	22.6822	0	0.34351	94	12.935	0	0.34182	94	-21.5831	0	0.86837	94	31.1556	0	0.31437	94	7.04488	94	-6.65055	94	22.3901	94	12.562	94	-22.3207	94	31.5075
95	95	5.48316	0	2.46521	95	-3.59441	0	1.24842	95	21.9319	0	0.3441	95	12.7748	0	0.36	95	-17.6031	0	0.62806	95	30.8291	0	0.20096	95	6.92962	95	-2.66868	95	21.7039	95	12.3962	95	-18.0465	95	31.0473
96	96	5.41353	0	2.50666	96	0.13652	0	1.09984	96	21.2462	0	0.33391	96	12.7103	0	0.3797	96	-13.7895	0	0.45645	96	30.4173	0	0.1082	96	6.83831	96	0.97643	96	21.0856	96	12.3267	96	-13.9667	96	30.5283
97	97	5.41602	0	2.4397	97	3.41049	0	0.91269	97	20.6671	0	0.30243	97	12.7457	0	0.39421	97	-10.2622	0	0.38432	97	29.9321	0	0.03637	97	6.76179	97	4.14634	97	20.5881	97	12.3612	97	-10.2124	97	29.9656
98	98	5.47253	0	2.28681	98	6.08361	0	0.6916	98	20.2227	0	0.25787	98	12.8631	0	0.395	98	-7.15818	0	0.39808	98	29.3957	0	0.01677	98	6.71516	98	6.68496	98	20.2525	98	12.4851	98	-6.92665	98	29.3792
99	99	5.56129	0	2.09895	99	8.00677	0	0.45006	99	19.9439	0	0.24447	99	13.0146	0	0.37478	99	-4.61706	0	0.44217	99	28.8441	0	0.05218	99	6.74364	99	8.44212	99	20.1098	99	12.6532	99	-4.25098	99	28.7985
100	100	5.62871	0	1.93892	100	9.06207	0	0.22335	100	19.8682	0	0.29764	100	13.1179	0	0.33263	100	-2.74925	0	0.47793	100	28.3182	0	0.07083	100	6.86462	100	9.31513	100	20.1783	100	12.7807	100	-2.2967	100	28.2582
101	101	5.5581	0	1.8704	101	9.21941	0	0.14699	101	20.0151	0	0.3849	101	13.0657	0	0.28221	101	-1.59136	0	0.48826	101	27.8429	0	0.07324	101	7.00112	101	9.28688	101	20.4548	101	12.7525	101	-1.10415	101	27.7815
[truncated: 86 more columns]
