# Supplementary material for: Gait assessment using a 2D video-based motion analysis app in healthy subjects and subjects with lower limb amputation – A pilot study
Source: PLoS One. 2025 May 30;20(5):e0324499. doi: 10.1371/journal.pone.0324499 (PMC12124523; doi:10.1371/journal.pone.0324499)
Supplement: S2 Table — Raw data of all trials (M##) of the subjects with amputation (0##) from the gait analysis recorded with the Orthelligent App (OV) and with the Qualisys system (Qual). (ZIP) [file pone.0324499.s002.zip › Subjects_amputation_all_trials/016_OV_ME1-norm.xlsx]

## Sheet: Sheet1
Var1	Var2
0.7672	5.6614
1.7574	5.5566
2.7476	5.2629
3.7378	4.916
4.7281	4.5298
5.7183	4.1252
6.7085	3.7536
7.6987	3.4554
8.6889	3.2357
9.6791	3.0283
10.669	2.9979
11.66	3.0478
12.65	3.2272
13.64	3.5591
14.63	4.0391
15.62	4.6682
16.611	5.4045
17.601	6.1543
18.591	6.9178
19.581	7.6751
20.571	8.4324
21.562	9.1624
22.552	9.8611
23.542	10.616
24.532	11.157
25.523	11.652
26.513	11.997
27.503	12.191
28.493	12.24
29.483	12.199
30.474	12.19
31.464	12.203
32.454	12.127
33.444	12.05
34.434	12.123
35.425	12.221
36.415	12.318
37.405	12.424
38.395	12.587
39.386	12.828
40.376	13.137
41.366	13.398
42.356	13.842
43.346	14.13
44.337	14.259
45.327	14.34
46.317	14.277
47.307	14.115
48.297	13.843
49.288	13.407
50.278	12.848
51.268	12.173
52.258	11.299
53.249	10.413
54.239	9.4336
55.229	8.3638
56.219	7.2877
57.209	6.08
58.2	4.7685
59.19	3.6191
60.18	2.5276
61.17	1.4702
62.16	0.4536
63.151	-0.48836
64.141	-1.352
65.131	-2.0401
66.121	-2.5771
67.112	-2.9651
68.102	-3.2262
69.092	-3.374
70.082	-3.3966
71.072	-3.4039
72.063	-3.2655
73.053	-3.1293
74.043	-2.9778
75.033	-2.7603
76.023	-2.5161
77.014	-2.2408
78.004	-1.9307
78.994	-1.6533
79.984	-1.4556
80.975	-1.2714
81.965	-1.0946
82.955	-0.90406
83.945	-0.71812
84.935	-0.40002
85.926	0.10971
86.916	0.51451
87.906	0.84868
88.896	1.1291
89.886	1.4078
90.877	1.694
91.867	1.9378
92.857	2.1591
93.847	2.3404
94.838	2.496
95.828	2.6233
96.818	2.722
97.808	2.7993
98.798	2.8696
99.789	2.7441

## Sheet: Sheet2
Var1	Var2
0.73842	0.7697
1.7284	1.126
2.7183	1.3445
3.7082	1.5669
4.6982	1.7728
5.6881	1.9843
6.678	2.2275
7.668	2.6581
8.6579	3.2082
9.6478	3.7584
10.638	4.485
11.628	5.2327
12.618	5.9961
13.608	6.7023
14.598	7.3226
15.587	7.8426
16.577	8.2617
17.567	8.6454
18.557	8.9876
19.547	9.2878
20.537	9.5561
21.527	9.8033
22.517	10.021
23.507	10.252
24.497	10.463
25.487	10.663
26.477	10.862
27.467	11.093
28.457	11.318
29.447	11.524
30.436	11.732
31.426	11.931
32.416	12.108
33.406	12.286
34.396	12.535
35.386	12.786
36.376	13.037
37.366	13.273
38.356	13.498
39.346	13.668
40.336	13.774
41.326	13.803
42.316	13.79
43.306	13.686
44.296	13.434
45.285	13.059
46.275	12.551
47.265	11.669
48.255	10.765
49.245	9.5297
50.235	7.9944
51.225	6.2523
52.215	4.1951
53.205	2.096
54.195	-0.1115
55.185	-2.2648
56.175	-4.1187
57.165	-5.9484
58.155	-7.4886
59.145	-8.7103
60.135	-9.7006
61.124	-10.378
62.114	-10.741
63.104	-10.769
64.094	-10.413
65.084	-9.6951
66.074	-8.6903
67.064	-7.5193
68.054	-6.3307
69.044	-5.1397
70.034	-4.0111
71.024	-3.0977
72.014	-2.3161
73.004	-1.6841
73.994	-1.1953
74.984	-0.876
75.973	-0.592
76.963	-0.37972
77.953	-0.33737
78.943	-0.33936
79.933	-0.34135
80.923	-0.37498
81.913	-0.39102
82.903	-0.36892
83.893	-0.33258
84.883	-0.26135
85.873	-0.074529
86.863	0.2207
87.853	0.50686
88.843	0.70661
89.833	0.78839
90.822	0.79163
91.812	0.7768
92.802	0.7748
93.792	0.77355
94.782	0.81575
95.772	0.86019
96.762	0.8582
97.752	0.85621
98.742	0.85422
99.732	0.6733

## Sheet: Sheet3
Var1	Var2
0.58677	28.023
1.5738	27.865
2.5607	27.379
3.5477	26.733
4.5347	25.959
5.5217	25.059
6.5087	24.046
7.4957	22.959
8.4827	21.85
9.4697	20.747
10.457	19.646
11.444	18.552
12.431	17.493
13.418	16.47
14.405	15.492
15.392	14.559
16.379	13.714
17.366	12.943
18.353	12.282
19.34	11.711
20.327	11.204
21.314	10.747
22.301	10.306
23.288	9.8602
24.274	9.3718
25.261	8.85
26.248	8.2695
27.235	7.6189
28.222	6.9033
29.209	6.0952
30.196	5.2081
31.183	4.2317
32.17	3.1888
33.157	2.027
34.144	0.76679
35.131	-0.55016
36.118	-1.8701
37.105	-3.1699
38.092	-4.4288
39.079	-5.6451
40.066	-6.8448
41.053	-8.0116
42.04	-9.1583
43.027	-10.296
44.014	-11.396
45.001	-12.444
45.988	-13.387
46.975	-14.063
47.962	-14.642
48.949	-15.149
49.936	-15.252
50.923	-15.106
51.91	-14.46
52.897	-13.813
53.884	-12.753
54.871	-11.338
55.858	-9.647
56.845	-7.8378
57.832	-5.8746
58.819	-3.7687
59.806	-1.6043
60.793	0.61323
61.78	2.82
62.767	4.9781
63.754	6.9353
64.741	8.803
65.728	11.232
66.715	12.966
67.702	14.817
68.689	16.679
69.676	18.515
70.663	20.322
71.65	22.035
72.637	23.665
73.624	25.204
74.611	26.63
75.598	27.864
76.585	28.996
77.572	29.942
78.559	30.658
79.546	31.157
80.533	31.413
81.52	31.46
82.507	31.404
83.494	31.147
84.481	30.866
85.468	30.508
86.455	30.131
87.442	29.712
88.429	29.274
89.416	28.807
90.403	28.339
91.39	27.898
92.377	27.511
93.364	27.175
94.351	26.863
95.338	26.547
96.325	26.209
97.312	25.887
98.299	25.652
99.286	25.351

## Sheet: Sheet4
Var1	Var2
0.58677	19.586
1.5738	19.591
2.5607	19.291
3.5477	18.851
4.5347	18.197
5.5217	17.467
6.5087	16.707
7.4957	15.877
8.4827	15.035
9.4697	14.196
10.457	13.369
11.444	12.557
12.431	11.737
13.418	10.905
14.405	10.016
15.392	9.0656
16.379	8.0586
17.366	7.0334
18.353	5.9452
19.34	4.8236
20.327	3.6918
21.314	2.5466
22.301	1.4105
23.288	0.27574
24.274	-0.77195
25.261	-1.8684
26.248	-2.9404
27.235	-4.0237
28.222	-5.1169
29.209	-6.1643
30.196	-7.1672
31.183	-8.2553
32.17	-9.0744
33.157	-9.7973
34.144	-10.549
35.131	-11.318
36.118	-12.079
37.105	-12.812
38.092	-13.507
39.079	-14.133
40.066	-14.676
41.053	-15.12
42.04	-15.494
43.027	-15.769
44.014	-15.944
45.001	-15.995
45.988	-15.89
46.975	-15.534
47.962	-15.178
48.949	-14.608
49.936	-13.767
50.923	-12.74
51.91	-11.552
52.897	-10.253
53.884	-8.8542
54.871	-7.3707
55.858	-5.6155
56.845	-3.8587
57.832	-2.0577
58.819	-0.23011
59.806	1.4675
60.793	3.1034
61.78	4.6516
62.767	6.1986
63.754	7.6828
64.741	9.154
65.728	10.585
66.715	11.907
67.702	13.187
68.689	14.373
69.676	15.446
70.663	16.416
71.65	17.305
72.637	18.176
73.624	19.048
74.611	19.802
75.598	20.492
76.585	21.134
77.572	21.648
78.559	22.051
79.546	22.384
80.533	22.644
81.52	22.811
82.507	22.893
83.494	22.967
84.481	23.026
85.468	23.053
86.455	23.075
87.442	23.035
88.429	22.962
89.416	22.784
90.403	22.555
91.39	22.322
92.377	22.109
93.364	21.918
94.351	21.763
95.338	21.583
96.325	21.401
97.312	21.238
98.299	21.087
99.286	20.861

## Sheet: Sheet5
Var1	Var2
0.47395	10.275
1.4604	10.298
2.4468	10.178
3.4333	10.016
4.4197	9.8347
5.4062	9.6614
6.3926	9.4854
7.379	9.3254
8.3655	9.1889
9.3519	9.0601
10.338	9.0006
11.325	8.9162
12.311	8.9671
13.298	9.0773
14.284	9.3285
15.271	9.7044
16.257	10.216
17.243	10.82
18.23	11.509
19.216	12.243
20.203	12.957
21.189	13.623
22.176	14.223
23.162	14.692
24.149	15.056
25.135	15.307
26.121	15.45
27.108	15.47
28.094	15.414
29.081	15.21
30.067	14.944
31.054	14.607
32.04	14.211
33.027	13.77
34.013	13.319
34.999	12.868
35.986	12.428
36.972	12.14
37.959	11.912
38.945	11.764
39.932	11.678
40.918	11.664
41.905	11.661
42.891	11.685
43.877	11.84
44.864	12.139
45.85	12.655
46.837	13.65
47.823	14.646
48.81	15.849
49.796	17.884
50.783	20.186
51.769	23.1
52.755	25.938
53.742	29.045
54.728	33.622
55.715	36.934
56.701	40.304
57.688	43.776
58.674	47.19
59.66	50.083
60.647	52.584
61.633	54.538
62.62	55.928
63.606	56.793
64.593	57.153
65.579	57.178
66.566	56.952
67.552	56.47
68.538	55.798
69.525	54.928
70.511	53.835
71.498	52.5
72.484	50.813
73.471	49.125
74.457	47.212
75.444	45.1
76.43	42.863
77.416	40.444
78.403	37.801
79.389	34.838
80.376	31.598
81.362	28.596
82.349	25.716
83.335	22.917
84.322	20.308
85.308	18.03
86.294	16.03
87.281	14.403
88.267	13.071
89.254	11.998
90.24	11.179
91.227	10.584
92.213	10.132
93.2	9.8464
94.186	9.7125
95.172	9.4017
96.159	9.3923
97.145	9.3502
98.132	9.3477
99.118	9.1452

## Sheet: Sheet6
Var1	Var2
0.45267	17.5
1.4406	17.854
2.4285	18.102
3.4164	18.421
4.4043	18.757
5.3922	19.09
6.3801	19.42
7.368	19.725
8.3559	19.974
9.3438	20.156
10.332	20.258
11.32	20.302
12.307	20.226
13.295	20.082
14.283	19.863
15.271	19.498
16.259	18.947
17.247	18.239
18.235	17.366
19.223	16.351
20.211	15.233
21.199	14.028
22.186	12.8
23.174	11.506
24.162	10.23
25.15	8.9654
26.138	7.7403
27.126	6.612
28.114	5.5678
29.102	4.7141
30.09	4.0342
31.078	3.575
32.065	3.3301
33.053	3.0886
34.041	3.0881
35.029	3.2014
36.017	3.3181
37.005	3.4981
37.993	3.786
38.981	4.1841
39.969	4.723
40.957	5.3876
41.944	6.203
42.932	7.1803
43.92	8.3088
44.908	9.5997
45.896	11.071
46.884	12.822
47.872	14.573
48.86	16.672
49.848	19.064
50.835	21.71
51.823	24.517
52.811	27.205
53.799	30.02
54.787	32.889
55.775	35.812
56.763	38.759
57.751	41.62
58.739	44.193
59.727	46.43
60.714	48.233
61.702	49.649
62.69	50.745
63.678	51.408
64.666	51.735
65.654	51.876
66.642	51.774
67.63	51.415
68.618	50.702
69.606	49.568
70.593	48.009
71.581	46.142
72.569	43.865
73.557	41.589
74.545	39.085
75.533	36.435
76.521	33.716
77.509	30.889
78.497	27.968
79.485	25.004
80.472	22.037
81.46	19.241
82.448	16.715
83.436	14.249
84.424	12.274
85.412	10.768
86.4	9.6461
87.388	8.9491
88.376	8.5678
89.364	8.4235
90.351	8.5014
91.339	8.6987
92.327	8.9593
93.315	9.2671
94.303	9.5946
95.291	9.9502
96.279	10.376
97.267	10.759
98.255	11.016
99.243	11.048
