# Supplementary material for: Gait assessment using a 2D video-based motion analysis app in healthy subjects and subjects with lower limb amputation – A pilot study
Source: PLoS One. 2025 May 30;20(5):e0324499. doi: 10.1371/journal.pone.0324499 (PMC12124523; doi:10.1371/journal.pone.0324499)
Supplement: S2 Table — Raw data of all trials (M##) of the subjects with amputation (0##) from the gait analysis recorded with the Orthelligent App (OV) and with the Qualisys system (Qual). (ZIP) [file pone.0324499.s002.zip › Subjects_amputation_all_trials/016_OV_ME2-norm.xlsx]

## Sheet: Sheet1
Var1	Var2
0.38017	1.6886
1.3718	1.7458
2.3635	1.6404
3.3551	1.5024
4.3468	1.4418
5.3384	1.3666
6.33	1.3338
7.3217	1.3111
8.3133	1.3022
9.305	1.374
10.297	1.5479
11.288	1.8514
12.28	2.2925
13.272	2.8448
14.263	3.4537
15.255	4.1356
16.247	4.8652
17.238	5.6223
18.23	6.3835
19.221	7.1141
20.213	7.8828
21.205	8.613
22.196	9.304
23.188	9.9156
24.18	10.382
25.171	10.706
26.163	10.889
27.155	11.015
28.146	11.148
29.138	11.267
30.13	11.403
31.121	11.54
32.113	11.68
33.104	11.788
34.096	11.949
35.088	12.113
36.079	12.329
37.071	12.617
38.063	13.008
39.054	13.485
40.046	13.982
41.038	14.43
42.029	14.791
43.021	14.982
44.013	15.172
45.004	15.151
45.996	14.948
46.988	14.616
47.979	14.142
48.971	13.553
49.962	12.84
50.954	12.088
51.946	11.233
52.937	10.372
53.929	9.4702
54.921	8.5219
55.912	7.5736
56.904	6.6225
57.896	5.7063
58.887	4.823
59.879	3.9633
60.871	3.0599
61.862	2.0656
62.854	1.003
63.846	-0.038715
64.837	-0.99608
65.829	-1.8075
66.82	-2.3552
67.812	-2.8409
68.804	-3.1248
69.795	-3.2709
70.787	-3.3369
71.779	-3.306
72.77	-3.2613
73.762	-3.1468
74.754	-2.8782
75.745	-2.4356
76.737	-1.8784
77.729	-1.2696
78.72	-0.70225
79.712	-0.22412
80.704	0.1808
81.695	0.54769
82.687	0.78698
83.678	1.0006
84.67	1.2716
85.662	1.6083
86.653	2.0167
87.645	2.3832
88.637	2.8571
89.628	3.1463
90.62	3.3859
91.612	3.5837
92.603	3.7338
93.595	3.8502
94.587	3.9173
95.578	3.9693
96.57	3.9931
97.562	4.0283
98.553	4.0307
99.545	3.8284

## Sheet: Sheet2
Var1	Var2
0.37932	4.0236
1.3721	4.2917
2.3649	4.4622
3.3577	4.6879
4.3505	4.9969
5.3433	5.4053
6.336	5.8951
7.3288	6.4707
8.3216	7.107
9.3144	7.7183
10.307	8.2338
11.3	8.6362
12.293	8.8933
13.286	9.0197
14.278	9.046
15.271	9.0028
16.264	8.8522
17.257	8.6503
18.249	8.3986
19.242	8.121
20.235	7.8403
21.228	7.5929
22.221	7.4436
23.213	7.4661
24.206	7.6826
25.199	8.1095
26.192	8.6842
27.185	9.3674
28.177	10.139
29.17	10.926
30.163	11.69
31.156	12.772
32.148	13.804
33.141	14.694
34.134	15.531
35.127	16.296
36.12	16.978
37.112	17.599
38.105	18.131
39.098	18.575
40.091	18.892
41.084	19.06
42.076	19
43.069	18.469
44.062	17.938
45.055	16.905
46.047	15.43
47.04	13.707
48.033	11.66
49.026	9.4547
50.019	7.136
51.011	4.8316
52.004	2.7255
52.997	0.70413
53.99	-0.94514
54.983	-2.1726
55.975	-3.3322
56.968	-4.2056
57.961	-4.7078
58.954	-4.8006
59.946	-4.5298
60.939	-3.8958
61.932	-2.9343
62.925	-1.8796
63.918	-0.76579
64.91	0.21661
65.903	1.0527
66.896	1.5326
67.889	1.9698
68.882	2.2822
69.874	2.5666
70.867	2.845
71.86	3.0659
72.853	3.2053
73.846	3.2271
74.838	3.1931
75.831	3.0925
76.824	2.9914
77.817	2.8616
78.809	2.7733
79.802	2.736
80.795	2.7048
81.788	2.7301
82.781	2.8335
83.773	2.9769
84.766	3.0726
85.759	3.0637
86.752	2.9344
87.745	2.6972
88.737	2.4637
89.73	2.2328
90.723	2.0475
91.716	1.904
92.708	1.7957
93.701	1.6803
94.694	1.4905
95.687	1.1809
96.68	0.75532
97.672	0.28699
98.665	-0.028871
99.658	-0.54215

## Sheet: Sheet3
Var1	Var2
0.5567	23.566
1.5492	23.677
2.5418	23.045
3.5343	22.277
4.5268	21.369
5.5193	20.227
6.5119	18.984
7.5044	17.705
8.4969	16.442
9.4894	15.243
10.482	14.103
11.474	13.076
12.467	12.13
13.46	11.243
14.452	10.367
15.445	9.522
16.437	8.7676
17.43	8.3634
18.422	7.9463
19.415	7.8171
20.407	7.7728
21.4	7.7586
22.392	7.6863
23.385	7.6055
24.377	7.4004
25.37	7.0658
26.362	6.6043
27.355	6.052
28.347	5.4427
29.34	4.6998
30.332	3.8045
31.325	2.7312
32.318	1.4706
33.31	-0.38203
34.303	-1.7123
35.295	-2.8423
36.288	-4.2612
37.28	-5.6521
38.273	-7.0298
39.265	-8.3786
40.258	-9.6812
41.25	-10.951
42.243	-12.191
43.235	-13.307
44.228	-14.262
45.22	-15.26
46.213	-15.942
47.205	-16.44
48.198	-16.786
49.19	-16.967
50.183	-16.738
51.175	-16.392
52.168	-15.785
53.161	-14.715
54.153	-13.203
55.146	-11.415
56.138	-9.6007
57.131	-7.5522
58.123	-5.3631
59.116	-3.102
60.108	-0.80137
61.101	1.3611
62.093	3.3792
63.086	5.2051
64.078	6.8071
65.071	8.2318
66.063	9.5093
67.056	10.619
68.048	11.687
69.041	12.718
70.033	13.703
71.026	14.748
72.019	15.864
73.011	16.92
74.004	18.02
74.996	19.076
75.989	20.355
76.981	21.361
77.974	22.384
78.966	23.356
79.959	24.25
80.951	24.965
81.944	25.473
82.936	25.684
83.929	25.708
84.921	25.606
85.914	25.303
86.906	24.852
87.899	24.318
88.891	23.745
89.884	23.162
90.876	22.585
91.869	22.035
92.862	21.526
93.854	21.075
94.847	20.699
95.839	20.407
96.832	20.186
97.824	20.035
98.817	19.948
99.809	19.705

## Sheet: Sheet4
Var1	Var2
0.49337	24.48
1.4866	24.493
2.4798	24.277
3.473	23.993
4.4663	23.676
5.4595	23.249
6.4527	22.687
7.446	21.962
8.4392	21.083
9.4324	20.065
10.426	18.937
11.419	17.752
12.412	16.469
13.405	15.034
14.399	13.506
15.392	11.838
16.385	10.058
17.378	8.2096
18.371	6.3154
19.365	4.4828
20.358	2.7837
21.351	1.2285
22.344	-0.17617
23.338	-1.4694
24.331	-2.7438
25.324	-3.9556
26.317	-5.0711
27.31	-6.1315
28.304	-7.1262
29.297	-8.0399
30.29	-8.9446
31.283	-9.8207
32.277	-10.636
33.27	-11.472
34.263	-12.383
35.256	-13.269
36.25	-14.042
37.243	-14.725
38.236	-15.256
39.229	-15.61
40.222	-15.828
41.216	-15.939
42.209	-15.797
43.202	-15.553
44.195	-15.307
45.189	-14.887
46.182	-14.283
47.175	-13.546
48.168	-12.657
49.161	-11.675
50.155	-10.646
51.148	-9.588
52.141	-8.3289
53.134	-7.129
54.128	-5.887
55.121	-4.5888
56.114	-3.1927
57.107	-1.6898
58.1	-0.12645
59.094	1.6454
60.087	3.4978
61.08	5.4411
62.073	7.3948
63.067	9.2529
64.06	11.025
65.053	12.659
66.046	14.192
67.04	15.544
68.033	16.765
69.026	17.766
70.019	18.431
71.012	18.82
72.006	19.057
72.999	19.276
73.992	19.503
74.985	19.733
75.979	19.993
76.972	20.188
77.965	20.377
78.958	20.564
79.951	20.715
80.945	20.846
81.938	20.905
82.931	20.841
83.924	20.678
84.918	20.488
85.911	20.297
86.904	20.177
87.897	20.072
88.891	19.947
89.884	19.816
90.877	19.606
91.87	19.351
92.863	19.049
93.857	18.789
94.85	18.789
95.843	19.187
96.836	19.985
97.83	20.908
98.823	21.626
99.816	22.05

## Sheet: Sheet5
Var1	Var2
0.5069	7.4014
1.4989	7.6153
2.4909	7.6221
3.4829	7.6172
4.4749	7.6122
5.4669	7.6072
6.4589	7.4873
7.4509	7.4278
8.4429	7.3794
9.4349	7.3744
10.427	7.4508
11.419	7.6748
12.411	8.0529
13.403	8.5322
14.395	9.0562
15.387	9.6271
16.379	10.312
17.371	11.152
18.363	12.075
19.355	13.314
20.347	14.469
21.339	15.624
22.331	16.722
23.323	17.624
24.315	18.311
25.307	18.765
26.299	18.996
27.291	18.977
28.283	18.835
29.275	18.558
30.267	18.124
31.259	17.56
32.251	16.899
33.243	16.183
34.235	15.4
35.227	14.617
36.219	13.916
37.211	13.312
38.203	12.817
39.195	12.467
40.187	12.257
41.179	12.179
42.171	12.197
43.163	12.343
44.155	12.677
45.147	13.145
46.139	13.858
47.131	14.668
48.123	16.002
49.115	17.537
50.107	19.687
51.099	21.943
52.091	24.825
53.083	27.813
54.075	31.596
55.067	35.276
56.059	38.934
57.051	42.74
58.043	46.372
59.035	49.761
60.027	52.984
61.019	55.502
62.011	57.285
63.003	58.431
63.995	58.632
64.987	58.271
65.979	57.401
66.971	55.955
67.963	54.166
68.955	52.21
69.947	50.102
70.939	47.878
71.931	45.585
72.923	43.255
73.915	40.935
74.907	38.758
75.899	36.683
76.891	34.766
77.883	32.923
78.875	31.076
79.867	29.253
80.859	27.353
81.851	25.337
82.843	23.179
83.835	20.978
84.827	18.821
85.819	16.84
86.811	14.991
87.803	13.384
88.795	11.944
89.787	10.772
90.779	9.8165
91.771	9.0321
92.763	8.3808
93.755	7.9129
94.747	7.5884
95.739	7.3872
96.731	7.293
97.723	7.2793
98.715	7.2995
99.707	7.1615

## Sheet: Sheet6
Var1	Var2
0.52955	15.155
1.5194	15.569
2.5093	15.946
3.4991	16.414
4.489	16.95
5.4789	17.601
6.4687	18.199
7.4586	18.656
8.4485	18.969
9.4383	19.141
10.428	19.274
11.418	19.324
12.408	19.247
13.398	18.871
14.388	18.182
15.377	17.177
16.367	15.928
17.357	14.598
18.347	13.183
19.337	11.727
20.327	10.33
21.317	8.9566
22.307	7.6239
23.296	6.2867
24.286	4.9606
25.276	3.7218
26.266	2.6945
27.256	1.9258
28.246	1.4178
29.236	1.1678
30.225	1.0484
31.215	0.93142
32.205	0.95812
33.195	1.0591
34.185	1.191
35.175	1.3236
36.165	1.6486
37.154	2.0754
38.144	2.6445
39.134	3.3943
40.124	4.2857
41.114	5.3509
42.104	6.5702
43.094	8.0458
44.083	9.5317
45.073	11.16
46.063	13.06
47.053	15.096
48.043	17.39
49.033	19.891
50.023	22.62
51.013	24.31
52.002	27.927
52.992	30.394
53.982	32.569
54.972	34.267
55.962	35.939
56.952	37.305
57.942	38.446
58.931	39.604
59.921	40.892
60.911	42.338
61.901	43.573
62.891	44.425
63.881	44.812
64.871	44.681
65.86	44.27
66.85	43.61
67.84	42.838
68.83	41.846
69.82	40.499
70.81	38.797
71.8	36.391
72.79	33.778
73.779	30.662
74.769	26.994
75.759	23.516
76.749	20.347
77.739	17.396
78.729	14.743
79.719	12.591
80.708	10.845
81.698	9.4443
82.688	9.2758
83.678	9.2467
84.668	9.8298
85.658	10.58
86.648	11.269
87.637	11.939
88.627	12.675
89.617	13.508
90.607	14.448
91.597	15.405
92.587	16.334
93.577	17.198
94.566	17.843
95.556	18.138
96.546	18.103
97.536	17.818
98.526	17.535
99.516	17.196
