# Supplementary material for: Gait assessment using a 2D video-based motion analysis app in healthy subjects and subjects with lower limb amputation – A pilot study
Source: PLoS One. 2025 May 30;20(5):e0324499. doi: 10.1371/journal.pone.0324499 (PMC12124523; doi:10.1371/journal.pone.0324499)
Supplement: S2 Table — Raw data of all trials (M##) of the subjects with amputation (0##) from the gait analysis recorded with the Orthelligent App (OV) and with the Qualisys system (Qual). (ZIP) [file pone.0324499.s002.zip › Subjects_amputation_all_trials/016_OV_ME3-norm.xlsx]

## Sheet: Sheet1
Var1	Var2
0.84464	4.4719
1.8271	4.3983
2.8096	4.1899
3.7921	3.9125
4.7746	3.5886
5.7571	3.217
6.7396	2.8806
7.7221	2.5691
8.7045	2.5098
9.687	2.6229
10.67	2.7781
11.652	3.0116
12.634	3.3378
13.617	3.7984
14.599	4.3739
15.582	5.0545
16.564	5.8167
17.547	6.7379
18.529	7.6192
19.512	8.5363
20.494	9.4119
21.477	10.169
22.459	10.821
23.442	11.371
24.424	11.839
25.407	12.262
26.389	12.611
27.372	12.884
28.354	13.062
29.337	13.165
30.319	13.166
31.302	13.165
32.284	13.109
33.267	13.021
34.249	12.874
35.232	12.872
36.214	13.025
37.197	13.079
38.179	13.275
39.162	13.434
40.144	13.594
41.127	13.727
42.109	13.81
43.092	13.822
44.074	13.723
45.057	13.624
46.039	13.454
47.022	13.116
48.004	12.73
48.987	12.247
49.969	11.611
50.951	10.884
51.934	10.051
52.916	9.1002
53.899	8.095
54.881	7.0392
55.864	5.8997
56.846	4.7547
57.829	3.642
58.811	2.5767
59.794	1.5726
60.776	0.68648
61.759	-0.065261
62.741	-0.72187
63.724	-1.3247
64.706	-1.9234
65.689	-2.5561
66.671	-3.1396
67.654	-3.6162
68.636	-3.9532
69.619	-4.1886
70.601	-4.3647
71.584	-4.5774
72.566	-4.7468
73.549	-4.9078
74.531	-5.1372
75.514	-5.2567
76.496	-5.2489
77.479	-5.1347
78.461	-4.8828
79.444	-4.4876
80.426	-4.0059
81.409	-3.3749
82.391	-2.8813
83.374	-2.4262
84.356	-1.9487
85.339	-1.3317
86.321	-0.65044
87.304	0.033741
88.286	0.676
89.268	1.2355
90.251	1.7247
91.233	2.1911
92.216	2.5067
93.198	2.7641
94.181	2.9844
95.163	3.1635
96.146	3.3166
97.128	3.4035
98.111	3.4812
99.093	3.5445

## Sheet: Sheet2
Var1	Var2
0.84154	0.86209
1.8293	1.0897
2.8171	1.1848
3.8049	1.3023
4.7927	1.6469
5.7805	1.8748
6.7683	2.173
7.7561	2.5424
8.7439	2.9523
9.7317	3.4655
10.719	3.9898
11.707	4.5149
12.695	5.0213
13.683	5.4739
14.671	5.854
15.658	6.1632
16.646	6.3559
17.634	6.504
18.622	6.5212
19.61	6.4878
20.597	6.432
21.585	6.4111
22.573	6.4136
23.561	6.471
24.549	6.5829
25.536	6.7722
26.524	7.0338
27.512	7.3784
28.5	7.7847
29.488	8.264
30.475	8.7907
31.463	9.2597
32.451	10.146
33.439	10.928
34.427	11.674
35.414	12.382
36.402	13.078
37.39	13.646
38.378	14.129
39.366	14.472
40.353	14.694
41.341	14.743
42.329	14.715
43.317	14.494
44.304	14.068
45.292	13.489
46.28	12.686
47.268	11.616
48.256	10.283
49.243	8.8754
50.231	7.1857
51.219	5.3182
52.207	3.3209
53.195	1.2209
54.182	-0.84215
55.17	-2.5684
56.158	-4.227
57.146	-5.8857
58.134	-7.0808
59.121	-7.9535
60.109	-8.2001
61.097	-8.1888
62.085	-8.1776
63.073	-8.1663
64.06	-8.155
65.048	-8.1378
66.036	-7.4061
67.024	-6.3888
68.012	-5.3416
68.999	-4.3543
69.987	-3.4995
70.975	-2.7703
71.963	-2.2555
72.95	-1.7647
73.938	-1.4264
74.926	-1.1371
75.914	-0.87723
76.902	-0.60787
77.889	-0.37581
78.877	-0.17336
79.865	-0.011704
80.853	0.14758
81.841	0.33831
82.828	0.5834
83.816	0.84919
84.804	1.1411
85.792	1.5228
86.78	1.9439
87.767	2.2662
88.755	2.4355
89.743	2.3953
90.731	2.2448
91.719	2.1021
92.706	1.9833
93.694	1.9083
94.682	1.83
95.67	1.7103
96.658	1.5691
97.645	1.4005
98.633	1.2832
99.621	1.0248

## Sheet: Sheet3
Var1	Var2
0.39638	26.92
1.3846	26.552
2.3728	26.055
3.361	25.464
4.3492	24.74
5.3374	23.98
6.3256	23.127
7.3139	22.193
8.3021	21.262
9.2903	20.284
10.278	19.271
11.267	18.229
12.255	17.201
13.243	16.208
14.231	15.287
15.22	14.454
16.208	13.711
17.196	13.063
18.184	12.483
19.172	11.971
20.161	11.497
21.149	11.056
22.137	10.63
23.125	10.204
24.113	9.7526
25.102	9.245
26.09	8.6967
27.078	8.058
28.066	7.3308
29.054	6.4773
30.043	5.5223
31.031	4.4092
32.019	3.2115
33.007	1.9125
33.996	0.53944
34.984	-0.89347
35.972	-2.3285
36.96	-3.8296
37.948	-5.2851
38.937	-6.6608
39.925	-7.9555
40.913	-9.152
41.901	-10.288
42.889	-11.284
43.878	-12.193
44.866	-12.936
45.854	-13.439
46.842	-14.013
47.83	-14.091
48.819	-14.091
49.807	-13.729
50.795	-13.154
51.783	-12.312
52.772	-11.301
53.76	-10.217
54.748	-8.5095
55.736	-6.9606
56.724	-5.4116
57.713	-3.6614
58.701	-1.816
59.689	0.092375
60.677	1.9997
61.665	3.8254
62.654	6.2722
63.642	7.9775
64.63	9.8547
65.618	11.684
66.607	13.455
67.595	15.173
68.583	16.849
69.571	18.487
70.559	20.074
71.548	21.57
72.536	22.99
73.524	24.197
74.512	25.255
75.5	26.307
76.489	27.144
77.477	27.864
78.465	28.481
79.453	29.015
80.441	29.436
81.43	29.663
82.418	29.837
83.406	30.161
84.394	30.217
85.383	30.234
86.371	30.199
87.359	30.083
88.347	29.906
89.335	29.681
90.324	29.438
91.312	29.221
92.3	29.033
93.288	28.903
94.276	28.735
95.265	28.542
96.253	28.294
97.241	28.054
98.229	27.881
99.217	27.619

## Sheet: Sheet4
Var1	Var2
0.40099	25.326
1.3903	24.895
2.3797	24.233
3.369	23.493
4.3583	22.503
5.3477	21.475
6.337	20.372
7.3263	19.27
8.3157	18.164
9.305	17.048
10.294	15.883
11.284	14.666
12.273	13.418
13.262	12.201
14.252	11.051
15.241	9.9812
16.23	8.9434
17.22	7.8815
18.209	6.8174
19.198	5.6895
20.188	4.475
21.177	3.1481
22.166	1.7439
23.156	0.30125
24.145	-1.0768
25.134	-2.4119
26.124	-3.6763
27.113	-4.9106
28.102	-6.1236
29.092	-7.2993
30.081	-8.3805
31.07	-9.3212
32.06	-10.243
33.049	-10.959
34.038	-11.578
35.028	-12.063
36.017	-12.548
37.006	-12.979
37.996	-13.39
38.985	-13.793
39.974	-14.141
40.964	-14.39
41.953	-14.572
42.942	-14.615
43.932	-14.522
44.921	-14.315
45.91	-14.015
46.9	-13.587
47.889	-12.989
48.878	-12.346
49.868	-11.471
50.857	-10.49
51.846	-9.3881
52.836	-8.1688
53.825	-6.8657
54.815	-5.5415
55.804	-4.2002
56.793	-2.8007
57.783	-1.3836
58.772	0.041013
59.761	1.4998
60.751	2.9287
61.74	4.3471
62.729	5.7326
63.719	7.0623
64.708	8.4227
65.697	9.8257
66.687	11.255
67.676	12.68
68.665	14.12
69.655	15.537
70.644	16.878
71.633	18.488
72.623	19.469
73.612	20.513
74.601	21.586
75.591	22.573
76.58	23.467
77.569	24.211
78.559	24.822
79.548	25.278
80.537	25.607
81.527	25.792
82.516	25.951
83.505	26.078
84.495	25.84
85.484	25.668
86.473	25.398
87.463	25.087
88.452	24.765
89.441	24.467
90.431	24.166
91.42	23.896
92.409	23.657
93.399	23.431
94.388	23.23
95.377	23.028
96.367	22.83
97.356	22.659
98.345	22.551
99.335	22.378

## Sheet: Sheet5
Var1	Var2
0.31587	10.692
1.308	10.503
2.3002	10.283
3.2923	10.048
4.2844	9.8438
5.2766	9.6693
6.2687	9.5302
7.2608	9.5206
8.253	9.5225
9.2451	9.6561
10.237	9.8076
11.229	9.9943
12.222	10.236
13.214	10.589
14.206	11.134
15.198	11.812
16.19	12.66
17.182	13.607
18.174	14.596
19.167	15.635
20.159	16.59
21.151	17.429
22.143	18.143
23.135	18.702
24.127	19.108
25.119	19.386
26.111	19.551
27.104	19.517
28.096	19.371
29.088	19.08
30.08	18.652
31.072	18.102
32.064	17.479
33.056	16.797
34.049	16.092
35.041	15.542
36.033	14.605
37.025	13.985
38.017	13.461
39.009	13.111
40.001	12.934
40.994	12.909
41.986	13.003
42.978	13.249
43.97	13.667
44.962	14.325
45.954	15.178
46.946	16.365
47.939	18.015
48.931	19.982
49.923	22.434
50.915	24.99
51.907	28.041
52.899	31.545
53.891	34.964
54.884	38.25
55.876	41.809
56.868	45.017
57.86	48.084
58.852	50.88
59.844	53.561
60.836	55.652
61.829	57.32
62.821	58.531
63.813	59.164
64.805	59.404
65.797	59.11
66.789	58.499
67.781	57.549
68.773	56.404
69.766	55.023
70.758	53.485
71.75	51.815
72.742	50.006
73.734	47.991
74.726	45.899
75.718	43.504
76.711	41.064
77.703	38.572
78.695	36.138
79.687	33.678
80.679	31.214
81.671	28.837
82.663	26.518
83.656	24.17
84.648	22.2
85.64	20.212
86.632	18.391
87.624	16.831
88.616	15.468
89.608	14.31
90.601	13.416
91.593	12.722
92.585	12.202
93.577	11.843
94.569	11.588
95.561	11.376
96.553	11.2
97.546	11.055
98.538	11.01
99.53	11.187

## Sheet: Sheet6
Var1	Var2
0.24703	21.059
1.2401	21.122
2.2333	20.983
3.2264	21.032
4.2195	21.093
5.2126	21.185
6.2057	21.324
7.1988	21.378
8.1919	21.383
9.185	21.358
10.178	21.196
11.171	20.949
12.164	20.617
13.157	20.166
14.151	19.681
15.144	19.129
16.137	18.485
17.13	17.749
18.123	16.944
19.116	16.014
20.109	14.969
21.102	13.832
22.096	12.599
23.089	11.3
24.082	10.009
25.075	8.7499
26.068	7.5599
27.061	6.5385
28.054	5.719
29.047	5.0722
30.04	4.672
31.034	4.4238
32.027	4.2015
33.02	4.1617
34.013	4.2752
35.006	4.5003
35.999	4.7255
36.992	5.1094
37.985	5.5316
38.978	6.0035
39.972	6.5737
40.965	7.2509
41.958	8.0571
42.951	8.9997
43.944	10.17
44.937	11.496
45.93	13.038
46.923	14.814
47.916	17.505
48.91	19.071
49.903	21.381
50.896	23.863
51.889	26.642
52.882	29.407
53.875	32.124
54.868	34.76
55.861	37.396
56.854	40.031
57.848	42.437
58.841	44.755
59.834	46.82
60.827	48.424
61.82	49.549
62.813	50.24
63.806	50.555
64.799	50.802
65.792	50.976
66.786	51.008
67.779	50.741
68.772	50.232
69.765	49.372
70.758	48.119
71.751	46.419
72.744	44.552
73.737	42.339
74.731	40.049
75.724	37.742
76.717	35.351
77.71	32.712
78.703	29.805
79.696	26.814
80.689	23.833
81.682	21.164
82.675	18.693
83.669	16.222
84.662	13.953
85.655	12.125
86.648	10.587
87.641	9.5072
88.634	8.7356
89.627	8.2949
90.62	8.1356
91.613	8.1309
92.607	8.1739
93.6	8.3133
94.593	8.4928
95.586	8.7766
96.579	9.1362
97.572	9.4871
98.565	9.7256
99.558	9.8354
