# Supplementary material for: Gait assessment using a 2D video-based motion analysis app in healthy subjects and subjects with lower limb amputation – A pilot study
Source: PLoS One. 2025 May 30;20(5):e0324499. doi: 10.1371/journal.pone.0324499 (PMC12124523; doi:10.1371/journal.pone.0324499)
Supplement: S2 Table — Raw data of all trials (M##) of the subjects with amputation (0##) from the gait analysis recorded with the Orthelligent App (OV) and with the Qualisys system (Qual). (ZIP) [file pone.0324499.s002.zip › Subjects_amputation_all_trials/016_Qaul_ME1.xlsx]

## Sheet: Tabelle1
	Mean	Mean	Std Dev	Std Dev	Mean	Mean	Std Dev	Std Dev	Mean	Mean	Std Dev	Std Dev	Mean	Mean	Std Dev	Std Dev	Mean	Mean	Std Dev	Std Dev	Mean	Mean	Std Dev	Std Dev	D:\Qualisys\2024_Orthelligent\Data\P016\ebenesGehen0001_1,c3d	D:\Qualisys\2024_Orthelligent\Data\P016\ebenesGehen0001_1,c3d	D:\Qualisys\2024_Orthelligent\Data\P016\ebenesGehen0001_1,c3d	D:\Qualisys\2024_Orthelligent\Data\P016\ebenesGehen0001_1,c3d	D:\Qualisys\2024_Orthelligent\Data\P016\ebenesGehen0001_1,c3d	D:\Qualisys\2024_Orthelligent\Data\P016\ebenesGehen0001_1,c3d	D:\Qualisys\2024_Orthelligent\Data\P016\ebenesGehen0001_1,c3d	D:\Qualisys\2024_Orthelligent\Data\P016\ebenesGehen0001_1,c3d	D:\Qualisys\2024_Orthelligent\Data\P016\ebenesGehen0001_1,c3d	D:\Qualisys\2024_Orthelligent\Data\P016\ebenesGehen0001_1,c3d	D:\Qualisys\2024_Orthelligent\Data\P016\ebenesGehen0001_1,c3d	D:\Qualisys\2024_Orthelligent\Data\P016\ebenesGehen0001_1,c3d	D:\Qualisys\2024_Orthelligent\Data\P016\ebenesGehen0001_1,c3d	D:\Qualisys\2024_Orthelligent\Data\P016\ebenesGehen0001_1,c3d	D:\Qualisys\2024_Orthelligent\Data\P016\ebenesGehen0001_1,c3d	D:\Qualisys\2024_Orthelligent\Data\P016\ebenesGehen0001_1,c3d	D:\Qualisys\2024_Orthelligent\Data\P016\ebenesGehen0001_1,c3d	D:\Qualisys\2024_Orthelligent\Data\P016\ebenesGehen0001_1,c3d	D:\Qualisys\2024_Orthelligent\Data\P016\ebenesGehen0001_1,c3d	D:\Qualisys\2024_Orthelligent\Data\P016\ebenesGehen0001_1,c3d	D:\Qualisys\2024_Orthelligent\Data\P016\ebenesGehen0001_1,c3d	D:\Qualisys\2024_Orthelligent\Data\P016\ebenesGehen0001_1,c3d	D:\Qualisys\2024_Orthelligent\Data\P016\ebenesGehen0001_1,c3d	D:\Qualisys\2024_Orthelligent\Data\P016\ebenesGehen0001_1,c3d	D:\Qualisys\2024_Orthelligent\Data\P016\ebenesGehen0001_1,c3d
	Left Ankle Mean Angle	Left Ankle Mean Angle	Left Ankle Mean Angle	Left Ankle Mean Angle	Left Knee Mean Angle	Left Knee Mean Angle	Left Knee Mean Angle	Left Knee Mean Angle	Left Hip Mean Angle	Left Hip Mean Angle	Left Hip Mean Angle	Left Hip Mean Angle	Right Ankle Mean Angle	Right Ankle Mean Angle	Right Ankle Mean Angle	Right Ankle Mean Angle	Right Knee Mean Angle	Right Knee Mean Angle	Right Knee Mean Angle	Right Knee Mean Angle	Right Hip Mean Angle	Right Hip Mean Angle	Right Hip Mean Angle	Right Hip Mean Angle	Left Ankle Mean Angle	Left Ankle Mean Angle	Left Knee Mean Angle	Left Knee Mean Angle	Left Hip Mean Angle	Left Hip Mean Angle	Right Ankle Mean Angle	Right Ankle Mean Angle	Right Knee Mean Angle	Right Knee Mean Angle	Right Hip Mean Angle	Right Hip Mean Angle	Speed	Left_Strides_Per_Minute_Count	Left_Strides_Per_Minute_Mean	Left_Strides_Per_Minute_StdDev	Right_Strides_Per_Minute_Count	Right_Strides_Per_Minute_Mean	Right_Strides_Per_Minute_StdDev	Left_Stride_Length_Count	Left_Stride_Length_Mean	Left_Stride_Length_StdDev	Right_Stride_Length_Count	Right_Stride_Length_Mean	Right_Stride_Length_StdDev
	P2D	P2D	P2D	P2D	P2D	P2D	P2D	P2D	P2D	P2D	P2D	P2D	P2D	P2D	P2D	P2D	P2D	P2D	P2D	P2D	P2D	P2D	P2D	P2D	P2D	P2D	P2D	P2D	P2D	P2D	P2D	P2D	P2D	P2D	P2D	P2D	METRIC	METRIC	METRIC	METRIC	METRIC	METRIC	METRIC	METRIC	METRIC	METRIC	METRIC	METRIC	METRIC
	ORIGINAL	ORIGINAL	ORIGINAL	ORIGINAL	ORIGINAL	ORIGINAL	ORIGINAL	ORIGINAL	ORIGINAL	ORIGINAL	ORIGINAL	ORIGINAL	ORIGINAL	ORIGINAL	ORIGINAL	ORIGINAL	ORIGINAL	ORIGINAL	ORIGINAL	ORIGINAL	ORIGINAL	ORIGINAL	ORIGINAL	ORIGINAL	ORIGINAL	ORIGINAL	ORIGINAL	ORIGINAL	ORIGINAL	ORIGINAL	ORIGINAL	ORIGINAL	ORIGINAL	ORIGINAL	ORIGINAL	ORIGINAL	TEMPORAL_DISTANCE	TEMPORAL_DISTANCE	TEMPORAL_DISTANCE	TEMPORAL_DISTANCE	TEMPORAL_DISTANCE	TEMPORAL_DISTANCE	TEMPORAL_DISTANCE	TEMPORAL_DISTANCE	TEMPORAL_DISTANCE	TEMPORAL_DISTANCE	TEMPORAL_DISTANCE	TEMPORAL_DISTANCE	TEMPORAL_DISTANCE
ITEM	X	Y	X	Y	X	Y	X	Y	X	Y	X	Y	X	Y	X	Y	X	Y	X	Y	X	Y	X	Y	X	Y	X	Y	X	Y	X	Y	X	Y	X	Y	X	X	X	X	X	X	X	X	X	X	X	X	X
1	1	8.64621	0	0.13059	1	-3.93744	0	0.05984	1	36.6403	0	0.82805	1	8.899	0	0.19122	1	-1.18234	0	1.02966	1	31.9365	0	0.76338	1	8.49704	1	-3.89068	1	35.7011	1	9.11897	1	-0.2374	1	31.0965	2.11063	1	62.5	0	2	61.553	1.33921	1	2.04455	0	2	2.0487	0.02092
2	2	8.38057	0	0.13814	2	-3.36756	0	0.05049	2	36.2914	0	0.81393	2	9.27568	0	0.10326	2	-1.89276	0	1.06037	2	32.1787	0	0.7959	2	8.22168	2	-3.31324	2	35.3704	2	9.39327	2	-0.85548	2	31.3034
3	3	7.95908	0	0.14535	3	-3.06516	0	0.05194	3	35.8594	0	0.78633	3	9.4412	0	0.01996	3	-2.96325	0	1.07143	3	32.3656	0	0.81487	3	7.79184	3	-3.00544	3	34.972	3	9.44099	3	-1.8641	3	31.4743
4	4	7.36848	0	0.14593	4	-2.92979	0	0.05291	4	35.3569	0	0.74883	4	9.29552	0	0.1197	4	-4.17908	0	1.06906	4	32.4576	0	0.82206	4	7.20138	4	-2.8687	4	34.5139	4	9.16205	4	-3.0436	4	31.568
5	5	6.62712	0	0.13438	5	-2.88445	0	0.04991	5	34.8066	0	0.70609	5	8.78545	0	0.24397	5	-5.3819	0	1.05674	5	32.4325	0	0.82114	5	6.47603	5	-2.82691	5	34.0132	5	8.51056	5	-4.23017	5	31.5598
6	6	5.79065	0	0.10961	6	-2.88086	0	0.04274	6	34.2347	0	0.66294	6	7.92022	0	0.36413	6	-6.47641	0	1.03232	6	32.285	0	0.81687	6	5.67482	6	-2.83182	6	33.4895	6	7.51076	6	-5.32763	6	31.4426
7	7	4.93978	0	0.07821	7	-2.89797	0	0.03301	7	33.6602	0	0.62378	7	6.77913	0	0.46039	7	-7.42951	0	0.9865	7	32.026	0	0.81421	7	4.87619	7	-2.86156	7	32.9569	7	6.26297	7	-6.31092	7	31.227
8	8	4.15914	0	0.06169	8	-2.93211	0	0.02626	8	33.0897	0	0.59174	8	5.51897	0	0.51189	8	-8.2778	0	0.90911	8	31.6873	0	0.81767	8	4.15734	8	-2.91092	8	32.4186	8	4.9459	8	-7.23089	8	30.9458
9	9	3.51291	0	0.07971	9	-2.98675	0	0.03196	9	32.5179	0	0.56922	9	4.35405	0	0.50899	9	-9.12511	0	0.80601	9	31.3255	0	0.83109	9	3.57188	9	-2.98111	9	31.868	9	3.78355	9	-8.2003	9	30.6559
10	10	3.03137	0	0.10868	10	-3.06581	0	0.04761	10	31.9335	0	0.55792	10	3.49651	0	0.46138	10	-10.1072	0	0.71439	10	31.0098	0	0.85696	10	3.14066	10	-3.07406	10	31.2929	10	2.97785	10	-9.34664	10	30.4201
11	11	2.71633	0	0.12992	11	-3.17138	0	0.06565	11	31.3225	0	0.55809	11	3.0921	0	0.39066	11	-11.3314	0	0.68531	11	30.7901	0	0.89261	11	2.85973	11	-3.19103	11	30.6795	11	2.65255	11	-10.7516	11	30.2743
12	12	2.55226	0	0.13906	12	-3.30314	0	0.08235	12	30.6728	0	0.56751	12	3.18027	0	0.32048	12	-12.8193	0	0.72435	12	30.6647	0	0.9281	12	2.71182	12	-3.33268	12	30.0179	12	2.82328	12	-12.4029	12	30.2006
13	13	2.51553	0	0.13884	13	-3.45943	0	0.09542	13	29.9777	0	0.58272	13	3.68642	0	0.27276	13	-14.4797	0	0.77921	13	30.5717	0	0.95111	13	2.67512	13	-3.49902	13	29.305	13	3.39619	13	-14.1792	13	30.1267
14	14	2.58063	0	0.13581	14	-3.63802	0	0.10352	14	29.2391	0	0.60016	14	4.45736	0	0.26449	14	-16.1276	0	0.80166	14	30.4129	0	0.95554	14	2.72835	14	-3.69015	14	28.5463	14	4.20935	14	-15.8817	14	29.9539
15	15	2.72486	0	0.13719	15	-3.83681	0	0.10693	15	28.4675	0	0.61711	15	5.32346	0	0.29906	15	-17.5452	0	0.77927	15	30.0913	0	0.94524	15	2.85427	15	-3.90609	15	27.7551	15	5.09378	15	-17.2975	15	29.595
16	16	2.9323	0	0.14731	16	-4.05338	0	0.1085	16	27.6779	0	0.63171	16	6.14882	0	0.36293	16	-18.5534	0	0.72688	16	29.5435	0	0.92999	16	3.04345	16	-4.14557	16	26.9489	16	5.91745	16	-18.2653	16	28.999
17	17	3.19396	0	0.16512	17	-4.2839	0	0.11435	17	26.8855	0	0.64324	17	6.85174	0	0.43795	17	-19.0612	0	0.66786	17	28.7539	0	0.91823	17	3.29376	17	-4.40415	17	26.1434	17	6.6029	17	-18.7153	17	28.1618
18	18	3.50442	0	0.18522	18	-4.5221	0	0.13043	18	26.1009	0	0.65204	18	7.40258	0	0.5092	18	-19.0749	0	0.61985	18	27.7512	0	0.91421	18	3.60445	18	-4.67227	18	25.3487	18	7.12604	18	-18.6733	18	27.1199
19	19	3.8593	0	0.20329	19	-4.75939	0	0.15712	19	25.3284	0	0.65906	19	7.81196	0	0.56621	19	-18.6772	0	0.58823	19	26.5943	0	0.91888	19	3.97207	19	-4.93568	19	24.5682	19	7.50431	19	-18.2356	19	25.9358
20	20	4.25391	0	0.21823	20	-4.98585	0	0.19045	20	24.5679	0	0.66519	20	8.11534	0	0.60318	20	-17.9903	0	0.56773	20	25.3532	0	0.93031	20	4.38998	20	-5.17887	20	23.8005	20	7.77984	20	-17.5316	20	24.6802
21	21	4.68243	0	0.23112	21	-5.19216	0	0.22675	21	23.8167	0	0.67074	21	8.35624	0	0.61896	21	-17.1395	0	0.54988	21	24.0926	0	0.94448	21	4.8492	21	-5.38911	21	23.0426	21	8.00165	21	-16.6876	21	23.4169
22	22	5.13789	0	0.24313	22	-5.36997	0	0.2638	22	23.0726	0	0.67558	22	8.57172	0	0.61626	22	-16.2254	0	0.52839	22	22.8607	0	0.95653	22	5.33887	22	-5.55713	22	22.2927	22	8.21007	22	-15.801	22	22.1927
23	23	5.61251	0	0.25415	23	-5.51216	0	0.3002	23	22.3353	0	0.67942	23	8.78485	0	0.60001	23	-15.3118	0	0.49963	23	21.6852	0	0.96147	23	5.84635	23	-5.67661	23	21.5509	23	8.4288	23	-14.9305	23	21.0333
24	24	6.09785	0	0.26307	24	-5.61309	0	0.33524	24	21.6064	0	0.68263	24	9.00394	0	0.5753	24	-14.4258	0	0.46225	24	20.5739	0	0.95564	24	6.35884	24	-5.74475	24	20.8191	24	8.66436	24	-14.0979	24	19.9444
25	25	6.58475	0	0.26848	25	-5.66885	0	0.36826	25	20.8884	0	0.68744	25	9.22537	0	0.54585	25	-13.5652	0	0.41856	25	19.5183	0	0.93803	25	6.86466	25	-5.76104	25	20.0981	25	8.9099	25	-13.297	25	18.9145
26	26	7.06366	0	0.26923	26	-5.67705	0	0.39851	26	20.1813	0	0.69671	26	9.43802	0	0.51356	26	-12.7097	0	0.37483	26	18.4983	0	0.91053	26	7.35339	26	-5.72639	26	19.3847	26	9.15113	26	-12.5036	26	17.92
27	27	7.52598	0	0.26416	27	-5.63696	0	0.4249	27	19.4791	0	0.71171	27	9.62795	0	0.47906	27	-11.832	0	0.34067	27	17.488	0	0.87712	27	7.81589	27	-5.64277	27	18.6704	27	9.37113	27	-11.6873	27	16.9315
28	28	7.96503	0	0.25224	28	-5.54959	0	0.44653	28	18.7694	0	0.73153	28	9.78224	0	0.44236	28	-10.909	0	0.32693	28	16.4612	0	0.84299	28	8.24519	28	-5.51327	28	17.9428	28	9.55379	28	-10.8216	28	15.9191
29	29	8.37695	0	0.23369	29	-5.41847	0	0.46312	29	18.038	0	0.75385	29	9.89252	0	0.40397	29	-9.92824	0	0.34103	29	15.3955	0	0.81325	29	8.63863	29	-5.34277	29	17.1889	29	9.68743	29	-9.89076	29	14.8583
30	30	8.76101	0	0.21049	30	-5.25006	0	0.47456	30	17.2732	0	0.77517	30	9.9574	0	0.36508	30	-8.89185	0	0.38307	30	14.2769	0	0.79163	30	8.99836	30	-5.13871	30	16.4006	30	9.76841	30	-8.894	30	13.7352
31	31	9.11918	0	0.1856	31	-5.05383	0	0.48049	31	16.4697	0	0.79111	31	9.98335	0	0.32752	31	-7.81611	0	0.44762	31	13.1041	0	0.78002	31	9.32995	31	-4.91118	31	15.5778	31	9.80184	31	-7.84516	31	12.5507
32	32	9.45578	0	0.16251	32	-4.84164	0	0.48009	32	15.6297	0	0.79788	32	9.98367	0	0.29436	32	-6.72905	0	0.5269	32	11.8895	0	0.77828	32	9.64145	32	-4.67275	32	14.7277	32	9.80007	32	-6.76984	32	11.3205
33	33	9.77568	0	0.1436	33	-4.62666	0	0.47231	33	14.7618	0	0.79269	33	9.9759	0	0.26948	33	-5.6654	0	0.61274	33	10.6573	0	0.78374	33	9.94016	33	-4.43776	33	13.8632	33	9.7802	33	-5.70093	33	10.0728
34	34	10.0823	0	0.12982	34	-4.42194	0	0.45645	34	13.8788	0	0.77418	34	9.9793	0	0.25645	34	-4.66112	0	0.6972	34	9.43792	0	0.79131	34	10.2305	34	-4.22068	34	12.9993	34	9.76232	34	-4.67449	34	8.8424
35	35	10.3768	0	0.12211	35	-4.23914	0	0.43272	35	12.9955	0	0.74349	35	10.0121	0	0.25645	35	-3.74814	0	0.773	35	8.26209	0	0.79477	35	10.5145	35	-4.03415	35	12.1496	35	9.76747	35	-3.72587	35	7.66461
36	36	10.659	0	0.12131	36	-4.08694	0	0.40236	36	12.1257	0	0.70394	36	10.0894	0	0.26608	36	-2.95118	0	0.83404	36	7.15595	0	0.7887	36	10.7917	36	-3.88664	36	11.324	36	9.81578	36	-2.88689	36	6.56897
37	37	10.9276	0	0.12733	37	-3.97045	0	0.36738	37	11.2796	0	0.66017	37	10.2224	0	0.27805	37	-2.2869	0	0.87596	37	6.13789	0	0.76908	37	11.0604	37	-3.7817	37	10.5273	37	9.92463	37	-2.18416	37	5.57581
38	38	11.1821	0	0.13926	38	-3.89147	0	0.3303	38	10.4642	0	0.61694	38	10.4182	0	0.28513	38	-1.76481	0	0.89635	38	5.21795	0	0.73392	38	11.3197	38	-3.71912	38	9.76071	38	10.1068	38	-1.63729	38	4.69569
39	39	11.4229	0	0.15525	39	-3.84927	0	0.29409	39	9.68296	0	0.57838	39	10.6799	0	0.28252	39	-1.38702	0	0.89486	39	4.39775	0	0.68456	39	11.5694	39	-3.69551	39	9.02295	39	10.3691	39	-1.25575	39	3.92799
40	40	11.6518	0	0.17399	40	-3.84121	0	0.26109	40	8.93656	0	0.54799	40	11.0068	0	0.26863	40	-1.14811	0	0.87375	40	3.67147	0	0.62567	40	11.8104	40	-3.70609	40	8.31033	40	10.7115	40	-1.03637	40	3.26195
41	41	11.872	0	0.19526	41	-3.86382	0	0.23257	41	8.22211	0	0.52877	41	11.3937	0	0.245	41	-1.03511	0	0.83814	41	3.02733	0	0.56331	41	12.0465	41	-3.74708	41	7.61648	41	11.1263	41	-0.9628	41	2.67965
42	42	12.0878	0	0.21895	42	-3.9134	0	0.20857	42	7.53382	0	0.52322	42	11.831	0	0.21472	42	-1.02825	0	0.79569	42	2.44906	0	0.50355	42	12.2826	42	-3.81569	42	6.93287	42	11.5999	42	-1.00776	42	2.15936
43	43	12.3037	0	0.24463	43	-3.98661	0	0.18866	43	6.86253	0	0.53249	43	12.3053	0	0.18087	43	-1.10241	0	0.75514	43	1.91761	0	0.45182	43	12.5231	43	-3.90995	43	6.24938	43	12.1139	43	-1.13636	43	1.67767
44	44	12.524	0	0.2716	44	-4.0804	0	0.17275	44	6.19539	0	0.55594	44	12.7997	0	0.14577	44	-1.23017	0	0.72375	44	1.41342	0	0.41231	44	12.7718	44	-4.02799	44	5.55418	44	12.6471	44	-1.3109	44	1.21172
45	45	12.7514	0	0.29895	45	-4.19156	0	0.16184	45	5.51645	0	0.59142	45	13.2967	0	0.1111	45	-1.38583	0	0.70548	45	0.9183	0	0.38738	45	13.03	45	-4.16709	45	4.83377	45	13.1782	45	-1.49708	45	0.74149
46	46	12.9864	0	0.32568	46	-4.31667	0	0.15756	46	4.80788	0	0.63602	46	13.7793	0	0.08094	46	-1.5489	0	0.70051	46	0.41684	0	0.37718	46	13.2963	46	-4.32341	46	4.07349	46	13.6874	46	-1.6687	46	0.25129
47	47	13.2275	0	0.35078	47	-4.45212	0	0.16108	47	4.05217	0	0.6859	47	14.2332	0	0.06908	47	-1.70697	0	0.70637	47	-0.10255	0	0.37916	47	13.5668	47	-4.49226	47	3.26017	47	14.1579	47	-1.81157	47	-0.26923
48	48	13.4724	0	0.3727	48	-4.59488	0	0.17196	48	3.23425	0	0.73641	48	14.6474	0	0.09117	48	-1.8579	0	0.71865	48	-0.64626	0	0.38798	48	13.8363	48	-4.669	48	2.38402	48	14.5769	48	-1.92571	48	-0.82368
49	49	13.7185	0	0.39003	49	-4.74343	0	0.18859	49	2.34414	0	0.78259	49	15.0153	0	0.13504	49	-2.01067	0	0.73173	49	-1.21432	0	0.39689	49	14.1003	49	-4.85146	49	1.4408	49	14.937	49	-2.02625	49	-1.40783
50	50	13.963	0	0.40169	50	-4.89839	0	0.20927	50	1.37952	0	0.8197	50	15.3336	0	0.18547	50	-2.18342	0	0.73981	50	-1.80014	0	0.39995	50	14.3546	50	-5.04055	50	0.43365	50	15.2368	50	-2.1407	50	-2.00965
51	51	14.2026	0	0.40704	51	-5.06347	0	0.23345	51	0.3471	0	0.84383	51	15.6007	0	0.23394	51	-2.4001	0	0.73771	51	-2.39016	0	0.39313	51	14.5958	51	-5.24183	51	-0.62622	51	15.4794	51	-2.30396	51	-2.60952
52	52	14.4344	0	0.40606	52	-5.24752	0	0.26223	52	-0.73656	0	0.85232	52	15.814	0	0.27557	52	-2.68607	0	0.72234	52	-2.96447	0	0.3748	52	14.8218	52	-5.46751	52	-1.71927	52	15.6679	52	-2.55123	52	-3.18259
53	53	14.6555	0	0.39882	53	-5.46675	0	0.29887	53	-1.84535	0	0.84321	53	15.9677	0	0.30882	53	-3.06483	0	0.69388	53	-3.49876	0	0.3461	53	15.0307	53	-5.73883	53	-2.81719	53	15.7999	53	-2.91247	53	-3.70209
54	54	14.8619	0	0.38577	54	-5.74722	0	0.34911	54	-2.94427	0	0.8149	54	16.05	0	0.33468	54	-3.5558	0	0.65592	54	-3.96749	0	0.31129	54	15.22	54	-6.08902	54	-3.88316	54	15.865	54	-3.40858	54	-4.14351
55	55	15.0479	0	0.3673	55	-6.12749	0	0.42078	55	-3.99067	0	0.76576	55	16.0431	0	0.35584	55	-4.1743	0	0.61523	55	-4.34732	0	0.27706	55	15.3856	55	-6.5651	55	-4.87268	55	15.8432	55	-4.05073	55	-4.48762
56	56	15.2054	0	0.3432	56	-6.66041	0	0.5214	56	-4.93608	0	0.69462	56	15.923	0	0.37562	56	-4.93277	0	0.5803	56	-4.62047	0	0.25099	56	15.5191	56	-7.22747	56	-5.73595	56	15.7078	56	-4.84361	56	-4.72283
57	57	15.3215	0	0.3119	57	-7.41264	0	0.65566	57	-5.72886	0	0.60192	57	15.6616	0	0.39665	57	-5.84345	0	0.55868	57	-4.77604	0	0.23826	57	15.6057	57	-8.14693	57	-6.42181	57	15.4287	57	-5.79141	57	-4.84393
58	58	15.378	0	0.27011	58	-8.46209	0	0.82371	58	-6.3187	0	0.49054	58	15.2274	0	0.42083	58	-6.92159	0	0.55549	58	-4.8089	0	0.23972	58	15.6227	58	-9.40065	58	-6.88325	58	14.9754	58	-6.90299	58	-4.84979
59	59	15.3498	0	0.21376	59	-9.8917	0	1.02082	59	-6.66285	0	0.36642	59	14.5876	0	0.44947	59	-8.18668	0	0.57274	59	-4.71728	0	0.25225	59	15.539	59	-11.0654	59	-7.0842	59	14.3177	59	-8.19386	59	-4.74005
60	60	15.2048	0	0.14023	60	-11.7795	0	1.23652	60	-6.73321	0	0.23868	60	13.708	0	0.48374	60	-9.66098	0	0.61013	60	-4.49995	0	0.27157	60	15.3166	60	-13.2065	60	-7.00684	60	13.4257	60	-9.68483	60	-4.51332
61	61	14.9063	0	0.06124	61	-14.1862	0	1.45513	61	-6.52208	0	0.11887	61	12.5548	0	0.5242	61	-11.3657	0	0.66473	61	-4.15432	0	0.29369	61	14.9163	61	-15.8663	61	-6.65577	61	12.2714	61	-11.3977	61	-4.16585
62	62	14.4213	0	0.09823	62	-17.142	0	1.6578	62	-6.04382	0	0.03117	62	11.0976	0	0.5707	62	-13.3165	0	0.73079	62	-3.67534	0	0.31566	62	14.3096	62	-19.0529	62	-6.05682	62	10.829	62	-13.3495	62	-3.69121
63	63	13.734	0	0.20921	63	-20.6353	0	1.82522	63	-5.33062	0	0.07811	63	9.31586	0	0.62081	63	-15.5189	0	0.79922	63	-3.05629	0	0.3352	63	13.4942	63	-22.733	63	-5.24993	63	9.08124	63	-15.5463	63	-3.08265
64	64	12.8616	0	0.31093	64	-24.6077	0	1.9412	64	-4.42241	0	0.13314	64	7.21005	0	0.66934	64	-17.9651	0	0.85917	64	-2.29131	0	0.35031	64	12.5097	64	-26.83	64	-4.27692	64	7.02888	64	-17.9796	64	-2.33565
65	65	11.8645	0	0.37646	65	-28.9553	0	1.99554	65	-3.35507	0	0.16802	65	4.81494	0	0.71174	65	-20.6328	0	0.90179	65	-1.37809	0	0.35997	65	11.441	65	-31.2294	65	-3.17001	65	4.70587	65	-20.6255	65	-1.45006
66	66	10.8395	0	0.39096	66	-33.5378	0	1.98485	66	-2.15305	0	0.18639	66	2.21054	0	0.74841	66	-23.4873	0	0.92274	66	-0.32047	0	0.36523	66	10.4003	66	-35.7878	66	-1.94688	66	2.19013	66	-23.4474	66	-0.43195
67	67	9.89378	0	0.35558	67	-38.1928	0	1.91258	67	-0.82815	0	0.19285	67	-0.47469	0	0.78429	67	-26.4846	0	0.92272	67	0.87028	0	0.36978	67	9.49317	67	-40.348	67	-0.6128	67	-0.39359	67	-26.3998	67	0.70655
68	68	9.11263	0	0.28569	68	-42.7563	0	1.78904	68	0.61652	0	0.19167	68	-3.07127	0	0.8246	68	-29.5749	0	0.90614	68	2.17702	0	0.37893	68	8.78861	68	-44.7587	68	0.83397	68	-2.88119	68	-29.4343	68	1.95025
69	69	8.53849	0	0.20321	69	-47.0827	0	1.62974	69	2.18079	0	0.18694	69	-5.38865	0	0.8698	69	-32.7052	0	0.87842	69	3.58037	0	0.39625	69	8.30574	69	-48.8928	69	2.39614	69	-5.08916	69	-32.5024	69	3.2853
70	70	8.16747	0	0.12875	70	-51.0605	0	1.45124	70	3.86243	0	0.18319	70	-7.24529	0	0.91315	70	-35.821	0	0.8427	70	5.06366	0	0.42028	70	8.01881	70	-52.6574	70	4.0728	70	-6.84294	70	-35.5572	70	4.70306
71	71	7.96332	0	0.0747	71	-54.6154	0	1.26683	71	5.65464	0	0.18466	71	-8.50392	0	0.94242	71	-38.8668	0	0.79873	71	6.61693	0	0.4455	71	7.87876	71	-55.9933	71	5.85689	71	-8.0097	71	-38.5524	71	6.20146
72	72	7.8791	0	0.0431	72	-57.7049	0	1.08528	72	7.54537	0	0.19425	72	-9.10468	0	0.9459	72	-41.7853	0	0.74329	72	8.23708	0	0.46565	72	7.83609	72	-58.8682	72	7.73614	72	-8.53064	72	-41.4388	72	7.78293
73	73	7.87127	0	0.02662	73	-60.3088	0	0.91179	73	9.51863	0	0.2117	73	-9.08577	0	0.92014	73	-44.516	0	0.67344	73	9.92442	0	0.47703	73	7.85131	73	-61.2689	73	9.69511	73	-8.44435	73	-44.1591	73	9.44938
74	74	7.90536	0	0.01448	74	-62.4209	0	0.74939	74	11.5567	0	0.23287	74	-8.57188	0	0.87541	74	-46.9973	0	0.59105	74	11.6766	0	0.48009	74	7.89735	74	-63.1943	74	11.7169	74	-7.87672	74	-46.6487	74	11.1955
75	75	7.95614	0	0.00188	75	-64.0439	0	0.59905	75	13.6409	0	0.25136	75	-7.7189	0	0.82903	75	-49.1728	0	0.50512	75	13.484	0	0.47897	75	7.95569	75	-64.6503	75	13.7832	75	-6.98743	75	-48.8423	75	13.0047
76	76	8.00551	0	0.01068	76	-65.1857	0	0.46042	76	15.7507	0	0.26114	76	-6.65139	0	0.78945	76	-51.0004	0	0.42873	76	15.3269	0	0.47883	76	8.01171	76	-65.6457	76	15.8736	76	-5.90803	76	-50.6857	76	14.8493
77	77	8.03937	0	0.01982	77	-65.8573	0	0.33302	77	17.8642	0	0.25792	77	-5.43898	0	0.75357	77	-52.4537	0	0.37458	77	17.1753	0	0.48409	77	8.05114	77	-66.191	77	17.9648	77	-4.7137	77	-52.142	77	16.6931
78	78	8.04681	0	0.02184	78	-66.0708	0	0.21695	78	19.9566	0	0.23962	78	-4.11028	0	0.71629	78	-53.5181	0	0.35145	78	18.9934	0	0.49752	78	8.06032	78	-66.296	78	20.0299	78	-3.43381	78	-53.1896	78	18.4966
79	79	8.02184	0	0.0152	79	-65.839	0	0.11667	79	21.9996	0	0.20674	79	-2.6782	0	0.67565	79	-54.1855	0	0.36197	79	20.7446	0	0.51964	79	8.03219	79	-65.9713	79	22.0381	79	-2.07808	79	-53.8175	79	20.2233
80	80	7.96486	0	0.00377	80	-65.1742	0	0.0691	80	23.9617	0	0.16385	80	-1.16199	0	0.62976	80	-54.4509	0	0.40223	80	22.398	0	0.54867	80	7.96905	80	-65.2275	80	23.9557	80	-0.65926	80	-54.0218	80	21.8458
81	81	7.88295	0	0.02075	81	-64.0895	0	0.12387	81	25.8114	0	0.12486	81	0.39928	0	0.57364	81	-54.31	0	0.46468	81	23.9312	0	0.58149	81	7.88247	81	-64.0763	81	25.7511	81	0.7938	81	-53.8018	81	23.3472
82	82	7.78906	0	0.04556	82	-62.5981	0	0.20124	82	27.5231	0	0.12025	82	1.94498	0	0.5006	82	-53.7572	0	0.54108	82	25.3308	0	0.61476	82	7.79128	82	-62.5311	82	27.4009	82	2.23301	82	-53.1583	82	24.7202
83	83	7.69894	0	0.07366	83	-60.7144	0	0.27557	83	29.0816	0	0.16262	83	3.40298	0	0.40791	83	-52.7852	0	0.62366	83	26.5899	0	0.6459	83	7.71488	83	-60.6061	83	28.8938	83	3.59668	83	-52.0911	83	25.9631
84	84	7.62623	0	0.10238	84	-58.4537	0	0.34445	84	30.4817	0	0.22582	84	4.70637	0	0.30042	84	-51.3847	0	0.7064	84	27.7056	0	0.67426	84	7.66557	84	-58.3155	84	30.2293	84	4.82159	84	-50.5976	84	27.0757
85	85	7.58014	0	0.12633	85	-55.8328	0	0.40918	85	31.726	0	0.29088	85	5.8073	0	0.19141	85	-49.5476	0	0.78492	85	28.677	0	0.70084	85	7.6464	85	-55.6739	85	31.4147	85	5.85834	85	-48.6742	85	28.0567
86	86	7.56692	0	0.13953	86	-52.87	0	0.47135	86	32.8212	0	0.34956	86	6.68369	0	0.09978	86	-47.2698	0	0.85614	86	29.5031	0	0.72743	86	7.65505	86	-52.6972	86	32.4612	86	6.68307	86	-46.3211	86	28.9032
87	87	7.59048	0	0.13818	87	-49.5862	0	0.53064	87	33.7758	0	0.39837	87	7.33764	0	0.05086	87	-44.5548	0	0.91807	87	30.1831	0	0.75572	87	7.68849	87	-49.4052	87	33.38	87	7.29919	87	-43.5444	87	29.6114
88	88	7.6519	0	0.12289	88	-46.006	0	0.58383	88	34.5974	0	0.43693	88	7.78753	0	0.0526	88	-41.4166	0	0.97003	88	30.7171	0	0.78643	88	7.74666	88	-45.8239	88	34.1781	88	7.72776	88	-40.3595	88	30.1775
89	89	7.74896	0	0.09627	89	-42.1607	0	0.6261	89	35.2914	0	0.46574	89	8.05718	0	0.05615	89	-37.8808	0	1.01201	89	31.1074	0	0.81858	89	7.82949	89	-41.9867	89	34.8594	89	7.994	89	-36.7916	89	30.6003
90	90	7.87584	0	0.06228	90	-38.0919	0	0.65345	90	35.8621	0	0.48506	90	8.17098	0	0.06092	90	-33.9878	0	1.04421	90	31.3604	0	0.84952	90	7.93507	90	-37.9369	90	35.4261	90	8.12035	90	-32.8793	90	30.8823
91	91	8.02413	0	0.03008	91	-33.8562	0	0.66349	91	36.3136	0	0.49506	91	8.15567	0	0.09064	91	-29.7984	0	1.06614	91	31.4877	0	0.8757	91	8.05886	91	-33.7302	91	35.8805	91	8.12939	91	-28.6795	91	31.031
92	92	8.18316	0	0.03549	92	-29.5282	0	0.65507	92	36.6519	0	0.49588	92	8.04186	0	0.13693	92	-25.4001	0	1.07588	92	31.507	0	0.89298	92	8.19376	92	-29.4402	92	36.227	92	8.04803	92	-24.2758	92	31.0602
93	93	8.34172	0	0.06619	93	-25.203	0	0.62844	93	36.8863	0	0.48766	93	7.86585	0	0.18079	93	-20.9111	0	1.07144	93	31.4424	0	0.89825	93	8.33099	93	-25.1587	93	36.4744	93	7.91002	93	-19.784	93	30.9918
94	94	8.49105	0	0.09208	94	-20.9969	0	0.5851	94	37.0307	0	0.47067	94	7.67178	0	0.2103	94	-16.4817	0	1.05311	94	31.324	0	0.89005	94	8.46345	94	-20.9983	94	36.6364	94	7.75752	94	-15.3527	94	30.8557
95	95	8.62551	0	0.10662	95	-17.0417	0	0.52783	95	37.1021	0	0.4461	95	7.5115	0	0.22054	95	-12.2874	0	1.02589	95	31.1873	0	0.86984	95	8.58676	95	-17.086	95	36.7296	95	7.63951	95	-11.157	95	30.6883
96	96	8.74164	0	0.1072	96	-13.4717	0	0.46058	96	37.1181	0	0.41562	96	7.43755	0	0.21238	96	-8.5167	0	0.99934	96	31.0701	0	0.84185	96	8.6984	96	-13.5514	96	36.7701	96	7.6031	96	-7.38489	96	30.53
97	97	8.83541	0	0.09328	97	-10.4036	0	0.388	97	37.092	0	0.3813	97	7.48977	0	0.19199	97	-5.35147	0	0.98504	97	31.0081	0	0.81168	97	8.79486	97	-10.5072	97	36.7698	97	7.68039	97	-4.21656	97	30.421
98	98	8.89938	0	0.0654	98	-7.91316	0	0.31534	98	37.0278	0	0.34585	98	7.6822	0	0.17224	98	-2.94394	0	0.98959	98	31.0291	0	0.78402	98	8.8686	98	-8.02739	98	36.7316	98	7.87939	98	-1.80389	98	30.3955
99	99	8.92028	0	0.02507	99	-6.01792	0	0.24761	99	36.9182	0	0.31237	99	7.99706	0	0.1705	99	-1.3921	0	1.00923	99	31.1467	0	0.76053	99	8.90555	99	-6.13122	99	36.6468	99	8.18113	99	-0.24722	99	30.4745
100	100	8.87724	0	0.02734	100	-4.67728	0	0.18841	100	36.7475	0	0.28329	100	8.38359	0	0.1945	100	-0.71343	0	1.03152	100	31.3536	0	0.73905	100	8.88317	100	-4.78181	100	36.4988	100	8.53784	100	0.43132	100	30.6581
101	101	8.74159	0	0.08811	101	-3.80748	0	0.13968	101	36.4978	0	0.26013	101	8.75894	0	0.23374	101	-0.82523	0	1.04318	101	31.6194	0	0.7151	101	8.77102	101	-3.90007	101	36.2696	101	8.87086	101	0.3105	101	30.9215
[truncated: 86 more columns]
