# Supplementary material for: Gait assessment using a 2D video-based motion analysis app in healthy subjects and subjects with lower limb amputation – A pilot study
Source: PLoS One. 2025 May 30;20(5):e0324499. doi: 10.1371/journal.pone.0324499 (PMC12124523; doi:10.1371/journal.pone.0324499)
Supplement: S2 Table — Raw data of all trials (M##) of the subjects with amputation (0##) from the gait analysis recorded with the Orthelligent App (OV) and with the Qualisys system (Qual). (ZIP) [file pone.0324499.s002.zip › Subjects_amputation_all_trials/016_Qaul_ME2.xlsx]

## Sheet: Tabelle1
	Mean	Mean	Std Dev	Std Dev	Mean	Mean	Std Dev	Std Dev	Mean	Mean	Std Dev	Std Dev	Mean	Mean	Std Dev	Std Dev	Mean	Mean	Std Dev	Std Dev	Mean	Mean	Std Dev	Std Dev	D:\Qualisys\2024_Orthelligent\Data\P016\ebenesGehen0002_1,c3d	D:\Qualisys\2024_Orthelligent\Data\P016\ebenesGehen0002_1,c3d	D:\Qualisys\2024_Orthelligent\Data\P016\ebenesGehen0002_1,c3d	D:\Qualisys\2024_Orthelligent\Data\P016\ebenesGehen0002_1,c3d	D:\Qualisys\2024_Orthelligent\Data\P016\ebenesGehen0002_1,c3d	D:\Qualisys\2024_Orthelligent\Data\P016\ebenesGehen0002_1,c3d	D:\Qualisys\2024_Orthelligent\Data\P016\ebenesGehen0002_1,c3d	D:\Qualisys\2024_Orthelligent\Data\P016\ebenesGehen0002_1,c3d	D:\Qualisys\2024_Orthelligent\Data\P016\ebenesGehen0002_1,c3d	D:\Qualisys\2024_Orthelligent\Data\P016\ebenesGehen0002_1,c3d	D:\Qualisys\2024_Orthelligent\Data\P016\ebenesGehen0002_1,c3d	D:\Qualisys\2024_Orthelligent\Data\P016\ebenesGehen0002_1,c3d	D:\Qualisys\2024_Orthelligent\Data\P016\ebenesGehen0002_1,c3d	D:\Qualisys\2024_Orthelligent\Data\P016\ebenesGehen0002_1,c3d	D:\Qualisys\2024_Orthelligent\Data\P016\ebenesGehen0002_1,c3d	D:\Qualisys\2024_Orthelligent\Data\P016\ebenesGehen0002_1,c3d	D:\Qualisys\2024_Orthelligent\Data\P016\ebenesGehen0002_1,c3d	D:\Qualisys\2024_Orthelligent\Data\P016\ebenesGehen0002_1,c3d	D:\Qualisys\2024_Orthelligent\Data\P016\ebenesGehen0002_1,c3d	D:\Qualisys\2024_Orthelligent\Data\P016\ebenesGehen0002_1,c3d	D:\Qualisys\2024_Orthelligent\Data\P016\ebenesGehen0002_1,c3d	D:\Qualisys\2024_Orthelligent\Data\P016\ebenesGehen0002_1,c3d	D:\Qualisys\2024_Orthelligent\Data\P016\ebenesGehen0002_1,c3d	D:\Qualisys\2024_Orthelligent\Data\P016\ebenesGehen0002_1,c3d	D:\Qualisys\2024_Orthelligent\Data\P016\ebenesGehen0002_1,c3d
	Left Ankle Mean Angle	Left Ankle Mean Angle	Left Ankle Mean Angle	Left Ankle Mean Angle	Left Knee Mean Angle	Left Knee Mean Angle	Left Knee Mean Angle	Left Knee Mean Angle	Left Hip Mean Angle	Left Hip Mean Angle	Left Hip Mean Angle	Left Hip Mean Angle	Right Ankle Mean Angle	Right Ankle Mean Angle	Right Ankle Mean Angle	Right Ankle Mean Angle	Right Knee Mean Angle	Right Knee Mean Angle	Right Knee Mean Angle	Right Knee Mean Angle	Right Hip Mean Angle	Right Hip Mean Angle	Right Hip Mean Angle	Right Hip Mean Angle	Left Ankle Mean Angle	Left Ankle Mean Angle	Left Knee Mean Angle	Left Knee Mean Angle	Left Hip Mean Angle	Left Hip Mean Angle	Right Ankle Mean Angle	Right Ankle Mean Angle	Right Knee Mean Angle	Right Knee Mean Angle	Right Hip Mean Angle	Right Hip Mean Angle	Speed	Left_Strides_Per_Minute_Count	Left_Strides_Per_Minute_Mean	Left_Strides_Per_Minute_StdDev	Right_Strides_Per_Minute_Count	Right_Strides_Per_Minute_Mean	Right_Strides_Per_Minute_StdDev	Left_Stride_Length_Count	Left_Stride_Length_Mean	Left_Stride_Length_StdDev	Right_Stride_Length_Count	Right_Stride_Length_Mean	Right_Stride_Length_StdDev
	P2D	P2D	P2D	P2D	P2D	P2D	P2D	P2D	P2D	P2D	P2D	P2D	P2D	P2D	P2D	P2D	P2D	P2D	P2D	P2D	P2D	P2D	P2D	P2D	P2D	P2D	P2D	P2D	P2D	P2D	P2D	P2D	P2D	P2D	P2D	P2D	METRIC	METRIC	METRIC	METRIC	METRIC	METRIC	METRIC	METRIC	METRIC	METRIC	METRIC	METRIC	METRIC
	ORIGINAL	ORIGINAL	ORIGINAL	ORIGINAL	ORIGINAL	ORIGINAL	ORIGINAL	ORIGINAL	ORIGINAL	ORIGINAL	ORIGINAL	ORIGINAL	ORIGINAL	ORIGINAL	ORIGINAL	ORIGINAL	ORIGINAL	ORIGINAL	ORIGINAL	ORIGINAL	ORIGINAL	ORIGINAL	ORIGINAL	ORIGINAL	ORIGINAL	ORIGINAL	ORIGINAL	ORIGINAL	ORIGINAL	ORIGINAL	ORIGINAL	ORIGINAL	ORIGINAL	ORIGINAL	ORIGINAL	ORIGINAL	TEMPORAL_DISTANCE	TEMPORAL_DISTANCE	TEMPORAL_DISTANCE	TEMPORAL_DISTANCE	TEMPORAL_DISTANCE	TEMPORAL_DISTANCE	TEMPORAL_DISTANCE	TEMPORAL_DISTANCE	TEMPORAL_DISTANCE	TEMPORAL_DISTANCE	TEMPORAL_DISTANCE	TEMPORAL_DISTANCE	TEMPORAL_DISTANCE
ITEM	X	Y	X	Y	X	Y	X	Y	X	Y	X	Y	X	Y	X	Y	X	Y	X	Y	X	Y	X	Y	X	Y	X	Y	X	Y	X	Y	X	Y	X	Y	X	X	X	X	X	X	X	X	X	X	X	X	X
1	1	8.65253	0	0.1662	1	-3.84604	0	0.15232	1	36.8845	0	0.6762	1	9.42358	0	0.37579	1	-0.91305	0	0.50509	1	29.0383	0	6.10771	1	8.52071	1	-3.78531	1	36.3447	1	9.16716	1	-1.12181	1	32.5763	2.53764	2	64.0223	1.6901	2	63.6609	0.2388	2	2.37369	0.00244	2	2.39708	0.04101
2	2	8.42597	0	0.27494	2	-3.24946	0	0.17545	2	36.5313	0	0.67933	2	9.69769	0	0.43085	2	-1.59756	0	0.69377	2	29.1931	0	6.24691	2	8.1726	2	-3.14074	2	35.9926	2	9.58616	2	-2.03286	2	32.8576
3	3	8.06053	0	0.424	3	-2.9315	0	0.2033	3	36.0694	0	0.65936	3	9.7564	0	0.60076	3	-2.58206	0	0.90599	3	29.2772	0	6.3398	3	7.65361	3	-2.77461	3	35.5553	3	9.77185	3	-3.20599	3	33.0068
4	4	7.53981	0	0.59465	4	-2.79006	0	0.22974	4	35.5133	0	0.6143	4	9.52433	0	0.85126	4	-3.68497	0	1.10484	4	29.2605	0	6.3866	4	6.96548	4	-2.59265	4	35.0511	4	9.6346	4	-4.44208	4	32.9886
5	5	6.87058	0	0.75658	5	-2.74431	0	0.24512	5	34.892	0	0.54517	5	8.96884	0	1.14991	5	-4.77479	0	1.27946	5	29.128	0	6.39161	5	6.14455	5	-2.52334	5	34.5079	5	9.12158	5	-5.6005	5	32.7881
6	6	6.09068	0	0.87429	6	-2.74022	0	0.23946	6	34.2412	0	0.45771	6	8.11051	0	1.46795	6	-5.77328	0	1.43158	6	28.8786	0	6.36193	6	5.26023	6	-2.52149	6	33.9545	6	8.22922	6	-6.59572	6	32.4084
7	7	5.26502	0	0.91976	7	-2.75088	0	0.20617	7	33.593	0	0.36356	7	7.03297	0	1.7749	7	-6.65593	0	1.57334	7	28.5263	0	6.30758	7	4.40034	7	-2.56509	7	33.4098	7	7.01953	7	-7.39668	7	31.8737
8	8	4.47021	0	0.8825	8	-2.77003	0	0.146	8	32.9666	0	0.27792	8	5.88806	0	2.04194	8	-7.45797	0	1.72837	8	28.1062	0	6.24277	8	3.64777	8	-2.64567	8	32.8786	8	5.63402	8	-8.04019	8	31.2374
9	9	3.7746	0	0.77234	9	-2.80241	0	0.06875	9	32.3658	0	0.2134	9	4.86975	0	2.25376	9	-8.26982	0	1.9233	9	27.6771	0	6.1848	9	3.05794	9	-2.7595	9	32.3532	9	4.28155	9	-8.63952	9	30.5866
10	10	3.22296	0	0.61375	10	-2.85545	0	0.04239	10	31.7822	0	0.17302	10	4.15948	0	2.40829	10	-9.20615	0	2.16696	10	27.3057	0	6.14832	10	2.65143	10	-2.90253	10	31.8179	10	3.19182	10	-9.35887	10	30.0238
11	11	2.83238	0	0.43362	11	-2.9347	0	0.1209	11	31.2004	0	0.14905	11	3.87448	0	2.50371	11	-10.3554	0	2.4388	11	27.0358	0	6.13825	11	2.42107	11	-3.06854	11	31.2542	11	2.54925	11	-10.3504	11	29.6281
12	12	2.59821	0	0.25481	12	-3.04215	0	0.1944	12	30.6035	0	0.13369	12	4.03666	0	2.5341	12	-11.7341	0	2.7025	12	26.8621	0	6.14852	12	2.34275	12	-3.24947	12	30.6463	12	2.43788	12	-11.6858	12	29.418
13	13	2.50319	0	0.10283	13	-3.17676	0	0.2481	13	29.9777	0	0.13011	13	4.57109	0	2.49507	13	-13.2665	0	2.92907	13	26.7292	0	6.1678	13	2.38511	13	-3.43678	13	29.9867	13	2.82078	13	-13.3153	13	29.3406
14	14	2.52453	0	0.09407	14	-3.33541	0	0.27623	14	29.3153	0	0.14633	14	5.34035	0	2.3926	14	-14.8006	0	3.10816	14	26.5537	0	6.1852	14	2.51576	14	-3.62255	14	29.2772	14	3.56416	14	-15.0722	14	29.2913
15	15	2.63867	0	0.19404	15	-3.51379	0	0.27622	15	28.6166	0	0.1782	15	6.19652	0	2.24572	15	-16.1556	0	3.24207	15	26.2533	0	6.19124	15	2.70611	15	-3.80021	15	28.5284	15	4.49352	15	-16.7238	15	29.149
16	16	2.825	0	0.27988	16	-3.70736	0	0.24771	16	27.888	0	0.21297	16	7.02146	0	2.07942	16	-17.1787	0	3.33321	16	25.772	0	6.17703	16	2.93508	16	-3.96517	16	27.7559	16	5.44997	16	-18.0463	16	28.8125
17	17	3.06791	0	0.34508	17	-3.91117	0	0.19246	17	27.1401	0	0.24121	17	7.74154	0	1.91633	17	-17.7864	0	3.37694	17	25.0917	0	6.13459	17	3.1896	17	-4.11482	17	26.9759	17	6.31838	17	-18.8863	17	28.2239
18	18	3.35659	0	0.39239	18	-4.11934	0	0.11608	18	26.383	0	0.25933	18	8.32537	0	1.77163	18	-17.9733	0	3.36459	18	24.2306	0	6.05879	18	3.46329	18	-4.24865	18	26.2018	18	7.0335	18	-19.1897	18	27.3769
19	19	3.68427	0	0.4251	19	-4.32488	0	0.04813	19	25.624	0	0.26792	19	8.77492	0	1.65233	19	-17.7965	0	3.29149	19	23.2317	0	5.94925	19	3.75529	19	-4.36745	19	25.4418	19	7.57574	19	-18.9941	19	26.3092
20	20	4.04642	0	0.4467	20	-4.52019	0	0.11208	20	24.8677	0	0.26979	20	9.11335	0	1.55961	20	-17.3475	0	3.16227	20	22.148	0	5.81057	20	4.06815	20	-4.47267	20	24.6995	20	7.9607	20	-18.4	20	25.0862
21	21	4.43921	0	0.46047	21	-4.69744	0	0.21693	21	24.1164	0	0.26794	21	9.37251	0	1.49059	21	-16.7239	0	2.98983	21	21.0301	0	5.6498	21	4.40519	21	-4.56596	21	23.9767	21	8.22611	21	-17.5355	21	23.78
22	22	4.85819	0	0.46881	22	-4.84931	0	0.31904	22	23.3721	0	0.26467	22	9.58248	0	1.43922	22	-16.0091	0	2.78945	22	19.9174	0	5.47322	22	4.76817	22	-4.64775	22	23.2752	22	8.41739	22	-16.5243	22	22.4542
23	23	5.29789	0	0.47244	23	-4.96944	0	0.41024	23	22.6372	0	0.26161	23	9.76486	0	1.39684	23	-15.2607	0	2.57244	23	18.8349	0	5.28454	23	5.15618	23	-4.71678	23	22.5968	23	8.57473	23	-15.4635	23	21.1556
24	24	5.75193	0	0.47101	24	-5.05274	0	0.4873	24	21.915	0	0.26067	24	9.93076	0	1.35385	24	-14.5096	0	2.34315	24	17.7927	0	5.08479	24	5.56507	24	-4.76991	24	21.9435	24	8.72613	24	-14.4143	24	19.9115
25	25	6.21314	0	0.46453	25	-5.09579	0	0.54951	25	21.2091	0	0.26527	25	10.0818	0	1.30154	25	-13.7631	0	2.10115	25	16.7886	0	4.87341	25	5.9883	25	-4.80289	25	21.3162	25	8.88565	25	-13.403	25	18.7309
26	26	6.6744	0	0.45345	26	-5.09716	0	0.59742	26	20.5205	0	0.27976	26	10.2125	0	1.23324	26	-13.0124	0	1.84634	26	15.8111	0	4.64951	26	6.41894	26	-4.8113	26	20.7123	26	9.05537	26	-12.429	26	17.6081
27	27	7.12945	0	0.43854	27	-5.05747	0	0.63188	27	19.8453	0	0.30638	27	10.3141	0	1.14516	27	-12.2404	0	1.58464	27	14.8425	0	4.41234	27	6.8506	27	-4.79135	27	20.1231	27	9.22845	27	-11.4747	27	16.5268
28	28	7.57307	0	0.42077	28	-4.97902	0	0.6532	28	19.1736	0	0.34205	28	10.3774	0	1.036	28	-11.4307	0	1.3344	28	13.8633	0	4.1614	28	7.2776	28	-4.74016	28	19.5316	28	9.3935	28	-10.5171	28	15.4644
29	29	8.00136	0	0.40116	29	-4.86592	0	0.66103	29	18.4912	0	0.37877	29	10.3961	0	0.90605	29	-10.5743	0	1.13282	29	12.8558	0	3.89644	29	7.6954	29	-4.65687	29	18.9152	29	9.53907	29	-9.53688	29	14.3968
30	30	8.4123	0	0.38067	30	-4.72431	0	0.65473	30	17.7837	0	0.40652	30	10.3686	0	0.75625	30	-9.67377	0	1.03731	30	11.8094	0	3.61825	30	8.10158	30	-4.54328	30	18.251	30	9.65734	30	-8.52529	30	13.3044
31	31	8.80581	0	0.35998	31	-4.5624	0	0.63385	31	17.0402	0	0.41778	31	10.299	0	0.58766	31	-8.7442	0	1.09429	31	10.7241	0	3.32944	31	8.49585	31	-4.40475	31	17.5223	31	9.74602	31	-7.48626	31	12.1773
32	32	9.18323	0	0.33881	32	-4.38983	0	0.59879	32	16.2552	0	0.41068	32	10.1966	0	0.40146	32	-7.8108	0	1.29088	32	9.61164	0	3.03381	32	8.88006	32	-4.24994	32	16.7229	32	9.80907	32	-6.43461	32	11.0168
33	33	9.5462	0	0.31613	33	-4.21721	0	0.55126	33	15.4306	0	0.38952	33	10.0745	0	0.20368	33	-6.90383	0	1.57615	33	8.49286	0	2.73499	33	9.25681	33	-4.09076	33	15.8598	33	9.85525	33	-5.39242	33	9.83507
34	34	9.89639	0	0.29188	34	-4.05523	0	0.49491	34	14.5751	0	0.36264	34	9.94669	0	0.11079	34	-6.053	0	1.90873	34	7.39332	0	2.43587	34	9.62721	34	-3.94008	34	14.9491	34	9.89567	34	-4.3843	34	8.65263
35	35	10.2343	0	0.26669	35	-3.91316	0	0.43497	35	13.7013	0	0.33922	35	9.82654	0	0.32173	35	-5.28343	0	2.26604	35	6.33874	0	2.13867	35	9.99003	35	-3.80886	35	14.0121	35	9.94177	35	-3.43362	35	7.4945
36	36	10.5583	0	0.24162	36	-3.79778	0	0.37698	36	12.8229	0	0.32607	36	9.72556	0	0.5888	36	-4.61378	0	2.63764	36	5.35093	0	1.84521	36	10.3415	36	-3.7046	36	13.0701	36	10.0043	36	-2.55995	36	6.38494
37	37	10.8657	0	0.21805	37	-3.71292	0	0.32536	37	11.952	0	0.3249	37	9.65313	0	0.87796	37	-4.05658	0	3.01888	37	4.44564	0	1.55732	37	10.6763	37	-3.63099	37	12.141	37	10.0931	37	-1.7783	37	5.34393
38	38	11.1535	0	0.19693	38	-3.65966	0	0.2828	38	11.0975	0	0.33279	38	9.61735	0	1.18286	38	-3.62043	0	3.40708	38	3.63299	0	1.27649	38	10.9893	38	-3.58837	38	11.2369	38	10.2177	38	-1.10128	38	4.38684
39	39	11.4202	0	0.17851	39	-3.63695	0	0.25024	39	10.2644	0	0.34579	39	9.62537	0	1.49924	39	-3.31157	0	3.79944	39	2.91807	0	1.00347	39	11.2766	39	-3.57533	39	10.3644	39	10.3876	39	-0.5404	39	3.52373
40	40	11.6659	0	0.16247	40	-3.64253	0	0.22741	40	9.4553	0	0.36163	40	9.68357	0	1.82395	40	-3.13378	0	4.19137	40	2.3008	0	0.73851	40	11.5373	40	-3.58992	40	9.52572	40	10.6118	40	-0.10656	40	2.7583
41	41	11.8934	0	0.14871	41	-3.67376	0	0.21356	41	8.6705	0	0.37972	41	9.79714	0	2.15433	41	-3.08754	0	4.57677	41	1.77628	0	0.48168	41	11.7732	41	-3.62936	41	8.71984	41	10.8978	41	0.19186	41	2.08819
42	42	12.1075	0	0.13791	42	-3.72779	0	0.20771	42	7.90889	0	0.40055	42	9.96859	0	2.48739	42	-3.16826	0	4.94927	42	1.33514	0	0.23363	42	11.9892	42	-3.69035	42	7.94415	42	11.2494	42	0.35174	42	1.50581
43	43	12.3146	0	0.13119	43	-3.80231	0	0.20863	43	7.16743	0	0.42479	43	10.1961	0	2.81922	43	-3.36439	0	5.30368	43	0.96372	0	0.04441	43	12.1928	43	-3.77017	43	7.19513	43	11.6646	43	0.37844	43	0.99906
44	44	12.5211	0	0.12911	44	-3.8954	0	0.21497	44	6.44027	0	0.45273	44	10.4727	0	3.14429	44	-3.65716	0	5.63735	44	0.64452	0	0.25595	44	12.3922	44	-3.86652	44	6.46694	44	12.1342	44	0.28754	44	0.55077
45	45	12.7327	0	0.13126	45	-4.00534	0	0.22568	45	5.71791	0	0.48391	45	10.7871	0	3.45536	45	-4.02251	0	5.95076	45	0.35764	0	0.49124	45	12.5947	45	-3.97727	45	5.75033	45	12.6432	45	0.10358	45	0.13944
46	46	12.9532	0	0.13641	46	-4.13026	0	0.23993	46	4.98719	0	0.51735	46	11.125	0	3.74376	46	-4.43443	0	6.2474	46	0.08246	0	0.72993	46	12.8055	46	-4.10079	46	5.0328	46	13.1717	46	-0.14296	46	-0.25872
47	47	13.1839	0	0.14271	47	-4.26838	0	0.25698	47	4.23251	0	0.55193	47	11.4713	0	4.00028	47	-4.86958	0	6.5323	47	-0.20006	0	0.97564	47	13.027	47	-4.23648	47	4.29972	47	13.6979	47	-0.42164	47	-0.6664
48	48	13.4243	0	0.14897	48	-4.41872	0	0.27631	48	3.4374	0	0.58655	48	11.8123	0	4.2162	48	-5.31199	0	6.81042	48	-0.50465	0	1.2322	48	13.2594	48	-4.38489	48	3.53517	48	14.1997	48	-0.70808	48	-1.10199
49	49	13.6718	0	0.1548	49	-4.58066	0	0.29781	49	2.58616	0	0.61977	49	12.1376	0	4.38415	49	-5.75605	0	7.08502	49	-0.83925	0	1.50227	49	13.5001	49	-4.54726	49	2.7228	49	14.6581	49	-0.98885	49	-1.57671
50	50	13.9231	0	0.1602	50	-4.75465	0	0.32221	50	1.66688	0	0.64956	50	12.4401	0	4.49998	50	-6.20726	0	7.35601	50	-1.20316	0	1.7863	50	13.7454	50	-4.72602	50	1.84876	50	15.0591	50	-1.26366	50	-2.09236
51	51	14.1741	0	0.16557	51	-4.94338	0	0.35093	51	0.67482	0	0.67399	51	12.7154	0	4.56381	51	-6.68039	0	7.61883	51	-1.5856	0	2.08202	51	13.9906	51	-4.92588	51	0.90527	51	15.3944	51	-1.5459	51	-2.63898
52	52	14.4206	0	0.17083	52	-5.15417	0	0.38669	52	-0.38489	0	0.69077	52	12.959	0	4.57974	52	-7.19508	0	7.86524	52	-1.96694	0	2.3847	52	14.2314	52	-5.15674	52	-0.10648	52	15.6593	52	-1.85879	52	-3.19577
53	53	14.658	0	0.17563	53	-5.40135	0	0.43387	53	-1.49501	0	0.69736	53	13.1637	0	4.55409	53	-7.77057	0	8.0848	53	-2.32215	0	2.68781	53	14.4636	53	-5.43651	53	-1.17209	53	15.8497	53	-2.231	53	-3.7338
54	54	14.8808	0	0.17953	54	-5.70934	0	0.49896	54	-2.62485	0	0.69149	54	13.3163	0	4.49331	54	-8.42159	0	8.26621	54	-2.62543	0	2.98421	54	14.6823	54	-5.79435	54	-2.26052	54	15.9577	54	-2.6917	54	-4.22073
55	55	15.0817	0	0.18204	55	-6.11517	0	0.59053	55	-3.73087	0	0.67206	55	13.3977	0	4.40221	55	-9.15782	0	8.39834	55	-2.85378	0	3.26702	55	14.8807	55	-6.27265	55	-3.32539	55	15.9698	55	-3.26809	55	-4.62618
56	56	15.2503	0	0.18325	56	-6.67016	0	0.71715	56	-4.75931	0	0.64079	56	13.3838	0	4.28213	56	-9.9861	0	8.47145	56	-2.9893	0	3.5299	56	15.0485	56	-6.92698	56	-4.30896	56	15.8661	56	-3.98441	56	-4.92522
57	57	15.3726	0	0.18417	57	-7.43955	0	0.8847	57	-5.65059	0	0.60417	57	13.2469	0	4.13048	57	-10.9138	0	8.47756	57	-3.02009	0	3.76752	57	15.171	57	-7.82437	57	-5.14845	57	15.6209	57	-4.86294	57	-5.10071
58	58	15.4303	0	0.18648	58	-8.49962	0	1.09439	58	-6.34601	0	0.57497	58	12.9575	0	3.94089	58	-11.9521	0	8.41086	58	-2.93998	0	3.976	58	15.2289	58	-9.03953	58	-5.78441	58	15.2041	58	-5.92558	58	-5.14342
59	59	15.3991	0	0.1932	59	-9.93154	0	1.34115	59	-6.79573	0	0.56941	59	12.4858	0	3.70384	59	-13.1177	0	8.26784	59	-2.74655	0	4.15346	59	15.1966	59	-10.6479	59	-6.16996	59	14.5831	59	-7.19556	59	-5.04974
60	60	15.2494	0	0.20868	60	-11.8116	0	1.61312	60	-6.96656	0	0.59749	60	11.8022	0	3.40771	60	-14.4323	0	8.04734	60	-2.43858	0	4.29993	60	15.0433	60	-12.7159	60	-6.27765	60	13.724	60	-8.69689	60	-4.81807
61	61	14.9484	0	0.23761	61	-14.1998	0	1.89285	61	-6.84696	0	0.65501	61	10.8773	0	3.04063	61	-15.9202	0	7.75004	61	-2.01379	0	4.41581	61	14.7369	61	-15.2905	61	-6.10125	61	12.5922	61	-10.452	61	-4.44517
62	62	14.4669	0	0.28216	62	-17.1265	0	2.15909	62	-6.4489	0	0.72753	62	9.68347	0	2.59272	62	-17.6038	0	7.37839	62	-1.46851	0	4.50129	62	14.2503	62	-18.3875	62	-5.65559	62	11.1547	62	-12.4764	62	-3.92546
63	63	13.7914	0	0.33693	63	-20.5826	0	2.39047	63	-5.80328	0	0.80175	63	8.19825	0	2.05882	63	-19.4974	0	6.93727	63	-0.79805	0	4.55686	63	13.5745	63	-21.9846	63	-4.97076	63	9.38452	63	-14.7731	63	-3.25215
64	64	12.9391	0	0.38776	64	-24.5135	0	2.56862	64	-4.95011	0	0.87186	64	6.41214	0	1.44246	64	-21.603	0	6.43417	64	0.0016	0	4.58408	64	12.7325	64	-26.0176	64	-4.08236	64	7.27185	64	-17.3286	64	-2.4206
65	65	11.9672	0	0.4169	65	-28.8203	0	2.68059	65	-3.92695	0	0.93848	65	4.3414	0	0.76027	65	-23.9075	0	5.8784	65	0.93147	0	4.58528	65	11.7855	65	-30.3832	65	-3.02222	65	4.83875	65	-20.1108	65	-1.43242
66	66	10.9659	0	0.41235	66	-33.3667	0	2.71972	66	-2.7609	0	1.00416	66	2.04065	0	0.09771	66	-26.383	0	5.27974	66	1.98719	0	4.56256	66	10.8222	66	-34.9456	66	-1.81348	66	2.15192	66	-23.0714	66	-0.29799
67	67	10.0353	0	0.37427	67	-37.9948	0	2.68644	67	-1.46623	0	1.06957	67	-0.38991	0	0.6992	67	-28.9894	0	4.64635	67	3.158	0	4.51625	67	9.935	67	-39.5513	67	-0.47031	67	-0.66961	67	-26.1525	67	0.9647
68	68	9.25689	0	0.31366	68	-42.5437	0	2.58871	68	-0.04798	0	1.13217	68	-2.80591	0	1.37179	68	-31.679	0	3.98403	68	4.42782	0	4.44465	68	9.1962	68	-44.0468	68	0.99815	68	-3.4577	68	-29.2942	68	2.33407
69	69	8.6736	0	0.24647	69	-46.8697	0	2.44074	69	1.49194	0	1.18735	69	-5.03193	0	1.95041	69	-34.4001	0	3.2975	69	5.77758	0	4.34508	69	8.64127	69	-48.2973	69	2.58373	69	-6.01356	69	-32.4388	69	3.78873
70	70	8.28581	0	0.18775	70	-50.8606	0	2.25911	70	3.1498	0	1.23076	70	-6.88454	0	2.39176	70	-37.0998	0	2.59234	70	7.1892	0	4.21516	70	8.26766	70	-52.199	70	4.27718	70	-8.13572	70	-35.5331	70	5.31158
71	71	8.06159	0	0.1461	71	-54.4393	0	2.05861	71	4.91656	0	1.26044	71	-8.20312	0	2.66962	71	-39.7249	0	1.87803	71	8.64975	0	4.05418	71	8.0458	71	-55.6811	71	6.06709	71	-9.65407	71	-38.5261	71	6.89258
72	72	7.95674	0	0.12245	72	-57.559	0	1.85052	72	6.77759	0	1.27689	72	-8.88576	0	2.78292	72	-42.2222	0	1.17282	72	10.1534	0	3.86349	72	7.93469	72	-58.6996	72	7.9393	72	-10.4672	72	-41.3667	72	8.52854
73	73	7.92915	0	0.11348	73	-60.1956	0	1.64195	73	8.71531	0	1.28136	73	-8.92205	0	2.75877	73	-44.5369	0	0.53222	73	11.6999	0	3.64617	73	7.89481	73	-61.2311	73	9.87806	73	-10.5739	73	-44.0005	73	10.2204
74	74	7.94454	0	0.11428	74	-62.34	0	1.43737	74	10.712	0	1.2753	74	-8.40176	0	2.64362	74	-46.6123	0	0.41895	74	13.2911	0	3.40721	74	7.89452	74	-63.2671	74	11.868	74	-10.0769	74	-46.3694	74	11.9688
75	75	7.97752	0	0.12033	75	-63.994	0	1.23973	75	12.7508	0	1.26014	75	-7.4794	0	2.48154	75	-48.3947	0	0.93722	75	14.9249	0	3.15365	75	7.91062	75	-64.8099	75	13.8946	75	-9.13884	75	-48.4179	75	13.7686
76	76	8.01031	0	0.12853	76	-65.1661	0	1.05196	76	14.815	0	1.23761	76	-6.31022	0	2.29528	76	-49.8408	0	1.46656	76	16.5914	0	2.89414	76	7.92701	76	-65.8706	76	15.9436	76	-7.91465	76	-50.1024	76	15.6046
77	77	8.03081	0	0.13708	77	-65.8698	0	0.87697	77	16.8873	0	1.20941	77	-5.00435	0	2.08729	77	-50.9223	0	1.93306	77	18.2709	0	2.63724	77	7.93335	77	-66.4662	77	17.9994	77	-6.5111	77	-51.3953	77	17.4505
78	78	8.03136	0	0.14412	78	-66.1211	0	0.71734	78	18.9481	0	1.17677	78	-3.62146	0	1.85144	78	-51.6239	0	2.32567	78	19.9354	0	2.38993	78	7.92471	78	-66.6171	78	20.0435	78	-4.98597	78	-52.2816	78	19.2698
79	79	8.00705	0	0.14816	79	-65.9364	0	0.57528	79	20.9747	0	1.14046	79	-2.18861	0	1.58388	79	-51.9395	0	2.64425	79	21.5526	0	2.15694	79	7.8995	79	-66.344	79	22.0538	79	-3.36842	79	-52.7549	79	21.0217
80	80	7.95556	0	0.14925	80	-65.3309	0	0.45261	80	22.9406	0	1.1006	80	-0.72272	0	1.28886	80	-51.8689	0	2.89235	80	23.0911	0	1.94129	80	7.85867	80	-65.6653	80	24.0037	80	-1.68357	80	-52.8147	80	22.6687
81	81	7.87792	0	0.15034	81	-64.3179	0	0.35061	81	24.8168	0	1.05707	81	0.75167	0	0.97941	81	-51.4137	0	3.07471	81	24.5246	0	1.74488	81	7.80484	81	-64.5948	81	25.8636	81	0.03017	81	-52.4618	81	24.1812
82	82	7.77953	0	0.15821	82	-62.9092	0	0.26975	82	26.5766	0	1.01067	82	2.19394	0	0.67487	82	-50.5758	0	3.19555	82	25.834	0	1.56851	82	7.74104	82	-63.1422	82	27.6054	82	1.71463	82	-51.6968	82	25.5404
83	83	7.67108	0	0.17665	83	-61.1175	0	0.20884	83	28.1994	0	0.96258	83	3.55104	0	0.39672	83	-49.3558	0	3.25769	83	27.008	0	1.41198	83	7.67249	83	-61.3153	83	29.2071	83	3.29885	83	-50.518	83	26.7381
84	84	7.56776	0	0.20041	84	-58.9564	0	0.16432	84	29.6733	0	0.91323	84	4.76872	0	0.16878	84	-47.7528	0	3.26214	84	28.0411	0	1.2751	84	7.60675	84	-59.1219	84	30.6543	84	4.71281	84	-48.9214	84	27.7728
85	85	7.48649	0	0.21815	85	-56.4401	0	0.13153	85	30.9941	0	0.86146	85	5.80398	0	0.08995	85	-45.7656	0	3.20868	85	28.9315	0	1.15812	85	7.55344	85	-56.5716	85	31.9399	85	5.90255	85	-46.9021	85	28.6473
86	86	7.44142	0	0.22011	86	-53.5835	0	0.11413	86	32.1635	0	0.80525	86	6.63266	0	0.19169	86	-43.3948	0	3.09753	86	29.6789	0	1.0612	86	7.52298	86	-53.6769	86	33.0628	86	6.83899	86	-44.4565	86	29.3646
87	87	7.44106	0	0.2027	87	-50.4025	0	0.1346	87	33.1862	0	0.74329	87	7.25085	0	0.26826	87	-40.6458	0	2.93067	87	30.2831	0	0.98429	87	7.52469	87	-50.4552	87	34.0268	87	7.51854	87	-41.5873	87	29.9267
88	88	7.48773	0	0.16767	88	-46.9166	0	0.20324	88	34.068	0	0.67575	88	7.67043	0	0.30245	88	-37.5336	0	2.71251	88	30.7455	0	0.92689	88	7.56423	88	-46.9305	88	34.8387	88	7.95697	88	-38.309	88	30.3367
89	89	7.5791	0	0.12034	89	-43.152	0	0.30526	89	34.814	0	0.60383	89	7.91169	0	0.29927	89	-34.087	0	2.45024	89	31.0712	0	0.88796	89	7.64289	89	-43.1348	89	35.5063	89	8.17997	89	-34.6557	89	30.602
90	90	7.70938	0	0.06819	90	-39.1461	0	0.42638	90	35.4299	0	0.52907	90	8.00005	0	0.26828	90	-30.3528	0	2.15531	90	31.2709	0	0.86497	90	7.75653	90	-39.1113	90	36.0384	90	8.22004	90	-30.6843	90	30.7375
91	91	7.86841	0	0.02468	91	-34.9514	0	0.55477	91	35.9225	0	0.45319	91	7.96722	0	0.22263	91	-26.3998	0	1.8442	91	31.3624	0	0.85265	91	7.8966	91	-34.9163	91	36.4445	91	8.11897	91	-26.4793	91	30.7682
92	92	8.04211	0	0.04151	92	-30.638	0	0.67807	92	36.3005	0	0.37802	92	7.85105	0	0.17861	92	-22.3213	0	1.53699	92	31.3705	0	0.84286	92	8.0514	92	-30.6215	92	36.7363	92	7.92871	92	-22.1544	92	30.7278
93	93	8.21584	0	0.0751	93	-26.2968	0	0.7835	93	36.5755	0	0.30545	93	7.69462	0	0.15057	93	-18.2348	0	1.25491	93	31.325	0	0.82613	93	8.20913	93	-26.317	93	36.9278	93	7.70905	93	-17.8493	93	30.6561
94	94	8.3777	0	0.09805	94	-22.0399	0	0.85877	94	36.7621	0	0.23679	94	7.5452	0	0.13865	94	-14.2782	0	1.01603	94	31.2584	0	0.79386	94	8.36026	94	-22.1106	94	37.0354	94	7.52259	94	-13.7226	94	30.5932
95	95	8.52072	0	0.10787	95	-17.9973	0	0.89312	95	36.8773	0	0.17307	95	7.44976	0	0.13216	95	-10.6025	0	0.83047	95	31.202	0	0.74033	95	8.49861	95	-18.1242	95	37.077	95	7.42432	95	-9.9404	95	30.5751
96	96	8.64265	0	0.10535	96	-14.3058	0	0.87951	96	36.9378	0	0.11603	96	7.4472	0	0.13123	96	-7.36126	0	0.69409	96	31.1831	0	0.66422	96	8.62138	96	-14.4837	96	37.0694	96	7.45236	96	-6.66447	96	30.6287
97	97	8.74304	0	0.09396	97	-11.089	0	0.81789	97	36.9553	0	0.07365	97	7.55977	0	0.14887	97	-4.69605	0	0.5861	97	31.2212	0	0.56955	97	8.72611	97	-11.3025	97	37.0242	97	7.62039	97	-4.03796	97	30.7682
98	98	8.81902	0	0.07939	98	-8.43444	0	0.71708	98	36.9321	0	0.06953	98	7.78647	0	0.18745	98	-2.71932	0	0.47857	98	31.3255	0	0.46547	98	8.80608	98	-8.66187	98	36.9439	98	7.91323	98	-2.16675	98	30.9918
99	99	8.86235	0	0.06846	99	-6.37442	0	0.59297	99	36.858	0	0.09968	99	8.10127	0	0.23124	99	-1.49458	0	0.35048	99	31.4921	0	0.36467	99	8.84762	99	-6.59349	99	36.8211	99	8.28736	99	-1.09893	99	31.2814
100	100	8.85795	0	0.06994	100	-4.88228	0	0.46318	100	36.7133	0	0.13286	100	8.45313	0	0.26033	100	-1.01541	0	0.19424	100	31.7023	0	0.28025	100	8.82885	100	-5.07459	100	36.6397	100	8.67398	100	-0.80497	100	31.6026
101	101	8.7834	0	0.09556	101	-3.88537	0	0.34348	101	36.4754	0	0.15599	101	8.76654	0	0.25789	101	-1.19483	0	0.0225	101	31.922	0	0.22033	101	8.72081	101	-4.03932	101	36.3814	101	8.98212	101	-1.16936	101	31.907
[truncated: 86 more columns]
