# Supplementary material for: Gait assessment using a 2D video-based motion analysis app in healthy subjects and subjects with lower limb amputation – A pilot study
Source: PLoS One. 2025 May 30;20(5):e0324499. doi: 10.1371/journal.pone.0324499 (PMC12124523; doi:10.1371/journal.pone.0324499)
Supplement: S2 Table — Raw data of all trials (M##) of the subjects with amputation (0##) from the gait analysis recorded with the Orthelligent App (OV) and with the Qualisys system (Qual). (ZIP) [file pone.0324499.s002.zip › Subjects_amputation_all_trials/016_Qaul_ME3.xlsx]

## Sheet: Tabelle1
	Mean	Mean	Std Dev	Std Dev	Mean	Mean	Std Dev	Std Dev	Mean	Mean	Std Dev	Std Dev	Mean	Mean	Std Dev	Std Dev	Mean	Mean	Std Dev	Std Dev	Mean	Mean	Std Dev	Std Dev	D:\Qualisys\2024_Orthelligent\Data\P016\ebenesGehen0003_1,c3d	D:\Qualisys\2024_Orthelligent\Data\P016\ebenesGehen0003_1,c3d	D:\Qualisys\2024_Orthelligent\Data\P016\ebenesGehen0003_1,c3d	D:\Qualisys\2024_Orthelligent\Data\P016\ebenesGehen0003_1,c3d	D:\Qualisys\2024_Orthelligent\Data\P016\ebenesGehen0003_1,c3d	D:\Qualisys\2024_Orthelligent\Data\P016\ebenesGehen0003_1,c3d	D:\Qualisys\2024_Orthelligent\Data\P016\ebenesGehen0003_1,c3d	D:\Qualisys\2024_Orthelligent\Data\P016\ebenesGehen0003_1,c3d	D:\Qualisys\2024_Orthelligent\Data\P016\ebenesGehen0003_1,c3d	D:\Qualisys\2024_Orthelligent\Data\P016\ebenesGehen0003_1,c3d	D:\Qualisys\2024_Orthelligent\Data\P016\ebenesGehen0003_1,c3d	D:\Qualisys\2024_Orthelligent\Data\P016\ebenesGehen0003_1,c3d	D:\Qualisys\2024_Orthelligent\Data\P016\ebenesGehen0003_1,c3d	D:\Qualisys\2024_Orthelligent\Data\P016\ebenesGehen0003_1,c3d	D:\Qualisys\2024_Orthelligent\Data\P016\ebenesGehen0003_1,c3d	D:\Qualisys\2024_Orthelligent\Data\P016\ebenesGehen0003_1,c3d	D:\Qualisys\2024_Orthelligent\Data\P016\ebenesGehen0003_1,c3d	D:\Qualisys\2024_Orthelligent\Data\P016\ebenesGehen0003_1,c3d	D:\Qualisys\2024_Orthelligent\Data\P016\ebenesGehen0003_1,c3d	D:\Qualisys\2024_Orthelligent\Data\P016\ebenesGehen0003_1,c3d	D:\Qualisys\2024_Orthelligent\Data\P016\ebenesGehen0003_1,c3d	D:\Qualisys\2024_Orthelligent\Data\P016\ebenesGehen0003_1,c3d	D:\Qualisys\2024_Orthelligent\Data\P016\ebenesGehen0003_1,c3d	D:\Qualisys\2024_Orthelligent\Data\P016\ebenesGehen0003_1,c3d	D:\Qualisys\2024_Orthelligent\Data\P016\ebenesGehen0003_1,c3d
	Left Ankle Mean Angle	Left Ankle Mean Angle	Left Ankle Mean Angle	Left Ankle Mean Angle	Left Knee Mean Angle	Left Knee Mean Angle	Left Knee Mean Angle	Left Knee Mean Angle	Left Hip Mean Angle	Left Hip Mean Angle	Left Hip Mean Angle	Left Hip Mean Angle	Right Ankle Mean Angle	Right Ankle Mean Angle	Right Ankle Mean Angle	Right Ankle Mean Angle	Right Knee Mean Angle	Right Knee Mean Angle	Right Knee Mean Angle	Right Knee Mean Angle	Right Hip Mean Angle	Right Hip Mean Angle	Right Hip Mean Angle	Right Hip Mean Angle	Left Ankle Mean Angle	Left Ankle Mean Angle	Left Knee Mean Angle	Left Knee Mean Angle	Left Hip Mean Angle	Left Hip Mean Angle	Right Ankle Mean Angle	Right Ankle Mean Angle	Right Knee Mean Angle	Right Knee Mean Angle	Right Hip Mean Angle	Right Hip Mean Angle	Speed	Left_Strides_Per_Minute_Count	Left_Strides_Per_Minute_Mean	Left_Strides_Per_Minute_StdDev	Right_Strides_Per_Minute_Count	Right_Strides_Per_Minute_Mean	Right_Strides_Per_Minute_StdDev	Left_Stride_Length_Count	Left_Stride_Length_Mean	Left_Stride_Length_StdDev	Right_Stride_Length_Count	Right_Stride_Length_Mean	Right_Stride_Length_StdDev
	P2D	P2D	P2D	P2D	P2D	P2D	P2D	P2D	P2D	P2D	P2D	P2D	P2D	P2D	P2D	P2D	P2D	P2D	P2D	P2D	P2D	P2D	P2D	P2D	P2D	P2D	P2D	P2D	P2D	P2D	P2D	P2D	P2D	P2D	P2D	P2D	METRIC	METRIC	METRIC	METRIC	METRIC	METRIC	METRIC	METRIC	METRIC	METRIC	METRIC	METRIC	METRIC
	ORIGINAL	ORIGINAL	ORIGINAL	ORIGINAL	ORIGINAL	ORIGINAL	ORIGINAL	ORIGINAL	ORIGINAL	ORIGINAL	ORIGINAL	ORIGINAL	ORIGINAL	ORIGINAL	ORIGINAL	ORIGINAL	ORIGINAL	ORIGINAL	ORIGINAL	ORIGINAL	ORIGINAL	ORIGINAL	ORIGINAL	ORIGINAL	ORIGINAL	ORIGINAL	ORIGINAL	ORIGINAL	ORIGINAL	ORIGINAL	ORIGINAL	ORIGINAL	ORIGINAL	ORIGINAL	ORIGINAL	ORIGINAL	TEMPORAL_DISTANCE	TEMPORAL_DISTANCE	TEMPORAL_DISTANCE	TEMPORAL_DISTANCE	TEMPORAL_DISTANCE	TEMPORAL_DISTANCE	TEMPORAL_DISTANCE	TEMPORAL_DISTANCE	TEMPORAL_DISTANCE	TEMPORAL_DISTANCE	TEMPORAL_DISTANCE	TEMPORAL_DISTANCE	TEMPORAL_DISTANCE
ITEM	X	Y	X	Y	X	Y	X	Y	X	Y	X	Y	X	Y	X	Y	X	Y	X	Y	X	Y	X	Y	X	Y	X	Y	X	Y	X	Y	X	Y	X	Y	X	X	X	X	X	X	X	X	X	X	X	X	X
1	1	8.70073	0	0.07274	1	-3.8347	0	0.12155	1	36.569	0	0.61697	1	8.95738	0	0.75565	1	-0.82807	0	0.86592	1	32.1129	0	0.29148	1	8.61675	1	-3.73244	1	36.8175	1	9.4614	1	-0.14083	1	31.8398	2.93111	2	62.8341	0.93047	2	62.9926	0.23382	2	2.79106	0.01495	2	2.80003	0.018
2	2	8.41546	0	0.17147	2	-3.26591	0	0.11741	2	36.2423	0	0.62253	2	9.30353	0	0.83644	2	-1.68072	0	0.89362	2	32.3713	0	0.2452	2	8.24386	2	-3.17054	2	36.5122	2	9.93462	2	-1.27001	2	32.2315
3	3	7.97784	0	0.30412	3	-2.96097	0	0.10915	3	35.8238	0	0.63931	3	9.40762	0	0.90544	3	-2.84877	0	0.93173	3	32.5465	0	0.22241	3	7.69676	3	-2.86704	3	36.1222	3	10.164	3	-2.65291	3	32.5057
4	4	7.38025	0	0.44507	4	-2.82344	0	0.09924	4	35.329	0	0.66982	4	9.17518	0	0.95958	4	-4.12028	0	0.94089	4	32.6013	0	0.19554	4	6.98343	4	-2.72932	4	35.6645	4	10.0394	4	-4.06519	4	32.617
5	5	6.64331	0	0.56867	5	-2.77865	0	0.08796	5	34.7842	0	0.7113	5	8.55966	0	0.98951	5	-5.34413	0	0.91869	5	32.5172	0	0.14856	5	6.14722	5	-2.68848	5	35.163	5	9.49384	5	-5.35344	5	32.5428
6	6	5.81967	0	0.6513	6	-2.77833	0	0.07198	6	34.2188	0	0.75529	6	7.57921	0	0.98278	6	-6.43352	0	0.87586	6	32.2933	0	0.0826	6	5.26299	6	-2.70217	6	34.6409	6	8.52466	6	-6.43183	6	32.2822
7	7	4.9843	0	0.67951	7	-2.79902	0	0.0488	7	33.655	0	0.79029	7	6.32875	0	0.93057	7	-7.36635	0	0.82976	7	31.9471	0	0.0766	7	4.41915	7	-2.7494	7	34.1138	7	7.20878	7	-7.28199	7	31.8592
8	8	4.21471	0	0.65419	8	-2.83455	0	0.02423	8	33.1022	0	0.80723	8	4.98727	0	0.83811	8	-8.1946	0	0.80489	8	31.5212	0	0.1754	8	3.69291	8	-2.82206	8	33.5863	8	5.71547	8	-7.96774	8	31.3317
9	9	3.57103	0	0.5912	9	-2.88665	0	0.03389	9	32.5569	0	0.80285	9	3.78881	0	0.74289	9	-9.03838	0	0.82072	9	31.0855	0	0.2827	9	3.13074	9	-2.91688	9	33.0537	9	4.28951	9	-8.63529	9	30.7917
10	10	3.08407	0	0.51209	10	-2.95891	0	0.06623	10	32.0075	0	0.77832	10	2.95238	0	0.71427	10	-10.044	0	0.86864	10	30.7186	0	0.36689	10	2.74545	10	-3.03175	10	32.5048	10	3.18651	10	-9.47133	10	30.3439
11	11	2.75726	0	0.43612	11	-3.05368	0	0.09706	11	31.4391	0	0.73754	11	2.61515	0	0.78517	11	-11.3184	0	0.90958	11	30.4692	0	0.40926	11	2.52459	11	-3.16396	11	31.9257	11	2.59728	11	-10.6308	11	30.0629
12	12	2.57675	0	0.37778	12	-3.17127	0	0.12138	12	30.8376	0	0.68587	12	2.79627	0	0.9027	12	-12.8712	0	0.89908	12	30.3248	0	0.40186	12	2.44289	12	-3.31041	12	31.304	12	2.5944	12	-12.1655	12	29.9541
13	13	2.52014	0	0.34482	13	-3.31005	0	0.13634	13	30.1937	0	0.6295	13	3.39745	0	1.00163	13	-14.5915	0	0.81521	13	30.2094	0	0.35641	13	2.47022	13	-3.46644	13	30.6331	13	3.11222	13	-13.9848	13	29.9442
14	14	2.56278	0	0.33573	14	-3.4675	0	0.13999	14	29.5057	0	0.57479	14	4.24861	0	1.05758	14	-16.2769	0	0.67384	14	30.0158	0	0.31528	14	2.57753	14	-3.62666	14	29.9143	14	3.9814	14	-15.8753	14	29.9106
15	15	2.68256	0	0.34206	15	-3.64134	0	0.1336	15	28.7802	0	0.52746	15	5.17456	0	1.07882	15	-17.7028	0	0.53424	15	29.6472	0	0.33531	15	2.74106	15	-3.78647	15	29.1568	15	5.00172	15	-17.5732	15	29.728
16	16	2.86302	0	0.35481	16	-3.82986	0	0.12704	16	28.0296	0	0.49144	16	6.04154	0	1.08364	16	-18.6956	0	0.48128	16	29.0473	0	0.41466	16	2.94442	16	-3.94273	16	28.3749	16	6.00135	16	-18.8493	16	29.3063
17	17	3.09408	0	0.3679	17	-4.03103	0	0.14418	17	27.2679	0	0.46916	17	6.77314	0	1.08366	17	-19.1767	0	0.52666	17	28.2108	0	0.50159	17	3.17824	17	-4.09359	17	27.5839	17	6.86501	17	-19.569	17	28.6102
18	18	3.37035	0	0.37834	18	-4.24127	0	0.20233	18	26.5062	0	0.46224	18	7.34523	0	1.07952	18	-19.1666	0	0.58578	18	27.1753	0	0.56036	18	3.43829	18	-4.23799	18	26.7973	18	7.53809	18	-19.7127	18	27.6587
19	19	3.68816	0	0.38586	19	-4.45461	0	0.29245	19	25.751	0	0.47147	19	7.77248	0	1.06619	19	-18.7581	0	0.5968	19	26.0037	0	0.5807	19	3.72297	19	-4.37525	19	26.0246	19	8.01846	19	-19.3584	19	26.5114
20	20	4.04384	0	0.39167	20	-4.66312	0	0.39889	20	25.0046	0	0.49628	20	8.09178	0	1.04065	20	-18.0764	0	0.54713	20	24.7637	0	0.57012	20	4.03193	20	-4.50441	20	25.2712	20	8.34122	20	-18.6419	20	25.2468
21	21	4.43349	0	0.39726	21	-4.85817	0	0.50934	21	24.2669	0	0.53448	21	8.34547	0	1.00497	21	-17.2425	0	0.4522	21	23.5124	0	0.54481	21	4.36667	21	-4.62397	21	24.5395	21	8.55975	21	-17.7125	21	23.9403
22	22	4.85298	0	0.40335	22	-5.0318	0	0.6149	22	23.5384	0	0.58274	22	8.56857	0	0.9647	22	-16.3495	0	0.33873	22	22.2889	0	0.52175	22	4.72909	22	-4.73152	22	23.8305	22	8.72778	22	-16.6995	22	22.6508
23	23	5.29682	0	0.40986	23	-5.17656	0	0.70922	23	22.8204	0	0.63722	23	8.78303	0	0.92504	23	-15.4539	0	0.23424	23	21.1138	0	0.5133	23	5.1189	23	-4.8232	23	23.1446	23	8.88794	23	-15.695	23	21.4169
24	24	5.75779	0	0.41629	24	-5.28594	0	0.78795	24	22.1158	0	0.69411	24	8.99788	0	0.88805	24	-14.5785	0	0.16147	24	19.9908	0	0.52464	24	5.53256	24	-4.89442	24	22.483	24	9.06665	24	-14.751	24	20.2571
25	25	6.22763	0	0.42175	25	-5.3551	0	0.84904	25	21.4277	0	0.74974	25	9.21172	0	0.85292	25	-13.7192	0	0.14245	25	18.9109	0	0.5558	25	5.96412	25	-4.94058	25	21.8459	25	9.27365	25	-13.8828	25	19.172
26	26	6.6976	0	0.42481	26	-5.38084	0	0.89255	26	20.7553	0	0.80002	26	9.41624	0	0.81878	26	-12.8552	0	0.19578	26	17.8559	0	0.60561	26	6.4063	26	-4.95744	26	21.2288	26	9.50429	26	-13.0773	26	18.1476
27	27	7.15948	0	0.42365	27	-5.36188	0	0.9196	27	20.0921	0	0.83991	27	9.59965	0	0.78675	27	-11.9599	0	0.31082	27	16.802	0	0.67267	27	6.85159	27	-4.94174	27	20.6199	27	9.74301	27	-12.3022	27	17.1577
28	28	7.60669	0	0.41693	28	-5.29906	0	0.93178	28	19.425	0	0.86397	28	9.7509	0	0.75956	28	-11.0112	0	0.46526	28	15.7247	0	0.75425	28	7.2929	28	-4.89163	28	20.0003	28	9.96838	28	-11.5173	28	16.1689
29	29	8.03523	0	0.40441	29	-5.19555	0	0.93033	29	18.7363	0	0.86791	29	9.86335	0	0.73853	29	-9.99899	0	0.63506	29	14.6041	0	0.8446	29	7.72455	29	-4.80747	29	19.3471	29	10.1594	29	-10.6855	29	15.1473
30	30	8.44336	0	0.38685	30	-5.05689	0	0.91599	30	18.0094	0	0.85008	30	9.93657	0	0.72056	30	-8.92848	0	0.795	30	13.4308	0	0.93462	30	8.14251	30	-4.69194	30	18.6401	30	10.3006	30	-9.78196	30	14.0676
31	31	8.83156	0	0.3659	31	-4.89117	0	0.88864	31	17.2336	0	0.81172	31	9.97672	0	0.69881	31	-7.82	0	0.92213	31	12.2099	0	1.01423	31	8.54532	31	-4.55065	31	17.8673	31	10.3851	31	-8.79876	31	12.9195
32	32	9.20189	0	0.34413	32	-4.70811	0	0.84783	32	16.4066	0	0.75637	32	9.99537	0	0.66516	32	-6.7053	0	1.00026	32	10.9605	0	1.07569	32	8.93373	32	-4.39111	32	17.0275	32	10.4151	32	-7.74587	32	11.711
33	33	9.55695	0	0.32421	33	-4.51838	0	0.79329	33	15.5346	0	0.68944	33	10.0083	0	0.61394	33	-5.6212	0	1.02348	33	9.71188	0	1.11602	33	9.31023	33	-4.22314	33	16.1308	33	10.4015	33	-6.648	33	10.4652
34	34	9.89799	0	0.30794	34	-4.33257	0	0.72631	34	14.6302	0	0.61758	34	10.0327	0	0.54399	34	-4.60288	0	0.99874	34	8.49554	0	1.13723	34	9.67616	34	-4.05733	34	15.1946	34	10.3621	34	-5.53948	34	9.21404
35	35	10.2249	0	0.29531	35	-4.16036	0	0.6506	35	13.7094	0	0.54797	35	10.0847	0	0.46047	35	-3.67879	0	0.94644	35	7.33942	0	1.14476	35	10.0321	35	-3.90459	35	14.2395	35	10.3184	35	-4.4587	35	7.99156
36	36	10.5368	0	0.28543	36	-4.01	0	0.57199	36	12.7888	0	0.48684	36	10.1769	0	0.37595	36	-2.86879	0	0.89686	36	6.26426	0	1.14519	36	10.3776	36	-3.7746	36	13.2853	36	10.2929	36	-3.44317	36	6.8285
37	37	10.8326	0	0.2776	37	-3.88838	0	0.49655	37	11.8836	0	0.43743	37	10.3186	0	0.3111	37	-2.18553	0	0.87939	37	5.28252	0	1.14337	37	10.7104	37	-3.67484	37	12.3489	37	10.307	37	-2.52664	37	5.74887
38	38	11.1116	0	0.27106	38	-3.80025	0	0.42948	38	11.0059	0	0.39947	38	10.5166	0	0.28867	38	-1.63695	0	0.90626	38	4.39905	0	1.14106	38	11.0266	38	-3.60941	38	11.443	38	10.3793	38	-1.73775	38	4.76859
39	39	11.3738	0	0.26432	39	-3.74785	0	0.37416	39	10.1637	0	0.37013	39	10.7754	0	0.31116	39	-1.22719	0	0.96627	39	3.6126	0	1.13713	39	11.3226	39	-3.57945	39	10.575	39	10.5243	39	-1.09831	39	3.89496
40	40	11.6201	0	0.2557	40	-3.73101	0	0.33192	40	9.36109	0	0.34542	40	11.0965	0	0.35616	40	-0.95553	0	1.03647	40	2.917	0	1.12949	40	11.5963	40	-3.58352	40	9.747	40	10.7503	40	-0.62135	40	3.12822
41	41	11.8525	0	0.24389	41	-3.74755	0	0.30252	41	8.59778	0	0.32152	41	11.4775	0	0.40135	41	-0.8151	0	1.09639	41	2.302	0	1.1165	41	11.8475	41	-3.61826	41	8.95626	41	11.0594	41	-0.31035	41	2.46306
42	42	12.0733	0	0.22843	42	-3.79389	0	0.28463	42	7.86988	0	0.29579	42	11.9119	0	0.43479	42	-0.79165	0	1.13366	42	1.75324	0	1.09834	42	12.0778	42	-3.67934	42	8.19692	42	11.4465	42	-0.15801	42	1.88839
43	43	12.2852	0	0.20956	43	-3.86582	0	0.27668	43	7.16962	0	0.26705	43	12.3886	0	0.45187	43	-0.86394	0	1.14386	43	1.25328	0	1.07748	43	12.2908	43	-3.76262	43	7.46065	43	11.8998	43	-0.14598	43	1.38766
44	44	12.4917	0	0.18885	44	-3.9591	0	0.27654	44	6.48514	0	0.23523	44	12.8921	0	0.45224	44	-1.00592	0	1.12907	44	0.78297	0	1.05807	44	12.4917	44	-3.86458	44	6.73623	44	12.4005	44	-0.24588	44	0.93889
45	45	12.697	0	0.1686	45	-4.06997	0	0.28238	45	5.80105	0	0.20127	45	13.4051	0	0.43855	45	-1.19098	0	1.09544	45	0.32363	0	1.04454	45	12.687	45	-3.98229	45	6.0099	45	12.9251	45	-0.42379	45	0.51754
46	46	12.9052	0	0.15073	46	-4.1953	0	0.29293	46	5.0995	0	0.16785	46	13.9099	0	0.4159	46	-1.39646	0	1.05055	46	-0.14097	0	1.03905	46	12.8827	46	-4.11386	46	5.26733	46	13.4482	46	-0.64597	46	0.09985
47	47	13.1193	0	0.13678	47	-4.33305	0	0.30712	47	4.36152	0	0.13863	47	14.3908	0	0.39152	47	-1.60767	0	1.0006	47	-0.62293	0	1.03999	47	13.0831	47	-4.259	47	4.49402	47	13.9472	47	-0.88526	47	-0.334
48	48	13.3403	0	0.12745	48	-4.48173	0	0.32357	48	3.56893	0	0.11672	48	14.8357	0	0.37433	48	-1.82022	0	0.9492	48	-1.12939	0	1.04261	48	13.291	48	-4.41872	48	3.67575	48	14.4043	48	-1.12529	48	-0.79761
49	49	13.5674	0	0.12222	49	-4.64096	0	0.34094	49	2.70729	0	0.10356	49	15.236	0	0.37205	49	-2.04072	0	0.89665	49	-1.6612	0	1.04086	49	13.5068	49	-4.59474	49	2.80032	49	14.8085	49	-1.36364	49	-1.29615
50	50	13.7988	0	0.1195	50	-4.81239	0	0.35794	50	1.7684	0	0.09856	50	15.5869	0	0.38632	50	-2.28478	0	0.84165	50	-2.21199	0	1.02848	50	13.73	50	-4.79058	50	1.85929	50	15.1551	50	-1.61116	50	-1.82608
51	51	14.0319	0	0.11754	51	-5.00133	0	0.37403	51	0.75297	0	0.10012	51	15.8844	0	0.41085	51	-2.57337	0	0.78381	51	-2.76784	0	1.00076	51	13.9588	51	-5.01303	51	0.85106	51	15.4438	51	-1.88952	51	-2.37462
52	52	14.2643	0	0.11499	52	-5.21886	0	0.39013	52	-0.32705	0	0.10695	52	16.1233	0	0.43718	52	-2.92869	0	0.72644	52	-3.30765	0	0.95592	52	14.1911	52	-5.27515	52	-0.21493	52	15.6747	52	-2.22599	52	-2.9197
53	53	14.4924	0	0.11084	53	-5.48362	0	0.4102	53	-1.44774	0	0.11939	53	16.295	0	0.46018	53	-3.37097	0	0.67712	53	-3.80545	0	0.89561	53	14.4235	53	-5.59808	53	-1.31584	53	15.8444	53	-2.64826	53	-3.43224
54	54	14.7118	0	0.10399	54	-5.82419	0	0.44171	54	-2.57379	0	0.13899	54	16.3857	0	0.48021	54	-3.91658	0	0.6466	54	-4.23466	0	0.8244	54	14.6512	54	-6.01367	54	-2.41579	54	15.9425	54	-3.17953	54	-3.88161
55	55	14.9161	0	0.09379	55	-6.28135	0	0.49387	55	-3.65961	0	0.1668	55	16.3762	0	0.50249	55	-4.5787	0	0.64503	55	-4.57233	0	0.74837	55	14.8678	55	-6.56619	55	-3.46798	55	15.9508	55	-3.83738	55	-4.24063
56	56	15.0961	0	0.08123	56	-6.90927	0	0.5747	56	-4.65128	0	0.20299	56	16.2416	0	0.53704	56	-5.3688	0	0.6774	56	-4.80191	0	0.67332	56	15.0631	56	-7.3129	56	-4.41755	56	15.8431	56	-4.634	56	-4.48945
57	57	15.2369	0	0.06917	57	-7.77457	0	0.68832	57	-5.49021	0	0.24753	57	15.953	0	0.59739	57	-6.29952	0	0.74028	57	-4.91374	0	0.60333	57	15.2196	57	-8.32168	57	-5.20564	57	15.5869	57	-5.5798	57	-4.6167
58	58	15.317	0	0.06072	58	-8.9535	0	0.83435	58	-6.11786	0	0.30136	58	15.4792	0	0.69843	58	-7.38686	0	0.82356	58	-4.90389	0	0.54039	58	15.3115	58	-9.66776	58	-5.77345	58	15.146	58	-6.68706	58	-4.61846
59	59	15.3072	0	0.05728	59	-10.5255	0	1.00902	59	-6.48366	0	0.36635	59	14.7884	0	0.85256	59	-8.65135	0	0.91393	59	-4.77107	0	0.48518	59	15.3038	59	-11.4274	59	-6.06982	59	14.4842	59	-7.97319	59	-4.49471
60	60	15.1722	0	0.06135	60	-12.5635	0	1.20524	60	-6.5543	0	0.44256	60	13.8486	0	1.06695	60	-10.1163	0	0.99765	60	-4.51419	0	0.43846	60	15.1565	60	-13.6672	60	-6.06263	60	13.5666	60	-9.46013	60	-4.24646
61	61	14.8739	0	0.08035	61	-15.1208	0	1.41145	61	-6.32107	0	0.52602	61	12.6285	0	1.34139	61	-11.8044	0	1.06241	61	-4.13081	0	0.40179	61	14.8285	61	-16.4294	61	-5.74749	61	12.3607	61	-11.1712	61	-3.873
62	62	14.3802	0	0.11823	62	-18.2186	0	1.61236	62	-5.80212	0	0.6104	62	11.0996	0	1.66481	62	-13.7331	0	1.09965	62	-3.61645	0	0.37665	62	14.2896	62	-19.7202	62	-5.14838	62	10.8382	62	-13.1251	62	-3.37059
63	63	13.68	0	0.16777	63	-21.8369	0	1.7915	63	-5.03744	0	0.69037	63	9.24201	0	2.01426	63	-15.9092	0	1.10448	63	-2.96549	0	0.3641	63	13.5366	63	-23.5037	63	-4.30982	63	8.98009	63	-15.33	63	-2.73284
64	64	12.798	0	0.2152	64	-25.9103	0	1.93353	64	-4.07718	0	0.76317	64	7.0535	0	2.3567	64	-18.3245	0	1.07525	64	-2.17354	0	0.36481	64	12.6078	64	-27.7001	64	-3.28431	64	6.78552	64	-17.7784	64	-1.9537
65	65	11.8027	0	0.24591	65	-30.3306	0	2.02498	65	-2.96718	0	0.82827	65	4.56462	0	2.65297	65	-20.9546	0	1.01251	65	-1.2407	0	0.37932	65	11.5864	65	-32.1894	65	-2.11819	65	4.28797	65	-20.4448	65	-1.03147
66	66	10.7941	0	0.25009	66	-34.9553	0	2.05592	66	-1.73788	0	0.88608	66	1.85286	0	2.86286	66	-23.761	0	0.92032	66	-0.17426	0	0.40698	66	10.5823	66	-36.8211	66	-0.84147	66	1.57058	66	-23.2874	66	0.02723
67	67	9.87586	0	0.22781	67	-39.6223	0	2.02302	67	-0.40186	0	0.93774	67	-0.95155	0	2.95196	67	-26.6953	0	0.80659	67	1.01166	0	0.44543	67	9.69819	67	-41.4312	67	0.53471	67	-1.22911	67	-26.2523	67	1.20786
68	68	9.12542	0	0.18891	68	-44.1704	0	1.93097	68	1.0414	0	0.98473	68	-3.6739	0	2.89698	68	-29.7037	0	0.68452	68	2.29825	0	0.48954	68	9.00282	68	-45.8641	68	2.01278	68	-3.92966	68	-29.278	68	2.48977
69	69	8.57725	0	0.15007	69	-48.4584	0	1.79087	69	2.59703	0	1.02776	69	-6.11348	0	2.68956	69	-32.7319	0	0.57464	69	3.66637	0	0.53183	69	8.51749	69	-49.9902	69	3.59924	69	-6.32716	69	-32.3002	69	3.85008
70	70	8.2219	0	0.1279	70	-52.379	0	1.61579	70	4.26708	0	1.0659	70	-8.07058	0	2.33922	70	-35.7268	0	0.50611	70	5.10106	0	0.5643	70	8.2197	70	-53.7144	70	5.29588	70	-8.22365	70	-35.2566	70	5.26876
71	71	8.02148	0	0.1258	71	-55.8601	0	1.41719	71	6.04578	0	1.09709	71	-9.38165	0	1.87791	71	-38.6383	0	0.50744	71	6.59513	0	0.58114	71	8.0639	71	-56.9744	71	7.09553	71	-9.46181	71	-38.0893	71	6.73368
72	72	7.93043	0	0.13285	72	-58.8597	0	1.20448	72	7.91903	0	1.11914	72	-9.96131	0	1.36262	72	-41.4158	0	0.58413	72	8.14977	0	0.58186	72	8.00193	72	-59.7345	72	8.98256	72	-9.96373	72	-40.746	72	8.2428
73	73	7.90804	0	0.13825	73	-61.3569	0	0.98682	73	9.86685	0	1.13038	73	-9.83454	0	0.86636	73	-44.0061	0	0.71842	73	9.77107	0	0.57239	73	7.99328	73	-61.9789	73	10.936	73	-9.76105	73	-43.1774	73	9.80222
74	74	7.9225	0	0.13685	74	-63.3464	0	0.77729	74	11.8672	0	1.12983	74	-9.13267	0	0.45586	74	-46.3531	0	0.89105	74	11.4632	0	0.56312	74	8.008	74	-63.7067	74	12.9337	74	-8.99138	74	-45.3364	74	11.4197
75	75	7.95132	0	0.12803	75	-64.8335	0	0.5994	75	13.8995	0	1.11717	75	-8.041	0	0.20206	75	-48.4038	0	1.08779	75	13.2216	0	0.56448	75	8.02687	75	-64.9287	75	14.9555	75	-7.84344	75	-47.1816	75	13.0969
76	76	7.98019	0	0.11427	76	-65.8315	0	0.49518	76	15.9454	0	1.09262	76	-6.72828	0	0.25663	76	-50.1158	0	1.29629	76	15.0284	0	0.58169	76	8.03975	76	-65.665	76	16.9836	76	-6.48612	76	-48.6838	76	14.8238
77	77	8.00016	0	0.10033	77	-66.3583	0	0.50607	77	17.9878	0	1.0563	77	-5.3053	0	0.42989	77	-51.4608	0	1.50503	77	16.8528	0	0.61324	77	8.04208	77	-65.9398	77	19.0006	77	-5.029	77	-49.8271	77	16.5768
78	78	8.00497	0	0.09106	78	-66.4338	0	0.61388	78	20.0082	0	1.00768	78	-3.82618	0	0.60481	78	-52.4222	0	1.70472	78	18.6562	0	0.65453	78	8.03196	78	-65.778	78	20.9866	78	-3.52331	78	-50.6055	78	18.3214
79	79	7.98958	0	0.08899	79	-66.0771	0	0.76586	79	21.9842	0	0.94575	79	-2.31157	0	0.77583	79	-52.9921	0	1.88838	79	20.3985	0	0.70131	79	8.00861	79	-65.2027	79	22.9171	79	-1.98377	79	-51.0193	79	20.0193
80	80	7.95063	0	0.09494	80	-65.305	0	0.9277	80	23.8887	0	0.8696	80	-0.77391	0	0.93745	80	-53.1666	0	2.05193	80	22.0449	0	0.75105	80	7.97208	80	-64.2338	80	24.7627	80	-0.41552	80	-51.0707	80	21.635
81	81	7.88807	0	0.11022	81	-64.1322	0	1.08276	81	25.6937	0	0.77989	81	0.76375	0	1.07551	81	-52.9435	0	2.19504	81	23.5702	0	0.80292	81	7.92386	81	-62.8882	81	26.4944	81	1.16333	81	-50.7606	81	23.1409
82	82	7.80689	0	0.13553	82	-62.5715	0	1.22203	82	27.3749	0	0.68045	82	2.25994	0	1.17348	82	-52.3199	0	2.32101	82	24.9597	0	0.85715	82	7.86712	82	-61.181	82	28.0899	82	2.71204	82	-50.0851	82	24.5194
83	83	7.7179	0	0.16828	83	-60.6364	0	1.33928	83	28.9166	0	0.57819	83	3.65973	0	1.22034	83	-51.2915	0	2.43544	83	26.2076	0	0.91453	83	7.80822	83	-59.1276	83	29.5388	83	4.17293	83	-49.0369	83	25.7615
84	84	7.63611	0	0.20156	84	-58.3413	0	1.43032	84	30.312	0	0.48116	84	4.90747	0	1.21516	84	-49.8522	0	2.54314	84	27.3135	0	0.97497	84	7.75554	84	-56.7429	84	30.8413	84	5.48585	84	-47.6051	84	26.8635
85	85	7.57661	0	0.22603	85	-55.7017	0	1.4923	85	31.5614	0	0.3955	85	5.95875	0	1.16682	85	-47.9949	0	2.6462	85	28.2788	0	1.03709	85	7.71797	85	-54.0423	85	32.004	85	6.60198	85	-45.7778	85	27.8241
86	86	7.55125	0	0.23435	86	-52.7339	0	1.52406	86	32.6686	0	0.32473	86	6.78867	0	1.09075	86	-45.7139	0	2.74244	86	29.1043	0	1.0977	86	7.70396	86	-51.0409	86	33.0354	86	7.49308	86	-43.545	86	28.643
87	87	7.56737	0	0.22431	87	-49.4555	0	1.52638	87	33.6386	0	0.27055	87	7.3935	0	1.00521	87	-43.0101	0	2.82577	87	29.7905	0	1.15249	87	7.72093	87	-47.7553	87	33.9439	87	8.15254	87	-40.9036	87	29.3203
88	88	7.62757	0	0.19824	88	-45.8881	0	1.5013	88	34.4764	0	0.23516	88	7.78665	0	0.92676	88	-39.8955	0	2.88795	88	30.3389	0	1.1969	88	7.77354	88	-44.2065	88	34.7362	88	8.59088	88	-37.8618	88	29.8579
89	89	7.72956	0	0.16074	89	-42.0615	0	1.4514	89	35.186	0	0.22314	89	7.99013	0	0.86645	89	-36.3968	0	2.92006	89	30.7526	0	1.22655	89	7.86191	89	-40.4239	89	35.4172	89	8.82704	89	-34.442	89	30.2597
90	90	7.86656	0	0.11848	90	-38.0172	0	1.37983	90	35.771	0	0.2385	90	8.03083	0	0.82536	90	-32.559	0	2.9123	90	31.0387	0	1.23697	90	7.98147	90	-36.4481	90	35.9905	90	8.88442	90	-30.6871	90	30.5347
91	91	8.02806	0	0.0842	91	-33.8108	0	1.28974	91	36.2363	0	0.27912	91	7.94187	0	0.79593	91	-28.4503	0	2.85545	91	31.2096	0	1.2242	91	8.12422	91	-32.3337	91	36.4596	91	8.79356	91	-26.665	91	30.699
92	92	8.20061	0	0.0771	92	-29.5157	0	1.18387	92	36.5891	0	0.33743	92	7.76373	0	0.77169	92	-24.1655	0	2.74163	92	31.2843	0	1.18519	92	8.27851	92	-28.1526	92	36.8301	92	8.59599	92	-22.4724	92	30.7751
93	93	8.37111	0	0.09605	93	-25.2255	0	1.06344	93	36.8404	0	0.40564	93	7.54397	0	0.75382	93	-19.8279	0	2.56613	93	31.2878	0	1.1186	93	8.43335	93	-23.9978	93	37.1114	93	8.34409	93	-18.2359	93	30.7913
94	94	8.52894	0	0.11823	94	-21.0544	0	0.929	94	37.0046	0	0.47733	94	7.33606	0	0.75159	94	-15.5877	0	2.32968	94	31.2497	0	1.02549	94	8.5801	94	-19.9825	94	37.3168	94	8.0997	94	-14.1094	94	30.7797
95	95	8.66765	0	0.13112	95	-17.1307	0	0.78263	95	37.0987	0	0.547	95	7.19436	0	0.77535	95	-11.616	0	2.03955	95	31.203	0	0.90946	95	8.71302	95	-16.2317	95	37.4606	95	7.92718	95	-10.266	95	30.7756
96	96	8.78425	0	0.13101	96	-13.5847	0	0.62964	96	37.1397	0	0.6098	96	7.16512	0	0.82532	96	-8.09173	0	1.70912	96	31.1802	0	0.776	96	8.82782	96	-12.8684	96	37.5558	96	7.87993	96	-6.88531	96	30.8133
97	97	8.87705	0	0.11763	97	-10.5292	0	0.47877	97	37.1404	0	0.66181	97	7.2759	0	0.89042	97	-5.18372	0	1.35727	97	31.2093	0	0.63346	97	8.92004	97	-9.99489	97	37.6111	97	7.98867	97	-4.13582	97	30.9211
98	98	8.94253	0	0.09179	98	-8.03793	0	0.34102	98	37.1054	0	0.70108	98	7.52745	0	0.95868	98	-3.02845	0	1.00794	98	31.3094	0	0.49395	98	8.98386	98	-7.6725	98	37.6274	98	8.25614	98	-2.15265	98	31.115
99	99	8.97337	0	0.05526	99	-6.12991	0	0.22711	99	37.0283	0	0.72795	99	7.89102	0	1.0242	99	-1.7055	0	0.69258	99	31.4851	0	0.37457	99	9.01102	99	-5.90963	99	37.597	99	8.65582	99	-1.01048	99	31.3922
100	100	8.95638	0	0.02935	100	-4.76898	0	0.1456	100	36.8937	0	0.74581	100	8.30836	0	1.08627	100	-1.21232	0	0.4538	100	31.7208	0	0.29598	100	8.98893	100	-4.66364	100	37.5055	100	9.13084	100	-0.69541	100	31.7257
101	101	8.87178	0	0.07783	101	-3.87735	0	0.1007	101	36.6835	0	0.76012	101	8.69256	0	1.14617	101	-1.44871	0	0.33161	101	31.9804	0	0.27041	101	8.89936	101	-3.85481	101	37.3376	101	9.59306	101	-1.08987	101	32.0668
[truncated: 86 more columns]
